# Supplementary material for: Transcriptomic, proteomic, and metabolomic analyses identify candidate pathways linking maternal cadmium exposure to altered neurodevelopment and behavior
Source: Sci Rep. 2021 Aug 11;11:16302. doi: 10.1038/s41598-021-95630-2 (PMC8357970; doi:10.1038/s41598-021-95630-2)
Supplement: Supplementary file 4 — Supplementary Information 4. [file 41598_2021_95630_MOESM4_ESM.xlsx]

## Sheet: OF
Open field behavioral testing testing. *p<0.05, *p<0.01, *p<0.001 (one way ANOVA with post-hoc Dunnett's test comparing 1 ppm and 50 ppm to 0 ppm). Significant p values are in bold.
Cross	Sex	Dose	Sample size (n)	Litters represented (n)	Bouts	Duration (Second)	Latency (Second)	End Time (Second) of First Bout	Distance (mm)	Bouts	Duration (Second)	Latency (Second)	End Time (Second) of First Bout	Distance (mm)	Bouts	Duration (Second)	Latency (Second)	End Time (Second) of First Bout	Distance (mm)	Bouts	Duration (Second)	Latency (Second)	End Time (Second) of First Bout	Distance (mm)	Bouts	Duration (Second)	Latency (Second)	End Time (Second) of First Bout	Distance (mm)	Total distance traveled in box during 30 minutes (mm)
					Area:Mouse 1 Center In Perimeter					Area:Mouse 1 Center In Center					Area:Mouse 1 Nose In Center					Mouse 1 Body In Perimeter Over 80.0%					Mouse 1 Body In Center Over 80.0%
AVG
BxC	F	0ppm	13	7	251.923	514.222	1.92909	39.8033	21141.9	45.3846	77.7269	110.752	150.677	3067.26	61.5385	78.7477	78.5715	117.077	2989.2	122.308	327.774	7.71545	46.0918	11658.3	20.6923	47.3962	190.236	229.818	1659.37	38914.4
BxC	F	1ppm	9	3	295	563.753	2.87333	35.5311	25844.4	58.1111	90.4656	109.639	142.572	2746.65	80	94.1089	31.2214	64.3643	3321.84	156.5	401.097	2.88125	36.7956	15357.7	19.75	55.9256	165.689	198.607	1642.66	36014.9
BxC	F	50ppm	5	5	339.6	522.065	1.334	42.114	26464.6	62.8	100.814	58.818	99.044	4136.92	94.4	91.792	30.89	71.038	3966.08	149.2	364.244	4.426	45.846	15082.7	23.5	61.688	142.678	178.192	2252.66	39451.4
SE
BxC	F	0ppm			15.4544	32.605	0.554398	1.87283	1710.21	5.98988	11.7846	36.6777	36.0472	513.776	7.54186	11.7878	26.9241	27.0022	477.841	9.12757	28.5549	2.16033	2.84908	1190.44	3.39378	7.58437	57.0233	55.7984	308.973	728.235
BxC	F	1ppm			28.2553	38.122	1.13717	2.21385	2841.12	12.1911	16.7149	50.654	50.5511	437.605	14.1902	15.5911	14.9295	16.171	579.421	7.71131	14.8189	0.965241	2.89328	829.896	3.08076	10.5514	48.7408	49.2624	238.734	1847.06
BxC	F	50ppm			37.6916	28.7929	0.855947	6.85343	2772.59	11.2712	16.4878	26.9497	26.3567	695.621	14.6649	10.758	19.4971	21.1769	590.996	15.2329	40.52	1.82927	7.58507	1973.59	5.48483	11.8757	89.4424	89.8438	441.869	4034.92
ANOVA w/dunnetts		1vs0			0.3106	0.51	0.639	0.461	0.243	0.499	0.75	1	0.986	0.891	0.378	0.626	0.35	0.288	0.873	0.0366*	0.133	0.131	0.132	0.0993	0.976	0.735	0.939	0.901	0.999	0.666
		50vs0			0.0546	0.99	0.88	0.848	0.288	0.419	0.536	0.689	0.687	0.388	0.144	0.791	0.424	0.457	0.447	0.1886	0.661	0.46	0.999	0.1923	0.878	0.564	0.873	0.849	0.437	0.146
																														0.146
AVG
BxC	M	0ppm	10	5	233.6	528.021	2.15667	49.119	20243	43.5	72.528	76.648	122.203	3049.92	62	72.119	69.1156	113.257	2964.61	111.5	294.266	26.022	71.262	10551.2	17.6	45.928	160.204	206.502	1404.71	31545.9
BxC	M	1ppm	7	3	232	547.189	6.66429	50.2657	20755.8	44.2857	82.7486	79.5471	124.906	3084.93	80.5714	81.5043	78.0543	120.677	2944.8	115.857	348.076	7.17429	50.2414	10406.8	19.2857	50.9914	146.226	190.92	1582.64	33398.2
BxC	M	50ppm	11	5	227.818	450.24	0.798889	53.1136	17450.3	42.3636	78.9233	118.545	165.368	2958.77	66.2727	82.5518	105.54	151.324	2860.7	105	283.729	12.9727	58.7982	9495.73	17	48.2444	170.431	217.085	1410.4	28621.6
SE
BxC	M	0ppm			22.135	33.0315	0.659598	3.23417	2014.52	6.94782	10.552	34.6284	34.7212	535.872	8.51404	9.93574	26.8409	28.7972	502.972	8.54693	23.1045	10.1463	11.6041	1124.56	2.75358	7.31954	58.4569	59.8407	225.073	1592.72
BxC	M	1ppm			22.5431	34.6713	3.42059	5.42484	1636.29	7.82156	14.3624	37.5253	36.8503	481.257	17.4231	12.64	37.8653	37.9845	425.262	11.1108	33.0795	3.4044	5.42306	852.449	2.92538	8.92119	52.6073	52.4895	220.221	3214.73
BxC	M	50ppm			21.6681	43.5302	0.37624	5.05866	1595.82	5.8485	7.56566	46.7746	45.0101	423.187	10.7298	13.6157	39.4405	39.4696	387.338	9.83038	29.8046	4.43461	5.77143	967.41	2.37112	5.8421	57.1883	55.3943	201.264	2193.49
ANOVA w/dunnetts		1vs0			0.998	0.927	0.147	0.981	0.975	0.996	0.744	0.998	0.999	0.998	0.482	0.838	0.981	0.987	0.999	0.94	0.38	0.162	0.2	0.994	0.88	0.853	0.982	0.977	0.806	0.813
		50vs0			0.974	0.255	0.788	0.749	0.418	0.989	0.873	0.68	0.652	0.986	0.948	0.76	0.68	0.666	0.979	0.841	0.949	0.309	0.458	0.673	0.98	0.962	0.988	0.987	1	0.536
AVG
CxB	F	0ppm	11	4	192.818	407.698	1.682	38.4582	16724.7	23.2	48.1345	18.3622	54.6911	1639.89	39.3636	48.2764	16.4311	52.3089	1656.31	96.5556	230.217	7.57	45.236	7979.13	11	32.5918	118.648	155.788	928.987	28668.3
CxB	F	1ppm	6	3	253.6	479.23	4.23667	41.0783	19857	30.6667	65.3383	100.5	139.043	1998.95	46	66.1167	98.6417	136.422	2076.24	123.333	315.745	4.076	43.144	11374.9	15.6667	46.4183	171.21	209.842	1257.14	27877
CxB	F	50ppm	3	2	224.333	404.25	2.11333	51.24	19636.8	38.3333	53.4967	1.09	50.8067	2611.29	52.6667	50.2267	24.5367	74.7167	2540	111.333	277.877	13.68	63.9733	11870.2	18	31.5967	24.5467	74.7967	1541.32	34222.9
SE
CxB	F	0ppm			25.4286	23.0739	0.694006	3.21822	2169.88	4.1708	8.54664	9.478	11.0582	297.418	7.6862	7.90609	9.05853	10.8141	278.816	8.24134	16.4064	2.39028	5.38231	1147.43	2.02759	6.26586	50.28	48.4693	187.593	2983.68
CxB	F	1ppm			11.7073	44.0261	1.44366	4.41938	1049.07	6.79052	13.6678	62.1396	61.9909	397.376	9.54987	12.5278	62.4684	62.6637	369.425	11.4678	42.0595	1.56847	5.74371	1263.99	2.57768	8.75426	71.7453	68.7679	234.441	2145.55
CxB	F	50ppm			35.3192	73.8828	0.566108	24.945	2998.34	10.5883	18.42	0.553263	24.7967	801.535	16.2925	16.1903	22.7673	24.4843	762.283	18.8886	57.3763	7.26395	31.951	2100.43	5.7735	10.8981	22.9119	24.4895	475.739	4789.78
ANOVA w/dunnetts		1vs0			0.24	0.287	0.138	0.947	0.569	0.561	0.466	0.189	0.187	0.74	0.84	0.383	0.197	0.192	0.632	0.146	0.104	0.646	0.985	0.141	0.362	0.358	0.757	0.729	0.523	0.978
		50vs0			0.745	0.998	0.959	0.479	0.71	0.259	0.953	0.947	0.997	0.292	0.66	0.992	0.988	0.917	0.312	0.652	0.592	0.414	0.456	0.195	0.257	0.996	0.587	0.65	0.272	0.542
AVG
CxB	M	0ppm	5	4	198	465.948	1.345	39.1633	14707.9	23.2	51.4	298.524	336.52	1558.28	38.8	57.51	221.154	258.084	1669.23	94	296.508	10.432	49.332	8785.88	12.2	37.13	203.8	243.412	921.258	24107.2
CxB	M	1ppm	7	3	224	526.117	2.5	38.044	20137.6	44.4286	95.2243	0.247143	35.2467	3484.53	74	96.1571	0.238571	35.06	3479.88	132.143	359.2	10.52	46.6471	12995.3	23.5714	71.9617	0.3	37.2417	2136.99	28315.7
CxB	M	50ppm	3	3	176.333	463.71	3.83667	59.2133	14708.4	29.3333	88.82	76.2533	132.053	2412.48	47.3333	92.2267	76.04	131.82	2530.87	101	287.92	32.3333	88.2	8626.26	17.6667	65.4567	171.837	229.47	1670.33	27042.2
SE
CxB	M	0ppm			12.3288	20.3446	0.569525	0.688097	1092.39	6.21611	20.6407	118.774	115.916	491.464	8.74871	20.3143	90.9028	88.8126	450.16	9.02774	31.7156	3.83592	3.16843	1243.79	4.14005	16.9317	92.2517	89.5537	320.835	923.893
CxB	M	1ppm			18.6815	38.5803	0.706022	0.565744	1991.45	5.02781	5.575	0.120232	0.882457	386.723	8.40351	6.15665	0.114672	0.656331	363.539	10.2247	35.5162	2.24582	4.30456	1350.34	1.95006	2.08343	0.141633	2.48148	199.342	2894.3
CxB	M	50ppm			20.4151	52.8123	3.55548	5.52585	1465.24	6.00925	26.8677	42.9895	45.6074	399.109	7.68838	22.3399	42.8549	45.5931	368.706	14.2244	63.3766	28.3437	29.3261	1439.12	2.96273	25.5063	38.4227	41.2882	431.601	1836.2
ANOVA w/dunnetts		1vs0			0.476	0.408	0.77	0.92921	0.0785	0.031*	0.0892	0.0128*	0.0184*	0.0123*	0.0209*	0.118	0.0167*	0.0406*	0.0114*	0.0385*	0.415	1	0.971	0.0756	0.0267*	0.14	0.0245*	0.0207*	0.0126*	0.0678
		50vs0			0.702	0.999	0.473	0.00189**	1	0.754	0.272	0.1324	0.1865	0.4279	0.7921	0.288	0.2174	0.3547	0.3749	0.898	0.988	0.301	0.0658	0.9966	0.4651	0.361	0.8926	0.9773	0.226	0.6668

## Sheet: SI
Social interaction behavioral testing testing. *p<0.05, *p<0.01, *p<0.001 (one way ANOVA with post-hoc Dunnett's test comparing 1 ppm and 50 ppm to 0 ppm). Significant p values are in bold.
Cross	Sex	Dose	Sample size (n)	Litters represented (n)	Bouts	Duration (Second)	Latency (Second)	End Time (Second) of First Bout	Distance (mm)	Bouts	Duration (Second)	Latency (Second)	End Time (Second) of First Bout	Distance (mm)	Bouts	Duration (Second)	Latency (Second)	End Time (Second) of First Bout	Distance (mm)	Bouts	Duration (Second)	Latency (Second)	End Time (Second) of First Bout	Distance (mm)	Bouts	Duration (Second)	Latency (Second)	End Time (Second) of First Bout	Distance (mm)	Bouts	Duration (Second)	Latency (Second)	End Time (Second) of First Bout	Distance (mm)
					Area:Mouse 1 Center In Novel Animal					Mouse 1 Body In Novel Animal Over 50.0%					Mouse 1 distance to point 1 Less Than 45.00 mm					Mouse 1 distance to point 1 Less Than 55.00 mm					Mouse body distance to area Novel Animal <10.00 mm					Mouse body distance to area Novel Animal <20.00 mm
AVG
BxC	F	0ppm	13	7	0.615385	2.77692	710.44	739.84	5.44769	0.307692	2.09154	713.28	743.34	2.70538	3.30769	14.1992	463.277	497.153	45.1462	7	28.0138	788.377	826.56	4.904	6.53846	14.5867	320.474	360.816	154.73	7.69231	20.61	200.224	240.177	248.022
BxC	F	1ppm	9	3	3.11111	14.8589	514.9	544.825	57.1356	2.22222	13.9367	514.815	544.745	53.9967	11.7778	56.9978	442.768	472.634	492.013	25.2222	111.368	419.807	453.801	598.739	10	53.6311	68.17	101.513	754.344	9.55556	61.3567	68.0467	101.59	978.798
BxC	F	50ppm	7	5	4.57143	31.5371	528.66	573.697	264.621	2.57143	30.1414	502.62	548.07	169.72	12.2857	31.9471	398.9	440.14	264.169	25.1429	74.0314	327.452	366.98	603.073	27.8571	163.523	75.3217	119.452	1773.65	29	194.597	59.37	103.93	2468.52
SE
BxC	F	0ppm			0.615385	2.77692	N/A	N/A	5.44769	0.307692	2.09154	N/A	N/A	2.70538	1.78808	11.8965	151.559	147.469	38.2442	3.31082	17.5697	229.42	230.027	2.27942	2.1739	5.65864	117.924	120.762	57.1392	2.5879	7.60591	83.0965	86.1288	88.0637
BxC	F	1ppm			2.75603	13.1539	484.6	486.335	48.4157	1.87659	12.2785	484.715	486.315	45.6457	5.33536	29.8466	156.08	154.773	307.468	10.073	50.5612	254.993	257.055	328.495	7.56637	42.1373	54.2917	52.9584	623.061	7.33354	47.0526	54.2858	52.9567	807.183
BxC	F	50ppm			2.84402	23.1348	286.341	285.391	153.643	1.71627	23.0859	501.82	495.51	141.058	8.07617	25.8599	398.9	396.7	173.778	11.1493	45.0946	292.918	294.188	343.782	6.91248	68.06	48.4247	48.2089	476.314	6.733	73.1603	49.389	49.953	632.709
ANOVA w/dunnetts		1vs0			0.554	0.691	0.934	0.934	0.808	0.44	0.685	0.957	0.956	0.781	0.315	0.261	0.996	0.994	0.145	0.153	0.169	0.477	0.473	0.161	0.8495	0.6714	0.231	0.227	0.4587	0.953	0.696	0.462	0.45	0.5046
		50vs0			0.301	0.2	0.936	0.946	0.0282*	0.38	0.196	0.952	0.958	0.144	0.328	0.803	0.973	0.979	0.638	0.197	0.598	0.396	0.401	0.178	0.0183*	0.0213*	0.135	0.151	0.0202*	0.018*	0.014*	0.281	0.32	0.0147*
																															0.146
AVG
BxC	M	0ppm	10	5	5.6	13.256	400.8	443.06	74.94	2.4	9.366	601.905	644.68	63.099	13.375	18.3137	329.483	370.838	149.627	57.1	172.979	118.702	167.488	1849.21	12.6	64.995	103.338	144.513	16.2475	0.625	2.085	103.213	144.58	26.53
BxC	M	1ppm	7	3	55.1429	139.967	153.637	183.657	2949.74	25.8571	109.163	158.982	189.572	2264.92	68.8571	87.95	249.418	279.055	1716.19	75.4286	238.494	135.9	168.812	2330.86	41	341.917	82.602	118.324	7644.67	40.8571	363.177	81.956	118.38	8528.11
BxC	M	50ppm	7	5	9.5	43.2714	211.064	271.886	6342.72	5.28571	18.6329	568.5	630.19	1665.3	37.8571	73.2486	45.3875	104.205	523.851	32.1429	133.58	14.505	76.0075	1394.66	44.4286	217.816	33.34	93.6533	9628.97	45.1429	250.633	33.2217	94.105	11146
SE
BxC	M	0ppm			4.68615	12.4587	219.15	218.03	67.5446	1.99555	8.84554	420.255	419.72	57.4571	5.86435	8.86962	146.37	146.299	66.601	19.2766	64.3177	61.7717	60.4664	731.083	8.20867	44.2804	26.3828	26.0434	10.981	0.419928	1.38069	26.3771	26.0551	17.8002
BxC	M	1ppm			20.913	55.7616	103.028	99.9316	2145.04	9.18443	45.0834	102.345	99.0961	1704.18	27.968	37.8893	101.476	98.4487	1276.95	26.5535	86.3096	45.0644	45.1622	1077.93	14.3162	124.366	50.3788	51.2763	3250.17	14.3401	131.386	50.3694	51.2924	3465.55
BxC	M	50ppm			5.56028	24.6094	142.244	143.053	4092.48	2.6069	10.265	246.118	250.011	1062.83	23.5346	46.0174	17.867	10.9356	337.194	15.9261	76.8513	8.84753	14.0797	853.529	12.3208	75.3349	15.8818	11.6818	4725.91	11.5932	83.474	15.8262	11.5814	5083.48
ANOVA w/dunnetts		1vs0			0.0113*	0.0179*	0.488	0.458	0.593	0.00557**	0.0136*	0.384	0.372	0.229	0.12	0.257	0.862	0.822	0.24	0.766	0.764	0.955	1	0.901	0.149	0.0393*	0.878	0.811	0.1751	0.0199*	0.0135*	0.872	0.811	0.1557
		50vs0			0.9637	0.7348	0.616	0.666	0.118	0.88838	0.9482	0.993	0.999	0.436	0.612	0.411	0.217	0.249	0.909	0.618	0.906	0.317	0.395	0.903	0.0989	0.3122	0.277	0.467	0.0766	0.0103*	0.0933	0.277	0.472	0.0546
																															0.146
AVG
CxB	F	0ppm	10	4	8.44444	30.9689	14.182	56.38	238.682	5.88889	27.6433	104.944	148.5	161.879	13.4444	33.053	423.346	457.217	164.936	41.4	138.467	160.766	202.03	980.429	28.2	211.587	2.14167	43.5317	2906.24	28.2	231.986	2.1	43.7	3451.46
CxB	F	1ppm	5	3	0	0	N/A	N/A	0	0	0	N/A	N/A	0	1.6	0.376	982.12	1013.24	0.242	4.8	7.582	971.3	1013.29	15.0225	10.6	34.478	151.96	201.753	366.652	10.2	48.006	109.31	160.887	537.232
CxB	F	50ppm	4	2	11.75	38.94	663.12	746.003	239.317	6.75	36.3375	882.35	932.18	245.178	12.5	26.41	1266.27	931.523	83.5875	21	61.71	197.963	279.447	419.467	21	116.015	111.91	166.5	1488.48	21.5	134.2	111.547	166.923	1844.41
SE
CxB	F	0ppm			3.23226	12.0388	12.2565	17.4844	115.039	2.32406	11.1681	55.9964	55.6396	80.8867	5.89282	12.0656	233.596	232.894	68.7937	11.0707	48.2692	72.914	71.8425	348.593	7.86243	74.64	0.877931	4.65477	1113.59	7.7943	79.7232	0.859271	4.78395	1298.06
CxB	F	1ppm			0	0	N/A	N/A	0	0	0	N/A	N/A	0	1.6	0.376	N/A	N/A	0.242	2.00998	3.42958	36.2626	41.7375	6.67127	4.55631	15.3035	91.6535	92.2122	150.112	4.38634	20.7949	87.7452	84.196	219.678
CxB	F	50ppm			7.576	31.1395	374.998	351.437	220.704	5.12144	29.9753	383.899	386.179	235.425	8.95824	24.4063	50.75	385.883	82.3952	11.3211	42.4959	91.272	59.782	323.705	9.33631	59.7349	66.8062	61.2184	770.152	8.56835	69.4292	66.5802	60.8988	956.171
ANOVA w/dunnetts		1vs0			0.252	0.293	N/A	N/A	0.345	0.254	0.331	N/A	N/A	0.501	0.32	0.203	0.611	0.661	0.199	0.0572	0.119	0.0000134***	0.00000895***	0.165	0.256	0.181	0.0876	0.066	0.196	0.23	0.202	0.221	0.15	0.208
		50vs0			0.813	0.923	0.0559	0.0367*	1	0.971	0.9	0.0366*	0.0362*	0.846	0.993	0.936	0.195	0.501	0.683	0.4023	0.488	0.948	0.783	0.506	0.802	0.618	0.2243	0.157	0.614	0.819	0.647	0.21	0.129	0.632
																															0.146
AVG
CxB	M	0ppm	6	4	4.4	10.92	195.493	232.36	570.88	9.5	41.8733	231.907	270.4	53.018	21.8	126.027	164.99	199.413	830.434	49.8333	258.798	128.018	166.467	3907.62	23.8333	93.112	98.8	144.78	892.078	24.3333	109.216	98.58	144.85	1239.69
CxB	M	1ppm	5	3	2.8	3.912	383.765	417.185	62.582	1	3.37	384.965	422.56	56.276	26.2	50.764	342.978	374.023	161.83	33.75	48.79	12.158	41.5425	388.015	11.8	68.368	12.175	49.435	736.886	12	77.75	12.175	49.485	954.32
CxB	M	50ppm	4	3	4.25	5.83	100.44	147.96	35.9725	1.75	3.3	269.04	320.2	14.88	11.25	23.68	97.23	142.63	65.8275	18.5	84.7875	70.91	117.417	413.505	16.5	129.817	106.33	136.272	467.543	16	143.677	105.807	136.363	660.767
SE
CxB	M	0ppm			2.97658	9.18251	10.0756	8.36593	513.418	7.63653	33.8807	24.2898	28.242	41.8817	12.6507	70.2181	39.3765	40.2222	744.543	21.6817	129.405	23.5432	27.8414	2290.65	10.6063	43.7961	42.8053	46.8299	399.669	10.7971	52.5532	42.7661	46.8354	561.818
CxB	M	1ppm			1.71464	2.42547	362.545	369.435	59.3685	0.632456	2.1763	361.345	363.93	53.7356	19.187	42.0863	182.934	186.085	93.5877	9.52519	20.8558	7.0874	2.77107	139.748	7.70973	44.1946	11.445	9.725	460.496	8	50.4762	11.445	9.745	609.875
CxB	M	50ppm			4.25	5.83	N/A	N/A	35.9725	1.75	3.3	N/A	N/A	14.88	6.6505	18.1068	3.17	5.13	39.625	11.0793	47.53	30.9321	30.7939	248.113	4.80451	56.6748	8.13831	18.3021	116.356	4.60072	59.8289	7.8495	18.3077	169.77
ANOVA w/dunnetts		1vs0			0.896	0.665	0.749	0.763	0.512	0.442	0.423	0.821	0.826	0.998	0.966	0.533	0.528	0.549	0.567	0.762	0.287	0.00309**	0.00933**	0.303	0.536	0.902	0.261	0.237	0.946	0.533	0.879	0.262	0.237	0.904
		50vs0			0.999	0.82	0.951	0.962	0.52	0.541	0.463	0.992	0.986	0.774	0.843	0.377	0.932	0.953	0.486	0.393	0.406	0.18924	0.37863	0.308	0.805	0.821	0.983	0.977	0.741	0.765	0.872	0.984	0.977	0.74

## Sheet: OF_controls
ID	Dose	Group	TOTALDIST	MICIP_bouts	MICIP_duration	MICIP_latency	MICIP_end1stbout	MICIP_dist	MICIC1_bouts	MICIC1_duration	MICIC1_latency	MICIC1_end1stbout	MICIC1_dist	MICIC2_bouts	MICIC2_duration	MICIC2_latency	MICIC2_end1stbout	MICIC2_dist	MICIC3_bouts	MICIC3_duration	MICIC3_latency	MICIC3_end1stbout	MICIC3_dist	MICIC4_bouts	MICIC4_duration	MICIC4_latency	MICIC4_end1stbout	MICIC4_dist	MICIC_bouts	MICIC_duration	MICIC_latency	MICIC_end1stbout	MICIC_dist	MINIC_bouts	MINIC_duration	MINIC_latency	MINIC_end1stbout	MINIC_dist	MIBIP80_bouts	MIBIP80_duration	MIBIP80_latency	MIBIP80_end1stbout	MIBIP80_dist	MIBIC180_bouts	MIBIC180_duration	MIBIC180_latency	MIBIC180_end1stbout	MIBIC180_dist	MIBIC280_bouts
963	0ppm	BxC_F_OF	38496.5	196	244.28	3.47	31.4	11558.8	35	179.85	10.58	36.84	5080.65	46		0.07	26.56	6533.43	55	320.99	1.23	29.5	7785.11	44	337.67	8.07	36	6336.09	28	21.89	6.94	33.9	1087.61	33	23.79	6.67	33.67	1137.72	50	95.26	10.88	38.04	3972.57	31	169.9	39.51	69.87	4382.88
964	0ppm	BxC_F_OF		218	604.47	1.67	35.8	20643.5	55	282.38	66.53	110.64	8284.15	45	219.49	1.8	36.24	7163.36	55	268.37	8.34	47.41	8730.87	62	400.73	27.53	63.56	11055	14	19.49	0	35.67	778.93	22	23.12	0	34.93	736.44	109	396.16	26.63	61.29	10536.1	46	163.86	67.63	102.64	4184	39
965	0ppm	BxC_F_OF	40645.7	280	437.64			17083.9	58	289.36	98.33	145.35	8466.92	77	389.29	24.19	70.37	9852.28	59	292.86	39.44	87.69	8057.21	55	313.85	55.59	105.11	8686.75	40	67.2	0	66.83	2459.27	53	67.77	0	46.65	2324.08	98	200.73			6310.58	55	258.83	98.43	143.51	7337.39	43
966	0ppm	BxC_F_OF	37522.4	280	564.5	0	46.48	24123.6	76	352.09	49.28	98.13	11635.5	37	176.74	122.26	170.7	6823.47	45	179.71	9.74	70.77	6617.86	71	417.52	42.71	94.13	11142.4	64	106.17	0.47	51.65	4426.4	91	98.9	0.1	50.35	4501.2	140	391.46	6.91	55.56	14189.8	72	237.04	49.38	97.9	7420.94	40
979	0ppm	BxC_F_OF	36012.3	175	355.39		45.45	10774.7	36	242.58	0.6	38.04	5283.4	66	329.53	138.04	170.67	5556.24	44	343.68			6219.58	34	464.63	116.32	159.29	6002.21	18	28.43	154.05	186.45	1061.38	31	31.26	153.62	186.82	1151.85	91	230.73			6096.96	43	164.53	0.6	41.94	3950.62	44
980	0ppm	BxC_F_OF		255	568.23	3.5	38.87	20961.8	56	308.41	8.94	42.24	8804.37	43	192.93	0	34.67	7684.84	53	171	41.94	80.18	7688.67	72	494.59	129.16	164.9	12042.7	36	62.66	272.87	306.57	2275.84	61	64.9	89.36	123.12	2377.24	133	357.76	3.5	38.17	11880.3	58	195.16	120.45	156.89	5711.46	39
924	0ppm	BxC_F_OF	40178.5	263	590.69	2.1	40.47	25730.5	60	280.15	152.22	206.44	7432.14	55	287.62	232	284.35	8169.06	64	287.45	17.38	56.02	8175.7	81	275.54	2.47	43.11	10331.8	35	46.58	133.7	175.14	1967.76	46	57.56	133.23	174.71	1969.77	122	381.82	6.64	45.41	12924.1	48	142.48	154.29	193.96	3712.61	43
925	0ppm	BxC_F_OF	43497.2	246	400.83	0	28.16	22504.2	59		54.12	85.95	10579.3	55	214.11	0.13	30.03	8122.98	51	226.99	8.84	43.14	7572.72	50	295.2	31.1	59.73	7960.4	44	73.61	23.56	52.55	3165.53	58	72.47	4.34	32.8	3253.78	110	230.36	2.14	33.2	11130.8	63		54.19	85.69	7083.49	41
931	0ppm	BxC_F_OF	37400.9	305	603.37	3.17	35.44	25690.9	97	290.89	0.83	33.13	9425.65	73	144.24	0	32.37	6104.46	56	194.96	18.69	52.39	8660.24	77	403.4	21.12	55.16	12424.9	52	71.24	358.96	392.83	3563.29	66	58.93	143.48	176.58	3268.32	163	424.22	4.14	36.97	15658.1	66	151.08	5.21	38.47	5734.06	35
930	0ppm	BxC_F_OF	36076.5	333	574.34	0.47	41.44	29374	68	263.1	33.43	73.94	10260.8	75	324.72	12.78	61.09	10711	66	292.86	22.82	67.1	8957.13	70	205.94	28.46	71.6	8692.52	76	120.35	0	40.47	4875.76	104	117.58	1.1	43.68	4776.93	160	358.46	6.44	52.62	17567	54	151.62	66.47	108.38	6671.27
893	0ppm	BxC_F_OF		255	556.99	1.23	43.34	25236.9	51	251.25	26.59	73.71	8217.48	65	400.17	3.97	51.58	10555.1	50	228.43	13.41	58.29	7775.18	52	237.6	35.17	79.38	7819.1	57	119.42	1.07	43.24	5015.64	75	120.22	2.24	45.61	4462.82	139	383.65	11.85	55.26	15869.9	46	213.21	26.73	73.61	6451.98
907	0ppm	BxC_F_OF	39931.5	322	637.2	5.61	51.15	27741.9	83		6.64	57.49	11799.5	57	172.34	0	46.31	6233.52	50	184.95			6865.02	60	235.67	116.22	164.1	7992.03	88	141.04	195.86	242.94	7041.39	109	149.32	195.56	242.78	6665.25	166	395.9	5.74	51.02	16028.5	69	222.22	6.71	57.29	6330.08	40
917	0ppm	BxC_F_OF	39382.5	147	546.95	0	39.64	13420.7	27	272.77	138.3	178.91	5135.3	29	262.06	128.26	173.64	5270.5		345.55	2.04	52.55	4974.48	26	239.71	143.21	183.82	4175.15	38	132.37	292.29	330.56	2155.55	51	137.9	291.73	330.3	2234.18	109	414.55	0	39.47	9392.67	30	244.71	138.57	178.78	4376.84
957	0ppm	BxC_M_OF	22320.1	152	340.67	0.23	53.72	12828.7	50	346.95	0.7	54.32	5828.16	29		238.64		5049.16	33	364.13			5808.13	43	236.1	81.28	135.64	5015.17	12	13.81	0	53.25	619.45	21	17.48			674.19	67	177.44	80.05	133.87	5345.56	26	88.92	17.12	71.2	1585.03	30
973	0ppm	BxC_M_OF	28688.9	208	440.97	4.87	41.54	14121.3	45	364	56.59	97.43	7109.97	41	232.13	5.54	53.45	5242.32	46	281.65	66.8	113.25	6235.96	54	406.54	62.53	101.94	8104.22	30	73.81	0	40.87	1996.46	48	72.24	0	38.44	1995.69	95	187.59	17.62	54.45	5432.89	51	304.4	59.16	97.23	5197.56	35
976	0ppm	BxC_M_OF	39893	301	597.83	3.8	45.65	26300.7	70	278.88	124.59		9915.28	46	240.81	128.83	169.4	7141.72	51	242.04	11.08	59.56	7274.36	76	339.01	7.64	45.91	10665.4	67	99.7	0.43	41.81	4896.23	83	83.45	0.43	41.07	4208.09	146	332.57	4	44.78	14238.9	47	102.3			3431.82	47
919	0ppm	BxC_M_OF	32727.3	207	649.95	4.5	44.81	18332.7	64	298.03	0.1	39.61	9091.46	43	138.17	5.81	46.81	5123.11	41	233.3	3.47	43.51	6428.57	49	423.99	11.68	52.15	9784.35	37	44.98	23.06	62.3	2299.83	46	46.58	22.99	62.13	2046.7	100		4.6	44.71	10821.7	47	114.28	9.78	49.92	4332.53	29
921	0ppm	BxC_M_OF	34602.5	348	653.72	1.74	44.41	32501.9	68	266.67	40.14	83.52	9701.2		297.66	26.83	70.04	9957.62		276.41	0	42.74		60	176.98	3.4	45.75	8776.76	81	116.98	68.54	110.48	6166.96	105	114.48	50.15	91.36	6096.86	135	345.88	5.87	47.51	15765.3	55	186.69	40.27	83.38	6753.9	43
928	0ppm	BxC_M_OF	35545.6	233	535.67	0.7	35.17	19622.5	85	286.82	0.33	34.5	8718.37	43	319.15	1.17	47.88	7485.37	46	190.96	82.72	119.75	7237.72	63	365.13	77.21	115.38	8775.12	45	87.75	291.96	328.46	3329.06	78	88.32	116.25	151.28	3503.55	134	334.37	76.11	111.08	11844.7	47	151.38	74.27	109.71	4488.86	43
929	0ppm	BxC_M_OF	32379.7	323	595.96	3.34	41.04	26234	94	401.4	33.4	71.87		54	211.68	209.64	242.64	8987.93	59	184.82			8712.11	77	336.9	12.01	61.06	11748.4	44	67	1	32.37	2931.28	68	65.77	1	31.26	3083.81	139	354.49	3.54	34.87	13310.7		189.62	33.9	64.76	6520.91	54
892	0ppm	BxC_M_OF	27758.3	162	429.1		65	15053.4	45	285.69	17.48	73.91	6710.67	33	257.12	11.98	68.9	6562.97	32		0.7	63.5	7907.54	34	145.91	0	53.72	4541.11	27	58.66	232.17	285.59	2036.02	40	62.13	231.56	285.75	2052.23	78	257.82	10.64	64.6	7345.14	40	241.81	18.32	73.74	5106.67	37
904	0ppm	BxC_M_OF	34116.9	241	569.77	0	54.25	21392	51	246.48	8.54	63.83	7135.38	47	185.82	2.57	57.72	7743.85	41	295.4	39.27	96.76	7212.63	51	378.14	12.88	69.97	7496.7	67	116.58	149.32	201.94	4528.32	91	121.22	148.58	202	4266.26	116	317.22	0.1	53.69	10546.2	37	90.12	8.61	61.19	2593.36	35
914	0ppm	BxC_M_OF	27426.6	161	466.57	0.23	65.6	16042.4	39	297.53	72.17	141.17	5962	36		0.87	75.11	7219.99	29	211.38	58.43	131.93	5348.22	45	310.51	54.92	122.26	7200.8	25	46.01	0	64.96	1695.59	40	49.52	51.08	116.02	1718.7	105	341.01	57.69	123.06	10860.9	27	275.18	72.27	140.97	4856.09	37
954	0ppm	CxB_F_OF	37285.6	216	468.74	6.64	44.48	20644.5	46	419.39	50.92	90.19	9306.39	52	248.58	53.72	90.96	8101.25	54	339.21	27.76	83.22	9410.85	48	257.56	47.28	87.05	8454.66	23	62.96	0.5	43.64	2012.43	31	63.56	0.5	41.57	2049.14	115	258.39	11.14	61.23	10445.4	58	337.04	51.02	90.09	7097.85	40
955	0ppm	CxB_F_OF	39963.6	244	420.12	4.5	52.65	20377.6	43	457.66	32.63	81.28	9106.71	46	218.35	40.14	97.33	7421.33	55	336.4	21.59	71.64	9348.48	60	279.28	27.79	79.71	10813.7	44	88.12	0	52.52	3273.3	64	87.42	0	49.02	3093.31	138	282.82	24.22	75.71	12892.5	47	432	34.07	85.02	8123.56	44
956	0ppm	CxB_F_OF	40332.9	323		0.4	34.67	29810.6	66	314.31	12.75	46.95	11332.9	50	171.94	0.2	34.3	7979.45	53	153.49	53.59	93.03	7228.07		399.9	60.79	98.3	13792.5		85.02	0	34.2		92	82.98	0.83	35.04				5.51	40.41		51	117.82	65.9	101.3	4591.03	43
858	0ppm	CxB_F_OF	21024	186	443.54		45.98	13298.2	61	175.34	22.66	52.09	5427.28	39	163.26	27.49	56.49	3850.99	29	215.95	0	40.54	4529.19	64	516.25	36.67	66.13	5212.44	33	80.18	17.05	46.38	2004.06	54	67.57	16.08	46.08	2052.63	87	295.7	11.81	45.21	8085.88	36	92.86	61.93	92.13	3033.19	28
859	0ppm	CxB_F_OF	31950.2	321	464.9	0	48.82	24017	65	301.67	11.54	61.53	10812.7		284.75	7.44	55.22		73	194.46	1.13	53.62	7753.33	53	393.23	51.92	101.57	10861.4	37	35.84	83.65	133.4	2522.74	43	37.1	83.52	133.3	2425.32	117	274.31	0	48.35	12800.2	62	230.63	11.71	60.93	8181.71
849	0ppm	CxB_F_OF	31703.2	165	357.62	1.37	46.65	14555.3	35	276.18	1.87	51.75	7201.08	29	200.3			5275.85	44	405.04	12.65	61.19	8134.17	45	460.19	7.87	55.56	9584.01	22	41.41	0	46.15	1508.09	33	49.18	0	45.88	1615.67	86	201.33	11.61	56.99	6892.59	38	94.19	5.71	51.28	2856.33	27
851	0ppm	CxB_F_OF	25376.9	146	303.7	0.67	18.72	14215	30	131.16	31.13	49.42	4888.27	27	122.52	11.11	28.6	4697.02	40	210.21	2.8	24.46	6998.16	58	298.67	24.16	41.04	8138.71	10	13.45	0	16.58	654.78	17	17.98	0	16.22	846.17	78	178.41	0.83	18.45	7455.24	22	34.37	31.97	49.28	1562.23	31
852	0ppm	CxB_F_OF	6638.06	41		0.47	34.97	3456.64	8	40.11	0	33.3	1535.92	6	19.19	2.14	39.57	1122.85	11	33.13	8.24	42.14	1829.98			13.31	48.68	1901.82	8	2.4	41.04	74.14	247.49	9	2.6	24.06	56.99	247.32			1.03	34.87	1382.91		6.21	30.06	63.83	231.96	6
850	0ppm	CxB_F_OF	26155.6	155	375.96	2	38.88	11900.1	38	427.04	3.8	43.28	6863.66	35	356.12	0	37.08	6175.41	37	267.96	35.2	73.44	5408.86	39	331.92	11.56	51.72	6763.06	10	36.28			944.57	15	32.36			913.69	75	178.52	8.28	46.52	5013.53	37	388.64	3.88	43.12	5431.06	54
847	0ppm	CxB_F_OF	22096.7	111	329.66	0	34.1	11310	31	342.28			6283.67	24	358.36	0.1	57.82	5127.95	21	335.74			4253.75	26	399.23			5460.22	11	34.17			971.11	18	37.07			1014.16	62	171.94			5108.19	47	275.11			4704.97	38
846	0ppm	CxB_F_OF	32824.2	213	505.04	0.77	23.12	20386.8	54	319.79	1.1	23.22	8039.08	46	286.35	2.7	28.19	7375	39	217.28	28.6	55.39	7155.89	45	420.29	0	22.79	7993.89	34	49.65	23.02	45.21	2260.36	57	53.22	22.89	46.68	2305.66	111	230.53	1.27	24.62	9714.96	53	184.88	7.14	34.73	4348.45	49
855	0ppm	CxB_M_OF	22257.2	232	418.69	0		13205	38	363.7	8.74	55.02	6796.65	109		243.74	274.41	2831.97	54	258.73			5574.08	38	422.22	0.53	32.93	6790.22	8	5.07	678.08	708.07	264.3	19	16.92	407.71	438.41	525.4	80	253.62	3.54	38.47	7330.74	38	301.03	8.84	44.01	4689.81	21
856	0ppm	CxB_M_OF	21504.6	215	458.49	0.8	40.44	12747.9	42	306.27	1.17	45.08	6048.65	79	148.65	74.84	115.48	3469.29	67	224.19	26.36	68.44	5175.68	32	377.84	19.19	64.33	6284.4	8	11.91	207.34	247.51	526.57	16	17.85	207.14	247.28	685.54	77	299.33	5.87	47.18	7097.27	35	243.04	1.27	44.98	4565.44	31
857	0ppm	CxB_M_OF	25701	203	515.88		38.97	16913.8		287.49			6696.44	43	154.82	161.56	198.53	4670.87	36	297.36	0	38.67	4997.98		293.59			7440.33	32	44.74	446.08	479.11	1895.35	54	46.98	445.68	478.38	1961.35	114	390.12	21.22	56.22	11462	40					25
848	0ppm	CxB_M_OF	25183.2	169	426.6	2.28	38.08	12875.6	34	297.48	3.08	39.92	5276.85	36		0	37.28	5865.33	44	281.08	8.72	45.44	5863.48	33	385.28	5.56	43.12	5647	34	113.36	161.12	201.6	2530.55	55	122.92	45.24	80.64	2526.8	81	206.2	18.16	54.84	5961.86	30	276.96	3.24	39.8	4635.37	40
953	0ppm	CxB_M_OF	25889.8	171	510.08	2.3		17797	37		15.08	61.96	7011.58	28	179.15	10.91	58.26	5104.94	39	255.69	6.14	53.89	5336.5	35	300.93	18.82	65.33	5862.13	34	81.92	0	46.31	2574.65	50	82.88	0	45.71	2647.05	118	333.27	3.37	49.95	12077.6	42		15.18	61.9		30
		OF_Behavior	TOTALDIST	MICIP_bouts	MICIP_duration	MICIP_latency	MICIP_end1stbout	MICIP_dist	MICIC1_bouts	MICIC1_duration	MICIC1_latency	MICIC1_end1stbout	MICIC1_dist	MICIC2_bouts	MICIC2_duration	MICIC2_latency	MICIC2_end1stbout	MICIC2_dist	MICIC3_bouts	MICIC3_duration	MICIC3_latency	MICIC3_end1stbout	MICIC3_dist	MICIC4_bouts	MICIC4_duration	MICIC4_latency	MICIC4_end1stbout	MICIC4_dist	MICIC_bouts	MICIC_duration	MICIC_latency	MICIC_end1stbout	MICIC_dist	MINIC_bouts	MINIC_duration	MINIC_latency	MINIC_end1stbout	MINIC_dist	MIBIP80_bouts	MIBIP80_duration	MIBIP80_latency	MIBIP80_end1stbout	MIBIP80_dist	MIBIC180_bouts	MIBIC180_duration	MIBIC180_latency	MIBIC180_end1stbout	MIBIC180_dist	MIBIC280_bouts
		Fvalue	7.62934	1.885	3.01671	0.197323	3.04374	1.90974	3.16328	0.392623	2.02153	2.12594	1.26567	3.76307	1.22337	1.50016	1.69706	4.74151	2.58096	0.0729559	1.36786	2.53443	2.59023	3.25581	0.965546	2.44145	2.16474	1.0799	3.84334	1.6256	4.7757	4.90294	2.70278	2.39103	1.60863	4.34992	4.30551	2.57436	2.05748	2.65586	2.34756	3.05229	2.03532	2.75931	0.858992	3.21866	3.29091	1.01739	1.77882
		Pval_BxCMvsBxCF	0.0613516	0.912462	0.986255	0.993476	0.0863877	0.98574	0.985634	0.781297	0.809789	0.735226	0.884401	0.236158	0.91858	0.98068	0.999986	0.889405	0.133088	0.999557	0.362426	0.120392	0.765983	0.9626	0.944123	0.331514	0.685765	0.940385	0.995229	0.986863	0.931055	0.956324	0.999993	0.999972	0.971398	0.996477	0.999768	0.999975	0.795498	0.76769	0.116754	0.0645046	0.896105	0.170065	0.967032	0.333886	0.577375	0.444186	0.985572
		Pval_CxBFvsBxCF	0.00425533	0.15084	0.0720888	0.990976	0.983028	0.321632	0.175272	0.956872	0.1937	0.127181	0.585507	0.0392847	0.682779	0.662339	0.550798	0.0830486	0.0827679	0.98535	0.993112	0.999377	0.389502	0.417481	0.649758	0.210171	0.195376	0.895519	0.0416213	0.225283	0.404663	0.358537	0.137735	0.172871	0.18419	0.506265	0.475452	0.137037	0.168199	0.0390743	0.999998	0.999747	0.112299	0.441478	0.998279	0.141635	0.0971274	0.478142	0.714702
		Pval_CxBMvsBxCF	0.000786493	0.423232	0.778404	0.953622	0.999481	0.220083	0.188172	0.832922	0.227124	0.294322	0.274342	0.981436	0.274235	0.63982	0.605972	0.0100566	0.789311	0.998171	0.951882	0.955622	0.0493647	0.0276631	0.956373	0.118618	0.167011	0.288717	0.136791	0.53607	0.0581328	0.056742	0.256213	0.350663	0.678502	0.0572967	0.0629014	0.308826	0.239551	0.877968	0.99235	0.992883	0.476709	0.070104	0.54581	0.0453101	0.0506138	0.821025	0.154119
		Pval_CxBFvsBxCM	0.722719	0.503949	0.0498948	0.9493	0.0453406	0.571569	0.119064	0.969146	0.700621	0.68534	0.967752	0.873196	0.981583	0.484194	0.600656	0.365178	0.999633	0.996484	0.52135	0.162242	0.952253	0.734236	0.379924	0.99346	0.818167	0.999515	0.0972579	0.4424	0.78368	0.689127	0.185091	0.203589	0.438549	0.695063	0.594301	0.188753	0.65466	0.338665	0.12545	0.0605035	0.431296	0.927885	0.927599	0.976385	0.75798	0.99971	0.881547
		Pval_CxBMvsBxCM	0.156422	0.76181	0.647741	0.895466	0.334807	0.377564	0.13512	0.999087	0.597481	0.767971	0.651485	0.267159	0.552853	0.832121	0.664968	0.052695	0.811543	0.99475	0.311925	0.137506	0.291522	0.0752137	0.796315	0.746669	0.591451	0.571231	0.224177	0.725066	0.0253028	0.0292998	0.298251	0.368058	0.879491	0.0552227	0.0744201	0.359234	0.667168	0.999953	0.409537	0.288959	0.826255	0.86906	0.386829	0.514275	0.366111	0.99937	0.240035
		Pval_CxBMvsCxBF	0.541584	0.998894	0.70333	0.990778	0.999325	0.930701	0.947317	0.964187	0.972098	0.999355	0.841819	0.0752746	0.684403	0.200725	0.14127	0.54869	0.750082	0.972714	0.889184	0.93332	0.494264	0.338568	0.976452	0.850379	0.930009	0.613837	1	0.998402	0.00392335	0.00320735	0.999659	0.999975	0.963843	0.00576489	0.00569397	0.999998	0.998405	0.455057	0.99148	0.986494	0.979201	0.574333	0.619247	0.695073	0.798917	0.999924	0.55604
[truncated: 39 more columns]

## Sheet: SI_controls
ID	Dose	Group	MICQ1_bouts	MICQ1_duration	MICQ1_latency	MICQ1_end1stbout	MICQ1_dist	MICQ2_bouts	MICQ2_duration	MICQ2_latency	MICQ2_end1stbout	MICQ2_dist	MICQ3_bouts	MICQ3_duration	MICQ3_latency	MICQ3_end1stbout	MICQ3_dist	MICQ4_bouts	MICQ4_duration	MICQ4_latency	MICQ4_end1stbout	MICQ4_dist	MICNA_bouts	MICNA_duration	MICNA_latency	MICNA_end1stbout	MICNA_dist	MIBNAO50_bouts	MIBNAO50_duration	MIBNAO50_latency	MIBNAO50_end1stbout	MIBNAO50_dist	MIDL45_bouts	MIDL45_duration	MIDL45_latency	MIDL45_end1stbout	MIDL45_dist	MIDL55_bouts	MIDL55_duration	MIDL55_latency	MIDL55_end1stbout	MIDL55_dist	MIDNA10_bouts	MIDNA10_duration	MIDNA10_latency	MIDNA10_end1stbout	MIDNA10_dist	MIDNA20_bouts	MIDNA20_duration
980	0ppm	BxC_F_SI	41	138.57	25.33	73.67	10117.7	61	252.49	0.53	61.29	9795.81	40	149.45	0	43.54	9066.1	38	89.56	23.26	68.34	7026.47	0	0			0	0	0			0	18	155.39	189.89	232.97	500.71	29	216.02	11.91	55.76		0	0			0	0	0
979	0ppm	BxC_F_SI	15	105.04	12.01	56.22	1609.11	26		59.13	182.35	8325.8	23	288.29	0	47.11	4832.03	15	327.33	9.11	50.02	5518.6	0	0			0	0	0			0	0	0			0	2	0.17	1660.63	1698.73	0.45	4	15.38	854.99	901	50.68	6	27.96
966	0ppm	BxC_F_SI	13	50.08			1295.01	34	209.44	1.17	58.66	6583.07	53	1301.4	0	55.19	20086.9	32	238.84	7.91	65.4	7530.43	0	0			0	0	0			0	0	0			0	1	0.57	589.66	644.24	15.76	8	9.51	568.94	624.42	182.47	9	14.98
965	0ppm	BxC_F_SI	13	134.87	11.68	49.25	3922.95	6	27.33	102.44	140.44	495.89	15	152.85	0	42.71	3197.97	35		9.18	45.68	8476.1	0	0			0	0	0			0	0	0			0	0	0			0	0	0			0	0	0
964	0ppm	BxC_F_SI	40	326.66	0	28.19	5648.66	29	291.06	55.59	91.79	5276.22	40	622.42	5.81	38.81	10716.6	40	522.62	3.6	33.83	11182	8	36.1	710.44	739.84	70.82	4	27.19	713.28	743.34	35.17	14	22.56	713.35	742.81	32.14	36	100	1.43	29.63		24		0.93	31.16		28
963	0ppm	BxC_F_SI	72	431.56	2.17	37.97	16022.8	65	364.53	8.94	43.34	9631.67	61	364.43			14041.7	87	616.18	17.55	51.89		0	0			0	0	0			0	11	6.64	486.59	515.68	54.05	13	40.94	162.16	194.43		0	0			0	0	0
931	0ppm	BxC_F_SI	19	92.06	34.13	65.7	1800.76	47	313.61	24.56	50.95	9079.7	71	1037.74	2.27	36.84	23674.4	48	355.82	0	28.29	11351.2	0	0			0	0	0			0	0	0			0	1	0.07	888.12	914.21	0	8	21.49	136.67	164.63	278.44	8	26.43
930	0ppm	BxC_F_SI	30	177.81	2.54	37.9	2378.23	46	336.87	0	37.54	9341.77	58	916.42	7.41	46.08	19757.2	41	368.97	11.08	49.15	8312.22	0	0			0	0	0			0	0	0			0	5	1.84	581.85	617.12	17.26	11	39.77	360.23	397.33	417.04	13	50.55
925	0ppm	BxC_F_SI	33	188.25	5.31	30.1	5466.3	10	34.77	8.07	31.56	1210.37	19	149.18	9.54	32.07	4483.11	83		3.57	26.53	11447.4	0	0			0	0	0			0	0	0			0	0	0			0	0	0			0	0	0
924	0ppm	BxC_F_SI	25	150.85			3353.06	31	214.55			7237.63	59	960.03	0	52.42	15226.1	36	468.37	2.4		9538.41	0	0			0	0	0			0	0	0			0	3	3.57	1547.41	1597.7	12.28	16	29.3	315.92	366.8	453.23	22	50.32
917	0ppm	BxC_F_SI	12	230.96	5.11	41.51	1798	29	424.52	0	34.27	6479.45	53	952.95	15.65	49.72	5932.51	12	135.57			2931.76	0	0			0	0	0			0	0	0			0	1	1	1652.22	1687.22	3.29	14	59.59	5.64	40.37	474.9	14	77.08
907	0ppm	BxC_F_SI	60		0	44.14	13824.5	36	153.72		204.64	4028	58	365.97	9.54	56.39	13002.6	98	647.28	2.67	52.02		0	0			0	0	0			0	0	0			0	0	0			0	0	0			0	0	0
893	0ppm	BxC_F_SI	64	559.49	71.94	124.62	13924	35	314.38	4	102.64	4245.39	44	399.33	0	45.85	10488.9	85	509.68			16688.8	0	0			0	0	0			0	0	0			0	0	0			0	0	0			0	0	0
976	0ppm	BxC_M_SI	93	484.55	4.5	47.65	11466	68	278.38	9.74	57.79	11740.3	79	525.53	7.71	50.75	18058.6	99	495.6	0	41.34	19151.7	9	7.37	619.95	661.09	69.77	4	4.8	1022.16	1064.4	52.95	8	6.37	1005.71	1046.78	73.11	51	77.41	411.81	452.95	435.18	51	235.84	175.08	217.52
973	0ppm	BxC_M_SI	32	471.4			9249.9	14	57.76		134.63	1076.13	35	284.42	36.5	82.32	8719.78	56		0	76.51	19424.9	0	0			0	0	0			0	0	0			0	0	0			0	0	0			0	0	0
957	0ppm	BxC_M_SI	32	240.14	0	70.24	7080.91	26	129.7			3158.87	43	305.94	65.67	118.99	8039.37	55		24.22	111.68	15451.3	0	0			0	0	0			0	0	0			0	1	3.2			2.92	0	0			0	0	0
929	0ppm	BxC_M_SI	142	500	27.66	68	18529.2	69	206.67	7.51	50.58	12479	83	226.26	0	47.51	14833.1	113	388.05	22.72	67.67	21173.7	47	125.19	181.65	225.03	679.63	20	88.86	181.65	224.96	578.04	37	59.86	204.2	246.28	391.99	78	237.54	60.99	117.18	2372.15	71	403.77	59.89	118.45
928	0ppm	BxC_M_SI	7	30.16	67.27	98.53	375.99	23	250.12	0	43.64	5435.19	33		13.61	52.32	13250.5	15	199.83			4312.22	0	0			0	0	0			0	0	0			0	0	0			0	3	7.04	67.77	98.37	79.43	3	9.44
921	0ppm	BxC_M_SI	57	237.7	17.62	70.4	13129.2	233	967.47	38.3	97	22654.1	56	289.29	1.97	57.76	15569.6	45	126.83	10.74	64.63	7985.38	0	0			0	0	0			0			144.54	192.03		170	473.31	143.91	193.86	5038.72	0	0			0	0	0
919	0ppm	BxC_M_SI	61	276.44	10.11	50.52	15432.4	147	841.64	1.1	40.57	25323.7	54	241.57	3.57	44.18	13117.5	47	115.18	7.17	47.11	8649.97	0	0			0	0	0			0			186.15	223.36		133	545.31	63.7	117.38	6354.11	0	0			0	0	0
914	0ppm	BxC_M_SI	65	328.16	0	40.07	11441	83	462.13	0.87	45.01	12346.4	68	607.87	22.46	64.13	17243	78	274.24	21.02	61.66	11876.6	0	0			0	0	0			0	32	51.15	5.77	45.41	347.91	44	124.12	1.2	54.32	1272.31	0	0			0	0	0
904	0ppm	BxC_M_SI	81	592.53	0	67.17	20787.2	149	536.87	28.66	78.31	15601.5	46	233	54.42	98.43	11256.9	66	237.87		92.93	12095.8	0	0			0	0	0			0	30	29.13	430.53	471.17	384.01	94	268.9	30.6	69.24	3016.71	0	0			0	0	0
892	0ppm	BxC_M_SI	3	13.98	108.98	143.94	217.96	10	99.43	0	36.6	2291.58	22		6.81	37	7294.31	10	68.3	14.81	48.08	1642.2	0	0			0	0	0			0	0	0			0	0	0			0	1	3.3	110.61	143.71	50.55	2	7.24
956	0ppm	CxB_F_SI	91	474.37	0	40.14	22496.9	99	383.28	2.14	42.68	13180.7	93	469.44	9.98	50.42	20190.1	110	436.2	7.27	47.98	25937.7	0	0			0	0	0			0	15	12.61	426.13	464.23	49.08	41	76.91	34.17	75.04	514.96	0	0			0	0	0
955	0ppm	CxB_F_SI	45	246.95	1.53	66.47	4938.41	34	267.2	26.76	91.99	8317.58	53	847.55	5.91	73.17	15042.3	53	422.66	0	63.56	14858.7	10	15.18	63.03	125.86	41.5	5	7.27	63	125.66	35.42	0	0			0	23	56.92	1.9	64.1	455.32	29	133.8	1.8	65.27	1792.86	29	158.86
954	0ppm	CxB_F_SI	46	316.32	29.8		9440.03	44	308.91	87.42	157.22	4472.51	59	812.65	0.6		19147	58	354.22			14683.1	0	0			0	0	0			0	0	0			0	17	9.61	237.87	302.54	42.33	0	0			0	0	0
859	0ppm	CxB_F_SI	48	573.76	0.2	38.56	9486.77	20	117.32	4.48	40.16	1748.37	28	238.12	19.52	64.56	6096.76	55		0	34.28	17543.7	0	0			0	0	0			0	0	0			0	4	2.8	292.36	326.84	16.64	16	34.16	5	39.68	415.48	16	48.68
858	0ppm	CxB_F_SI	44	442.12	19.28	61.48	8595.29	43	237.36		265.24	4426.88	26	401.44	5.68	40.44	7234.3	31	597.84	0	36.68	9149.62	8	75.12			944.16	7	71.8			686.77	15	74.08	1557	1588.24	485.48	24	129	346.32	379.8	861.76	25	178.8			2266.11	26	202.04
852	0ppm	CxB_F_SI		431.83	3.8	37.87	16221.7	66	297.06	1.5	35.84	15897.6	82	275.91	0	33.53	18055	88	427.29		60.96	19353.3			5.84	46.21				5.84	46.21			73.11	8.31	40.44	322.41	102	285.09	5.27	46.15	2375.8	70	569.54	4.57	46.41	10881.8	69	607.91
851	0ppm	CxB_F_SI	66	182.58		87.29	4982.53	49	448.85	110.74	150.08	12928.1	68	562.66	11.28	49.88	20266.5	61	521.02	1.67	43.68	15499.9	25	84.18	0	34.07	520.42	17	77.68	0	33.87	421.61	9	16.42	0.17	33.87	19.13	25	58.73	0	33.87	240.71	37	188.09	0	34.07	2572.28	37	206.97
850	0ppm	CxB_F_SI	35	297.84	2.56	41.24	8513.53	74		14.84	84.04	12069.8	51	453.08	9.08	50.84	12203.6	31		0	37.12	6549.73	22	70.48	1.76	38.56	539.5	17	59.8	298.16	335.64	216.69	54	103.08	1.76	38.08	571.34	91	468.24	1.2	38.08	2872.15	50	621.4	1.2	38.56	6084.82	51	669
849	0ppm	CxB_F_SI	84	451.96	1.2	45.12	17189.6	75	568.64	15.36	52.56	13172.8	61	233.44	12.92	51.36	10266.8	79	512.28	0	36.12	21452.6	11	33.76	0.28	37.2	102.56	7	32.24	157.72	201.12	96.42	26	45.96	0.28	36.76	167.07	75	265.6	0.28	36.76	2317.01	55	390.08	0.28	37.2	5049.04	54	426.4
847	0ppm	CxB_F_SI	42		3.17	36.34	12518.1	32	218.85	8.31	39.24	3909.08	29	191.96	18.35	51.12	7028.41	47	484.22	0.7	31.2	12743.7	0	0			0	0	0			0	2	5.27	969.77	998.9	34.85	12	31.77	688.29	717.12	107.61	0	0			0	0	0
953	0ppm	CxB_M_SI	37	527.06	5.91	70.7	10509	36	249.58	103.47	167.8	3366.86	48	451.62	0	59.66	12419.2	50	568.67	2.64	62.93	17157.6	0	0			0	0	0			0	0	0			0	7	5.87	153.69	212.55	38.78	0	0			0	0	0
857	0ppm	CxB_M_SI	57	327.52	184.32	230.04	6381.86	41	564.28	9	64.64	10789.9	50	362.56	0	33.12	11647.2	47	498.32	1.96	38.12	10089.7	15	47.2	197.04	231.28	236.73	9	37.16	203.2	237.4	216.21	28	55.68	196.84	231.28	269.21	29	125.28	191.96	237.88	702.75	25	197.92	190.4	238.16	2043.08	26	218.8
856	0ppm	CxB_M_SI	20	110.68	129.64	173.6	1981.21	22	219.6	59.68	105.28	4919.68	39	705.96	54.24	100.68	12039.5	33	749.4	0.04	41.12	10457	7	7.4	177.32	218.44	57.41	1	5.4	280.2	326.6	48.88	13	10.56	154.72	195.92	80.86	11	53.12	152.2	200.68	403.72	11	75.84	149	200.88	1011.36	11	81.64
855	0ppm	CxB_M_SI	78	289.88	1.52	35.08		139	658.52	48.16	110.92	18005.2	66	221.96	9.28	42.96	15778.5	76	389.92	0	30.52	19522.9			212.12	247.36	3131.14	47	208.68	212.32	247.2			313.28	61.32	90.4	3802.1	92	671.8	53.96	83.12	10278.6	66		50.52	110.52		67
848	0ppm	CxB_M_SI	51	347.96	0	24.4	11647.2	48	456.32	3.88	31.04	7219.51	59	455.2	70.48	98.04	14127.2	61	538.52		91	17266.5	0	0			0	0	0			0	0	0			0	22	38.8	58.04	79.48	75.5	41	191.8	5.28	29.56	1405.95	42	245.64
844	0ppm	CxB_M_SI	41	196.06	0.07	30.23	10238	119	565.8	5.21	53.69	13918.3	41	201.67	30.76	97.4		32	271.94	0	25.09	9540.13	0	0			0	0	0			0	68	376.64	247.08	280.05		138	657.92	158.26	185.09	11946.4	0	0			0	0	0
		SI_Behavior	MICQ1_bouts	MICQ1_duration	MICQ1_latency	MICQ1_end1stbout	MICQ1_dist	MICQ2_bouts	MICQ2_duration	MICQ2_latency	MICQ2_end1stbout	MICQ2_dist	MICQ3_bouts	MICQ3_duration	MICQ3_latency	MICQ3_end1stbout	MICQ3_dist	MICQ4_bouts	MICQ4_duration	MICQ4_latency	MICQ4_end1stbout	MICQ4_dist	MICNA_bouts	MICNA_duration	MICNA_latency	MICNA_end1stbout	MICNA_dist	MIBNAO50_bouts	MIBNAO50_duration	MIBNAO50_latency	MIBNAO50_end1stbout	MIBNAO50_dist	MIDL45_bouts	MIDL45_duration	MIDL45_latency	MIDL45_end1stbout	MIDL45_dist	MIDL55_bouts	MIDL55_duration	MIDL55_latency	MIDL55_end1stbout	MIDL55_dist	MIDNA10_bouts	MIDNA10_duration	MIDNA10_latency	MIDNA10_end1stbout	MIDNA10_dist	MIDNA20_bouts	MIDNA20_duration
		Fvalue	1.76414	1.93465	1.7719	1.65745	1.95863	2.2693	1.6597	0.861052	0.492809	1.49826	0.486159	1.44604	3.3807	3.36825	0.205041	0.442026	4.56232	5.44507	3.21963	2.99451	1.29038	1.72288	12.0289	11.5039	1.77029	1.85591	1.81433	3.08625	3.02973	1.85515	1.84474	3.35554	0.371987	0.370382	2.07067	3.2518	2.61554	5.50324	5.41735	3.00192	2.32165	3.39291	3.25981	3.0566	4.72586	5.04939	5.25693
		Pval_BxCMvsBxCF	0.194912	0.444567	0.933127	0.740051	0.253468	0.0717135	0.398527	0.829815	0.827402	0.185859	0.861994	0.228305	0.111238	0.103588	0.980153	0.884276	0.159458	0.489817	0.0858137	0.54393	0.596899	0.820129	0.23003	0.263274	0.988747	0.937265	0.9697	0.980445	0.986167	0.792394	0.515357	0.999339	0.972033	0.976015	0.980738	0.0331389	0.238289	0.0191361	0.0220667	0.39944	0.903383	0.853839	0.295914	0.319898	0.998564	0.802096	0.991782
		Pval_CxBFvsBxCF	0.273148	0.106083	0.963676	0.998473	0.154617	0.750996	0.854038	0.976873	0.981471	0.666543	0.647762	0.648625	0.895439	0.890688	0.874272	0.760364	0.662651	0.123292	0.973342	0.0316861	0.242826	0.12616	0.00437186	0.00521569	0.731657	0.447863	0.435259	0.189941	0.202272	0.105297	0.479329	0.932405	0.999138	0.999129	0.965644	0.216705	0.469617	0.011092	0.0115894	0.834878	0.0892097	0.0183742	0.0355064	0.0425719	0.0114915	0.0398874	0.00828993
		Pval_CxBMvsBxCF	0.747107	0.711224	0.265134	0.25662	0.919775	0.455856	0.193152	0.838242	0.99982	0.61866	0.954623	0.541867	0.0480658	0.0495355	0.96385	0.999999	0.457071	0.192242	0.999551	0.273691	0.870763	0.948407	0.0280628	0.031354	0.144399	0.151872	0.179014	0.381582	0.394245	0.926499	0.151961	0.0241922	0.808912	0.808245	0.0886053	0.17444	0.0615325	0.0214986	0.0219345	0.03155	0.361366	0.74904	0.279741	0.321055	0.887827	0.231591	0.651402
		Pval_CxBFvsBxCM	0.999223	0.826441	0.738652	0.677343	0.993613	0.481194	0.890793	0.638139	0.648441	0.822009	0.98277	0.850093	0.414718	0.436399	0.985449	0.995219	0.0227211	0.00877017	0.0400886	0.43188	0.912635	0.54117	0.0237258	0.0248714	0.902354	0.812081	0.734049	0.154632	0.155282	0.518814	1	0.975763	0.979829	0.983967	0.999945	0.830928	0.972872	0.996999	0.998333	0.876685	0.365387	0.137422	0.841191	0.851915	0.0170511	0.0106998	0.00945734
		Pval_CxBMvsBxCM	0.896912	0.996351	0.57813	0.781534	0.835939	0.917216	0.910868	0.441786	0.858139	0.955049	0.99892	0.979012	0.896329	0.911519	0.998479	0.929293	0.0144565	0.0207407	0.193754	0.90646	0.995501	0.998796	0.307733	0.296232	0.271462	0.390063	0.377474	0.402804	0.393762	0.999393	0.796156	0.0563704	0.935976	0.927765	0.225009	0.98623	0.790873	0.999976	1	0.429096	0.733921	0.985153	0.999985	1	0.853875	0.0746104	0.558923
		Pval_CxBMvsCxBF	0.939667	0.773041	0.146217	0.228928	0.720726	0.928804	0.587966	0.967993	0.995291	0.995294	0.966816	0.98724	0.190275	0.219098	0.999341	0.848394	0.976263	0.999851	0.963503	0.914107	0.868041	0.597162	0.24151	0.267101	0.624913	0.854133	0.897041	0.886734	0.897683	0.596994	0.789483	0.0981686	0.783243	0.782684	0.212132	0.978819	0.56977	0.998574	0.998182	0.150038	0.977994	0.466866	0.858231	0.850923	0.243489	0.972718	0.409132
[truncated: 23 more columns]

## Sheet: BxC F OF
ID	Dose	TOTALDIST	MICIP_bouts	MICIP_duration	MICIP_latency	MICIP_end1stbout	MICIP_dist	MICIC1_bouts	MICIC1_duration	MICIC1_latency	MICIC1_end1stbout	MICIC1_dist	MICIC2_bouts	MICIC2_duration	MICIC2_latency	MICIC2_end1stbout	MICIC2_dist	MICIC3_bouts	MICIC3_duration	MICIC3_latency	MICIC3_end1stbout	MICIC3_dist	MICIC4_bouts	MICIC4_duration	MICIC4_latency	MICIC4_end1stbout	MICIC4_dist	MICIC_bouts	MICIC_duration	MICIC_latency	MICIC_end1stbout	MICIC_dist	MINIC_bouts	MINIC_duration	MINIC_latency	MINIC_end1stbout	MINIC_dist	MIBIP80_bouts	MIBIP80_duration	MIBIP80_latency	MIBIP80_end1stbout	MIBIP80_dist	MIBIC180_bouts	MIBIC180_duration	MIBIC180_latency	MIBIC180_end1stbout	MIBIC180_dist	MIBIC280_bouts	MIBIC280_duration
963	0ppm	38496.5	196	244.28	3.47	31.4	11558.8	35	179.85	10.58	36.84	5080.65	46		0.07	26.56	6533.43	55	320.99	1.23	29.5	7785.11	44	337.67	8.07	36	6336.09	28	21.89	6.94	33.9	1087.61	33	23.79	6.67	33.67	1137.72	50	95.26	10.88	38.04	3972.57	31	169.9	39.51	69.87	4382.88		50.88
964	0ppm		218	604.47	1.67	35.8	20643.5	55	282.38	66.53	110.64	8284.15	45	219.49	1.8	36.24	7163.36	55	268.37	8.34	47.41	8730.87	62	400.73	27.53	63.56	11055	14	19.49	0	35.67	778.93	22	23.12	0	34.93	736.44	109	396.16	26.63	61.29	10536.1	46	163.86	67.63	102.64	4184	39	100.73
965	0ppm	40645.7	280	437.64			17083.9	58	289.36	98.33	145.35	8466.92	77	389.29	24.19	70.37	9852.28	59	292.86	39.44	87.69	8057.21	55	313.85	55.59	105.11	8686.75	40	67.2	0	66.83	2459.27	53	67.77	0	46.65	2324.08	98	200.73			6310.58	55	258.83	98.43	143.51	7337.39	43	99.33
966	0ppm	37522.4	280	564.5	0	46.48	24123.6	76	352.09	49.28	98.13	11635.5	37	176.74	122.26	170.7	6823.47	45	179.71	9.74	70.77	6617.86	71	417.52	42.71	94.13	11142.4	64	106.17	0.47	51.65	4426.4	91	98.9	0.1	50.35	4501.2	140	391.46	6.91	55.56	14189.8	72	237.04	49.38	97.9	7420.94	40	115.48
979	0ppm	36012.3	175	355.39		45.45	10774.7	36	242.58	0.6	38.04	5283.4	66	329.53	138.04	170.67	5556.24	44	343.68			6219.58	34	464.63	116.32	159.29	6002.21	18	28.43	154.05	186.45	1061.38	31	31.26	153.62	186.82	1151.85	91	230.73			6096.96	43	164.53	0.6	41.94	3950.62	44	165.77
980	0ppm		255	568.23	3.5	38.87	20961.8	56	308.41	8.94	42.24	8804.37	43	192.93	0	34.67	7684.84	53	171	41.94	80.18	7688.67	72	494.59	129.16	164.9	12042.7	36	62.66	272.87	306.57	2275.84	61	64.9	89.36	123.12	2377.24	133	357.76	3.5	38.17	11880.3	58	195.16	120.45	156.89	5711.46	39	100.3
924	0ppm	40178.5	263	590.69	2.1	40.47	25730.5	60	280.15	152.22	206.44	7432.14	55	287.62	232	284.35	8169.06	64	287.45	17.38	56.02	8175.7	81	275.54	2.47	43.11	10331.8	35	46.58	133.7	175.14	1967.76	46	57.56	133.23	174.71	1969.77	122	381.82	6.64	45.41	12924.1	48	142.48	154.29	193.96	3712.61	43	130.06
925	0ppm	43497.2	246	400.83	0	28.16	22504.2	59		54.12	85.95	10579.3	55	214.11	0.13	30.03	8122.98	51	226.99	8.84	43.14	7572.72	50	295.2	31.1	59.73	7960.4	44	73.61	23.56	52.55	3165.53	58	72.47	4.34	32.8	3253.78	110	230.36	2.14	33.2	11130.8	63		54.19	85.69	7083.49	41	91.89
931	0ppm	37400.9	305	603.37	3.17	35.44	25690.9	97	290.89	0.83	33.13	9425.65	73	144.24	0	32.37	6104.46	56	194.96	18.69	52.39	8660.24	77	403.4	21.12	55.16	12424.9	52	71.24	358.96	392.83	3563.29	66	58.93	143.48	176.58	3268.32	163	424.22	4.14	36.97	15658.1	66	151.08	5.21	38.47	5734.06	35	65.13
930	0ppm	36076.5	333	574.34	0.47	41.44	29374	68	263.1	33.43	73.94	10260.8	75	324.72	12.78	61.09	10711	66	292.86	22.82	67.1	8957.13	70	205.94	28.46	71.6	8692.52	76	120.35	0	40.47	4875.76	104	117.58	1.1	43.68	4776.93	160	358.46	6.44	52.62	17567	54	151.62	66.47	108.38	6671.27		170.67
893	0ppm		255	556.99	1.23	43.34	25236.9	51	251.25	26.59	73.71	8217.48	65	400.17	3.97	51.58	10555.1	50	228.43	13.41	58.29	7775.18	52	237.6	35.17	79.38	7819.1	57	119.42	1.07	43.24	5015.64	75	120.22	2.24	45.61	4462.82	139	383.65	11.85	55.26	15869.9	46	213.21	26.73	73.61	6451.98
907	0ppm	39931.5	322	637.2	5.61	51.15	27741.9	83		6.64	57.49	11799.5	57	172.34	0	46.31	6233.52	50	184.95			6865.02	60	235.67	116.22	164.1	7992.03	88	141.04	195.86	242.94	7041.39	109	149.32	195.56	242.78	6665.25	166	395.9	5.74	51.02	16028.5	69	222.22	6.71	57.29	6330.08	40	96.16
917	0ppm	39382.5	147	546.95	0	39.64	13420.7	27	272.77	138.3	178.91	5135.3	29	262.06	128.26	173.64	5270.5		345.55	2.04	52.55	4974.48	26	239.71	143.21	183.82	4175.15	38	132.37	292.29	330.56	2155.55	51	137.9	291.73	330.3	2234.18	109	414.55	0	39.47	9392.67	30	244.71	138.57	178.78	4376.84		235.67
940	1ppm	50917.1	418	652.09	0	22.62	38549.5	78	313.31	23.46	45.08	12788.6	82	245.15	7.17	28.33		83	269.54	1.6	25.79	10747.5	79	155.42	18.49	43.48	8744	115	164.1	8.24	30.43		143	157.59	8.01	30.13		193	454.49	0	22.02		60	273.44	52.55	74.61	10481.7	47	98.6
941	1ppm	30593.7	233	602.3	0.9	30.06	20398.7	64	323.66	0	28.93	8019.41	42	140.41				50	257.56			7038.3	64	378.31	2.04	35	8712.9	32	69.64	394.13	424.19	2197.66	53	77.68			2432.17	153	454.62	1.07	29.9	14061.6	58	164.46	0	28.76	4940.65	39	90.56
942	1ppm	54903.7	332	533.37	3.6	38.51	29428.9	62	276.98	13.65	48.92	11654.1	74	285.09	0	35.64		79	357.16	21.69	56.42	13308.6	75	281.38	18.02	52.85	14219.7	53	66.27	84.32	116.88	3737.82	77	77.34	7.51	39.74	3842.53	149	371.94	3.7	38.3	16425.1	57	260.33	13.75	48.82	10449.5	50	130
943	1ppm	32222.2	160	331.33	8.68	40.31	11469.7	51	331.63			6237.47	41	212.61	3.2	36.94	7004.86	39	162.13	18.85	59.53	6802.41	49		31.33	65.23	11394	12	26.06	304.8	337.8	783.47	21	27.76			883.22				48.65			84.38	152.45	184.92	1950.81	43	122.72
944	1ppm	43630.9	261	497.13	7.71	38.47	23612.5	54	380.51			10943.1	47	180.91	48.35	89.72	6968.68	60	331.46	43.48	76.28	10455.5	72	326.13	17.98	70.9	12350.9	34	79.78	1.6	36.74	2912.75	51	80.88	1.6	35.84	3107.41	121	349.45	7.91	38.04	13217.1	61	349.25	76.04	110.14	9791.71	43	103.34
936	1ppm	34894.1	220	489.46	0.07	43.34	18953.9	75	431.06	13.38	60.09	9203.89	65	254.95	18.59	61.8	6917.32	46	196.46	5.31	50.78	7385.17	54	276.04	0.33	47.35	9356.06	29	57.12	0	43.08	2031.64	44	56.02	57.32	101.3	2107.36	138	382.18	4.44	48.21	13420.3	65	224.99	13.58	60.03	6032.12	47	158.06
937	1ppm	42147.4	322	641.07	0	38.94	26969.8	94	380.98	3.94	41.68	12625.4	55	136.27	18.12	53.55		45	133.6	42.24	82.08	6813.53	92	427.33	36.2	75.31	13776.4	65	63.9	193.66	230.26	3447.03	94	78.71	106.64	143.21	3512.61	164	398.9	0.4	38.81	16066		200.6	4.04	40.71	7867.85	36	94.16
902	1ppm	36596.3	308	615.75	4.3	38.07	26586.2	85	322.99	35.34	69.34	9959	70	205.31	54.85	90.79	6714.51	48	246.71	17.62	52.32	6763.9	68	235.9	6.04	41.01	9042.73	70	112.55	0	36.34	4116.21	96	119.29	0	35.9	4332.27	162	361.93	4.5	37.97	14833.2	56	125.33	35.57	69.17	4716.16	36	109.44
903	1ppm	46008.2	401	711.28	0.6	29.46	36630.8	75	251.55	32.9	62.26	9729.98	71	150.48	2.64	34.23	6735.22	71	213.88	9.14	37.57	9838.2	95	277.98	11.41	39.97	12655.8	113	174.77	0	27.43		141	171.71	37.47	64.43	6357.13	172	435.27	1.03	29.26	19480.2		128.66	78.85	108.34	5030.21	39	69.17
988	50ppm	57950.4	395	560.99	0.57	32.97	30584.3	93	277.91	57.69	96.6	12554.2	60	184.35	80.95	117.45	9227.12	76	250.32	3.1	38.17		103	398.3		87.02		72	123.26	0	32.6	5292.08	104	109.14	0	32.27	5100.04	167	357.16	7.11	41.64	16314.3	74	195.03	57.82	95.16	8860.16	53	138.87
989	50ppm	44344.5	302	568.34	0	37.4	26873.2	70	452.62	45.85	83.32	11990.9	55	224.26	4.37	37.84	8841.16	54	153.22	29.06	69.64	8160.9	80	334.43		89.32	12037.7	51	67.2	139.27	172.47	3313.76	76	75.21	0	33.1	3535.87	159	385.35	0.07	37.17	16144	73	397.6	46.68	83.12	9763.44	49	175.61
993	50ppm	32919.1	209	442.98	0	61.26	17469.5	44	303.2	72.41	135.67	7156.41	36	198.23	76.11	140.27	5611.5	44	342.18	29.63	92.79	7513.33	60	429.03	2.57	64.7	10706	29	84.08	0.23	61.63	1931.82	57	70.1	0.23	61.59	1943.78	97	277.18	0.67	63.23	9101.4	47	238.54	73.57	135.3	4243.84	39	145.41
995	50ppm	48401.8	380		4.57	24.42	33479.1	95	360.63	0	21.59	13721.3	61	161.76	22.09	44.01	8393.54	65	150.72	57.12	76.58	8363.09	100	357.59	12.58	30	13574.7	65	75.18	61.83	80.91	4349.21	91	79.35	61.59	80.75	4098.29	186	505.87	4.7	24.29	20969.2	84	238.41	0	21.45	8878.42	45	141.57
972	50ppm	44518.3	412	515.95	1.53	54.52	23916.8	123	281.55	55.79	113.38	10780.5	77	228.36	0.67	53.05	7600.62	90	243.18	1.33	53.55	9405.59	99	334.67	2.5	54.69	10933.9	97	154.35	92.76	147.61	5797.72	144	125.16	92.63	147.48	5152.42	137	295.66	9.58	62.9	12884.5	70	175.98	56.16	112.98	7029.53	45	123.32
[truncated: 38 more columns]

## Sheet: BxC M OF
ID	Dose	TOTALDIST	MICIP_bouts	MICIP_duration	MICIP_latency	MICIP_end1stbout	MICIP_dist	MICIC1_bouts	MICIC1_duration	MICIC1_latency	MICIC1_end1stbout	MICIC1_dist	MICIC2_bouts	MICIC2_duration	MICIC2_latency	MICIC2_end1stbout	MICIC2_dist	MICIC3_bouts	MICIC3_duration	MICIC3_latency	MICIC3_end1stbout	MICIC3_dist	MICIC4_bouts	MICIC4_duration	MICIC4_latency	MICIC4_end1stbout	MICIC4_dist	MICIC_bouts	MICIC_duration	MICIC_latency	MICIC_end1stbout	MICIC_dist	MINIC_bouts	MINIC_duration	MINIC_latency	MINIC_end1stbout	MINIC_dist	MIBIP80_bouts	MIBIP80_duration	MIBIP80_latency	MIBIP80_end1stbout	MIBIP80_dist	MIBIC180_bouts	MIBIC180_duration	MIBIC180_latency	MIBIC180_end1stbout	MIBIC180_dist	MIBIC280_bouts	MIBIC280_duration
957	0ppm	22320.1	152	340.67	0.23	53.72	12828.7	50	346.95	0.7	54.32	5828.16	29		238.64		5049.16	33	364.13			5808.13	43	236.1	81.28	135.64	5015.17	12	13.81	0	53.25	619.45	21	17.48			674.19	67	177.44	80.05	133.87	5345.56	26	88.92	17.12	71.2	1585.03	30	127.96
973	0ppm	28688.9	208	440.97	4.87	41.54	14121.3	45	364	56.59	97.43	7109.97	41	232.13	5.54	53.45	5242.32	46	281.65	66.8	113.25	6235.96	54	406.54	62.53	101.94	8104.22	30	73.81	0	40.87	1996.46	48	72.24	0	38.44	1995.69	95	187.59	17.62	54.45	5432.89	51	304.4	59.16	97.23	5197.56	35	86.99
976	0ppm	39893	301	597.83	3.8	45.65	26300.7	70	278.88	124.59		9915.28	46	240.81	128.83	169.4	7141.72	51	242.04	11.08	59.56	7274.36	76	339.01	7.64	45.91	10665.4	67	99.7	0.43	41.81	4896.23	83	83.45	0.43	41.07	4208.09	146	332.57	4	44.78	14238.9	47	102.3			3431.82	47	178.75
919	0ppm	32727.3	207	649.95	4.5	44.81	18332.7	64	298.03	0.1	39.61	9091.46	43	138.17	5.81	46.81	5123.11	41	233.3	3.47	43.51	6428.57	49	423.99	11.68	52.15	9784.35	37	44.98	23.06	62.3	2299.83	46	46.58	22.99	62.13	2046.7	100		4.6	44.71	10821.7	47	114.28	9.78	49.92	4332.53	29	93.39
921	0ppm	34602.5	348	653.72	1.74	44.41	32501.9	68	266.67	40.14	83.52	9701.2		297.66	26.83	70.04	9957.62		276.41	0	42.74		60	176.98	3.4	45.75	8776.76	81	116.98	68.54	110.48	6166.96	105	114.48	50.15	91.36	6096.86	135	345.88	5.87	47.51	15765.3	55	186.69	40.27	83.38	6753.9	43	128.8
928	0ppm	35545.6	233	535.67	0.7	35.17	19622.5	85	286.82	0.33	34.5	8718.37	43	319.15	1.17	47.88	7485.37	46	190.96	82.72	119.75	7237.72	63	365.13	77.21	115.38	8775.12	45	87.75	291.96	328.46	3329.06	78	88.32	116.25	151.28	3503.55	134	334.37	76.11	111.08	11844.7	47	151.38	74.27	109.71	4488.86	43	204.34
929	0ppm	32379.7	323	595.96	3.34	41.04	26234	94	401.4	33.4	71.87		54	211.68	209.64	242.64	8987.93	59	184.82			8712.11	77	336.9	12.01	61.06	11748.4	44	67	1	32.37	2931.28	68	65.77	1	31.26	3083.81	139	354.49	3.54	34.87	13310.7		189.62	33.9	64.76	6520.91	54	109.98
892	0ppm	27758.3	162	429.1		65	15053.4	45	285.69	17.48	73.91	6710.67	33	257.12	11.98	68.9	6562.97	32		0.7	63.5	7907.54	34	145.91	0	53.72	4541.11	27	58.66	232.17	285.59	2036.02	40	62.13	231.56	285.75	2052.23	78	257.82	10.64	64.6	7345.14	40	241.81	18.32	73.74	5106.67	37	225.66
904	0ppm	34116.9	241	569.77	0	54.25	21392	51	246.48	8.54	63.83	7135.38	47	185.82	2.57	57.72	7743.85	41	295.4	39.27	96.76	7212.63	51	378.14	12.88	69.97	7496.7	67	116.58	149.32	201.94	4528.32	91	121.22	148.58	202	4266.26	116	317.22	0.1	53.69	10546.2	37	90.12	8.61	61.19	2593.36	35	58.36
914	0ppm	27426.6	161	466.57	0.23	65.6	16042.4	39	297.53	72.17	141.17	5962	36		0.87	75.11	7219.99	29	211.38	58.43	131.93	5348.22	45	310.51	54.92	122.26	7200.8	25	46.01	0	64.96	1695.59	40	49.52	51.08	116.02	1718.7	105	341.01	57.69	123.06	10860.9	27	275.18	72.27	140.97	4856.09	37
939	1ppm	38460.8	300	576.71	6.37	43.48	22652.3	70	265.33	61.66	101.33	8555.97	82	298.67	12.41	51.62	9586.11	56	252.85	7.47	46.55	7786.32	60	241.31	1.3	42.38	8175.66	70	127.46	143.68	181.85	4356.71	122	112.65	143.51	179.98	3785.59	134	380.18	6.47	43.38	12924.9	38	136.44	64.1	101.23	3698.08	52	166.2
934	1ppm	29912.1	196	504.4	19.09	71.27	18461.4	55	350.38	45.65	97.43	7908.5	40	266.1			7312.5	42	358.06	21.25	80.35	6824.92	51	193.23	42.34	94.63	5305.88	30	93.46	0.5	69.1	2560.29	46	82.88	0.5	51.75	2490.04	87	248.55	19.99	70.9	8059.11	48	196.7	86.29	138.67	3920.24	29	72.51
935	1ppm	30425.3	200	424.12	1.3	40.31	17783.1	53	250.72	34.93	75.18	7412.35	36	152.65	4.84	41.91	5089.32	48	321.55	8.51	48.18	6663.03	51		32	71.07	9158.55	30	38.1	0.77	38.3	2102.08	52	51.32	0.77	38.07	2401.41	83	228.9	1.74	40.04	8250.87	44	197.73	35.04	75.11	4965.57	24	51.55
897	1ppm	40236.2	260	561.39	0	50.68	23022.9	53	234.3	52.99	106.41	8065.13	56	219.29	8.21	60.89	8880.23	63	397.13	3.64	56.96	12204.1	56	197.33	0.23	50.88	6783.46	64	112.51	1.67	52.82	4303.22	156	119.25	1.3	52.59	4083.73	121	329.86	0.6	51.82	12616.2	51	195.9	54.69	106.27	6675.78	45	89.19
899	1ppm	45276	316	592.16	19.89	69.37	28735	57	193.03	62.7	112.81	8406.93	69	354.95	0	67.9	12259.1	78	347.11	21.35	72.01	11844.1	58	201.7	24.86	74.81	8415.95	62	110.08	233.97	283.52	4349.9	90	107.54	233.43	283.35	4244.02	167	419.75	20.02	69.24		48	174.07	62.76	112.68	7359.62	72	301.1
900	1ppm	19758.1	188	702.9	0	37.44	18393.3	37	233.67	23.79	61.36		36	195.93	20.42	57.12	5075.83	52	388.82	15.02	50.08	6689.28	38	210.11	3.44	40.77	5238.42	37	66.43	9.01	44.31	2754.53	74	64.86	0.2	34.63	2437.05	120	471.6	1.17	37.24	10738.4	35		54.29	89.26	2965.41	32	95.2
901	1ppm	29719.2	164	468.64	0	39.31	16242.8	33	410.71		139.84	7370.91	44	345.08	2.3	42.51	8844.6	37	301.77	11.64	51.89	6310.7	35	240.17	74.17	114.68	6025.17	17	31.2	167.23	204.44	1167.81	24	32.03	166.67	204.37	1171.76	99	357.69	0.23	39.07	9851.47	34		99.77	139.67	6573.53	43	316.28
983	50ppm	26821.6	312	604.54	0.23	59.99	25199.3	91	427.03	50.48			50	188.29	77.68	140.07	6710.12	43	141.41	0.97	62.13	6351	68	346.71	3.7	64.9	9787.37	69	90.89	0	59.26	3973.09	111	104.9	216.12	277.31	4154.67	148	365.3	5.94	66.6	12783.9	73		50.58	111.54		42	120.32
990	50ppm	38531.7	277	596.6	0	71.74	22734.7	85	307.54	5.71	76.21	8483.65	53	184.92	89.09	157.46	6547.62	49	264.13	72.94	153.89	7786.37	62	325.26	20.32	89.06	11964.8	61	101.84	11.85	79.95	3749.27	90	118.75	11.51	78.11	3635.29	140	412.21	1.1	71.6	13205.9	58	184.42	5.87	73.97	5063.41	39	90.99
991	50ppm	17488.1	131	247.51	1.13	59.16	11188.7	30	161.49	8.27	65.13	3758.23	24	97.83	4.14	62.56	3740.33	33	106.74	0.8	56.16	3849.89	25	126.79	63.56	121.15	3598.1	35	70	34.13	90.76	2541.58	56	74.04	31.97	87.79	2524.38	59	134.57	33	88.86	5122.53	27	127.79	9.14	64.8	2882.44	16	38.17
992	50ppm	30016.1	230	646.65	0	52.72	19214.3	36	193.73	19.29	72.44	5765.32	47	323.19	51.38	102.84	7186.34	39	195.4	55.49	106.74	5316.51	43	227.73	11.54	66.73	6313.76	63		3.7	59.56	5434.18	131	180.41	3.3	55.52	4880.67	132	432.33	0	52.52	11519	38	158.53	19.39	72.24	4580.84	43	162.06
968	50ppm	31419.6	304	569.2	1.13	44.48	19534.3	61	263.03	27.36	68.57	6550.6	77	202.74	31.6	69.9	5443.1		371.94	11.98	53.65	7653.52	74	255.12	24.42	64.63	9336.46	53	70.77	0	39.14	2435.9	82	73.31	0.7	38.77	2311.09	127	334.13	8.71	49.85	9897.42	46	242.68	27.43	68.34	5247.65	42	98.9
969	50ppm	19603.8	111	300.23	0	42.08	9380.51	38	235.74	8.41	50.22	5914.87	23	140.81	39.97	81.65	3475.65		137.17	2.07	44.64	3042.44	30		5.27	47.71	6842.14	5		379.31	420.89	328.67	7	8.44	379.01	420.72	420.18	60	199.83	0	41.81	4808.55	34	117.38	11.58	52.25	2639.23	24	93.83
861	50ppm	35521.3	288	425.73		81.85	22133.3	90	296.93	34.5	91.86	9088.81	109	248.01	28.83	85.99	8397.33	49	267.6	1.27	79.65	7267.85	84	322.42	43.94	97.53	7804.36	41	61.83	49.25	106.67	2962.93	49	59.39	49.02	105.64	2883.9	123	272.51	26.86	81.72	13478.6	44	94.13	35.97	90.12	3113.4	51	197.93
862	50ppm	18334.2	141	253.85	0.33	31.16	10272.9	38	171.04	25.03	57.16	3183.27	30	63.3	12.58	41.71	2405.91	50	189.02	7.01	38.84	6408.18	30		2.14	34.37	4718.75	28	43.14	171.47	201.03	1618.05	48	44.81	55.26	84.45	1626.67	68	167.53	1.1	30.96	6094.1	22	78.31	26.39	57.09	1554.17	14	31.77
870	50ppm	32493.6	205	367.43	3.54	32.4	15708.7	89	376.44	36.44	67.1	7335.64	52	124.39	20.19	49.98	4578.17	52		5.37	36.5	9877.18	50	208.21	32.77	62.4	7236.94	38	116.92	0	30.56	3465.64	64	109.08	0	29.4	3477.91	83	203.14	4.3	32.1	7334.61	46	244.01			4175.3	21	38.94
871	50ppm	29370.8	241	466.43	0.83	39.37	17180.8	78	322.62	1.1	46.91	8335.43	59	268.54	76.24	122.72	6837.98	37	268.44			5596.64	67	222.92	25.96	70.57	6698.35	22	65.5	281.41	325.49	1902.43	29	56.59	280.98	324.92	1812.38	105	301.77	21.65	61.66	9808.8	56	176.68	1.33	46.65	4378.66	42	203.8
860	50ppm	35236.8	266	474.47		69.3	19405.1	97	288.22	53.35	81.82	8475.95	88	213.78	41.04	74.87	7124.8	44	264.83	0	38.77	6819.35	72	314.95	59.13	89.66	8681.97	51	89.42	372.87	405.74	4134.78	62	78.35	133.07	161.93	3740.57	110	297.7	40.04	69.1	10399.6	62	150.38	56.82	86.05	3973.47	30	62.33
[truncated: 38 more columns]

## Sheet: CxB F OF
ID	Dose	TOTALDIST	MICIP_bouts	MICIP_duration	MICIP_latency	MICIP_end1stbout	MICIP_dist	MICIC1_bouts	MICIC1_duration	MICIC1_latency	MICIC1_end1stbout	MICIC1_dist	MICIC2_bouts	MICIC2_duration	MICIC2_latency	MICIC2_end1stbout	MICIC2_dist	MICIC3_bouts	MICIC3_duration	MICIC3_latency	MICIC3_end1stbout	MICIC3_dist	MICIC4_bouts	MICIC4_duration	MICIC4_latency	MICIC4_end1stbout	MICIC4_dist	MICIC_bouts	MICIC_duration	MICIC_latency	MICIC_end1stbout	MICIC_dist	MINIC_bouts	MINIC_duration	MINIC_latency	MINIC_end1stbout	MINIC_dist	MIBIP80_bouts	MIBIP80_duration	MIBIP80_latency	MIBIP80_end1stbout	MIBIP80_dist	MIBIC180_bouts	MIBIC180_duration	MIBIC180_latency	MIBIC180_end1stbout	MIBIC180_dist	MIBIC280_bouts	MIBIC280_duration
954	0ppm	37285.6	216	468.74	6.64	44.48	20644.5	46	419.39	50.92	90.19	9306.39	52	248.58	53.72	90.96	8101.25	54	339.21	27.76	83.22	9410.85	48	257.56	47.28	87.05	8454.66	23	62.96	0.5	43.64	2012.43	31	63.56	0.5	41.57	2049.14	115	258.39	11.14	61.23	10445.4	58	337.04	51.02	90.09	7097.85	40	126.29
955	0ppm	39963.6	244	420.12	4.5	52.65	20377.6	43	457.66	32.63	81.28	9106.71	46	218.35	40.14	97.33	7421.33	55	336.4	21.59	71.64	9348.48	60	279.28	27.79	79.71	10813.7	44	88.12	0	52.52	3273.3	64	87.42	0	49.02	3093.31	138	282.82	24.22	75.71	12892.5	47	432	34.07	85.02	8123.56	44	187.05
956	0ppm	40332.9	323		0.4	34.67	29810.6	66	314.31	12.75	46.95	11332.9	50	171.94	0.2	34.3	7979.45	53	153.49	53.59	93.03	7228.07		399.9	60.79	98.3	13792.5		85.02	0	34.2		92	82.98	0.83	35.04				5.51	40.41		51	117.82	65.9	101.3	4591.03	43	152.79
858	0ppm	21024	186	443.54		45.98	13298.2	61	175.34	22.66	52.09	5427.28	39	163.26	27.49	56.49	3850.99	29	215.95	0	40.54	4529.19	64	516.25	36.67	66.13	5212.44	33	80.18	17.05	46.38	2004.06	54	67.57	16.08	46.08	2052.63	87	295.7	11.81	45.21	8085.88	36	92.86	61.93	92.13	3033.19	28	53.82
859	0ppm	31950.2	321	464.9	0	48.82	24017	65	301.67	11.54	61.53	10812.7		284.75	7.44	55.22		73	194.46	1.13	53.62	7753.33	53	393.23	51.92	101.57	10861.4	37	35.84	83.65	133.4	2522.74	43	37.1	83.52	133.3	2425.32	117	274.31	0	48.35	12800.2	62	230.63	11.71	60.93	8181.71		141.68
849	0ppm	31703.2	165	357.62	1.37	46.65	14555.3	35	276.18	1.87	51.75	7201.08	29	200.3			5275.85	44	405.04	12.65	61.19	8134.17	45	460.19	7.87	55.56	9584.01	22	41.41	0	46.15	1508.09	33	49.18	0	45.88	1615.67	86	201.33	11.61	56.99	6892.59	38	94.19	5.71	51.28	2856.33	27	191.46
851	0ppm	25376.9	146	303.7	0.67	18.72	14215	30	131.16	31.13	49.42	4888.27	27	122.52	11.11	28.6	4697.02	40	210.21	2.8	24.46	6998.16	58	298.67	24.16	41.04	8138.71	10	13.45	0	16.58	654.78	17	17.98	0	16.22	846.17	78	178.41	0.83	18.45	7455.24	22	34.37	31.97	49.28	1562.23	31	71.67
852	0ppm	6638.06	41		0.47	34.97	3456.64	8	40.11	0	33.3	1535.92	6	19.19	2.14	39.57	1122.85	11	33.13	8.24	42.14	1829.98			13.31	48.68	1901.82	8	2.4	41.04	74.14	247.49	9	2.6	24.06	56.99	247.32			1.03	34.87	1382.91		6.21	30.06	63.83	231.96	6	7.91
850	0ppm	26155.6	155	375.96	2	38.88	11900.1	38	427.04	3.8	43.28	6863.66	35	356.12	0	37.08	6175.41	37	267.96	35.2	73.44	5408.86	39	331.92	11.56	51.72	6763.06	10	36.28			944.57	15	32.36			913.69	75	178.52	8.28	46.52	5013.53	37	388.64	3.88	43.12	5431.06	54	146.32
847	0ppm	22096.7	111	329.66	0	34.1	11310	31	342.28			6283.67	24	358.36	0.1	57.82	5127.95	21	335.74			4253.75	26	399.23			5460.22	11	34.17			971.11	18	37.07			1014.16	62	171.94			5108.19	47	275.11			4704.97	38	203.2
846	0ppm	32824.2	213	505.04	0.77	23.12	20386.8	54	319.79	1.1	23.22	8039.08	46	286.35	2.7	28.19	7375	39	217.28	28.6	55.39	7155.89	45	420.29	0	22.79	7993.89	34	49.65	23.02	45.21	2260.36	57	53.22	22.89	46.68	2305.66	111	230.53	1.27	24.62	9714.96	53	184.88	7.14	34.73	4348.45	49	101.23
947	1ppm	30595.6	217	548.45	4.8	50.48	19038.4	43	255.46	11.48	56.62	7210.51	32	211.28	51.79	95.06	5439.34	41	198.9	36.8	83.88	6060.2	51	467.63	15.08	61.56	8887.94	55	118.25	0	47.81	2997.62	75	116.72	0	47.35	3032.25	141	422.46	5.51	50.42	13713.1	46	131.77	11.58	56.42	4335.66	28	190.06
948	1ppm	25858.6		315.95	6.14	43.04		33	398.53	48.92	90.09	6980.15	26	216.25	12.98	71.77	5437.54	30		38.1	77.81	6102.4	32	414.41	43.04	82.85	6865.3	8	29.43	0	42.14	473.21	14	32.6	0	38	606.4	81	185.19	8.74	48.78	6506.2	37	355.26	49.32	89.72	5298.53	34	165
887	1ppm	33186.3	252	590.29	0	24.12	22950.6	51	365.83	66.83	95.56	8887.07	62	235.54	7.71	29.83	6880.81	53	205.84	2.3	27.49	6779.47	54	336	19.95	45.95	8493.51	34	62.7	34.13	56.19	2145.42	57	66.63	23.66	45.85	2382.02	161	439.47	0	23.96	15256	46	341.57	67.53	95.46		46	136.24
880	1ppm	20933.2	242	541.44	9.74	37.74	21527.3	66	133.23			5759.38	61		0	28.03	4000.19	48	202.37			8147.53	73	358.56				42	89.79	367.27	396.86	3026.14	65	83.15	366.93	396.5	2867.66	132	334.3			12334.1	40	72.61			3091.28	32
881	1ppm	23354.3	275	500.27	1.07	36.74	17110.6	61	310.94	21.96	58.63	4982.2	89	250.52	17.08	55.22	6895.52	37	227.86	14.81	50.72	4955.3	59	221.65	2.07	37.6	4594.26	24	54.79	0.63	35.74	1927.06	36	56.99	0.63	35.47	2039.37	120	287.92	1.23	36.6	10452.3	45	115.38	22.06	58.49	2303.87	46	203.27
882	1ppm	33333.9	282	378.98	3.67	54.35	18658		355.72	0	52.75	8655.6	81	217.08	52.89	105.14	8980.4	48	240.67	56.69	109.18	7508.34	90	248.21	5.91	56.82	6765.33	21	37.07	200.97	255.52	1424.26	29	40.61	200.63	255.36	1529.75	105	225.13	4.9	55.96	9987.6	39	93.33	0	52.75	3202.44	51	171.3
950	50ppm	38014.1	243	399.77	2.94	26.23	20654.8	63	258.43	25.69	51.18	8800.12	66	264.83	6.41	32.67	7914.24	53	359.43	3.2	26.83	8665.47	69	437.54	0	23.79	10238.9	32	49.65	1.8	25.96	2395.3	40	46.91	2.07	25.76	2252.32	95	217.92	9.74	34.13	9487.98	42	124.42	30.63	55.56	3750.28	34	118.65
951	50ppm	24708.5	156	278.58	1.03	26.36	14009.9	31	145.58	1.33	28.4	5506.58	26	128.06	17.02	45.68	4595.23	34	133.47	13.28	41.37	5504.24	43	295.93	8.81	37.7	7758.83	24	23.69	0	26.06	1343.64	33	23.99	70.07	98.26	1387.24	90	223.12	3.54	29.96	10064.7	31	69.2	1.4	27.43	3065.06	22	118.75
952	50ppm	39946.1	274	534.4	2.37	101.13	24245.6	63	339.87	113.85	216.35	10452.5	45	237.27	119.79	220.22	7828.42	51	184.52	124.06	223.32	7650.65	71	411.01	3.1	114.98	9919.65	59	87.15	1.47	100.4	4094.92	85	79.78	1.47	100.13	3980.43	149	392.59	27.76	127.83	16057.8	54	157.86	161.23	260.96	5023.08	38	222.26
[truncated: 38 more columns]

## Sheet: CxB M OF
ID	TOTALDIST	Dose	MICIP_bouts	MICIP_duration	MICIP_latency	MICIP_end1stbout	MICIP_dist	MICIC1_bouts	MICIC1_duration	MICIC1_latency	MICIC1_end1stbout	MICIC1_dist	MICIC2_bouts	MICIC2_duration	MICIC2_latency	MICIC2_end1stbout	MICIC2_dist	MICIC3_bouts	MICIC3_duration	MICIC3_latency	MICIC3_end1stbout	MICIC3_dist	MICIC4_bouts	MICIC4_duration	MICIC4_latency	MICIC4_end1stbout	MICIC4_dist	MICIC_bouts	MICIC_duration	MICIC_latency	MICIC_end1stbout	MICIC_dist	MINIC_bouts	MINIC_duration	MINIC_latency	MINIC_end1stbout	MINIC_dist	MIBIP80_bouts	MIBIP80_duration	MIBIP80_latency	MIBIP80_end1stbout	MIBIP80_dist	MIBIC180_bouts	MIBIC180_duration	MIBIC180_latency	MIBIC180_end1stbout	MIBIC180_dist	MIBIC280_bouts	MIBIC280_duration
855	22257.2	0ppm	232	418.69	0		13205	38	363.7	8.74	55.02	6796.65	109		243.74	274.41	2831.97	54	258.73			5574.08	38	422.22	0.53	32.93	6790.22	8	5.07	678.08	708.07	264.3	19	16.92	407.71	438.41	525.4	80	253.62	3.54	38.47	7330.74	38	301.03	8.84	44.01	4689.81	21	50.75
856	21504.6	0ppm	215	458.49	0.8	40.44	12747.9	42	306.27	1.17	45.08	6048.65	79	148.65	74.84	115.48	3469.29	67	224.19	26.36	68.44	5175.68	32	377.84	19.19	64.33	6284.4	8	11.91	207.34	247.51	526.57	16	17.85	207.14	247.28	685.54	77	299.33	5.87	47.18	7097.27	35	243.04	1.27	44.98	4565.44	31	82.75
857	25701	0ppm	203	515.88		38.97	16913.8		287.49			6696.44	43	154.82	161.56	198.53	4670.87	36	297.36	0	38.67	4997.98		293.59			7440.33	32	44.74	446.08	479.11	1895.35	54	46.98	445.68	478.38	1961.35	114	390.12	21.22	56.22	11462	40					25	90.89
848	25183.2	0ppm	169	426.6	2.28	38.08	12875.6	34	297.48	3.08	39.92	5276.85	36		0	37.28	5865.33	44	281.08	8.72	45.44	5863.48	33	385.28	5.56	43.12	5647	34	113.36	161.12	201.6	2530.55	55	122.92	45.24	80.64	2526.8	81	206.2	18.16	54.84	5961.86	30	276.96	3.24	39.8	4635.37	40	168
953	25889.8	0ppm	171	510.08	2.3		17797	37		15.08	61.96	7011.58	28	179.15	10.91	58.26	5104.94	39	255.69	6.14	53.89	5336.5	35	300.93	18.82	65.33	5862.13	34	81.92	0	46.31	2574.65	50	82.88	0	45.71	2647.05	118	333.27	3.37	49.95	12077.6	42		15.18	61.9		30	151.62
945	42103.2	1ppm	313	633.5	5.71	37.44	26957		336.47	65.57	94.66		56	205.37	29.3	60.49	8679.35	61	224.96	11.41	41.57	9954.4	53	273.41	69.94	97.03	7376.05	60	113.08	0.47	31.73	4695.71	93	120.32	0.47		4984.81	170	403.7	6.77	33.6	15398.5	55	129.3	67.73	94.49	4807.37	51	106.87
946	30878.2	1ppm	202	456.02	0.57	36.27	17984.5	38	295.26	11.95	55.09	7384.41	37	154.49	42.04	78.85	5088.14	46	268.97	1.27	36.5	7197.09	41		7.67	46.15	8236.84	42	100.53	0	35.57	2971.73	80	95.66	0	35.3	2939.28	124	288.89	11.24	46.85	11296.4	49	258.86	12.05	51.48	6163.03	19	55.02
883	31284.2	1ppm	220	639.51	1.53	38.57	21080.9	48	246.28	35.1	72.01	6919.7	33	159.89	53.92	92.09	4240.75	38	340.71	1.87	48.85	8267.19	56	303.6	12.91	54.42	8415.61	48	105.41	0.53	38.24	3440.94	88	109.21	0.53	37.44	3556.15	145	500.73	20.02	57.76	15346.5	45	195.5	101.67	139.64	5259.63	28	141.74
884	25400	1ppm	164	448.42	2.14		16208.6	33		23.12	76.68	6201.57	29	195.23	30.26	82.08	4524.91	31	261.43	92.16	141.04	5488.16	50	336.37	45.45	94.09	6660.2	31	87.22	0		2525.21	53	85.42	0		2550.21	119	325.09	13.35	65.43	11440.5	32		23.26	76.51	5426.39	30	154.69
885	36763.9	1ppm	251	530.2	2.84	38.3	24255.8	47	260.53	27.66	64.83	7505.74	56	272.84	53.65	86.22	7295.71	57	324.19	41.68	78.75	8606.14	61	333.9	6.11	43.61	9671.62	45	73.51	0	35.04	3684.72	64	73.54	0	34.2	3569.99	154	361.33	3.14	37.67	16104.9	47	239.87	27.79	64.73	6702.18	47	171.67
886	30543.8	1ppm	236	597.56	0.67		22953.5	58	256.86	5.21	38.34	6827.79	42	128.43	19.85	53.79	4828.83	47	256.72	48.72	81.98	6315.59	55	366.87	54.19	86.95	7696.24	60	105.91	0.73	34.5	4875.3	100	104.6	0.67	33.63	4402.91	126	420.65	14.18	45.65	15144.5	47	185.59	5.37	38.24	4785.66	32	94.46
878	21250.8	1ppm	182	377.61	4.04	39.64	11523	53	235.67	60.16	93.86		58	309.28			5354.63	33	360.63	3.17	37.27	5081.57	48	264.66	67.63	101.13		25	80.91	0	36.4	2198.11	40	84.35	0	34.73	2355.84	87	214.01	4.94	39.57	6236.02	37	100.7	61.56	97.76		39	219.02
997	30638.1	50ppm	202	390.86	0	57.29	16572.2	51	354.95	35.6	98.13	7703.39	46	322.12	0.27	60.63	7865.91	35	241.41	4.7	71.04	6187.99	48	429.63	53.72	112.75	7155.66	21	43.84	79.98	137.27	1725.11	36	49.78	79.81	137.24	1823.91	104	196.86	3.74	61.43	8220.28	51	277.11	35.74	97.96	5913.03	44	128.8
1000	24598.4	50ppm	136	433.9	10.94	69.6	11818.1	27	346.51	0	67.97	5825.33	24	146.51	22.36	82.28	4161.05	31	381.28	101.74	165.13	6458.6	29	353.02	108.81	172.94	5045.85	26	136.77	148.78	208.31	3107.6	44	125.53	148.31	207.94	3065.98	75	257.09	89.02	146.78	6361.55	41	260.26	0.07	67.53	4127.32	28	106.54
949	25890	50ppm	191	566.37	0.57	50.75	15734.9	34	225.66	13.71	67.57	5556.18	31	213.61	33.37	85.32	5220.33	34	247.11	28.53	81.65	5092.91	53	461.19	0.73	54.15	7615.86	41	85.85	0	50.58	2404.74	62	101.37	0	50.28	2702.71	124	409.81	4.24	56.39	11297	37	113.35	13.85	66.3	2949.47	30	195.1
[truncated: 38 more columns]

## Sheet: BxC F SI
ID	Dose	MICQ1_bouts	MICQ1_duration	MICQ1_latency	MICQ1_end1stbout	MICQ1_dist	MICQ2_bouts	MICQ2_duration	MICQ2_latency	MICQ2_end1stbout	MICQ2_dist	MICQ3_bouts	MICQ3_duration	MICQ3_latency	MICQ3_end1stbout	MICQ3_dist	MICQ4_bouts	MICQ4_duration	MICQ4_latency	MICQ4_end1stbout	MICQ4_dist	MICNA_bouts	MICNA_duration	MICNA_latency	MICNA_end1stbout	MICNA_dist	MIBNAO50_bouts	MIBNAO50_duration	MIBNAO50_latency	MIBNAO50_end1stbout	MIBNAO50_dist	MIDL45_bouts	MIDL45_duration	MIDL45_latency	MIDL45_end1stbout	MIDL45_dist	MIDL55_bouts	MIDL55_duration	MIDL55_latency	MIDL55_end1stbout	MIDL55_dist	MIDNA10_bouts	MIDNA10_duration	MIDNA10_latency	MIDNA10_end1stbout	MIDNA10_dist	MIDNA20_bouts	MIDNA20_duration	MIDNA20_latency
980	0ppm	41	138.57	25.33	73.67	10117.7	61	252.49	0.53	61.29	9795.81	40	149.45	0	43.54	9066.1	38	89.56	23.26	68.34	7026.47	0	0			0	0	0			0	18	155.39	189.89	232.97	500.71	29	216.02	11.91	55.76		0	0			0	0	0
979	0ppm	15	105.04	12.01	56.22	1609.11	26		59.13	182.35	8325.8	23	288.29	0	47.11	4832.03	15	327.33	9.11	50.02	5518.6	0	0			0	0	0			0	0	0			0	2	0.17	1660.63	1698.73	0.45	4	15.38	854.99	901	50.68	6	27.96	15.52
966	0ppm	13	50.08			1295.01	34	209.44	1.17	58.66	6583.07	53	1301.4	0	55.19	20086.9	32	238.84	7.91	65.4	7530.43	0	0			0	0	0			0	0	0			0	1	0.57	589.66	644.24	15.76	8	9.51	568.94	624.42	182.47	9	14.98	567.93
965	0ppm	13	134.87	11.68	49.25	3922.95	6	27.33	102.44	140.44	495.89	15	152.85	0	42.71	3197.97	35		9.18	45.68	8476.1	0	0			0	0	0			0	0	0			0	0	0			0	0	0			0	0	0
964	0ppm	40	326.66	0	28.19	5648.66	29	291.06	55.59	91.79	5276.22	40	622.42	5.81	38.81	10716.6	40	522.62	3.6	33.83	11182	8	36.1	710.44	739.84	70.82	4	27.19	713.28	743.34	35.17	14	22.56	713.35	742.81	32.14	36	100	1.43	29.63		24		0.93	31.16		28		0.93
963	0ppm	72	431.56	2.17	37.97	16022.8	65	364.53	8.94	43.34	9631.67	61	364.43			14041.7	87	616.18	17.55	51.89		0	0			0	0	0			0	11	6.64	486.59	515.68	54.05	13	40.94	162.16	194.43		0	0			0	0	0
931	0ppm	19	92.06	34.13	65.7	1800.76	47	313.61	24.56	50.95	9079.7	71	1037.74	2.27	36.84	23674.4	48	355.82	0	28.29	11351.2	0	0			0	0	0			0	0	0			0	1	0.07	888.12	914.21	0	8	21.49	136.67	164.63	278.44	8	26.43	136.07
930	0ppm	30	177.81	2.54	37.9	2378.23	46	336.87	0	37.54	9341.77	58	916.42	7.41	46.08	19757.2	41	368.97	11.08	49.15	8312.22	0	0			0	0	0			0	0	0			0	5	1.84	581.85	617.12	17.26	11	39.77	360.23	397.33	417.04	13	50.55	360.13
925	0ppm	33	188.25	5.31	30.1	5466.3	10	34.77	8.07	31.56	1210.37	19	149.18	9.54	32.07	4483.11	83		3.57	26.53	11447.4	0	0			0	0	0			0	0	0			0	0	0			0	0	0			0	0	0
924	0ppm	25	150.85			3353.06	31	214.55			7237.63	59	960.03	0	52.42	15226.1	36	468.37	2.4		9538.41	0	0			0	0	0			0	0	0			0	3	3.57	1547.41	1597.7	12.28	16	29.3	315.92	366.8	453.23	22	50.32	315.62
917	0ppm	12	230.96	5.11	41.51	1798	29	424.52	0	34.27	6479.45	53	952.95	15.65	49.72	5932.51	12	135.57			2931.76	0	0			0	0	0			0	0	0			0	1	1	1652.22	1687.22	3.29	14	59.59	5.64	40.37	474.9	14	77.08	5.37
907	0ppm	60		0	44.14	13824.5	36	153.72		204.64	4028	58	365.97	9.54	56.39	13002.6	98	647.28	2.67	52.02		0	0			0	0	0			0	0	0			0	0	0			0	0	0			0	0	0
893	0ppm	64	559.49	71.94	124.62	13924	35	314.38	4	102.64	4245.39	44	399.33	0	45.85	10488.9	85	509.68			16688.8	0	0			0	0	0			0	0	0			0	0	0			0	0	0			0	0	0
944	1ppm	24	148.01	106.14	136	3096.49	32	314.31	12.88	45.15	8030.63	41	425.29	9.98	39.91	11625.9	32	223.82	0.63	37	6975.28	3	14.41	999.5	1031.16	75.53	3	14.05	999.53	1031.06	72.44	3	10.11	999.83	1027.59	69.21	11	27.66	998.6	1031.97	212.13	15	78.11	176.31	206.37	834.9	13	91.32	176.18
943	1ppm	8	75.58	5.24	36.5	1018.81	13	799.53	0	30.26	4081.96	16	242.68	19.45	65.77	3700.18	16	212.68			3410.27	0	0			0	0	0			0	0	0			0	4	8.34	5.84	30.96	66.82	6	20.92	5.61	36.14	270.74	6	32.03	5.54
942	1ppm	36	532.2	1.63	22.26	8205.78	7	16.45	14.71	35.97	384.45	25	138.77	10.88	33.73	5444.92	55	1110.64	3.24	22.36	19853.7	0	0			0	0	0			0	0	0			0	0	0			0	0	0			0	0	0
941	1ppm	12	111.61	206.44	237	2545.22	5	29.4			443.48	25	346.51	2.7	34.37	6132.08	34	1311.44	0	27.73	11250.3	0	0			0	0	0			0	0	0			0	0	0			0	0	0			0	0	0
940	1ppm	43	163.13	152.19	189.69	9402.47	94	467.5	122.69	152.75	14491.8	90	605.61	0.77	30.83	19370.2	60	186.29	0	26.79	12036.9	0	0			0	0	0			0	42	257.59	263.86	290.56	2702	60	401.74	192.66	219.25		0	0			0	0	0
937	1ppm	30	226.19	46.85	96.06	6848.24	20	99.67	289.22		2113.26	48	593.93	1.43	55.69	12459.1	64	870.24	7.67	94.86	18265.4	0	0			0	0	0			0	0	0			0	1	0.07	1711.61	1759.69	0	0	0			0	0	0
936	1ppm	57	465.5	0	40.71	14915.9	80	455.39	3.2	51.75	12762.9	61	454.02		76.11	16487.2	59	267.23		72.01	13026.2	0	0			0	0	0			0	24	142.18	62.13	101.2	1262.42	53	290.42	3.64	51.25	2526.99	0	0			0	0	0
903	1ppm		449.28	0.2	30.66	24628.8	110	416.98	1.63	31.66	14406	129	530.63	3.8	33.97	22247.9		349.68	0.03	29.23	23950.2	0	0			0	0	0			0	7	25.16	442.61	471.71	133.21	20	61.03	1.94	32.37	488.21	0	0			0	0	0
902	1ppm		627.99	21.05	56.32	19171.8	82	227.86	46.81	83.22	12105.2	101	343.38	0	27.29	19108.8		452.15	1.27	30.7	18412.6	25	119.32	30.3	58.49	438.69	17	111.38	30.1	58.43	413.53	30	77.94	445.41	472.11	261.28	78	213.05	24.36	51.12	1495.76	69	383.65	22.59	62.03	5683.46	67	428.86	22.42
995	50ppm	61	510.88	23.89	69.27	10339.7	61	361.86	0.33	44.21		64	374.67	9.21	51.65	12632.2	65	549.48	41.71	82.75	16688.2	0	0			0	0	0			0	50	40.31	797.8	836.84	771.11	64	165.77	26.86	63.33	2181.18	45	163.96	26.19	68.8	2899.12	48	245.55	24.66
993	50ppm	34	198.43	17.58	66.9	11062.6	18				8293.27	94	825.96	0	51.75		61	593.03	8.51	64.3	24232.2	1	6.87	602.3	655.89	651.21	0	0			0	0	0			0	0	0			0	1	16.42			1471.62	3	18.35
989	50ppm	85	438.51	1.97	43.44	15580	77	521.76	10.14	60.36	8724.53	83	440.91	7.04	48.15	13714.2		345.95	5.44	45.05	18478.9	14	49.85	983.68	1021.76	190.58	7	48.55	1004.44	1043.58	186.83	0	0			0	0	0			0	50	362.7	11.38	59.86	2833.84	50	407.91	10.84
988	50ppm	27	117.55	7.91	50.55	2059.38	47	353.65	148.08	190.36	9124.43	62	1005.24	0	45.41	16745.1	45	322.16	4.4	48.92	9128.1	0	0			0	0	0			0	0	0			0	22	16.62	8.48	49.65	214.77	22	27.66	8.34	50.22	425.98	22	43.94	8.27
972	50ppm	25	143.04			2522.02	44	279.21	18.59	63.83	8057.66	63	1005.97	2.4	57.96	22801.4	48	370.34	0	45.48	9757.03	0	0			0	0	0			0	0	0			0	1	0.07	1496.76	1541.84	0.54	16	38.44	305.94	352.39	477.23	17	59.03	305.77
876	50ppm	37	149.12	5.92	38.64	3175.55	76	289.32	2.92	37.28	9331.9	103	997.92	0		20406.7	52	304.68	25	60.56	10361.5	0	0			0	0	0			0	0	0			0	21	27.08	105.16	136.64	191.17	18	71	99.52	132.24	877.03	21	87.64	6.12
874	50ppm	48	496.4	10.8	57.52	11628.6	65	476.16	0.48	43.56	7216.01	41	186.56	17.04	63.44	7276.65	44	471.24	14.52	60.04	10808.1	17	164.04	0	43.44	1010.56	11	162.44	0.8	52.56	1001.21	36	183.32	0	43.44	1078.07	68	308.68	0	43.44	1633.85	43	464.48	0.56	53.2	3430.75	42	499.76	0.56
[truncated: 22 more columns]

## Sheet: BxC M SI
ID	Dose	MICQ1_bouts	MICQ1_duration	MICQ1_latency	MICQ1_end1stbout	MICQ1_dist	MICQ2_bouts	MICQ2_duration	MICQ2_latency	MICQ2_end1stbout	MICQ2_dist	MICQ3_bouts	MICQ3_duration	MICQ3_latency	MICQ3_end1stbout	MICQ3_dist	MICQ4_bouts	MICQ4_duration	MICQ4_latency	MICQ4_end1stbout	MICQ4_dist	MICNA_bouts	MICNA_duration	MICNA_latency	MICNA_end1stbout	MICNA_dist	MIBNAO50_bouts	MIBNAO50_duration	MIBNAO50_latency	MIBNAO50_end1stbout	MIBNAO50_dist	MIDL45_bouts	MIDL45_duration	MIDL45_latency	MIDL45_end1stbout	MIDL45_dist	MIDL55_bouts	MIDL55_duration	MIDL55_latency	MIDL55_end1stbout	MIDL55_dist	MIDNA10_bouts	MIDNA10_duration	MIDNA10_latency	MIDNA10_end1stbout	MIDNA10_dist	MIDNA20_bouts	MIDNA20_duration	MIDNA20_latency
976	0ppm	93	484.55	4.5	47.65	11466	68	278.38	9.74	57.79	11740.3	79	525.53	7.71	50.75	18058.6	99	495.6	0	41.34	19151.7	9	7.37	619.95	661.09	69.77	4	4.8	1022.16	1064.4	52.95	8	6.37	1005.71	1046.78	73.11	51	77.41	411.81	452.95	435.18	51	235.84	175.08	217.52				174.94
973	0ppm	32	471.4			9249.9	14	57.76		134.63	1076.13	35	284.42	36.5	82.32	8719.78	56		0	76.51	19424.9	0	0			0	0	0			0	0	0			0	0	0			0	0	0			0	0	0
957	0ppm	32	240.14	0	70.24	7080.91	26	129.7			3158.87	43	305.94	65.67	118.99	8039.37	55		24.22	111.68	15451.3	0	0			0	0	0			0	0	0			0	1	3.2			2.92	0	0			0	0	0
929	0ppm	142	500	27.66	68	18529.2	69	206.67	7.51	50.58	12479	83	226.26	0	47.51	14833.1	113	388.05	22.72	67.67	21173.7	47	125.19	181.65	225.03	679.63	20	88.86	181.65	224.96	578.04	37	59.86	204.2	246.28	391.99	78	237.54	60.99	117.18	2372.15	71	403.77	59.89	118.45				59.76
928	0ppm	7	30.16	67.27	98.53	375.99	23	250.12	0	43.64	5435.19	33		13.61	52.32	13250.5	15	199.83			4312.22	0	0			0	0	0			0	0	0			0	0	0			0	3	7.04	67.77	98.37	79.43	3	9.44	67.67
921	0ppm	57	237.7	17.62	70.4	13129.2	233	967.47	38.3	97	22654.1	56	289.29	1.97	57.76	15569.6	45	126.83	10.74	64.63	7985.38	0	0			0	0	0			0			144.54	192.03		170	473.31	143.91	193.86	5038.72	0	0			0	0	0
919	0ppm	61	276.44	10.11	50.52	15432.4	147	841.64	1.1	40.57	25323.7	54	241.57	3.57	44.18	13117.5	47	115.18	7.17	47.11	8649.97	0	0			0	0	0			0			186.15	223.36		133	545.31	63.7	117.38	6354.11	0	0			0	0	0
914	0ppm	65	328.16	0	40.07	11441	83	462.13	0.87	45.01	12346.4	68	607.87	22.46	64.13	17243	78	274.24	21.02	61.66	11876.6	0	0			0	0	0			0	32	51.15	5.77	45.41	347.91	44	124.12	1.2	54.32	1272.31	0	0			0	0	0
904	0ppm	81	592.53	0	67.17	20787.2	149	536.87	28.66	78.31	15601.5	46	233	54.42	98.43	11256.9	66	237.87		92.93	12095.8	0	0			0	0	0			0	30	29.13	430.53	471.17	384.01	94	268.9	30.6	69.24	3016.71	0	0			0	0	0
892	0ppm	3	13.98	108.98	143.94	217.96	10	99.43	0	36.6	2291.58	22		6.81	37	7294.31	10	68.3	14.81	48.08	1642.2	0	0			0	0	0			0	0	0			0	0	0			0	1	3.3	110.61	143.71	50.55	2	7.24	110.48
939	1ppm	170	548.38	1.84	22.09	22017.2	100	376.98	0	20.89	18585	87	393.13	7.07	67.6	20657.4	93	346.95	133.07	170.6	17649.1	77	128.46	450.02	470.9	1255.51	41	101.84	450.22	470.87	967.62	88	79.38	450.38	470.84	784.54	128	267.17	159.63	181.28	4174.21	82	432.73	4.64	25.79	9931.8	84	470.87	2.8
935	1ppm	9				720.12	20	180.25	2.57	33.97	4406.4	35		0	33.6	13457.9	23	190.66	134.63	166.07	5094.58	0	0			0	0	0			0	0	0			0	1	1.23	280.35	312.61	5.26	4	7.44	264.2	295.83	122.87	4	9.61	263.43
934	1ppm	20	520.99	0.67	44.58	6385.71	3				162.91	13	318.15	213.51	252.09	3847.7	31		0	27.69	10707.9	0	0			0	0	0			0	0	0			0	0	0			0	0	0			0	0	0
901	1ppm	46	408.88	46.98	88.76	12179.7	38	222.72	19.49	66.4	4622.61	31	670.8	0	54.49	10338	48	486.25	37.97	81.98	13404.6	0	0			0	0	0			0	0	0			0	13	16.58	227.36	264.43	65.41	0	0			0	0	0
900	1ppm	138	569.87	78.18	110.24	14461.9	66	364.1	0.13	46.15	13899.5	62	310.14	22.06	57.12	13960.3	64	299.23	26.09	59.99	12761.9	68	255.22	137.5	168.77	1695.96	49	209.34	153.55	186.22	1338.85	92	147.58	153.49	186.15	1013.43	105	451.08	125.33	166.63	3732.02	65	643.21	121.65	172.07	8243.54	60	681.18	121.12
899	1ppm	202	617.12	1.33	38.81	17337.5	54	219.19	14.98	52.45	11582.7	56	205.71	249.95	287.72	12593.8	72	393.16	0	36.87	15453.1	126	362.96	11.85	50.42	15671.8	45	303.94	17.28	56.69	12403.6	197	267.9	11.88	47.95	9307.86	175	478.58	11.85	47.95		59	721.45	11.78	50.42	23356.9	61	759.16	11.75
897	1ppm	200	563.73	10.34	44.21	19371.9	91	251.82	0.33	32.53	16449.4	94	441.64	0.17	29.36	25081.1	83	309.18	8.14	39.37	17538.5	115	233.13	15.18	44.54	2024.94	46	149.02	14.88	44.51	1144.4	105	120.79	381.92	411.28	907.51	106	454.82	10.88	39.97	6008.29	77	588.59	10.74	47.51	11857.6	77	621.42	10.68
990	50ppm	65	423.22	14.15	55.32	22656.6	96	330.13	57.09	97.63		69	494.19	0	46.88		67	394.06	8.88	52.15		36	152.25	59.63	111.75	20373.9	16	74.31	59.99	101.17	6187.68	0	0			0	0	0			0	39	170.8	59.63	111.75	22160	44	209.94	59.63
860	50ppm	20	123.8		88.88	2020.27		218.68	61.6	100				0.12	35.08	9001.38	25	259.12	2.08	46.28	6378.04	0	0			0	0	0			0	0	0			0	0	0			0	15	35.2	95.76	130.76	408.68	19	55.2	95.28
983	50ppm	83	676.04	3.64	77.34	12461.1	82	413.31	0.57	65.67	13975.1	71	293.23	0	62.6	12991.5	72	405.31		106.44	13678.8	6	10.81	752.75	814.85	32.85	2	10.21	1105.37	1176.28	31.08	118	197.16	4.37	74.04	1263.53	88	367.13	4	74.34	3669.12	59	426.66	3.9	74.34	4657.85	62	478.55	3.87
991	50ppm	104	807.04	30.36	100.87	17315.9	85	371.47	0	68.94	13305.4	72	230.66	0.93	73.61	12152	86	372.97	5.61	81.45	13863.3	11	16.05	239.17	307.51	104.16	5	13.58	254.59	328.53	94.26	139	295.33	42.48	113.25	2253.44	96	483.55	40.44	113.58	5529.68	89	533.4	38.61	113.68	6559.51	82	604.87	38.51
992	50ppm		487.29	0.6	61.46	23512.1		299.1	29.06	89.26	15023.1	60	377.48		72.07	11914.1	89	452.55	3.87	67.93	17247.1		122.42	0	60.46	23873.3	14	32.33	854.05	914.78	5344.08	0	0			0	0	0			0	78	247.11	0	60.59	32073.6	78	266.2	0
969	50ppm	56	439.34	14.65	49.22	12536	73		6.11	45.05	13133.4	52	366.17	3.2	39.14	11541.4	44	272.61	0	36.24	9676.3	0	0			0	0	0			0	7	20.12	91.59	125.26	147.78	27	62.16	11.11	45.41	366.56	0	0			0	0	0
968	50ppm	57	320.22	1.43	71.57	7335.88	65	388.42	0.8	62.46	12348.8	80	634.03	0.1	61.83	21130.1	69	455.46	10.54	74.81	12819.1	4	1.37	3.77	64.86	14.81	0	0			0	1	0.13	43.11	104.27	2.21	14	22.22	2.47	70.7	197.29	31	111.54	2.14	70.8	1543.06	31	139.67	2.04
[truncated: 22 more columns]

[truncated: 2 more sheets: CxB F SI, CxB M SI]
