# Supplementary material for: Transcriptomic, proteomic, and metabolomic analyses identify candidate pathways linking maternal cadmium exposure to altered neurodevelopment and behavior
Source: Sci Rep. 2021 Aug 11;11:16302. doi: 10.1038/s41598-021-95630-2 (PMC8357970; doi:10.1038/s41598-021-95630-2)
Supplement: Supplementary file 5 — Supplementary Information 5. [file 41598_2021_95630_MOESM5_ESM.xlsx]

## Sheet: Metadata
Sample (column header)	Sex	Strain (cross)	Cd dose	Mother (litter) ID	Pup ID
S091.9_S1_L001_R1_001	Female	BxC	0ppm	091	091-9
S099.2_S2_L001_R1_001	Female	BxC	0ppm	099	099-2
S106.2_S3_L001_R1_001	Female	BxC	0ppm	106	106-2
S180.2_S7_L001_R1_001	Female	BxC	0ppm	180	180-2
S116.2_S4_L001_R1_001	Female	BxC	50ppm	116	116-2
S119.2_S5_L001_R1_001	Female	BxC	50ppm	119	119-2
S175.6_S6_L001_R1_001	Female	BxC	50ppm	175	175.6
S204.3_S8_L001_R1_001	Female	BxC	50ppm	204	204.3

## Sheet: Aligned to B
	gene	baseMean	log2FoldChange	lfcSE	stat	pvalue	padj	S091.9_S1_L001_R1_001	S099.2_S2_L001_R1_001	S106.2_S3_L001_R1_001	S180.2_S7_L001_R1_001	S116.2_S4_L001_R1_001	S119.2_S5_L001_R1_001	S175.6_S6_L001_R1_001	S204.3_S8_L001_R1_001	Symbol	Name	entrezgene
1	ENSMUSG00000056648	57.0451	6.86532	0.793034	8.65704	4.84e-18	6.71e-14	0	0	1.4769	1.63706	7.43773	5.98093	6.40484	7.07898	Hoxb8	homeobox B8	15416
2	ENSMUSG00000013523	403.325	0.976217	0.164962	5.91784	3.26e-09	2.26e-05	7.70731	7.8968	8.40123	8.25711	9.317	9.11307	8.72641	9.04477	Bcas1	breast carcinoma amplified sequence 1	76960
3	ENSMUSG00000038173	70.0282	1.65668	0.336804	4.91881	8.71e-07	0.00301811	4.36365	4.827	5.26505	5.69063	6.91532	7.03405	5.66264	6.98572	Enpp6	ectonucleotide pyrophosphatase/phosphodiesterase 6	320981
4	ENSMUSG00000024810	166.567	0.891861	0.180747	4.93431	8.04e-07	0.00301811	6.69485	6.47957	7.07428	7.15371	7.63828	7.67055	7.64814	8.06063	Il33	interleukin 33	77125
5	ENSMUSG00000036634	112	1.15574	0.24729	4.67364	2.96e-06	0.00820569	5.70871	5.95077	6.61767	6.09866	7.33879	7.34531	6.63426	7.63866	Mag	myelin-associated glycoprotein	17136
6	ENSMUSG00000032702	541.769	0.478859	0.104608	4.57766	4.7e-06	0.00887645	8.58274	8.95401	8.90918	8.82883	9.3991	9.22796	9.25153	9.32867	Kank1	KN motif and ankyrin repeat domains 1	107351
7	ENSMUSG00000013584	533.728	0.440501	0.0971348	4.53494	5.76e-06	0.00887645	8.91092	8.75503	8.80373	8.82883	9.39295	9.23713	9.10362	9.31504	Aldh1a2	aldehyde dehydrogenase family 1, subfamily A2	19378
8	ENSMUSG00000029309	18014.3	0.426175	0.0923094	4.61681	3.9e-06	0.00887645	13.7662	13.8841	14.1494	13.8007	14.2586	14.3866	14.2433	14.4394	Sparcl1	SPARC-like 1	13602
9	ENSMUSG00000068859	748.331	-0.39864	0.0876971	-4.54564	5.48e-06	0.00887645	9.72616	9.71208	9.79199	9.7049	9.15681	9.41742	9.33437	9.4257	Sp9	trans-acting transcription factor 9	381373
10	ENSMUSG00000041911	2139.76	-0.416958	0.0938887	-4.44098	8.96e-06	0.0124161	11.2675	11.2255	11.2006	11.3313	10.6638	10.9834	10.6809	10.9999	Dlx1	distal-less homeobox 1	13390
11	ENSMUSG00000007097	12365.2	0.289576	0.0660481	4.38433	1.16e-05	0.0146649	13.4915	13.4259	13.4569	13.3919	13.7832	13.7388	13.5873	13.8075	Atp1a2	ATPase, Na+/K+ transporting, alpha 2 polypeptide	98660
12	ENSMUSG00000044499	700.608	0.437828	0.102912	4.25441	2.1e-05	0.0242177	9.04179	9.22978	9.32681	9.26715	9.70909	9.63084	9.80384	9.4583	Hs3st5	heparan sulfate (glucosamine) 3-O-sulfotransferase 5	319415
13	ENSMUSG00000041607	1849.36	0.4894	0.117126	4.1784	2.94e-05	0.0313104	10.5711	10.455	10.685	10.631	11.1075	11.1322	10.6936	11.3099	Mbp	myelin basic protein	17196
14	ENSMUSG00000051497	232.108	0.692666	0.16813	4.11983	3.79e-05	0.037549	7.25768	7.16997	7.77207	7.62395	8.15691	8.21187	7.85643	8.40225	Kcnj16	potassium inwardly-rectifying channel, subfamily J, member 16	16517
15	ENSMUSG00000066438	128.359	1.08857	0.267635	4.06737	4.75e-05	0.0415597	6.1297	6.52794	6.15883	6.63124	8.16656	6.80646	7.10128	7.37006	Plekhd1	pleckstrin homology domain containing, family D (with coiled-coil domains) member 1	217682
16	ENSMUSG00000006782	1118.41	0.523289	0.128719	4.06536	4.8e-05	0.0415597	9.70857	9.55561	10.111	9.93536	10.2863	10.5622	10.1377	10.4448	Cnp	2',3'-cyclic nucleotide 3' phosphodiesterase	12799
17	ENSMUSG00000022054	5833.15	0.606381	0.150761	4.02213	5.77e-05	0.0459243	11.9783	11.7007	12.5825	12.2896	12.9908	12.7962	12.6889	12.6242	Nefm	neurofilament, medium polypeptide	18040
18	ENSMUSG00000064368	1045.49	0.415554	0.103518	4.01431	5.96e-05	0.0459243	9.68261	9.81476	9.75376	9.96916	10.1796	9.99764	10.393	10.296	mt-Nd6	mitochondrially encoded NADH dehydrogenase 6	17722
19	ENSMUSG00000015090	8017.65	0.50736	0.127254	3.98699	6.69e-05	0.048832	12.8446	12.779	12.5204	12.6061	13.5848	13.1515	12.9577	13.0214	Ptgds	prostaglandin D2 synthase (brain)	19215
20	ENSMUSG00000051029	89.5089	1.38986	0.353659	3.92993	8.5e-05	0.0589048	5.29429	5.22927	5.56594	6.28589	7.92647	6.45981	6.24735	6.84108	Serpinb1b	serine (or cysteine) peptidase inhibitor, clade B, member 1b	282663
21	ENSMUSG00000002985	11152.4	0.329289	0.0857903	3.8383	0.000123887	0.0817946	13.2496	13.1883	13.4067	13.2304	13.6438	13.714	13.3755	13.646	Apoe	apolipoprotein E	11816
22	ENSMUSG00000038393	2132.38	0.596673	0.156429	3.81433	0.000136552	0.0860589	10.6419	10.5556	10.8369	10.862	10.7681	11.5068	11.1788	11.689	Txnip	thioredoxin interacting protein	56338
23	ENSMUSG00000003617	515.41	0.394714	0.104678	3.77075	0.00016276	0.0981161	8.7199	8.9242	8.82374	8.72832	9.12993	9.0178	9.33437	9.2818	Cp	ceruloplasmin	12870
24	ENSMUSG00000063415	1438.62	0.416917	0.112935	3.69165	0.000222803	0.128715	10.1054	10.5682	10.097	10.2523	10.7156	10.7095	10.792	10.5049	Cyp26b1	cytochrome P450, family 26, subfamily b, polypeptide 1	232174
25	ENSMUSG00000047591	58.6278	1.53755	0.419435	3.66578	0.000246588	0.131498	4.60393	4.66341	5.42332	4.98183	7.55991	5.84352	5.42177	5.99706	Mafa	v-maf musculoaponeurotic fibrosarcoma oncogene family, protein A (avian)	378435
26	ENSMUSG00000047935	979.277	-0.453332	0.123631	-3.6668	0.000245606	0.131498	10.0468	9.86112	10.2153	10.4038	9.55966	9.87958	9.54834	9.75732	Sox1ot	Sox1 overlapping transcript	NA
27	ENSMUSG00000037996	947.867	0.295838	0.0817639	3.6182	0.000296661	0.137107	9.71018	9.64422	9.73727	9.83892	10.0251	9.92286	10.037	10.13	Slc24a2	solute carrier family 24 (sodium/potassium/calcium exchanger), member 2	76376
28	ENSMUSG00000029108	5017.51	0.243493	0.0671893	3.62399	0.000290093	0.137107	12.0442	12.1634	12.1862	12.2626	12.3317	12.4156	12.4563	12.4318	Pcdh7	protocadherin 7	54216
29	ENSMUSG00000005514	2199.89	-0.231413	0.0639227	-3.6202	0.000294378	0.137107	11.1552	11.1934	11.2589	11.2499	11.0643	10.9572	10.9395	10.9698	Por	P450 (cytochrome) oxidoreductase	18984
30	ENSMUSG00000048015	67.374	-1.11502	0.307194	-3.62969	0.000283765	0.137107	6.889	6.93906	5.94577	6.14242	5.33137	5.89079	5.60608	4.65424	Neurod4	neurogenic differentiation 4	11923
31	ENSMUSG00000038777	2798.74	-0.231772	0.0648261	-3.57528	0.000349853	0.156475	11.6151	11.5658	11.5434	11.5235	11.4092	11.3723	11.2376	11.2968	Sema6c	sema domain, transmembrane domain (TM), and cytoplasmic domain, (semaphorin) 6C	20360
32	ENSMUSG00000050953	3967.26	0.443002	0.125013	3.54366	0.00039462	0.170982	11.8854	11.3258	11.7871	11.8015	12.1516	11.9398	12.0994	12.4057	Gja1	gap junction protein, alpha 1	14609
33	ENSMUSG00000040055	377.625	0.520295	0.147338	3.53129	0.000413538	0.173749	8.36331	8.41262	8.23611	8.08839	8.85055	8.37867	8.80388	9.08708	Gjb6	gap junction protein, beta 6	14623
34	ENSMUSG00000023913	1261.31	0.550152	0.156875	3.50695	0.000453281	0.184845	9.42516	9.88298	10.3545	10.1767	10.5384	10.5929	10.3698	10.6841	Pla2g7	phospholipase A2, group VII (platelet-activating factor acetylhydrolase, plasma)	27226
35	ENSMUSG00000026610	1919.79	0.496835	0.144198	3.44549	0.000570015	0.225807	10.072	10.8025	10.8453	10.7068	10.934	11.084	11.2247	11.2716	Esrrg	estrogen-related receptor gamma	26381
36	ENSMUSG00000000690	56.6031	4.84416	1.41036	3.43469	0.000593238	0.227956	0	0	1.87784	3.77208	8.12757	5.52187	5.13246	6.33622	Hoxb6	homeobox B6	15414
37	ENSMUSG00000042256	244.546	0.443824	0.129475	3.42788	0.000608321	0.227956	7.8008	7.70677	7.508	7.77058	8.0358	8.04951	8.12146	8.34975	Ptchd4	patched domain containing 4	627626
38	ENSMUSG00000041731	262.767	0.494199	0.146757	3.36747	0.000758609	0.276792	7.8008	8.12358	7.6364	7.46071	8.31276	8.17892	8.35817	8.21535	Pgm5	phosphoglucomutase 5	226041
39	ENSMUSG00000033615	3345.69	0.265443	0.0794357	3.34161	0.000832951	0.296125	11.6582	11.56	11.5733	11.4826	11.9686	11.906	11.7354	11.7136	Cplx1	complexin 1	12889
40	ENSMUSG00000060961	3765.47	0.346494	0.104572	3.31344	0.000921574	0.304229	11.5693	11.5883	11.9685	11.6156	11.9561	12.1067	11.8926	12.193	Slc4a4	solute carrier family 4 (anion exchanger), member 4	54403
41	ENSMUSG00000033720	2152.87	0.315292	0.0948521	3.32404	0.000887227	0.304229	10.9963	10.6624	11.0672	10.8669	11.2177	11.3041	11.1023	11.256	Sfxn5	sideroflexin 5	94282
42	ENSMUSG00000021294	2016.41	-0.248088	0.0747362	-3.31951	0.000901755	0.304229	11.0961	11.125	11.1265	11.0396	10.7948	10.9841	10.8788	10.7239	Kif26a	kinesin family member 26A	668303
43	ENSMUSG00000056569	42.9304	1.36608	0.414109	3.29885	0.000970827	0.305921	4.36365	3.60364	5.45299	4.53346	6.71947	5.14677	5.79502	5.79198	Mpz	myelin protein zero	17528
44	ENSMUSG00000022122	5322.24	0.295828	0.0895662	3.3029	0.000956913	0.305921	12.2044	12.1586	12.3001	12.2231	12.3612	12.5984	12.3669	12.7155	Ednrb	endothelin receptor type B	13618
45	ENSMUSG00000030108	902.902	0.32497	0.0991942	3.2761	0.00105251	0.324289	9.78835	9.43608	9.71907	9.62618	10.11	9.98952	9.84413	9.9371	Slc6a13	solute carrier family 6 (neurotransmitter transporter, GABA), member 13	14412
46	ENSMUSG00000044519	97.7067	0.704843	0.216747	3.25191	0.00114631	0.341241	5.87843	6.66402	6.24616	6.03044	6.69301	6.91334	7.2471	6.81033	Zfp488	zinc finger protein 488	382867
47	ENSMUSG00000035383	123.42	-1.00344	0.308813	-3.24934	0.00115675	0.341241	6.889	6.66402	7.47222	8.0487	5.98289	5.69164	6.74316	6.7947	Pmch	pro-melanin-concentrating hormone	110312
48	ENSMUSG00000040740	58.6819	0.743633	0.229864	3.2351	0.001216	0.351247	5.29429	5.22927	5.83745	5.50197	6.08818	6.2762	6.28386	6.22402	Slc25a34	solute carrier family 25, member 34	384071
49	ENSMUSG00000001773	66.2928	0.757414	0.235162	3.22081	0.00127827	0.361698	5.25958	5.63466	5.85977	5.77645	6.43009	5.95891	6.53171	6.59266	Folh1	folate hydrolase 1	53320
50	ENSMUSG00000031217	1277.81	-0.246008	0.0765758	-3.21261	0.00131534	0.364744	10.5737	10.4212	10.3875	10.3616	10.1914	10.2105	10.2422	10.1222	Efnb1	ephrin B1	13641
51	ENSMUSG00000097971	937.782	-0.407442	0.127702	-3.19057	0.00141995	0.38603	10.0133	10.0413	10.3808	9.74979	9.78935	9.65157	9.70969	9.45582	Gm26917	predicted gene, 26917	NA
52	ENSMUSG00000087006	388.874	-0.360628	0.113766	-3.1699	0.0015249	0.406592	8.90532	8.8373	8.80948	8.52018	8.33432	8.51313	8.4494	8.3604	Gm13889	predicted gene 13889	620695
53	ENSMUSG00000027875	843.006	0.409265	0.129358	3.16382	0.00155711	0.407345	9.78377	9.24433	9.21002	9.68099	9.86092	9.84699	9.9769	9.95479	Hmgcs2	3-hydroxy-3-methylglutaryl-Coenzyme A synthase 2	15360
54	ENSMUSG00000020160	751.699	0.5081	0.161437	3.14736	0.0016475	0.42301	8.67452	9.35125	9.47156	9.48249	10.0224	9.53739	9.7247	9.82234	Meis1	Meis homeobox 1	17268
55	ENSMUSG00000024411	3086.82	0.712833	0.227071	3.13925	0.00169383	0.426999	11.1338	10.624	11.6413	11.1931	11.9599	11.9679	11.584	12.0641	Aqp4	aquaporin 4	11829
56	ENSMUSG00000048371	954.391	-0.305024	0.0975147	-3.12798	0.00176013	0.43579	10.0159	10.1393	9.88473	10.1259	9.81104	9.65157	9.88927	9.5818	Pdp2	pyruvate dehyrogenase phosphatase catalytic subunit 2	382051
57	ENSMUSG00000064351	121448	0.321572	0.103327	3.11217	0.00185718	0.449278	16.6302	16.7896	16.7169	16.7398	16.8653	16.8519	17.0506	17.3434	mt-Co1	mitochondrially encoded cytochrome c oxidase I	17708
58	ENSMUSG00000010175	1630.78	-0.310101	0.0997541	-3.10865	0.00187942	0.449278	10.7141	10.7397	10.9446	10.8629	10.3061	10.5429	10.4301	10.7259	Prox1	prospero homeobox 1	19130
59	ENSMUSG00000097248	113.615	0.64511	0.21087	3.05928	0.00221867	0.507174	5.98849	6.87817	6.57782	6.36189	7.41362	6.90184	7.14163	6.98572	Gm2694	predicted gene 2694	NA
60	ENSMUSG00000036402	1919.53	0.311781	0.102133	3.0527	0.00226793	0.507174	10.5843	10.7182	10.9242	10.7231	10.8624	11.0003	11.0621	11.266	Gng12	guanine nucleotide binding protein (G protein), gamma 12	14701
61	ENSMUSG00000026932	1448.2	0.240679	0.0784964	3.06612	0.00216858	0.507174	10.3733	10.2801	10.4028	10.4415	10.6595	10.6754	10.4593	10.6606	Nacc2	nucleus accumbens associated 2, BEN and BTB (POZ) domain containing	67991
62	ENSMUSG00000029755	310.377	-0.39678	0.129887	-3.05481	0.00225202	0.507174	8.53275	8.35569	8.57996	8.381	7.92647	8.27113	7.83813	8.20947	Dlx5	distal-less homeobox 5	13395
63	ENSMUSG00000022594	1102.28	0.473752	0.155464	3.04733	0.00230882	0.508122	9.59485	9.38666	10.1979	10.0746	10.4912	10.366	10.1501	10.2708	Lynx1	Ly6/neurotoxin 1	23936
64	ENSMUSG00000001333	51.1764	0.825146	0.272504	3.02802	0.00246165	0.527236	5.42532	4.60448	5.61925	5.11956	6.31334	5.95891	5.7695	6.12753	Sync	syncoilin	68828
65	ENSMUSG00000017390	3765.64	0.405659	0.134228	3.02216	0.00250974	0.527236	11.331	11.4218	12.0545	11.7262	11.9706	12.0457	12.0302	12.213	Aldoc	aldolase C, fructose-bisphosphate	11676
66	ENSMUSG00000024056	143.249	-0.519579	0.17183	-3.0238	0.00249623	0.527236	7.50736	7.46319	7.48664	7.14298	7.21407	6.62267	6.86866	6.7947	Ndc80	NDC80 kinetochore complex component	67052
67	ENSMUSG00000031616	250.537	0.402475	0.133523	3.01427	0.00257595	0.533069	7.74544	7.52805	7.87977	7.85847	7.93213	8.17892	8.30142	8.20947	Ednra	endothelin receptor type A	13617
68	ENSMUSG00000032092	80.4435	0.635681	0.212094	2.99716	0.00272504	0.555627	6.03026	6.26803	5.81477	5.83095	6.67959	6.2762	6.5912	6.90069	Mpzl2	myelin protein zero-like 2	14012
69	ENSMUSG00000000120	515.145	0.538915	0.180562	2.98466	0.00283893	0.570461	8.06476	8.82445	9.04446	8.76727	9.49412	9.2417	9.32564	8.89527	Ngfr	nerve growth factor receptor (TNFR superfamily, member 16)	18053
70	ENSMUSG00000030093	660.769	-0.267061	0.0896671	-2.97836	0.00289792	0.573996	9.58086	9.36018	9.52143	9.51614	9.27078	9.26655	9.10107	9.27899	Wnt7a	wingless-type MMTV integration site family, member 7A	22421
71	ENSMUSG00000048677	93.8126	0.558743	0.190401	2.93456	0.00334025	0.63706	6.27579	6.10753	6.34443	6.32439	6.80844	6.71749	7.12159	6.55606	Tpcn2	two pore segment channel 2	233979
72	ENSMUSG00000010047	547.954	-0.259456	0.0883923	-2.93528	0.00333244	0.63706	9.28982	9.21509	9.14787	9.24223	9.07207	8.91008	8.95021	8.92069	Hyal2	hyaluronoglucosaminidase 2	15587
73	ENSMUSG00000005233	184.155	-0.480749	0.163895	-2.93327	0.00335416	0.63706	7.87145	7.99756	7.67468	7.38987	7.06727	7.21208	7.45352	7.33808	Spc25	SPC25, NDC80 kinetochore complex component, homolog (S. cerevisiae)	66442
74	ENSMUSG00000041596	125.878	0.592324	0.202556	2.92425	0.00345286	0.646945	6.69485	6.35997	7.12124	6.32439	7.38084	7.41972	7.12159	7.05294	Nlrp5-ps	NLR family, pyrin domain containing 5, pseudogene	NA
75	ENSMUSG00000064367	54652.8	0.341607	0.117488	2.9076	0.00364219	0.67332	15.4301	15.6622	15.5008	15.6234	15.637	15.7521	15.8742	16.2543	mt-Nd5	mitochondrially encoded NADH dehydrogenase 5	17721
76	ENSMUSG00000026424	189.018	0.58085	0.200981	2.89008	0.00385144	0.698101	7.41576	6.72061	7.54979	7.18544	7.90933	8.05471	7.32801	7.93083	Gpr37l1	G protein-coupled receptor 37-like 1	171469
77	ENSMUSG00000064370	94462.5	0.297706	0.103083	2.888	0.00387694	0.698101	16.2912	16.4478	16.3027	16.4348	16.4889	16.4866	16.6877	16.9584	mt-Cytb	mitochondrially encoded cytochrome b	17711
78	ENSMUSG00000031425	787.524	0.741206	0.258737	2.86471	0.00417394	0.716805	9.30904	8.80822	9.37991	9.25972	9.99964	10.2	9.18551	10.185	Plp1	proteolipid protein (myelin) 1	18823
79	ENSMUSG00000042129	586.946	0.435705	0.152149	2.86367	0.00418761	0.716805	8.43116	8.92721	9.25071	9.12716	9.49795	9.27326	9.51992	9.29296	Rassf4	Ras association (RalGDS/AF-6) domain family member 4	213391
80	ENSMUSG00000035277	1426.3	-0.280836	0.0976821	-2.875	0.00404033	0.716805	10.7085	10.624	10.655	10.4481	10.081	10.4083	10.3656	10.4473	Arx	aristaless related homeobox	11878
81	ENSMUSG00000053414	1344.3	-0.281817	0.0982916	-2.86715	0.0041419	0.716805	10.4339	10.455	10.7304	10.4697	10.0513	10.2942	10.3751	10.2451	Hunk	hormonally upregulated Neu-associated kinase	26559
82	ENSMUSG00000030787	202.435	0.540529	0.189334	2.8549	0.00430511	0.72793	7.60735	7.26816	7.48664	7.07687	8.31276	7.94141	7.44548	7.81941	Lyve1	lymphatic vessel endothelial hyaluronan receptor 1	114332
83	ENSMUSG00000027188	183.502	0.536335	0.188401	2.84678	0.00441644	0.729791	7.27516	6.54371	7.577	7.3531	7.69938	7.86062	7.76898	7.74819	Pamr1	peptidase domain containing associated with muscle regeneration 1	210622
84	ENSMUSG00000021943	555.048	0.400808	0.140811	2.84642	0.00442138	0.729791	8.8126	9.25874	8.67115	8.8086	9.17604	9.1304	9.55209	9.32323	Gdf10	growth differentiation factor 10	14560
85	ENSMUSG00000041730	116.984	2.74577	0.982084	2.79586	0.00517613	0.734558	2.24209	3.60364	6.46584	4.32141	8.80803	6.98043	6.40484	7.31636	Prrxl1	paired related homeobox protein-like 1	107751
86	ENSMUSG00000056966	62.7673	0.916776	0.324267	2.82722	0.00469534	0.734558	4.15289	5.95077	5.51057	5.7198	6.22375	5.98093	6.42132	6.76293	Gjc3	gap junction protein, gamma 3	118446
87	ENSMUSG00000033595	253.26	0.584709	0.207034	2.82422	0.00473954	0.734558	7.19478	7.20013	8.25308	7.74951	8.29528	8.26665	8.08053	8.35508	Lgi3	leucine-rich repeat LGI family, member 3	213469
88	ENSMUSG00000021091	109.898	0.526628	0.188397	2.7953	0.00518512	0.734558	6.50048	6.39516	6.61767	6.50285	6.86879	7.24883	6.66226	7.26057	Serpina3n	serine (or cysteine) peptidase inhibitor, clade A, member 3N	20716
89	ENSMUSG00000036814	694.339	0.487055	0.172028	2.83125	0.00463666	0.734558	8.91092	9.4612	9.08056	9.20144	9.53938	9.10807	9.83493	10.0184	Slc6a20a	solute carrier family 6 (neurotransmitter transporter), member 20A	102680
90	ENSMUSG00000002475	234.889	0.457692	0.162573	2.81531	0.00487304	0.734558	7.50736	7.4381	7.8743	7.6844	8.25061	8.31511	7.69634	8.02759	Abhd3	abhydrolase domain containing 3	106861
91	ENSMUSG00000036800	383.195	0.419009	0.147667	2.83753	0.00454638	0.734558	8.69739	8.13403	8.20157	8.344	8.90344	8.46319	8.90111	8.80846	Fam135b	family with sequence similarity 135, member B	70363
92	ENSMUSG00000038679	934.224	0.360338	0.129035	2.79255	0.00522944	0.734558	9.64948	9.77356	9.39528	9.85216	9.8095	9.95658	9.98939	10.3424	Trps1	transcriptional repressor GATA binding 1	83925
93	ENSMUSG00000061353	1854.4	0.346162	0.12348	2.80338	0.00505693	0.734558	10.6435	10.7551	10.7296	10.5592	10.7156	10.8021	11.298	11.1821	Cxcl12	chemokine (C-X-C motif) ligand 12	20315
94	ENSMUSG00000056222	6410.72	0.176156	0.0630859	2.79232	0.00523312	0.734558	12.5431	12.6081	12.5103	12.5592	12.7041	12.6852	12.6793	12.8522	Spock1	sparc/osteonectin, cwcv and kazal-like domains proteoglycan 1	20745
95	ENSMUSG00000044548	2742.24	-0.169474	0.0607086	-2.79159	0.00524495	0.734558	11.499	11.5107	11.4737	11.5307	11.3288	11.2782	11.3035	11.4241	Dact1	dishevelled-binding antagonist of beta-catenin 1	59036
96	ENSMUSG00000052135	1437.9	-0.254493	0.0907087	-2.80561	0.00502211	0.734558	10.7364	10.75	10.4514	10.4847	10.273	10.3733	10.3772	10.4055	Foxo6	forkhead box O6	329934
97	ENSMUSG00000023755	192.085	-0.405927	0.144816	-2.80305	0.00506222	0.734558	7.9278	7.75498	7.7242	7.70643	7.63828	7.34531	7.14163	7.33808	Rhebl1	Ras homolog enriched in brain like 1	69159
98	ENSMUSG00000034384	202.701	-0.566202	0.201905	-2.8043	0.00504264	0.734558	7.47747	7.96865	7.78379	8.33931	7.06727	7.73673	7.41288	7.11717	Barhl2	BarH-like 2 (Drosophila)	104382
99	ENSMUSG00000018822	45.1252	-0.855277	0.304533	-2.80849	0.00497747	0.734558	5.85537	5.18973	6.24616	6.05354	4.93952	4.98192	5.48586	4.65424	Sfrp5	secreted frizzled-related sequence protein 5	54612
100	ENSMUSG00000036098	104.802	0.610257	0.219507	2.78012	0.00543383	0.74819	5.83194	6.35997	6.66914	6.56847	7.14741	7.10592	6.54682	7.10455	Myrf	myelin regulatory factor	225908
101	ENSMUSG00000046312	947.52	0.314205	0.113088	2.77841	0.00546255	0.74819	9.53262	9.5439	9.98207	9.78645	10.063	9.96626	9.93447	10.1775	AI464131	expressed sequence AI464131	329828
102	ENSMUSG00000024873	5899.88	-0.18273	0.0658262	-2.77594	0.00550417	0.74819	12.6665	12.5814	12.6613	12.5481	12.4021	12.548	12.4163	12.3563	Cnih2	cornichon family AMPA receptor auxiliary protein 2	12794
103	ENSMUSG00000017167	374.894	0.506826	0.183651	2.75973	0.00578496	0.775294	7.95517	8.08638	8.64568	8.3346	9.12746	8.96908	8.49293	8.42272	Cntnap1	contactin associated protein-like 1	53321
104	ENSMUSG00000059003	649.374	0.307611	0.111534	2.75801	0.00581541	0.775294	9.19198	9.09714	9.13877	9.2965	9.30613	9.31501	9.6962	9.60438	Grin2a	glutamate receptor, ionotropic, NMDA2A (epsilon 1)	14811
105	ENSMUSG00000027562	484.716	0.294568	0.106954	2.75415	0.00588451	0.777035	8.7639	8.77521	8.8209	8.71389	9.12993	9.16926	8.79442	9.1313	Car2	carbonic anhydrase 2	12349
106	ENSMUSG00000041556	205.988	0.446107	0.162395	2.74705	0.00601343	0.779217	7.39991	7.0755	7.80696	7.43455	7.75799	8.0443	7.8196	7.95914	Fbxo2	F-box protein 2	230904
107	ENSMUSG00000049721	142.254	0.437309	0.159139	2.74796	0.00599665	0.779217	6.80725	6.67838	7.2021	6.97164	7.4217	7.41164	7.30154	7.31636	Gal3st1	galactose-3-O-sulfotransferase 1	53897
108	ENSMUSG00000047759	45.1893	0.833363	0.306306	2.72069	0.00651458	0.810643	4.80985	4.26723	5.29812	5.56763	6.22375	5.63724	5.79502	5.79198	Hs3st3a1	heparan sulfate (glucosamine) 3-O-sulfotransferase 3A1	15478
109	ENSMUSG00000033208	123.938	0.69531	0.25609	2.7151	0.00662555	0.810643	6.51527	5.82736	6.93402	6.80467	7.66575	7.31097	6.62005	7.2943	S100b	S100 protein, beta polypeptide, neural	20203
110	ENSMUSG00000023945	265.116	0.46401	0.170843	2.716	0.00660752	0.810643	7.41576	7.53595	8.08322	8.06585	8.30841	8.45927	8.02229	8.25014	Slc5a7	solute carrier family 5 (choline transporter), member 7	63993
111	ENSMUSG00000018593	8516.13	0.190402	0.0702231	2.71138	0.00670035	0.810643	13.0016	12.9362	13.0486	12.8355	13.0642	13.182	13.1045	13.2364	Sparc	secreted acidic cysteine rich glycoprotein	20692
112	ENSMUSG00000032609	728.211	-0.217671	0.0797249	-2.73028	0.00632804	0.810643	9.64108	9.55172	9.59147	9.67168	9.46314	9.37857	9.32126	9.42316	Klhdc8b	kelch domain containing 8B	78267
113	ENSMUSG00000038677	989.096	-0.23196	0.0852894	-2.71968	0.0065345	0.810643	10.1139	10.1367	9.91169	10.0774	9.69916	9.87371	9.84566	9.89742	Scube3	signal peptide, CUB domain, EGF-like 3	268935
114	ENSMUSG00000028780	2646.08	-0.279554	0.10257	-2.72551	0.00642029	0.810643	11.4187	11.6483	11.4723	11.4628	11.0016	11.2035	11.4836	11.1632	Sema3c	sema domain, immunoglobulin domain (Ig), short basic domain, secreted, (semaphorin) 3C	20348
115	ENSMUSG00000029816	53.1782	-0.810338	0.298992	-2.71023	0.00672369	0.810643	6.6284	6.30551	5.39302	5.77645	5.4308	5.36333	5.00703	5.39599	Gpnmb	glycoprotein (transmembrane) nmb	93695
116	ENSMUSG00000053846	181.996	-0.417297	0.154963	-2.69287	0.0070839	0.846709	7.91112	7.82763	7.68097	7.3531	7.23256	7.31097	7.4374	7.17866	Lipg	lipase, endothelial	16891
117	ENSMUSG00000025911	257.513	0.436013	0.162856	2.6773	0.00742185	0.872068	7.60043	7.45488	8.13448	7.832	7.98762	8.27113	8.13651	8.43285	Adhfe1	alcohol dehydrogenase, iron containing, 1	76187
118	ENSMUSG00000019820	1340.36	0.19184	0.0715868	2.67982	0.00736612	0.872068	10.2294	10.3691	10.2757	10.2856	10.4384	10.4902	10.5707	10.4234	Utrn	utrophin	22288
119	ENSMUSG00000054360	48.2567	-1.1438	0.428972	-2.66637	0.00766745	0.893355	4.65823	5.82736	6.85843	6.16381	3.84867	5.42885	5.24785	4.84839	Bsx	brain specific homeobox	244813
120	ENSMUSG00000026890	1532.01	-0.221339	0.0834857	-2.65122	0.00802011	0.926657	10.7707	10.675	10.6365	10.6689	10.3732	10.6567	10.4034	10.417	Lhx6	LIM homeobox protein 6	16874
121	ENSMUSG00000071856	531.662	0.276274	0.104334	2.64797	0.00809769	0.927888	8.9276	9.14445	8.78926	8.75675	9.19502	9.16446	9.19513	9.19815	Mcc	mutated in colorectal cancers	328949
122	ENSMUSG00000004347	1011.4	0.445139	0.168732	2.63814	0.00833627	0.94119	9.18043	10.1354	9.85864	9.6396	10.0759	10.1018	10.5035	10.0201	Pde1c	phosphodiesterase 1C	18575
123	ENSMUSG00000041261	912.044	0.372154	0.141535	2.62942	0.00855319	0.94119	9.2572	10.0175	9.65349	9.51406	9.90338	9.99223	10.2058	9.91017	Car8	carbonic anhydrase 8	12319
124	ENSMUSG00000026249	4198.51	0.24573	0.0934529	2.62945	0.00855221	0.94119	11.7101	11.9625	12.0791	11.8539	12.0316	12.2181	12.0654	12.2847	Serpine2	serine (or cysteine) peptidase inhibitor, clade E, member 2	20720
125	ENSMUSG00000035621	4591	-0.207192	0.0786554	-2.63417	0.0084342	0.94119	12.3623	12.351	12.1222	12.2103	12.1576	11.9939	12.1004	11.9699	Midn	midnolin	59090
126	ENSMUSG00000006398	291.867	-0.398152	0.151361	-2.63048	0.00852637	0.94119	8.46582	8.66056	8.23611	8.08279	7.83262	7.78757	8.15634	8.11826	Cdc20	cell division cycle 20	107995
127	ENSMUSG00000026880	483.927	0.37545	0.143403	2.61814	0.00884097	0.965197	8.49968	8.88451	8.91985	8.52845	8.8684	8.88695	9.3058	9.27055	Stom	stomatin	13830
128	ENSMUSG00000020140	70.2355	0.601723	0.23051	2.61039	0.00904379	0.979626	5.7839	5.66382	6.04653	5.77645	5.98289	6.2762	6.74316	6.57447	Lgr5	leucine rich repeat containing G protein coupled receptor 5	14160
129	ENSMUSG00000027555	85.096	0.527276	0.202978	2.5977	0.00938513	0.998594	6.36011	6.34204	5.9665	5.83095	6.73252	6.41201	6.80728	6.68031	Car13	carbonic anhydrase 13	71934
130	ENSMUSG00000040732	204.922	0.437814	0.168363	2.60042	0.00931098	0.998594	7.60043	7.29636	7.56346	7.31536	7.62434	7.67055	8.26991	7.89464	Erg	ETS transcription factor	13876
131	ENSMUSG00000036114	384.354	-0.26107	0.100571	-2.59588	0.00943496	0.998594	8.63106	8.82767	8.67745	8.71751	8.54872	8.47099	8.4045	8.38147	Rpp25l	ribonuclease P/MRP 25 subunit-like	69961
132	ENSMUSG00000038700	346.631	2.30715	1.63252	1.41324	0.157584	0.9997	0	2.0153	6.93402	8.42152	10.3438	8.73334	7.79451	8.50665	Hoxb5	homeobox B5	15413
133	ENSMUSG00000048763	249.355	2.006	1.37965	1.45399	0.145949	0.9997	0.950622	2.60195	7.27866	7.8973	9.89179	8.10067	7.33672	7.74819	Hoxb3	homeobox B3	15410
134	ENSMUSG00000075394	96.1443	1.90041	1.37394	1.38318	0.166609	0.9997	0	2.0153	6.22912	6.43409	8.07218	7.31963	6.45373	6.55606	Hoxc4	homeobox C4	15423
135	ENSMUSG00000038692	59.973	1.78989	1.68575	1.06178	0.288337	0.9997	0	0	5.36208	6.09866	7.6793	6.00261	5.6901	5.79198	Hoxb4	homeobox B4	15412
136	ENSMUSG00000025216	108.524	1.77028	0.930435	1.90264	0.0570882	0.9997	2.24209	4.87765	6.22912	6.51953	8.59232	6.71749	6.28386	6.73045	Lbx1	ladybird homeobox homolog 1 (Drosophila)	16814
137	ENSMUSG00000029797	50.6619	1.62704	1.04584	1.55572	0.119774	0.9997	0.950622	5.80136	4.09183	4.82955	3.94151	5.58071	7.11147	6.76293	Sspo	SCO-spondin	243369
138	ENSMUSG00000055368	252.604	1.47403	0.810864	1.81785	0.069087	0.9997	5.57396	7.78182	7.17565	6.98372	6.1672	7.10592	9.08822	9.52374	Slc6a2	solute carrier family 6 (neurotransmitter transporter, noradrenalin), member 2	20538
139	ENSMUSG00000000263	60.7408	1.44739	0.6587	2.19735	0.0279954	0.9997	3.60792	3.47796	6.22912	5.1627	6.71947	6.18433	6.19079	6.76293	Glra1	glycine receptor, alpha 1 subunit	14654
140	ENSMUSG00000039728	678.378	1.40953	1.14303	1.23315	0.217522	0.9997	2.91245	6.04242	9.52841	9.40152	10.5805	9.88104	9.16608	9.81074	Slc6a5	solute carrier family 6 (neurotransmitter transporter, glycine), member 5	104245
141	ENSMUSG00000000889	75.692	1.40312	0.640942	2.18915	0.0285859	0.9997	4.22662	5.72042	5.94577	5.20458	4.98386	6.22178	7.07025	7.66469	Dbh	dopamine beta hydroxylase	13166
142	ENSMUSG00000026976	66.9616	1.38702	0.872648	1.58944	0.111962	0.9997	3.4931	2.82483	5.72032	6.34326	7.64519	6.02396	5.84475	6.10236	Pax8	paired box 8	18510
143	ENSMUSG00000012520	77.8868	1.35548	0.965824	1.40345	0.160484	0.9997	1.51874	3.71925	6.74306	5.80395	6.89224	7.1159	6.48543	6.71393	Phox2b	paired-like homeobox 2b	18935
144	ENSMUSG00000004231	203.186	1.24258	0.845581	1.4695	0.141698	0.9997	3.08094	7.0863	7.24514	7.57689	9.08739	7.59407	7.65512	7.69867	Pax2	paired box 2	18504
145	ENSMUSG00000023484	270.787	1.16794	0.456165	2.56033	0.0104571	0.9997	7.09987	5.878	8.10674	7.6393	8.82031	8.64305	8.18075	8.49702	Prph	peripherin	19132
146	ENSMUSG00000027270	327.584	1.15822	0.641422	1.80571	0.070963	0.9997	6.07086	6.34204	8.36657	8.39463	9.42345	8.90145	8.05435	8.58141	Lamp5	lysosomal-associated membrane protein family, member 5	76161
147	ENSMUSG00000022245	194.297	1.03352	0.699352	1.47783	0.139454	0.9997	4.29676	7.40395	7.15774	7.51165	8.91494	7.39534	7.72981	7.52961	Skor1	SKI family transcriptional corepressor 1	207667
148	ENSMUSG00000055333	203.552	1.01975	0.504098	2.02293	0.0430804	0.9997	5.80812	7.62759	7.27866	7.05414	7.6793	7.25787	8.93307	7.95212	Fat2	FAT atypical cadherin 2	245827
149	ENSMUSG00000026452	759.269	0.904456	0.37467	2.41401	0.0157782	0.9997	8.14776	8.36015	9.69599	9.40377	10.1299	10.0349	9.67402	9.93176	Syt2	synaptotagmin II	20980
150	ENSMUSG00000023064	249.592	0.873481	0.444313	1.96591	0.0493084	0.9997	6.32697	6.78836	8.30688	7.65449	8.44153	8.50935	8.32351	8.04089	Sncg	synuclein, gamma	20618
151	ENSMUSG00000091519	68.0782	0.843177	0.786772	1.07169	0.283859	0.9997	1.92528	6.30551	5.98693	5.7198	6.85692	6.12626	6.7167	5.96949	Skor2	SKI family transcriptional corepressor 2	664805
152	ENSMUSG00000057777	775.727	0.801525	0.494019	1.62246	0.104705	0.9997	7.7703	8.39534	9.69599	9.78473	10.3929	9.65157	9.68259	9.93176	Mab21l2	mab-21-like 2 (C. elegans)	23937
153	ENSMUSG00000010122	42.5502	0.760525	0.303075	2.50936	0.0120951	0.9997	5.18756	4.7745	5.42332	4.53346	6.06773	5.18519	5.86899	5.82313	Slc47a1	solute carrier family 47, member 1	67473
154	ENSMUSG00000061048	94.5603	0.759745	0.312656	2.42997	0.0151002	0.9997	6.03026	6.46308	5.56594	6.39844	7.68602	6.25828	6.33696	6.85622	Cdh3	cadherin 3	12560
155	ENSMUSG00000100851	55.044	0.73925	0.339821	2.17541	0.0295993	0.9997	6.16763	5.01973	5.2312	4.71829	5.96088	5.93656	5.6901	6.71393	Gm28928	predicted gene 28928	NA
156	ENSMUSG00000004872	123.909	0.731777	0.62986	1.16181	0.245313	0.9997	4.48879	7.61272	6.4215	6.18489	6.61058	7.13565	7.7818	7.35948	Pax3	paired box 3	18505
157	ENSMUSG00000030337	761.382	0.678165	0.295682	2.29356	0.0218155	0.9997	8.24854	9.36018	9.31877	9.54496	10.1555	9.83042	9.57805	9.87158	Vamp1	vesicle-associated membrane protein 1	22317
158	ENSMUSG00000030109	51.2356	0.676241	0.284064	2.38059	0.0172849	0.9997	5.51633	5.26776	5.48207	5.02922	6.58202	5.63724	5.6901	5.88346	Slc6a12	solute carrier family 6 (neurotransmitter transporter, betaine/GABA), member 12	14411
159	ENSMUSG00000020396	586.867	0.674051	0.354246	1.90278	0.0570698	0.9997	8.07976	8.11305	9.43113	9.16743	9.6206	9.65329	9.16119	9.50226	Nefh	neurofilament, heavy polypeptide	380684
160	ENSMUSG00000059898	167.097	0.663428	0.489294	1.35589	0.175135	0.9997	7.43921	6.41244	6.36018	7.49487	8.16656	6.95841	6.72999	8.25586	Dsc3	desmocollin 3	13507
161	ENSMUSG00000073680	48.5656	0.651862	0.267622	2.43576	0.0148605	0.9997	5.22402	5.06415	5.64519	5.0751	6.20515	5.63724	5.63464	6.10236	Tmem88b	transmembrane protein 88B	320587
162	ENSMUSG00000031980	551.876	0.649334	0.290404	2.23597	0.0253538	0.9997	8.20816	8.74824	9.19253	8.68459	8.9235	9.17882	9.43114	9.88456	Agt	angiotensinogen (serpin peptidase inhibitor, clade A, member 8)	11606
163	ENSMUSG00000067724	195.59	0.644989	0.615403	1.04808	0.294604	0.9997	5.94546	6.82754	7.76617	7.79134	8.80185	7.90734	6.40484	7.54837	Gbx1	gastrulation brain homeobox 1	231044
164	ENSMUSG00000038765	265.829	0.619149	0.432277	1.4323	0.152059	0.9997	6.84285	7.47146	8.31902	7.8519	9.08739	8.16937	7.68955	7.98691	Lmx1b	LIM homeobox transcription factor 1 beta	16917
165	ENSMUSG00000035187	77.515	0.61107	0.347924	1.75633	0.0790317	0.9997	4.65823	5.69239	6.77865	5.95882	6.24212	6.84297	6.20989	6.84108	Nkx6-1	NK6 homeobox 1	18096
166	ENSMUSG00000051111	1998.04	0.592751	0.236616	2.50512	0.0122411	0.9997	10.1404	10.3058	11.0714	10.8381	11.4463	11.2353	10.9804	11.225	Sv2c	synaptic vesicle glycoprotein 2c	75209
167	ENSMUSG00000020932	1006.34	0.592145	0.394344	1.5016	0.133201	0.9997	10.3185	9.19276	9.65987	9.08574	10.7247	10.221	9.36452	10.3437	Gfap	glial fibrillary acidic protein	14580
168	ENSMUSG00000001815	61.2871	0.581017	0.393073	1.47814	0.13937	0.9997	3.4931	5.7479	6.06587	6.09866	6.02593	5.93656	6.50103	6.33622	Evx2	even-skipped homeobox 2	14029
169	ENSMUSG00000032377	70.7426	0.579635	0.229006	2.53109	0.0113708	0.9997	5.4563	5.77488	6.24616	5.80395	6.41398	6.53612	6.13191	6.57447	Plscr4	phospholipid scramblase 4	235527
170	ENSMUSG00000071317	54.8909	0.570704	0.308256	1.8514	0.0641126	0.9997	5.32818	4.60448	6.14071	5.50197	6.41398	5.79465	5.98442	5.96949	Bves	blood vessel epicardial substance	23828
171	ENSMUSG00000001930	1428.49	0.569461	0.377555	1.50829	0.131481	0.9997	9.84065	10.2516	10.5019	9.99176	9.90194	10.0151	11.2364	11.2453	Vwf	Von Willebrand factor	22371
172	ENSMUSG00000021359	127.363	0.566809	0.272451	2.08041	0.0374881	0.9997	5.68274	7.33312	6.43643	6.85813	7.37253	6.95841	7.44548	7.20255	Tfap2a	transcription factor AP-2, alpha	21418
173	ENSMUSG00000020774	55.5035	0.553977	0.252482	2.19412	0.0282265	0.9997	5.60193	5.06415	5.79173	5.53517	6.38121	6.12626	5.74352	5.94138	Aspa	aspartoacylase	11484
174	ENSMUSG00000028778	100.204	0.547258	0.21382	2.55943	0.0104844	0.9997	6.16763	5.95077	6.63071	6.6002	7.18588	7.00211	6.60569	6.76293	Hcrtr1	hypocretin (orexin) receptor 1	230777
175	ENSMUSG00000036198	260.015	0.540656	0.211483	2.5565	0.0105732	0.9997	7.57243	7.33312	8.10674	7.80502	8.2092	8.65337	7.61985	8.41763	Arhgap36	Rho GTPase activating protein 36	75404
176	ENSMUSG00000031385	73.2702	0.53818	0.268674	2.0031	0.0451666	0.9997	5.62938	5.18973	6.27967	6.30527	6.55289	6.50608	6.02812	6.6632	Plxnb3	plexin B3	140571
177	ENSMUSG00000072812	78.5698	0.535642	0.342726	1.56289	0.118079	0.9997	6.64193	4.54305	6.21186	5.98309	6.98241	6.42812	6.62005	6.02412	Ahnak2	AHNAK nucleoprotein 2	NA
178	ENSMUSG00000058715	63.7873	0.534249	0.226123	2.36265	0.0181447	0.9997	5.87843	5.7479	5.45299	5.80395	6.00457	6.41201	6.04948	6.49934	Fcer1g	Fc receptor, IgE, high affinity I, gamma polypeptide	14127
179	ENSMUSG00000024526	57.4211	0.532576	0.23149	2.30065	0.0214116	0.9997	5.85537	5.18973	5.72032	5.46798	5.98289	6.20318	6.11174	6.12753	Cidea	cell death-inducing DNA fragmentation factor, alpha subunit-like effector A	12683
180	ENSMUSG00000096883	105.602	0.531853	0.269766	1.97153	0.0486629	0.9997	6.03026	6.80154	6.64363	6.18489	7.65208	6.69103	6.53171	6.73045	Shisa8	shisa family member 8	435145
181	ENSMUSG00000108532	77.5605	0.529994	0.355247	1.4919	0.135724	0.9997	5.36129	5.8529	6.06587	6.51953	5.6936	5.63724	7.02783	7.11717	Gm32647	predicted gene, 32647	NA
182	ENSMUSG00000068122	71.3013	0.526702	0.221082	2.38238	0.0172011	0.9997	5.51633	6.24891	5.83745	5.88347	6.33061	6.63661	6.24735	6.39957	Agtr2	angiotensin II receptor, type 2	11609
183	ENSMUSG00000022831	65.9654	0.523994	0.210019	2.49499	0.0125961	0.9997	5.54543	5.69239	5.88176	5.98309	6.36454	6.16523	6.38817	6.26995	Hcls1	hematopoietic cell specific Lyn substrate 1	15163
184	ENSMUSG00000006342	115.497	0.522735	0.218399	2.39348	0.0166892	0.9997	6.43977	5.92692	6.86947	6.88414	7.04652	7.14543	6.84442	7.32726	Susd2	sushi domain containing 2	71733
185	ENSMUSG00000021255	180.515	0.521345	0.238629	2.18475	0.0289069	0.9997	6.42419	7.45488	7.47222	7.30577	7.23256	7.63629	8.1952	7.73187	Esrrb	estrogen related receptor, beta	26380
186	ENSMUSG00000035237	81.6249	0.518594	0.226613	2.28846	0.0221108	0.9997	6.05071	6.1286	6.49466	5.50197	6.73252	6.62267	6.35423	6.68031	Lcat	lecithin cholesterol acyltransferase	16816
187	ENSMUSG00000036915	70.4222	0.517144	0.35314	1.46441	0.143081	0.9997	4.54751	6.67838	5.94577	5.59938	5.93853	6.3457	6.80728	6.33622	Kirrel2	kin of IRRE like 2 (Drosophila)	243911
188	ENSMUSG00000006014	63.8554	0.51677	0.369745	1.39764	0.162221	0.9997	5.54543	6.44639	4.74743	5.7484	6.63858	5.14677	6.63426	6.12753	Prg4	proteoglycan 4 (megakaryocyte stimulating factor, articular superficial zone protein)	96875
189	ENSMUSG00000039304	62.1477	0.510733	0.266164	1.91887	0.055001	0.9997	6.29305	5.10723	5.56594	5.59938	6.02593	6.12626	6.43762	6.22402	Tnfsf10	tumor necrosis factor (ligand) superfamily, member 10	22035
190	ENSMUSG00000110727	90.6072	0.508984	0.208019	2.44681	0.0144126	0.9997	6.14879	6.16983	6.00707	6.58442	6.43009	6.6086	6.93904	6.94383	CT025619.1		NA
191	ENSMUSG00000059336	95.8648	0.503208	0.215348	2.33672	0.0194539	0.9997	6.57294	5.90267	6.32851	6.41638	6.98241	6.87858	6.33696	7.01299	Slc14a1	solute carrier family 14 (urea transporter), member 1	108052
192	ENSMUSG00000100807	44.1247	0.497739	0.327218	1.52112	0.128229	0.9997	4.76106	5.37742	5.64519	4.98183	5.33137	5.39646	6.38817	5.47655	Gm29521	predicted gene 29521	NA
193	ENSMUSG00000046352	212.8	0.493519	0.197573	2.49791	0.0124929	0.9997	7.8829	7.27762	7.38255	7.25685	8.27312	8.17416	7.49304	7.78819	Gjb2	gap junction protein, beta 2	14619
194	ENSMUSG00000052085	83.2337	0.492036	0.23493	2.0944	0.0362246	0.9997	6.45519	5.92692	5.45299	6.46888	6.59637	6.53612	6.62005	6.71393	Dock8	dedicator of cytokinesis 8	76088
195	ENSMUSG00000024957	64.026	0.486825	0.25037	1.94442	0.0518448	0.9997	5.75927	5.10723	5.81477	6.18489	6.29586	6.45981	6.17143	5.99706	Kcnk4	potassium channel, subfamily K, member 4	16528
196	ENSMUSG00000022055	8648.51	0.48296	0.219834	2.19693	0.0280252	0.9997	12.4481	12.4212	13.3045	12.9052	13.3457	13.3234	13.2147	13.3117	Nefl	neurofilament, light polypeptide	18039
197	ENSMUSG00000079419	54.537	0.475406	0.261849	1.81558	0.0694353	0.9997	5.25958	6.02005	5.59284	5.11956	5.72005	5.98093	6.04948	6.24717	Ms4a6c	membrane-spanning 4-domains, subfamily A, member 6C	73656
198	ENSMUSG00000036585	190.107	0.471554	0.187654	2.51289	0.0119746	0.9997	7.45464	6.66402	7.62341	7.38076	7.96568	7.78131	7.6055	7.80389	Fgf1	fibroblast growth factor 1	14164
199	ENSMUSG00000031373	81.6641	0.471418	0.216078	2.18171	0.0291313	0.9997	6.09074	5.63466	6.40641	6.22614	6.84495	6.42812	6.46967	6.55606	Car5b	carbonic anhydrase 5b, mitochondrial	56078
200	ENSMUSG00000030317	409.853	0.469015	0.186526	2.51448	0.0119208	0.9997	7.64145	8.54779	8.7299	8.5731	8.68922	9.04418	8.89522	8.93858	Timp4	tissue inhibitor of metalloproteinase 4	110595
201	ENSMUSG00000028707	107.855	0.468741	0.246897	1.89853	0.0576264	0.9997	6.09074	6.46308	6.27967	7.04264	6.44603	7.01284	6.91596	7.391	Dmbx1	diencephalon/mesencephalon homeobox 1	140477
202	ENSMUSG00000026616	49.5627	0.467908	0.37748	1.23956	0.215139	0.9997	6.09074	4.47888	4.92732	5.63044	6.56753	5.29469	5.51687	5.76015	Cr2	complement receptor 2	12902
203	ENSMUSG00000042312	68.9146	0.464023	0.249735	1.85807	0.0631597	0.9997	5.83194	5.66382	6.1944	5.77645	6.61058	6.65041	5.79502	6.12753	S100a13	S100 calcium binding protein A13	20196
204	ENSMUSG00000110996	49.9838	0.462156	0.294732	1.56805	0.116868	0.9997	6.11035	4.97391	4.96899	5.3234	5.86931	5.81929	5.74352	6.07675	Gm36251	predicted gene, 36251	NA
205	ENSMUSG00000030270	118.414	0.458907	0.189391	2.42306	0.0153903	0.9997	6.40843	6.8146	6.86947	6.46888	7.06727	6.91334	7.4374	6.95793	Cpne9	copine family member IX	211232
206	ENSMUSG00000034579	391.45	0.452827	0.33562	1.34922	0.177265	0.9997	8.03941	7.46319	9.06863	8.44792	8.74824	8.73981	8.88931	8.91347	Pla2g3	phospholipase A2, group III	237625
207	ENSMUSG00000027684	187.698	0.452633	0.189059	2.39413	0.0166598	0.9997	7.07014	7.26816	7.6037	7.26677	7.44568	7.41972	8.04905	8.03426	Mecom	MDS1 and EVI1 complex locus	14013
208	ENSMUSG00000029994	101.391	0.450832	0.191334	2.35626	0.0184601	0.9997	6.64193	6.24891	6.6942	6.05354	6.80844	6.81873	6.99517	6.91521	Anxa4	annexin A4	11746
209	ENSMUSG00000048373	84.4935	0.449166	0.271622	1.65364	0.0982004	0.9997	6.07086	6.16983	6.43643	6.00696	6.94925	7.12581	6.00643	6.05067	Fgfbp1	fibroblast growth factor binding protein 1	14181
210	ENSMUSG00000018830	124.868	0.448345	0.262427	1.70846	0.0875518	0.9997	6.75837	6.98599	6.93402	6.09866	6.7063	6.62267	7.68273	7.43198	Myh11	myosin, heavy polypeptide 11, smooth muscle	17880
211	ENSMUSG00000024818	54.0305	0.447327	0.253763	1.76277	0.0779392	0.9997	5.60193	5.51177	5.0095	5.93414	6.10834	6.12626	5.86899	5.79198	Slc25a45	solute carrier family 25, member 45	107375
212	ENSMUSG00000030247	160.792	0.446916	0.176723	2.52891	0.0114417	0.9997	7.10965	6.82754	7.48664	6.85813	7.3473	7.61533	7.47736	7.71536	Kcnj8	potassium inwardly-rectifying channel, subfamily J, member 8	16523
213	ENSMUSG00000030110	822.434	0.44602	0.273026	1.63362	0.10234	0.9997	9.00821	8.90602	9.98842	9.60483	10.0487	10.0084	9.68088	9.79512	Ret	ret proto-oncogene	19713
214	ENSMUSG00000011305	44.0416	0.445109	0.385743	1.1539	0.248541	0.9997	4.94704	4.10664	6.06587	5.24529	5.06864	6.14588	5.86899	5.47655	Plin5	perilipin 5	66968
215	ENSMUSG00000043289	62.2721	0.444712	0.277218	1.6042	0.10867	0.9997	6.31011	4.87765	5.81477	5.63044	6.04698	6.32863	6.11174	6.24717	Mei4	meiotic double-stranded break formation protein 4	75033
216	ENSMUSG00000032854	230.71	0.441719	0.181043	2.43985	0.0146932	0.9997	7.3513	7.48786	7.74833	7.832	8.00923	7.94702	7.66899	8.49219	Ugt8a	UDP galactosyltransferase 8A	22239
217	ENSMUSG00000037379	62.4694	0.441112	0.322353	1.36842	0.171182	0.9997	6.51527	5.01973	5.48207	5.56763	6.65238	6.00261	6.20989	5.72761	Spon2	spondin 2, extracellular matrix protein	100689
218	ENSMUSG00000000031	3562.21	0.44034	0.286439	1.53729	0.124222	0.9997	10.7277	11.6493	11.9232	11.6898	12.0578	11.5767	12.2896	11.9966	H19	H19, imprinted maternally expressed transcript	NA
219	ENSMUSG00000094634	58.878	0.439885	0.26291	1.67314	0.0943003	0.9997	5.62938	5.18973	6.02694	5.7198	6.44603	6.2762	5.71706	5.85361	Gm3468	predicted gene 3468	NA
220	ENSMUSG00000023336	94.1072	0.439127	0.183631	2.39136	0.0167862	0.9997	6.05071	6.28689	6.53684	6.43409	6.89224	6.66407	6.80728	6.71393	Wfdc1	WAP four-disulfide core domain 1	67866
221	ENSMUSG00000021835	100.273	0.439126	0.24441	1.79668	0.0723862	0.9997	6.54439	6.63487	5.9665	6.48596	7.41362	6.5944	6.40484	6.82579	Bmp4	bone morphogenetic protein 4	12159
222	ENSMUSG00000001025	97.7477	0.436441	0.230132	1.89648	0.0578968	0.9997	6.50048	5.878	6.66914	6.41638	7.16677	7.00211	6.62005	6.37876	S100a6	S100 calcium binding protein A6 (calcyclin)	20200
223	ENSMUSG00000019734	44.8789	0.435919	0.297324	1.46614	0.14261	0.9997	5.60193	5.18973	4.79455	5.46798	6.14785	5.39646	5.86899	5.26604	Tmc4	transmembrane channel-like gene family 4	353499
224	ENSMUSG00000026946	50.2463	0.435598	0.255537	1.70464	0.0882624	0.9997	5.4563	4.827	5.69571	5.66085	6.00457	5.76958	5.84475	5.88346	Nmi	N-myc (and STAT) interactor	64685
225	ENSMUSG00000029151	155.258	0.433725	0.191543	2.26438	0.0235511	0.9997	6.74589	6.86568	7.40549	7.12128	7.83262	7.43574	7.4211	7.17866	Slc30a3	solute carrier family 30 (zinc transporter), member 3	22784
226	ENSMUSG00000036353	256.805	0.431393	0.177409	2.43163	0.0150309	0.9997	8.10442	7.51211	7.8354	7.58484	8.3171	8.43954	7.72318	8.26156	P2ry12	purinergic receptor P2Y, G-protein coupled 12	70839
227	ENSMUSG00000059659	48.9368	0.431169	0.254926	1.69135	0.0907697	0.9997	5.42532	5.14907	5.67067	5.36092	5.93853	6.06576	5.42177	5.85361	Gm10069	predicted gene 10069	NA
228	ENSMUSG00000036949	258.479	0.431097	0.168142	2.56388	0.0103508	0.9997	7.71374	7.30564	8.18398	7.81181	8.11268	8.33661	8.10624	8.30633	Slc39a12	solute carrier family 39 (zinc transporter), member 12	277468
229	ENSMUSG00000035000	118.016	0.428646	0.202212	2.11978	0.0340242	0.9997	7.10965	6.52794	6.57782	6.32439	7.26884	7.18389	6.78197	7.09182	Dpp4	dipeptidylpeptidase 4	13482
230	ENSMUSG00000070469	192.429	0.428476	0.189548	2.26051	0.0237895	0.9997	7.49994	7.80163	6.95492	7.04264	7.81432	7.60119	7.73641	7.99377	Adamtsl3	ADAMTS-like 3	269959
231	ENSMUSG00000005611	70.9821	0.427179	0.211263	2.02203	0.0431736	0.9997	6.03026	5.92692	5.90342	5.90902	6.65238	6.02396	6.33696	6.37876	Mrvi1	MRV integration site 1	17540
232	ENSMUSG00000020591	98.994	0.425758	0.211437	2.01364	0.0440469	0.9997	6.50048	5.92692	6.74306	6.38028	6.94925	7.08574	6.60569	6.6632	Ntsr2	neurotensin receptor 2	18217
233	ENSMUSG00000006574	43.9377	0.423716	0.496525	0.853364	0.393457	0.9997	4.29676	6.28689	3.02397	5.59938	5.33137	5.42885	5.79502	6.05067	Slc4a1	solute carrier family 4 (anion exchanger), member 1	20533
234	ENSMUSG00000047420	51.9343	0.421563	0.256638	1.64263	0.100458	0.9997	5.75927	5.60491	5.33045	5.28487	6.20515	5.93656	6.00643	5.39599	Fam180a	family with sequence similarity 180, member A	208164
235	ENSMUSG00000057098	1644.61	0.420664	0.166741	2.52286	0.0116404	0.9997	9.83182	10.6795	10.6235	10.5521	11.1658	10.5252	10.8341	10.9203	Ebf1	early B cell factor 1	13591
236	ENSMUSG00000028088	45.0228	0.420546	0.299718	1.40314	0.160576	0.9997	5.29429	4.92658	5.72032	5.11956	5.33137	5.63724	5.45417	6.26995	Fmo5	flavin containing monooxygenase 5	14263
237	ENSMUSG00000026656	45.0539	0.419729	0.28426	1.47657	0.139791	0.9997	4.65823	5.47934	5.76832	5.0751	5.79661	5.81929	5.57695	5.66022	Fcgr2b	Fc receptor, IgG, low affinity IIb	14130
238	ENSMUSG00000032443	62.4272	0.419361	0.246571	1.70077	0.0889857	0.9997	5.36129	5.60491	5.72032	6.24633	6.1863	6.25828	6.35423	5.85361	Zcwpw2	zinc finger, CW type with PWWP domain 2	NA
239	ENSMUSG00000021367	74.6741	0.417683	0.262709	1.58991	0.111856	0.9997	5.73421	6.49587	6.04653	5.63044	6.02593	6.37923	6.24735	6.92959	Edn1	endothelin 1	13614
240	ENSMUSG00000079057	96.3767	0.417635	0.199685	2.09147	0.0364858	0.9997	6.43977	6.60512	6.02694	6.39844	6.63858	6.66407	6.70328	7.12968	Cyp4v3	cytochrome P450, family 4, subfamily v, polypeptide 3	102294
241	ENSMUSG00000025784	168.573	0.417633	0.184126	2.26819	0.0233176	0.9997	6.77075	7.02021	7.59041	7.22667	7.61027	7.59407	7.78817	7.37006	Clec3b	C-type lectin domain family 3, member b	21922
242	ENSMUSG00000032085	131.744	0.414604	0.231306	1.79245	0.0730615	0.9997	7.17629	6.74809	7.07428	6.09866	7.56721	6.95841	7.36256	6.99942	Tagln	transgelin	21345
243	ENSMUSG00000071753	255.011	0.411716	0.172276	2.38987	0.0168544	0.9997	7.74544	7.24905	7.86329	8.12702	8.17615	7.94702	8.26078	8.34975	C230004F18Rik	RIKEN cDNA C230004F18 gene	NA
244	ENSMUSG00000038732	72.7332	0.411214	0.226915	1.81219	0.0699565	0.9997	6.11035	6.08615	6.17673	5.46798	6.63858	6.18433	6.51645	6.17658	Mboat1	membrane bound O-acyltransferase domain containing 1	218121
245	ENSMUSG00000020758	85.6321	0.410259	0.196667	2.08605	0.0369738	0.9997	6.3925	6.20991	5.81477	6.39844	6.65238	6.73054	6.54682	6.55606	Itgb4	integrin beta 4	192897
246	ENSMUSG00000051295	73.3988	0.409649	0.249406	1.6425	0.100487	0.9997	5.94546	6.1286	6.15883	5.7198	6.61058	5.63724	6.57656	6.59266	9630028B13Rik	RIKEN cDNA 9630028B13 gene	NA
247	ENSMUSG00000038094	95.5277	0.407726	0.247287	1.6488	0.0991893	0.9997	5.96714	5.80136	6.95492	6.48596	6.96039	6.63661	6.64833	6.85622	Atp13a4	ATPase type 13A4	224079
248	ENSMUSG00000036091	48.739	0.404241	0.235881	1.71375	0.0865745	0.9997	5.4563	5.37742	5.61925	5.20458	5.84548	5.71809	5.86899	5.85361	Hyal3	hyaluronoglucosaminidase 3	109685
249	ENSMUSG00000045903	67.8652	0.400845	0.226262	1.7716	0.0764612	0.9997	6.20459	5.57452	6.08494	5.59938	6.41398	6.41201	6.20989	6.10236	Npas4	neuronal PAS domain protein 4	225872
250	ENSMUSG00000054901	181.535	0.400761	0.612479	0.654327	0.512901	0.9997	5.62938	8.38663	7.22807	6.58442	7.50011	7.35377	8.37095	7.2719	Arhgef33	Rho guanine nucleotide exchange factor (GEF) 33	381112
251	ENSMUSG00000002289	369.017	0.400562	0.184574	2.1702	0.029992	0.9997	8.67452	8.07014	7.76617	8.5771	8.8831	8.82441	8.41277	8.70358	Angptl4	angiopoietin-like 4	57875
252	ENSMUSG00000037847	57.7005	0.400282	0.240057	1.66744	0.0954266	0.9997	5.7839	5.30525	5.72032	5.80395	6.33061	5.81929	6.20989	5.79198	Nmrk1	nicotinamide riboside kinase 1	225994
253	ENSMUSG00000097789	79.5171	0.399201	0.213683	1.86819	0.0617361	0.9997	5.80812	6.14936	6.36018	6.09866	6.58202	6.20318	6.40484	6.81033	Gm2115	predicted gene 2115	NA
254	ENSMUSG00000044080	155.424	0.395741	0.199328	1.98538	0.0471027	0.9997	7.32636	6.60512	7.27866	6.9957	7.60318	7.76871	7.09101	7.33808	S100a1	S100 calcium binding protein A1	20193
255	ENSMUSG00000033227	95.0426	0.393964	0.229948	1.71328	0.0866619	0.9997	6.51527	6.41244	6.1944	6.38028	7.17636	7.01284	6.26572	6.39957	Wnt6	wingless-type MMTV integration site family, member 6	22420
256	ENSMUSG00000055775	51.1407	0.393432	0.250433	1.57101	0.116181	0.9997	5.29429	5.72042	5.59284	5.36092	6.02593	6.12626	5.84475	5.43683	Myh8	myosin, heavy polypeptide 8, skeletal muscle, perinatal	17885
257	ENSMUSG00000076617	65.9255	0.393291	0.261226	1.50556	0.132181	0.9997	6.27579	5.4122	5.61925	5.98309	6.52316	6.41201	6.20989	5.69431	Ighm	immunoglobulin heavy constant mu	NA
258	ENSMUSG00000024525	134.443	0.392478	0.192849	2.03515	0.0418356	0.9997	7.24886	6.55931	6.99581	6.56847	7.38911	7.41164	7.22849	6.98572	Impa2	inositol (myo)-1(or 4)-monophosphatase 2	114663
259	ENSMUSG00000024659	139.153	0.391725	0.184236	2.12621	0.0334854	0.9997	7.15756	7.09703	6.64363	6.72056	7.51529	7.04453	7.14163	7.49135	Anxa1	annexin A1	16952
260	ENSMUSG00000052951	362.908	0.390756	0.52386	0.745917	0.455718	0.9997	7.49249	7.28702	9.32681	8.13787	9.32133	8.52816	8.17103	8.46776	C130021I20Rik	Riken cDNA C130021I20 gene	NA
261	ENSMUSG00000030218	129.019	0.39035	0.207755	1.87889	0.0602595	0.9997	6.97708	7.03144	6.66914	6.51953	7.41362	6.5944	7.31924	7.34882	Mgp	matrix Gla protein	17313
262	ENSMUSG00000031074	59.7909	0.389705	0.426295	0.914168	0.360629	0.9997	4.71056	6.24891	6.1944	5.1627	5.66665	5.84352	7.07025	5.01947	Fgf3	fibroblast growth factor 3	14174
263	ENSMUSG00000028927	101.883	0.387602	0.184153	2.10478	0.0353101	0.9997	6.42419	6.77507	6.36018	6.32439	6.75827	6.99131	7.00614	6.6632	Padi2	peptidyl arginine deiminase, type II	18600
264	ENSMUSG00000021879	51.4082	0.385473	0.333007	1.15755	0.247047	0.9997	5.54543	4.60448	5.45299	6.07628	5.29664	5.60925	6.38817	6.02412	Dnah12	dynein, axonemal, heavy chain 12	110083
265	ENSMUSG00000022766	107.138	0.385298	0.231464	1.66461	0.0959905	0.9997	6.7333	6.51199	6.10377	6.77717	7.37253	6.93605	6.38817	6.87119	Serpind1	serine (or cysteine) peptidase inhibitor, clade D, member 1	15160
266	ENSMUSG00000022797	4631.68	0.383168	0.153311	2.49929	0.0124444	0.9997	11.8739	12.1758	11.4277	12.2734	12.483	12.2859	12.0853	12.5294	Tfrc	transferrin receptor	22042
267	ENSMUSG00000054885	78.1665	0.382115	0.264381	1.44532	0.148368	0.9997	6.03026	6.39516	6.17673	5.7198	5.89276	6.31137	6.40484	7.07898	4930578G10Rik	RIKEN cDNA 4930578G10 gene	NA
268	ENSMUSG00000055044	46.4047	0.381924	0.298281	1.28041	0.2004	0.9997	5.57396	5.80136	5.2312	4.59774	5.52382	5.63724	6.13191	5.58953	Pdlim1	PDZ and LIM domain 1 (elfin)	54132
269	ENSMUSG00000042707	45.4126	0.378955	0.291676	1.29923	0.193864	0.9997	5.85537	5.37742	4.79455	5.11956	5.61121	6.04501	5.45417	5.66022	Dnali1	dynein, axonemal, light intermediate polypeptide 1	75563
270	ENSMUSG00000086604	43.3537	0.37812	0.332378	1.13762	0.25528	0.9997	5.18756	5.95077	4.54187	5.0751	5.36528	5.74406	6.04948	5.26604	Gm15510	predicted gene 15510	NA
271	ENSMUSG00000086266	52.6795	0.378101	0.261593	1.44538	0.14835	0.9997	4.99002	6.02005	5.48207	5.53517	5.91582	6.08621	5.91627	5.72761	Igf2os	insulin-like growth factor 2, opposite strand	NA
272	ENSMUSG00000054509	111.499	0.377775	0.223869	1.68748	0.0915104	0.9997	7.06009	6.32389	6.34443	6.6002	6.62465	6.87858	7.38794	6.95793	Parp4	poly (ADP-ribose) polymerase family, member 4	328417
273	ENSMUSG00000098760	182.862	0.377427	0.198284	1.90347	0.0569798	0.9997	7.54387	6.93906	7.01583	7.66203	8.01991	7.65009	7.69634	7.33808	Gm2164	predicted gene 2164	NA
274	ENSMUSG00000027796	170.404	0.376267	0.168924	2.22743	0.0259184	0.9997	7.08012	6.93906	7.30331	7.50328	7.7833	7.65009	7.28362	7.62105	Smad9	SMAD family member 9	55994
275	ENSMUSG00000051504	51.0729	0.375881	0.235384	1.59689	0.110291	0.9997	5.54543	5.30525	5.42332	5.7198	5.74602	6.04501	5.74352	5.94138	Siglech	sialic acid binding Ig-like lectin H	233274
276	ENSMUSG00000097466	128.194	0.375659	0.195457	1.92195	0.0546118	0.9997	6.889	6.24891	6.74306	7.21647	7.11788	7.22136	7.12159	7.28315	D430036J16Rik	RIKEN cDNA D430036J16 gene	NA
277	ENSMUSG00000029373	70.7717	0.375547	0.227003	1.65437	0.0980528	0.9997	6.09074	5.72042	6.34443	5.56763	6.34767	6.31137	6.17143	6.5185	Pf4	platelet factor 4	56744
278	ENSMUSG00000074971	152.68	0.373579	0.16864	2.21525	0.0267432	0.9997	6.74589	7.10768	7.21081	7.15371	7.25081	7.23057	7.65512	7.56689	Fibin	fin bud initiation factor homolog (zebrafish)	67606
279	ENSMUSG00000067212	74.0031	0.37346	0.196042	1.905	0.0567803	0.9997	6.09074	5.92692	6.14071	5.95882	6.29586	6.5944	6.31948	6.37876	H2-T23	histocompatibility 2, T region locus 23	15040
280	ENSMUSG00000097099	44.2199	0.372159	0.309336	1.20309	0.228941	0.9997	5.36129	5.18973	5.0095	5.59938	5.96088	4.74524	5.93935	5.72761	Gm9917	predicted gene 9917	NA
281	ENSMUSG00000059588	386.205	0.371311	0.175218	2.11914	0.0340782	0.9997	7.99263	8.74824	8.52862	8.21162	8.62419	8.41145	8.94737	9.01811	Calcrl	calcitonin receptor-like	54598
282	ENSMUSG00000047878	85.5093	0.370701	0.202179	1.83352	0.0667248	0.9997	6.48554	6.02005	6.14071	6.26625	6.58202	6.2762	6.81977	6.69722	A4galt	alpha 1,4-galactosyltransferase	239559
283	ENSMUSG00000031636	92.4437	0.370417	0.265358	1.39591	0.162741	0.9997	5.48662	6.66402	6.79032	6.12071	6.38121	6.81873	6.96175	6.64589	Pdlim3	PDZ and LIM domain 3	53318
284	ENSMUSG00000059182	284.002	0.369944	0.186697	1.98152	0.0475331	0.9997	7.62109	7.60522	8.3936	8.06015	8.63117	8.23495	8.04905	8.33362	Skap2	src family associated phosphoprotein 2	54353
285	ENSMUSG00000037254	185.571	0.369644	0.150922	2.44924	0.014316	0.9997	7.24886	7.35116	7.52905	7.2368	7.90933	7.45159	7.61985	7.8424	Itih2	inter-alpha trypsin inhibitor, heavy chain 2	16425
286	ENSMUSG00000037627	56.6833	0.369398	0.244303	1.51205	0.130521	0.9997	5.62938	5.18973	5.85977	5.85745	6.00457	6.31137	5.91627	5.79198	Rgs22	regulator of G-protein signalling 22	626596
287	ENSMUSG00000030589	45.7376	0.367879	0.273114	1.34698	0.177987	0.9997	5.68274	4.72003	5.53852	5.28487	5.74602	5.58071	5.57695	5.94138	Rasgrp4	RAS guanyl releasing protein 4	233046
288	ENSMUSG00000079018	75.1384	0.366756	0.341098	1.07522	0.282276	0.9997	5.73421	6.49587	6.53684	4.88212	6.02593	5.89079	6.56176	6.95793	Ly6c1	lymphocyte antigen 6 complex, locus C1	17067
289	ENSMUSG00000052160	115.715	0.365989	0.187434	1.95263	0.0508638	0.9997	6.92266	6.19001	6.731	6.74914	7.19534	6.85494	7.02783	7.05294	Pld4	phospholipase D family, member 4	104759
290	ENSMUSG00000029370	49.9248	0.365399	0.265875	1.37433	0.169341	0.9997	5.15016	5.44616	5.9665	5.20458	5.91582	6.02396	5.8201	5.55285	Rassf6	Ras association (RalGDS/AF-6) domain family member 6	73246
291	ENSMUSG00000035356	55.1521	0.365193	0.235871	1.54828	0.121556	0.9997	5.51633	5.4122	5.85977	5.66085	5.98289	6.25828	5.89283	5.72761	Nfkbiz	nuclear factor of kappa light polypeptide gene enhancer in B cells inhibitor, zeta	80859
292	ENSMUSG00000029343	70.5071	0.363342	0.267486	1.35836	0.17435	0.9997	5.75927	5.22927	6.4215	6.18489	6.1672	6.44405	6.02812	6.61062	Crybb1	crystallin, beta B1	12960
293	ENSMUSG00000035305	121.832	0.362393	0.17656	2.05252	0.040119	0.9997	6.54439	6.89056	6.79032	6.74914	6.88056	6.91334	7.37107	7.21434	Ror1	receptor tyrosine kinase-like orphan receptor 1	26563
294	ENSMUSG00000100005	67.4739	0.362189	0.229258	1.57983	0.114145	0.9997	5.75927	5.72042	5.83745	6.24633	5.96088	6.37923	6.09129	6.55606	B130024G19Rik	RIKEN cDNA B130024G19 gene	NA
295	ENSMUSG00000079410	54.4022	0.361735	0.272398	1.32797	0.184189	0.9997	5.65631	5.54349	5.92475	5.20458	6.33061	6.06576	5.93935	5.31067	Gm2897	predicted gene 2897	100040671
296	ENSMUSG00000044081	61.3186	0.361436	0.237706	1.52051	0.128382	0.9997	6.05071	5.90267	5.48207	5.56763	5.93853	6.18433	5.89283	6.44031	Zfp85os	zinc finger protein 85, opposite strand	NA
297	ENSMUSG00000023999	77.843	0.360885	0.22559	1.59974	0.109656	0.9997	5.70871	5.77488	6.46584	6.34326	6.31334	6.56555	6.57656	6.39957	Kif6	kinesin family member 6	319991
298	ENSMUSG00000073424	64.0678	0.360439	0.262487	1.37317	0.169699	0.9997	5.65631	5.22927	6.32851	5.90902	6.47738	6.24015	6.07054	5.91271	Cyp4f15	cytochrome P450, family 4, subfamily f, polypeptide 15	106648
299	ENSMUSG00000024459	51.9167	0.360082	0.287623	1.25192	0.210598	0.9997	5.48662	5.01973	5.48207	6.00696	6.1863	6.16523	5.38862	5.66022	H2-M5	histocompatibility 2, M region locus 5	240095
300	ENSMUSG00000030917	146.789	0.35955	0.145424	2.47243	0.0134198	0.9997	7.03978	7.04258	7.05506	6.93479	7.38084	7.5432	7.32801	7.22604	Tmem159	transmembrane protein 159	233806
301	ENSMUSG00000021423	63.538	0.359292	0.228446	1.57276	0.115774	0.9997	6.05071	5.47934	5.64519	6.03044	6.14785	6.06576	6.02812	6.44031	Ly86	lymphocyte antigen 86	17084
302	ENSMUSG00000021226	156.67	0.356969	0.169138	2.11052	0.0348136	0.9997	6.80725	7.26816	7.08379	7.24686	7.15713	7.67731	7.40462	7.57606	Acot2	acyl-CoA thioesterase 2	171210
303	ENSMUSG00000031212	87.3075	0.356561	0.307372	1.16003	0.246037	0.9997	5.54543	6.06445	6.94451	6.18489	5.86931	6.5944	6.70328	7.10455	Pgr15l	G protein-coupled receptor 15-like	245526
304	ENSMUSG00000044254	223.05	0.354157	0.424457	0.834376	0.404069	0.9997	6.77075	8.26347	7.86881	7.09925	7.80199	7.53579	8.6375	7.62988	Pcsk9	proprotein convertase subtilisin/kexin type 9	100102
305	ENSMUSG00000035783	244.91	0.353122	0.193659	1.82342	0.0682395	0.9997	7.8008	7.92115	8.0737	7.00758	8.04629	7.90734	8.30142	8.14931	Acta2	actin, alpha 2, smooth muscle, aorta	11475
306	ENSMUSG00000040212	75.519	0.35298	0.222433	1.5869	0.112534	0.9997	6.27579	5.57452	6.00707	6.32439	6.67959	6.36256	6.35423	6.24717	Emp3	epithelial membrane protein 3	13732
307	ENSMUSG00000031340	66.0893	0.352954	0.290038	1.21692	0.223634	0.9997	5.39366	5.37742	6.1944	6.30527	5.55354	6.36256	6.31948	6.5185	Gabre	gamma-aminobutyric acid (GABA) A receptor, subunit epsilon	14404
308	ENSMUSG00000036502	1005.08	0.35279	0.247291	1.42662	0.15369	0.9997	9.36521	9.24192	10.1511	10.1462	10.3385	10.1093	9.98939	10.1001	Tmem255a	transmembrane protein 255A	245386
309	ENSMUSG00000044583	72.372	0.352584	0.337569	1.04448	0.296263	0.9997	5.7839	6.47957	5.81477	5.83095	5.77154	6.14588	5.66264	7.26057	Tlr7	toll-like receptor 7	170743
310	ENSMUSG00000041660	56.6166	0.352458	0.225187	1.56518	0.117541	0.9997	5.70871	5.60491	5.81477	5.50197	5.79661	6.20318	5.91627	6.10236	Bbox1	butyrobetaine (gamma), 2-oxoglutarate dioxygenase 1 (gamma-butyrobetaine hydroxylase)	170442
311	ENSMUSG00000032718	48.2965	0.352451	0.243573	1.447	0.147896	0.9997	5.4563	5.34179	5.45299	5.50197	5.49348	5.69164	6.04948	5.85361	Mansc1	MANSC domain containing 1	67729
312	ENSMUSG00000071424	1369.62	0.350867	0.142711	2.45859	0.0139485	0.9997	9.82886	10.315	10.4422	10.2807	10.2345	10.5215	10.6809	10.8378	Grid2	glutamate receptor, ionotropic, delta 2	14804
313	ENSMUSG00000019989	52.3484	0.350219	0.279211	1.25432	0.209727	0.9997	5.57396	5.18973	5.83745	5.53517	5.6392	5.36333	6.35423	6.05067	Enpp3	ectonucleotide pyrophosphatase/phosphodiesterase 3	209558
314	ENSMUSG00000036760	389.952	0.349458	0.143652	2.43267	0.0149881	0.9997	7.95517	8.42545	8.56984	8.65846	8.68922	8.86345	8.69286	8.84305	Kcnk9	potassium channel, subfamily K, member 9	223604
315	ENSMUSG00000035506	46.8991	0.349273	0.265755	1.31427	0.188756	0.9997	4.85704	5.77488	5.33045	5.50197	5.84548	5.52187	5.84475	5.72761	Slc12a8	solute carrier family 12 (potassium/chloride transporters), member 8	171286
316	ENSMUSG00000084885	109.389	0.348346	0.217632	1.60062	0.109461	0.9997	6.72059	6.06445	6.77865	6.73492	7.33023	6.71749	6.64833	6.99942	3010001F23Rik	RIKEN cDNA 3010001F23 gene	NA
317	ENSMUSG00000055489	148.199	0.347451	0.162036	2.14429	0.03201	0.9997	6.94468	6.78836	7.31951	7.04264	7.26884	7.31963	7.56156	7.37006	Ano5	anoctamin 5	233246
318	ENSMUSG00000059901	50.1574	0.344673	0.263008	1.31051	0.190025	0.9997	5.42532	5.7479	5.56594	5.20458	5.77154	5.60925	6.28386	5.55285	Adamts14	a disintegrin-like and metallopeptidase (reprolysin type) with thrombospondin type 1 motif, 14	237360
319	ENSMUSG00000070407	164.047	0.344637	0.182271	1.8908	0.0586513	0.9997	7.02952	6.84036	7.05506	7.67698	7.49246	7.49047	7.62698	7.49135	Hs3st3b1	heparan sulfate (glucosamine) 3-O-sulfotransferase 3B1	54710
320	ENSMUSG00000107318	54.7889	0.344515	0.281485	1.22392	0.220982	0.9997	5.85537	5.14907	5.56594	5.80395	5.52382	5.52187	6.26572	6.33622	Gm30003	predicted gene, 30003	NA
321	ENSMUSG00000020191	71.4007	0.344041	0.239727	1.43514	0.151248	0.9997	5.75927	6.19001	6.29613	5.63044	5.84548	6.45981	6.51645	6.44031	Spata48	spermatogenesis associated 48	73862
322	ENSMUSG00000078480	42.0637	0.343763	0.30366	1.13207	0.257607	0.9997	5.73421	4.827	5.1246	5.1627	5.36528	6.08621	5.35469	5.39599	Mrpl48-ps	mitochondrial ribosomal protein L48 pseudogene	NA
323	ENSMUSG00000035697	61.2479	0.342169	0.225566	1.51694	0.129283	0.9997	5.62938	5.7479	5.83745	5.90902	6.46179	6.06576	5.98442	5.88346	Arhgap45	Rho GTPase activating protein 45	70719
324	ENSMUSG00000087211	131.902	0.341405	0.451497	0.756164	0.449551	0.9997	5.73421	6.86568	7.15774	7.29612	7.93778	7.13565	6.91596	6.44031	Lhx1os	LIM homeobox 1, opposite strand	NA
325	ENSMUSG00000026778	402.339	0.341149	0.189268	1.80246	0.0714723	0.9997	8.04961	8.34673	8.68996	8.71751	9.30395	8.69057	8.44537	8.674	Prkcq	protein kinase C, theta	18761
326	ENSMUSG00000031355	81.2453	0.340875	0.215743	1.58001	0.114105	0.9997	5.92346	5.82736	6.29613	6.56847	6.7063	6.37923	6.45373	6.5185	Arhgap6	Rho GTPase activating protein 6	11856
327	ENSMUSG00000020614	173.962	0.34066	0.153928	2.21311	0.02689	0.9997	7.09987	7.16997	7.30331	7.48641	7.85666	7.42775	7.5239	7.59422	Fam20a	family with sequence similarity 20, member A	208659
328	ENSMUSG00000079480	130.646	0.34047	0.160544	2.12073	0.0339444	0.9997	6.98772	6.90284	6.71884	6.83165	7.22334	7.41972	7.09101	7.02643	Pin4	protein (peptidyl-prolyl cis/trans isomerase) NIMA-interacting, 4 (parvulin)	69713
329	ENSMUSG00000090863	45.5516	0.339891	0.279477	1.21617	0.22392	0.9997	5.57396	5.4122	4.96899	5.43317	5.36528	5.32942	6.07054	5.88346	A530084C06Rik	RIKEN cDNA A530084C06 gene	NA
330	ENSMUSG00000092094	204.448	0.339659	0.140217	2.42239	0.0154189	0.9997	7.23999	7.46319	7.54291	7.72813	7.69938	7.88417	7.85643	7.91646	Zfp804b	zinc finger protein 804B	207618
331	ENSMUSG00000029484	295.118	0.338801	0.212379	1.59527	0.110652	0.9997	8.07478	7.45488	8.4862	7.92262	8.80803	8.41145	8.00051	8.11826	Anxa3	annexin A3	11745
332	ENSMUSG00000024726	125.423	0.338722	0.179477	1.88727	0.0591239	0.9997	6.8776	6.67838	6.76689	6.88414	7.25081	6.70432	7.37953	7.14209	Carnmt1	carnosine N-methyltransferase 1	67383
333	ENSMUSG00000072941	167.492	0.338623	0.143494	2.35985	0.0182826	0.9997	7.03978	7.1495	7.43553	7.21647	7.63828	7.55792	7.45352	7.56689	Sod3	superoxide dismutase 3, extracellular	20657
334	ENSMUSG00000047986	190.521	0.337611	0.190356	1.77358	0.076133	0.9997	7.5865	6.86568	7.50091	7.55277	8.02523	7.88999	7.5239	7.43198	Palm3	paralemmin 3	74337
335	ENSMUSG00000092232	44.4489	0.337199	0.268865	1.25416	0.209784	0.9997	5.22402	4.92658	5.26505	5.77645	5.66665	5.52187	5.54722	5.88346	Gm20521	predicted gene 20521	NA
336	ENSMUSG00000026922	65.1091	0.336999	0.243592	1.38346	0.166524	0.9997	6.1297	5.72042	5.72032	5.85745	6.06773	6.22178	5.74352	6.64589	Agpat2	1-acylglycerol-3-phosphate O-acyltransferase 2 (lysophosphatidic acid acyltransferase, beta)	67512
337	ENSMUSG00000044014	51.4191	0.336868	0.264733	1.27248	0.203202	0.9997	5.90112	5.10723	5.61925	5.3975	6.14785	5.93656	5.45417	5.85361	Npy5r	neuropeptide Y receptor Y5	18168
338	ENSMUSG00000063727	86.3302	0.33616	0.233154	1.44179	0.149361	0.9997	6.29305	5.878	6.6942	6.07628	6.36454	6.29389	6.78197	6.90069	Tnfrsf11b	tumor necrosis factor receptor superfamily, member 11b (osteoprotegerin)	18383
339	ENSMUSG00000024942	240.158	0.33577	0.165311	2.03114	0.0422411	0.9997	7.72013	7.49598	8.12068	7.51997	8.1472	8.24408	8.08053	7.77232	Capn1	calpain 1	12333
340	ENSMUSG00000092345	66.5703	0.335521	0.248658	1.34932	0.177233	0.9997	5.65631	5.54349	6.15883	6.14242	6.22375	5.71809	6.48543	6.39957	Gm20503	predicted gene 20503	NA
341	ENSMUSG00000031765	447.467	0.333991	0.137499	2.42904	0.0151388	0.9997	8.29212	8.78187	8.8152	8.58108	8.6959	9.09299	8.94737	9.09348	Mt1	metallothionein 1	17748
342	ENSMUSG00000045813	79.3967	0.333929	0.202882	1.64592	0.0997798	0.9997	6.03026	5.878	6.27967	6.38028	6.71947	6.37923	6.38817	6.42008	Gm9801	predicted gene 9801	NA
343	ENSMUSG00000029919	114.759	0.331841	0.213026	1.55775	0.119292	0.9997	6.86611	6.73442	6.06587	6.90969	6.84495	7.01284	6.79468	7.32726	Hpgds	hematopoietic prostaglandin D synthase	54486
344	ENSMUSG00000068428	49.6708	0.33151	0.381755	0.868383	0.385185	0.9997	5.03175	6.22954	4.92732	5.3975	6.63858	5.29469	5.24785	5.58953	Gmnc	geminin coiled-coil domain containing	239789
345	ENSMUSG00000071713	42.0194	0.33104	0.303491	1.09077	0.275373	0.9997	5.48662	5.47934	4.96899	4.98183	5.66665	4.98192	5.38862	6.07675	Csf2rb	colony stimulating factor 2 receptor, beta, low-affinity (granulocyte-macrophage)	12983
346	ENSMUSG00000038195	42.0151	0.330822	0.284446	1.16304	0.244814	0.9997	4.90274	5.57452	5.26505	5.20458	5.49348	5.91386	5.09185	5.69431	Rilp	Rab interacting lysosomal protein	280408
347	ENSMUSG00000024175	42.4406	0.329517	0.257229	1.28103	0.200185	0.9997	5.15016	5.26776	5.36208	5.28487	5.29664	5.71809	5.48586	5.82313	Tekt4	tektin 4	71840
348	ENSMUSG00000073154	151.271	0.328111	0.189105	1.73507	0.0827279	0.9997	6.66863	6.76164	7.49379	7.22667	7.33879	7.41972	7.4374	7.42184	9330158H04Rik	RIKEN cDNA 9330158H04 gene	NA
349	ENSMUSG00000028859	46.8452	0.326932	0.264898	1.23418	0.217136	0.9997	5.73421	5.51177	5.1246	5.20458	5.6936	5.89079	5.93935	5.31067	Csf3r	colony stimulating factor 3 receptor (granulocyte)	12986
350	ENSMUSG00000052854	83.8646	0.326601	0.302671	1.07906	0.280559	0.9997	5.25958	6.77507	6.64363	5.7484	6.47738	6.25828	6.8925	6.5374	Nrk	Nik related kinase	27206
351	ENSMUSG00000015852	417.976	0.32561	0.17772	1.83215	0.0669284	0.9997	8.83929	7.88446	8.76876	8.47811	8.83551	9.02841	8.6126	8.9492	Fcrls	Fc receptor-like S, scavenger receptor	80891
352	ENSMUSG00000029675	2739.49	0.324891	0.260649	1.24647	0.212591	0.9997	11.0943	11.6565	11.3759	10.6976	11.2264	11.2726	11.8892	11.7845	Eln	elastin	13717
353	ENSMUSG00000033488	73.294	0.324402	0.240961	1.34629	0.178211	0.9997	6.24063	5.47934	6.34443	5.95882	6.41398	6.49082	5.93935	6.55606	BC026585	cDNA sequence BC026585	226527
354	ENSMUSG00000099034	70.3404	0.324107	0.244772	1.32412	0.185464	0.9997	6.25831	5.95077	5.69571	6.00696	6.20515	6.75629	6.30178	5.79198	2810039B14Rik	RIKEN cDNA 2810039B14 gene	NA
355	ENSMUSG00000097462	47.1948	0.32394	0.278055	1.16502	0.244011	0.9997	5.07231	5.7479	5.08724	5.66085	5.74602	5.29469	6.02812	5.79198	9530026P05Rik	RIKEN cDNA 9530026P05 gene	NA
356	ENSMUSG00000026388	58.7605	0.323459	0.265815	1.21686	0.223659	0.9997	5.80812	6.04242	5.08724	5.83095	6.24212	5.60925	5.96206	6.29238	3110009E18Rik	RIKEN cDNA 3110009E18 gene	73103
357	ENSMUSG00000043051	152.241	0.32342	0.173063	1.8688	0.0616503	0.9997	6.8776	7.47146	7.00586	6.92229	7.52283	7.31097	7.22849	7.55766	Disc1	disrupted in schizophrenia 1	244667
358	ENSMUSG00000021815	67.3443	0.323073	0.20207	1.59882	0.109861	0.9997	5.87843	5.99732	5.92475	5.90902	6.41398	6.10637	6.28386	6.15226	Mss51	MSS51 mitochondrial translational activator	74843
359	ENSMUSG00000067369	130.259	0.322299	0.205585	1.56772	0.116947	0.9997	7.24886	6.41244	7.10264	6.51953	7.02546	7.23973	7.36256	7.10455	Trmt2b	TRM2 tRNA methyltransferase 2B	215201
360	ENSMUSG00000098684	51.9767	0.322054	0.330504	0.974436	0.32984	0.9997	5.70871	6.08615	4.54187	5.50197	5.4308	5.52187	6.24735	6.12753	Gm27246	predicted gene 27246	NA
361	ENSMUSG00000001741	60.0037	0.321493	0.226456	1.41967	0.155703	0.9997	5.87843	5.82736	5.72032	5.63044	6.27817	6.06576	6.22874	5.66022	Il16	interleukin 16	16170
362	ENSMUSG00000036181	430.641	0.321222	0.490607	0.654745	0.512632	0.9997	7.9167	7.92717	9.65189	7.94132	8.29528	9.03894	9.24691	8.87684	Hist1h1c	histone cluster 1, H1c	50708
363	ENSMUSG00000022090	57.1621	0.320394	0.230219	1.39169	0.164016	0.9997	5.83194	5.72042	5.76832	5.43317	6.27817	5.81929	6.07054	5.82313	Pdlim2	PDZ and LIM domain 2	213019
364	ENSMUSG00000106547	45.8955	0.3195	0.331873	0.962719	0.335688	0.9997	4.60393	5.37742	5.59284	5.7198	5.26105	5.29469	5.60608	6.35764	B230303O12Rik	RIKEN cDNA B230303O12 gene	NA
365	ENSMUSG00000026321	127.286	0.319276	0.172432	1.8516	0.0640836	0.9997	6.85453	6.54371	7.1487	6.72056	7.25081	7.18389	7.00614	7.16657	Tnfrsf11a	tumor necrosis factor receptor superfamily, member 11a, NFKB activator	21934
366	ENSMUSG00000105243	53.2328	0.318476	0.249641	1.27573	0.20205	0.9997	5.25958	5.92692	5.42332	5.69063	5.96088	6.04501	5.54722	6.02412	Gm43444	predicted gene 43444	NA
367	ENSMUSG00000027868	90.4072	0.318126	0.195118	1.63043	0.103011	0.9997	6.61473	6.14936	6.22912	6.34326	6.4928	6.52118	6.67606	6.92959	Tbx15	T-box 15	21384
368	ENSMUSG00000045319	107.763	0.317532	0.204663	1.55148	0.120786	0.9997	6.587	6.46308	6.88043	6.39844	6.84495	6.50608	6.91596	7.2943	Proser2	proline and serine rich 2	227545
369	ENSMUSG00000028464	94.0392	0.317198	0.204011	1.55481	0.119991	0.9997	6.69485	6.35997	6.53684	5.90902	6.66605	6.71749	6.91596	6.55606	Tpm2	tropomyosin 2, beta	22004
370	ENSMUSG00000015970	57.7787	0.316945	0.218641	1.44962	0.147166	0.9997	5.75927	5.7479	5.67067	5.66085	6.04698	5.93656	5.84475	6.24717	Chdh	choline dehydrogenase	218865
371	ENSMUSG00000101609	349.94	0.316749	0.130893	2.41991	0.0155245	0.9997	8.41941	8.20517	8.22325	8.29152	8.65536	8.24862	8.6689	8.79281	Kcnq1ot1	KCNQ1 overlapping transcript 1	NA
372	ENSMUSG00000073418	53.08	0.315742	0.276939	1.14011	0.254239	0.9997	6.14879	5.4122	5.08724	5.50197	5.93853	5.84352	5.60608	6.17658	C4b	complement component 4B (Chido blood group)	12268
373	ENSMUSG00000031075	211.22	0.315402	0.156538	2.01486	0.0439191	0.9997	7.51473	7.44651	7.67468	7.60843	7.48477	7.93014	8.16615	7.84998	Ano1	anoctamin 1, calcium activated chloride channel	101772
374	ENSMUSG00000022759	67.2489	0.315168	0.226361	1.39233	0.163824	0.9997	6.24063	5.60491	5.76832	6.03044	6.39769	6.36256	6.22874	5.91271	Lrrc74b	leucine rich repeat containing 74B	74685
375	ENSMUSG00000039954	175.09	0.313936	0.161806	1.94021	0.0523545	0.9997	7.04997	7.26816	7.56346	7.24686	7.59606	7.72373	7.31042	7.76432	Stk32a	serine/threonine kinase 32A	269019
376	ENSMUSG00000047330	47.5116	0.313661	0.274946	1.14081	0.253949	0.9997	5.48662	5.72042	5.39302	5.0751	5.18714	6.08621	5.71706	5.85361	Kcne4	potassium voltage-gated channel, Isk-related subfamily, gene 4	57814
377	ENSMUSG00000029096	356.436	0.31345	0.14674	2.13609	0.0326721	0.9997	8.49595	7.85948	8.31499	8.5035	8.65878	8.4826	8.55401	8.80456	Htra3	HtrA serine peptidase 3	78558
378	ENSMUSG00000110246	83.8416	0.313112	0.234213	1.33687	0.181266	0.9997	5.90112	6.22954	6.34443	6.43409	6.04698	6.3457	6.68974	6.97189	C130073E24Rik	RIKEN cDNA C130073E24 gene	NA
379	ENSMUSG00000063972	211.702	0.312862	0.159799	1.95785	0.0502476	0.9997	7.42362	7.59769	7.69345	7.53646	7.61732	7.94702	7.64112	8.23285	Nr6a1	nuclear receptor subfamily 6, group A, member 1	14536
380	ENSMUSG00000085609	44.4439	0.312441	0.289217	1.0803	0.28001	0.9997	4.76106	5.7479	5.61925	5.02922	5.82125	5.79465	5.38862	5.55285	1700016P03Rik	RIKEN cDNA 1700016P03 gene	NA
381	ENSMUSG00000032006	114.321	0.312001	0.201524	1.5482	0.121573	0.9997	6.3925	7.04258	6.71884	6.50285	6.66605	6.87858	7.26548	7.10455	Pdgfd	platelet-derived growth factor, D polypeptide	71785
382	ENSMUSG00000000402	143.123	0.311939	0.156779	1.98968	0.0466266	0.9997	6.94468	6.90284	7.12124	7.05414	7.58171	7.22136	7.18088	7.24915	Egfl6	EGF-like-domain, multiple 6	54156
383	ENSMUSG00000042514	312.663	0.311718	0.170344	1.82993	0.0672605	0.9997	8.45436	8.05921	7.66203	8.23201	8.30405	8.75586	8.30586	8.33901	Klhl14	kelch-like 14	225266
384	ENSMUSG00000000303	251.503	0.311171	0.125326	2.48289	0.0130321	0.9997	7.91112	7.95692	7.64285	7.7353	8.25514	8.08551	8.01144	8.14315	Cdh1	cadherin 1	12550
385	ENSMUSG00000018102	72.4261	0.310584	0.261389	1.18821	0.234752	0.9997	5.7839	6.08615	6.53684	5.53517	5.86931	6.4754	6.63426	6.29238	Hist1h2bc	histone cluster 1, H2bc	68024
386	ENSMUSG00000028600	91.7213	0.309595	0.257051	1.20441	0.228429	0.9997	6.84285	6.10753	6.10377	6.30527	7.20473	6.45981	6.17143	6.68031	Podn	podocan	242608
387	ENSMUSG00000010476	2786.29	0.309309	0.356355	0.867981	0.385405	0.9997	10.0224	11.4503	11.54	11.618	11.8369	11.3295	11.6219	11.5294	Ebf3	early B cell factor 3	13593
388	ENSMUSG00000040605	97.1901	0.30908	0.181679	1.70124	0.0888984	0.9997	6.57294	6.30551	6.61767	6.28589	6.89224	6.58005	6.67606	6.88602	Bace2	beta-site APP-cleaving enzyme 2	56175
389	ENSMUSG00000027375	130.578	0.30746	0.236764	1.29859	0.194085	0.9997	6.18623	7.34217	7.04535	6.6914	6.97144	6.86681	7.354	7.46197	Mal	myelin and lymphocyte protein, T cell differentiation protein	17153
390	ENSMUSG00000022575	56.3901	0.306645	0.261202	1.17398	0.240404	0.9997	6.03026	5.06415	5.76832	5.69063	5.74602	5.93656	5.86899	6.33622	Gsdmd	gasdermin D	69146
391	ENSMUSG00000053226	130.339	0.305407	0.178163	1.7142	0.0864917	0.9997	6.75837	6.63487	7.04535	7.03105	6.99329	7.49812	7.07025	7.10455	Dand5	DAN domain family member 5, BMP antagonist	23863
392	ENSMUSG00000034116	63.3509	0.305244	0.211154	1.4456	0.148289	0.9997	5.94546	5.8529	5.59284	5.98309	6.08818	6.2762	6.07054	6.15226	Vav1	vav 1 oncogene	22324
393	ENSMUSG00000006360	45.7872	0.304366	0.252864	1.20368	0.228714	0.9997	5.51633	5.47934	5.16101	5.3975	5.66665	5.63724	5.98442	5.39599	Crip1	cysteine-rich protein 1 (intestinal)	12925
394	ENSMUSG00000085622	240.646	0.304262	0.164594	1.84856	0.0645216	0.9997	7.66152	7.39528	7.96462	7.93511	8.34286	7.76871	8.03841	8.03426	3110056K07Rik	RIKEN cDNA 3110056K07 gene	NA
395	ENSMUSG00000022860	343.671	0.303945	0.163989	1.85344	0.0638191	0.9997	8.33442	7.70677	8.3936	8.51603	8.72231	8.58316	8.3103	8.64379	Chodl	chondrolectin	246048
396	ENSMUSG00000025161	65.8633	0.303521	0.323062	0.939515	0.347467	0.9997	5.4563	5.37742	6.731	5.56763	5.6392	6.22178	6.33696	6.49934	Slc16a3	solute carrier family 16 (monocarboxylic acid transporters), member 3	80879
397	ENSMUSG00000055214	172.782	0.30288	0.196384	1.54229	0.123004	0.9997	6.64193	7.55164	7.45766	7.31536	7.29547	7.62235	7.56156	7.81167	Pld5	phospholipase D family, member 5	319455
398	ENSMUSG00000027071	54.038	0.302705	0.228461	1.32497	0.18518	0.9997	5.51633	5.63466	5.51057	5.83095	6.08818	6.00261	5.74352	5.82313	P2rx3	purinergic receptor P2X, ligand-gated ion channel, 3	228139
399	ENSMUSG00000097039	311.584	0.302104	0.158759	1.90291	0.0570523	0.9997	8.49222	7.72763	8.27401	7.8909	8.37651	8.39105	8.40035	8.55382	Pvt1	plasmacytoma variant translocation 1	NA
400	ENSMUSG00000062372	319.317	0.302023	0.40797	0.740307	0.459113	0.9997	8.45819	7.50407	8.17511	8.34868	9.32994	8.17416	7.9158	7.90923	Otof	otoferlin	83762
401	ENSMUSG00000015202	166.554	0.301573	0.170113	1.77278	0.0762645	0.9997	7.21303	7.2394	7.508	6.88414	7.28665	7.41164	7.68273	7.70704	Cnksr3	Cnksr family member 3	215748
402	ENSMUSG00000086448	55.5174	0.301172	0.248998	1.20954	0.226456	0.9997	5.60193	5.22927	5.72032	6.00696	6.20515	6.00261	5.63464	5.94138	9330162012Rik	cDNA RIKEN 9330162012 gene	NA
403	ENSMUSG00000063506	78.1169	0.300915	0.187978	1.6008	0.109421	0.9997	5.96714	6.16983	6.27967	6.16381	6.38121	6.49082	6.45373	6.46026	Arhgap22	Rho GTPase activating protein 22	239027
404	ENSMUSG00000063698	148.988	0.300713	0.153435	1.95987	0.0500114	0.9997	7.03978	6.82754	7.12124	7.26677	7.48477	7.23973	7.44548	7.2943	Sfxn4	sideroflexin 4	94281
405	ENSMUSG00000020105	126.404	0.300329	0.189773	1.58257	0.11352	0.9997	6.57294	6.95094	6.96525	6.83165	6.90383	7.51331	7.16139	6.85622	Lrig3	leucine-rich repeats and immunoglobulin-like domains 3	320398
406	ENSMUSG00000037225	94.1475	0.299937	0.221258	1.3556	0.175226	0.9997	6.69485	6.26803	6.45121	6.18489	6.79606	6.10637	6.91596	6.90069	Fgf2	fibroblast growth factor 2	14173
407	ENSMUSG00000021583	245.704	0.299774	0.130259	2.30136	0.0213714	0.9997	7.68133	7.9151	7.79542	7.74951	7.91506	8.0443	8.03841	8.3282	Erap1	endoplasmic reticulum aminopeptidase 1	80898
408	ENSMUSG00000064341	64792.7	0.299626	0.12158	2.46444	0.0137227	0.9997	15.6381	15.9138	15.8507	15.8854	15.8603	15.9947	16.0644	16.5	mt-Nd1	mitochondrially encoded NADH dehydrogenase 1	17716
409	ENSMUSG00000041975	241.32	0.299562	0.15524	1.92967	0.0536479	0.9997	7.83066	7.93914	7.52905	7.7353	8.32574	8.03381	8.12649	7.68178	Mettl8	methyltransferase like 8	228019
410	ENSMUSG00000092341	7955.86	0.299478	0.121376	2.46736	0.0136114	0.9997	12.5544	12.6574	12.9877	12.9545	13.3133	12.8176	13.0211	13.1997	Malat1	metastasis associated lung adenocarcinoma transcript 1 (non-coding RNA)	NA
411	ENSMUSG00000035158	94.0085	0.299226	0.216675	1.38099	0.167282	0.9997	6.31011	6.41244	6.68173	6.18489	6.59637	6.55092	6.40484	7.17866	Mitf	microphthalmia-associated transcription factor	17342
412	ENSMUSG00000009292	270.872	0.298663	0.222934	1.33969	0.180345	0.9997	7.70731	7.04258	8.44987	8.15399	8.17136	8.15492	8.36244	8.21535	Trpm2	transient receptor potential cation channel, subfamily M, member 2	28240
413	ENSMUSG00000029864	71.605	0.298484	0.241829	1.23428	0.217098	0.9997	5.7839	5.72042	6.26301	6.24633	5.93853	6.06576	6.64833	6.5185	Gstk1	glutathione S-transferase kappa 1	76263
414	ENSMUSG00000041046	222.266	0.297255	0.215107	1.38189	0.167004	0.9997	7.94974	7.50407	7.49379	7.59275	8.55974	7.73673	7.46946	7.75628	Ramp3	receptor (calcitonin) activity modifying protein 3	56089
415	ENSMUSG00000027434	188.845	0.297211	0.174949	1.69884	0.0893484	0.9997	7.07014	7.26816	7.81269	7.38987	7.66575	7.82455	7.46946	7.84998	Nkx2-2	NK2 homeobox 2	18088
416	ENSMUSG00000110393	44.0961	0.296989	0.255147	1.16399	0.244426	0.9997	5.11176	5.14907	5.61925	5.43317	5.66665	5.76958	5.63464	5.43683	Gm36445	predicted gene, 36445	NA
417	ENSMUSG00000032238	1679.62	0.296803	0.166871	1.77864	0.0752985	0.9997	10.0544	10.8365	10.5805	10.6529	10.5291	10.564	11.0667	11.1518	Rora	RAR-related orphan receptor alpha	19883
418	ENSMUSG00000054556	70.6955	0.296769	0.212138	1.39894	0.161831	0.9997	5.83194	5.7479	6.10377	6.28589	6.22375	6.20318	6.24735	6.5185	Gm4876	predicted gene 4876	NA
419	ENSMUSG00000042190	45.7783	0.296683	0.249638	1.18845	0.234654	0.9997	5.39366	5.18973	5.39302	5.56763	5.49348	5.55159	5.6901	5.96949	Cmklr1	chemokine-like receptor 1	14747
420	ENSMUSG00000064363	31653.2	0.296529	0.122092	2.42873	0.0151517	0.9997	14.6768	14.8717	14.7322	14.8852	14.8272	14.8741	15.1169	15.4561	mt-Nd4	mitochondrially encoded NADH dehydrogenase 4	17719
421	ENSMUSG00000029337	45.3851	0.295915	0.454314	0.651344	0.514824	0.9997	4.54751	6.55931	4.54187	4.71829	5.06864	5.76958	6.24735	5.31067	Fgf5	fibroblast growth factor 5	14176
422	ENSMUSG00000052407	129.141	0.295875	0.175521	1.6857	0.0918541	0.9997	7.20393	6.86568	6.49466	6.83165	7.16677	7.21208	7.20011	7.06602	Ccdc171	coiled-coil domain containing 171	320226
423	ENSMUSG00000051401	132.775	0.295708	0.149539	1.97746	0.0479898	0.9997	6.97708	6.84036	6.89131	6.92229	7.03603	7.21208	7.29261	7.26057	Kctd16	potassium channel tetramerisation domain containing 16	383348
424	ENSMUSG00000041625	172.001	0.295322	0.159549	1.85098	0.0641728	0.9997	7.19478	7.55164	7.17565	7.16437	7.84469	7.41164	7.4374	7.55766	Ggact	gamma-glutamylamine cyclotransferase	223267
425	ENSMUSG00000085576	45.0589	0.295287	0.29564	0.998808	0.317888	0.9997	5.42532	4.87765	5.9665	4.93284	5.49348	5.79465	5.79502	5.55285	Dpy19l2	dpy-19-like 2 (C. elegans)	320752
426	ENSMUSG00000030681	92.0011	0.295131	0.226211	1.30467	0.192005	0.9997	5.73421	6.37767	6.82478	6.39844	6.59637	6.71749	6.56176	6.82579	Mvp	major vault protein	78388
427	ENSMUSG00000022102	47.2991	0.29422	0.251263	1.17096	0.241613	0.9997	5.36129	5.60491	5.39302	5.3975	5.98289	5.71809	5.31995	5.82313	Dok2	docking protein 2	13449
428	ENSMUSG00000022053	417.876	0.293853	0.304899	0.963772	0.33516	0.9997	7.66816	8.38225	8.96688	8.8717	9.0823	8.50935	8.86842	8.88054	Ebf2	early B cell factor 2	13592
429	ENSMUSG00000059325	278.224	0.293836	0.14229	2.06505	0.0389179	0.9997	7.79475	7.87826	8.31902	7.8253	8.41749	8.25315	8.1904	8.18571	Hopx	HOP homeobox	74318
430	ENSMUSG00000030249	637.085	0.293432	0.147903	1.98394	0.047262	0.9997	8.92206	9.05099	9.48957	9.12444	9.22995	9.20943	9.60895	9.71229	Abcc9	ATP-binding cassette, sub-family C (CFTR/MRP), member 9	20928
431	ENSMUSG00000024529	512.655	0.292088	0.12382	2.35896	0.018326	0.9997	8.99244	8.62394	8.88489	8.87495	9.04878	8.89567	9.2283	9.36086	Lox	lysyl oxidase	16948
432	ENSMUSG00000022323	205.785	0.292074	0.145581	2.00627	0.0448272	0.9997	7.41576	7.33312	7.86329	7.47789	7.75799	7.82455	7.83813	7.90195	Rida	reactive intermediate imine deaminase A homolog	15473
433	ENSMUSG00000039109	410.896	0.291254	0.190732	1.52704	0.126752	0.9997	8.09461	8.05371	9.06142	8.67345	8.70255	8.7654	8.92731	8.89161	F13a1	coagulation factor XIII, A1 subunit	74145
434	ENSMUSG00000079227	55.4373	0.29096	0.312091	0.932291	0.351186	0.9997	6.3925	4.97391	5.33045	5.56763	6.1672	5.81929	5.57695	6.17658	Ccr5	chemokine (C-C motif) receptor 5	12774
435	ENSMUSG00000052479	212.359	0.290836	0.138777	2.0957	0.036109	0.9997	7.83066	7.5201	7.43553	7.51997	7.95459	7.68403	7.95029	7.89464	A330008L17Rik	RIKEN cDNA A330008L17 gene	NA
436	ENSMUSG00000098097	225.252	0.290557	0.212856	1.36504	0.172239	0.9997	8.01361	7.76846	6.99581	7.7137	7.93213	7.73025	7.66899	8.3919	6530403H02Rik	RIKEN cDNA 6530403H02 gene	NA
437	ENSMUSG00000029544	640.231	0.290234	0.132529	2.18996	0.0285268	0.9997	9.34673	8.85952	9.11112	9.32289	9.73526	9.40119	9.39822	9.27055	Cabp1	calcium binding protein 1	29867
438	ENSMUSG00000019832	66.6283	0.290128	0.209463	1.38511	0.166019	0.9997	5.96714	5.66382	5.88176	6.16381	6.34767	6.16523	6.11174	6.22402	Rab32	RAB32, member RAS oncogene family	67844
439	ENSMUSG00000023886	97.1709	0.289183	0.182392	1.5855	0.112854	0.9997	6.61473	6.42952	6.1944	6.6002	6.92672	6.7816	6.64833	6.62836	Smoc2	SPARC related modular calcium binding 2	64074
440	ENSMUSG00000020057	110.176	0.289138	0.210865	1.3712	0.170313	0.9997	7.07014	6.08615	6.43643	6.80467	7.03603	6.86681	6.95044	6.87119	Dram1	DNA-damage regulated autophagy modulator 1	71712
441	ENSMUSG00000031557	202.702	0.288617	0.156598	1.84304	0.0653231	0.9997	7.64817	7.62017	7.16672	7.59275	7.96014	7.52084	7.7818	7.92366	Plekha2	pleckstrin homology domain-containing, family A (phosphoinositide binding specific) member 2	83436
442	ENSMUSG00000030495	343.787	0.288244	0.136726	2.10819	0.0350146	0.9997	8.03941	8.12358	8.50048	8.39915	8.46908	8.73658	8.37519	8.65681	Slc7a10	solute carrier family 7 (cationic amino acid transporter, y+ system), member 10	53896
443	ENSMUSG00000005397	3221.31	0.288127	0.112085	2.57061	0.0101519	0.9997	11.3884	11.7012	11.5703	11.3188	11.5993	11.6282	11.998	11.8972	Nid1	nidogen 1	18073
444	ENSMUSG00000097311	730.307	0.287922	0.161645	1.7812	0.0748792	0.9997	9.41336	9.53604	9.04203	9.41496	9.49604	9.15964	9.84413	9.97052	Gm26871	predicted gene, 26871	NA
445	ENSMUSG00000097350	107.871	0.287732	0.168976	1.70279	0.0886071	0.9997	6.54439	6.73442	6.70658	6.46888	6.90383	7.08574	6.83215	6.76293	4732491K20Rik	RIKEN cDNA 4732491K20 gene	NA
446	ENSMUSG00000027848	329.939	0.287134	0.157257	1.82589	0.0678665	0.9997	8.26613	7.83406	8.62301	8.03135	8.39714	8.60103	8.56888	8.4529	Olfml3	olfactomedin-like 3	99543
447	ENSMUSG00000061322	42.8004	0.286749	0.346688	0.827109	0.408175	0.9997	5.29429	4.10664	5.39302	5.90902	5.89276	5.55159	5.66264	5.12321	Dnaic1	dynein, axonemal, intermediate chain 1	68922
448	ENSMUSG00000037638	42.4068	0.285545	0.309907	0.921389	0.356847	0.9997	4.71056	5.10723	5.61925	5.56763	5.22457	5.89079	5.86899	5.12321	Zbtb42	zinc finger and BTB domain containing 42	382639
449	ENSMUSG00000026678	3392.7	0.285328	0.115366	2.47323	0.0133897	0.9997	11.7822	11.2304	11.6373	11.6098	11.7041	11.7569	11.9484	12.0241	Rgs5	regulator of G-protein signaling 5	19737
450	ENSMUSG00000039899	120.883	0.285064	0.17297	1.64806	0.0993412	0.9997	6.79519	6.77507	6.90211	6.63124	6.93803	6.79408	7.31924	7.15438	Fgl2	fibrinogen-like protein 2	14190
451	ENSMUSG00000021647	61.0248	0.284863	0.246695	1.15472	0.248206	0.9997	5.68274	5.90267	6.00707	5.59938	5.6936	6.53612	5.93935	6.05067	Cartpt	CART prepropeptide	27220
452	ENSMUSG00000057123	70.758	0.28469	0.202197	1.40798	0.159136	0.9997	6.11035	5.99732	6.08494	5.85745	6.47738	6.10637	6.20989	6.37876	Gja5	gap junction protein, alpha 5	14613
453	ENSMUSG00000111375	42.0623	0.284539	0.284892	0.998761	0.31791	0.9997	5.57396	4.7745	5.48207	5.1627	5.33137	5.46053	5.93935	5.43683	A830010M20Rik	RIKEN cDNA A830010M20 gene	231570
454	ENSMUSG00000048794	94.3791	0.28395	0.243864	1.16438	0.24427	0.9997	6.40843	5.63466	6.68173	6.74914	6.79606	6.89026	6.78197	6.29238	Cfap100	cilia and flagella associated protein 100	243538
455	ENSMUSG00000054426	50.1592	0.283808	0.271362	1.04586	0.295624	0.9997	5.07231	5.47934	5.94577	5.50197	6.12823	5.79465	5.8201	5.39599	A930005H10Rik	RIKEN cDNA A930005H10 gene	NA
456	ENSMUSG00000061740	101.298	0.283717	0.179625	1.5795	0.114222	0.9997	6.64193	6.39516	6.65644	6.39844	6.61058	7.04453	6.80728	6.74678	Cyp2d22	cytochrome P450, family 2, subfamily d, polypeptide 22	56448
457	ENSMUSG00000031639	110.596	0.283466	0.177562	1.59644	0.110392	0.9997	6.72059	6.54371	6.731	6.6002	6.67959	6.79408	6.99517	7.22604	Tlr3	toll-like receptor 3	142980
458	ENSMUSG00000030111	906.551	0.283141	0.165006	1.71594	0.0861726	0.9997	9.2594	9.84052	10.006	9.48461	9.54124	9.93136	10.0959	10.1925	A2m	alpha-2-macroglobulin	232345
459	ENSMUSG00000090877	66.6834	0.282787	0.269858	1.04791	0.29468	0.9997	5.54543	6.06445	6.17673	5.88347	6.06773	6.81873	5.84475	5.88346	Hspa1b	heat shock protein 1B	15511
460	ENSMUSG00000078350	135.328	0.2826	0.180887	1.5623	0.118217	0.9997	6.8776	6.55931	6.91283	7.32489	7.07753	7.18389	7.37953	7.23764	Smim1	small integral membrane protein 1	68859
461	ENSMUSG00000033327	108.745	0.282435	0.190603	1.4818	0.138393	0.9997	6.72059	6.20991	6.56429	6.93479	6.91532	6.69103	7.01702	6.99942	Tnxb	tenascin XB	81877
462	ENSMUSG00000029718	223.007	0.282123	0.134292	2.10082	0.035657	0.9997	7.77645	7.59011	7.71198	7.55277	8.17615	7.88417	7.89824	7.77232	Pcolce	procollagen C-endopeptidase enhancer protein	18542
463	ENSMUSG00000022429	47.0167	0.281496	0.245047	1.14874	0.250662	0.9997	5.62938	5.10723	5.53852	5.43317	5.84548	5.58071	5.7695	5.66022	Dmc1	DNA meiotic recombinase 1	13404
464	ENSMUSG00000043192	152.307	0.281285	0.224612	1.25232	0.210454	0.9997	6.72059	7.05363	7.51505	7.04264	6.77098	7.29349	7.56898	7.76432	Gm1840	predicted gene 1840	NA
465	ENSMUSG00000026471	92.9758	0.281186	0.216482	1.29889	0.193983	0.9997	6.27579	6.69259	6.46584	6.12071	6.31334	6.56555	6.67606	7.09182	Mr1	major histocompatibility complex, class I-related	15064
466	ENSMUSG00000102752	89.199	0.281109	0.206281	1.36275	0.172962	0.9997	6.32697	6.26803	6.45121	6.34326	6.41398	6.3457	7.0492	6.59266	Gm7694	predicted gene 7694	665574
467	ENSMUSG00000039539	205.006	0.280439	0.230855	1.21478	0.224449	0.9997	7.27516	7.15977	7.7543	7.8453	7.33879	7.3368	8.09087	8.26723	Sgcz	sarcoglycan zeta	244431
468	ENSMUSG00000039450	49.0611	0.280006	0.252382	1.10945	0.267234	0.9997	5.18756	5.92692	5.39302	5.3975	5.84548	5.84352	5.60608	5.79198	Dcxr	dicarbonyl L-xylulose reductase	67880
469	ENSMUSG00000082100	108.696	0.279439	0.204485	1.36655	0.171767	0.9997	6.6818	6.89056	6.77865	6.03044	6.80844	6.79408	7.15154	6.85622	Glns-ps1	glutamine synthetase pseudogene 1	NA
470	ENSMUSG00000003420	390.329	0.27912	0.115748	2.41144	0.0158897	0.9997	8.45819	8.32408	8.63924	8.42152	8.91494	8.60103	8.64804	8.79674	Fcgrt	Fc receptor, IgG, alpha chain transporter	14132
471	ENSMUSG00000026072	97.837	0.278663	0.315063	0.884466	0.376444	0.9997	5.98849	6.74809	6.91283	6.03044	6.22375	5.93656	7.0492	7.37006	Il1r1	interleukin 1 receptor, type I	16177
472	ENSMUSG00000055833	130.36	0.27842	0.162977	1.70834	0.0875738	0.9997	6.72059	6.93906	6.95492	6.94718	7.38911	7.21208	6.92754	7.10455	1700034H15Rik	RIKEN cDNA 1700034H15 gene	NA
473	ENSMUSG00000049929	203.444	0.278408	0.153522	1.81347	0.0697587	0.9997	7.47747	7.56715	7.58372	7.47789	7.67254	7.56522	7.74298	8.17971	Lpar4	lysophosphatidic acid receptor 4	78134
474	ENSMUSG00000081683	266.746	0.278242	0.123837	2.24684	0.0246505	0.9997	7.65486	7.94509	8.00525	8.04294	8.23235	8.23036	8.09087	8.22704	Fzd10	frizzled class receptor 10	93897
475	ENSMUSG00000085601	221.052	0.277449	0.124743	2.22416	0.0261378	0.9997	7.62791	7.50407	7.71198	7.74242	7.9434	7.78131	8.00599	7.96614	Gm4969	predicted gene 4969	243866
476	ENSMUSG00000019935	228.902	0.277399	0.178142	1.55718	0.119428	0.9997	7.73284	7.5201	7.45032	8.03135	8.36817	7.92448	7.7031	7.81167	Slc17a8	solute carrier family 17 (sodium-dependent inorganic phosphate cotransporter), member 8	216227
477	ENSMUSG00000064345	36351.5	0.276805	0.120718	2.29299	0.0218488	0.9997	14.8474	15.0648	15.0159	15.0792	15.0038	15.1356	15.2478	15.654	mt-Nd2	mitochondrially encoded NADH dehydrogenase 2	17717
478	ENSMUSG00000007655	877.314	0.276595	0.151687	1.82345	0.0682347	0.9997	9.73092	9.37127	9.90902	9.45672	9.62761	9.63952	10.1685	10.1175	Cav1	caveolin 1, caveolae protein	12389
479	ENSMUSG00000106515	115.119	0.276037	0.200372	1.37762	0.16832	0.9997	6.77075	6.78836	6.8473	6.41638	6.47738	7.24883	7.16139	6.95793	Gm30382	predicted gene, 30382	NA
480	ENSMUSG00000094002	359.721	0.275469	0.14837	1.85664	0.0633628	0.9997	8.39164	8.21997	8.30281	8.47384	8.76739	8.66701	8.13651	8.83544	Gm9866	predicted gene 9866	NA
481	ENSMUSG00000070366	160.425	0.27535	0.180659	1.52415	0.127472	0.9997	6.72059	7.27762	7.57025	7.06555	7.52283	7.5432	7.4374	7.34882	Plpp4	phospholipid phosphatase 4	381925
482	ENSMUSG00000050545	131.21	0.275223	0.157357	1.74904	0.0802836	0.9997	6.74589	6.91501	6.91283	7.03105	7.33879	6.98043	7.21909	7.14209	Fam228b	family with sequence similarity 228, member B	207921
483	ENSMUSG00000087231	103.63	0.275	0.20098	1.3683	0.171219	0.9997	6.16763	6.57474	6.8473	6.6002	6.91532	6.62267	7.11147	6.64589	E230016M11Rik	RIKEN cDNA E230016M11 gene	NA
484	ENSMUSG00000033491	235.073	0.27497	0.149515	1.83908	0.0659038	0.9997	8.05973	7.41256	7.7242	7.6844	7.99305	8.13543	7.8685	8.0475	Prss35	protease, serine 35	244954
485	ENSMUSG00000006522	216.198	0.274649	0.190957	1.43827	0.150356	0.9997	7.32636	7.37779	7.97999	7.69178	7.48477	8.18841	7.72318	8.07364	Itih3	inter-alpha trypsin inhibitor, heavy chain 3	16426
486	ENSMUSG00000064247	187.812	0.274102	0.178006	1.53985	0.123597	0.9997	7.03978	7.22968	7.8522	7.41684	7.53777	7.8427	7.66207	7.70704	Plcxd1	phosphatidylinositol-specific phospholipase C, X domain containing 1	403178
487	ENSMUSG00000052336	553.69	0.273935	0.137299	1.99518	0.0460232	0.9997	9.23505	8.82122	8.63601	9.11897	9.23684	9.25079	9.04898	9.42316	Cx3cr1	chemokine (C-X3-C motif) receptor 1	13051
488	ENSMUSG00000097536	198.408	0.27366	0.154985	1.76572	0.0774435	0.9997	7.32636	7.49598	7.37481	7.75657	8.00386	7.49812	7.76252	7.76432	2610037D02Rik	RIKEN cDNA 2610037D02 gene	NA
489	ENSMUSG00000034480	517.831	0.273425	0.113906	2.40044	0.0163753	0.9997	8.86837	8.83089	8.93832	8.86192	8.84155	9.13532	9.31245	9.26489	Diaph2	diaphanous related formin 2	54004
490	ENSMUSG00000033308	299.475	0.273074	0.15067	1.8124	0.0699249	0.9997	8.10442	7.77516	8.21894	8.20647	8.11268	8.47487	8.16615	8.63065	Dpyd	dihydropyrimidine dehydrogenase	99586
491	ENSMUSG00000071691	147.965	0.272587	0.173406	1.57196	0.115959	0.9997	7.02952	6.72061	7.07428	7.40791	7.54519	7.22136	7.37953	7.21434	Gm960	predicted gene 960	381196
492	ENSMUSG00000036208	199.515	0.27254	0.147163	1.85196	0.0640312	0.9997	7.56534	7.69269	7.30331	7.43455	7.80817	7.53579	7.97841	7.74819	Nepro	nucleolus and neural progenitor protein	212547
493	ENSMUSG00000034402	177.558	0.272278	0.149096	1.8262	0.0678206	0.9997	7.39193	7.42964	7.15774	7.3716	7.63133	7.78131	7.67588	7.2943	Kcnh5	potassium voltage-gated channel, subfamily H (eag-related), member 5	238271
494	ENSMUSG00000045102	102.721	0.272231	0.241186	1.12872	0.259016	0.9997	6.27579	6.55931	6.61767	6.72056	6.44603	6.25828	6.99517	7.34882	Poln	DNA polymerase N	272158
495	ENSMUSG00000000792	68.0299	0.271804	0.235764	1.15287	0.248965	0.9997	6.29305	5.30525	6.06587	6.03044	6.38121	6.18433	6.15181	6.22402	Slc5a5	solute carrier family 5 (sodium iodide symporter), member 5	114479
496	ENSMUSG00000078952	118.214	0.271747	0.250377	1.08535	0.277766	0.9997	6.3764	5.99732	7.32754	6.95946	6.84495	7.17437	6.96175	7.10455	Lncenc1	long non-coding RNA, embryonic stem cells expressed 1	NA
497	ENSMUSG00000045968	53.8188	0.271729	0.270682	1.00387	0.315443	0.9997	5.85537	5.80136	5.39302	5.43317	6.33061	5.60925	5.42177	6.07675	Teddm2	transmembrane epididymal family member 2	240817
498	ENSMUSG00000104253	83.3834	0.271522	0.192875	1.40776	0.159202	0.9997	6.05071	6.51199	6.21186	6.22614	6.63858	6.6086	6.33696	6.49934	Gm37174	predicted gene, 37174	NA
499	ENSMUSG00000029136	50.3473	0.27102	0.239482	1.13169	0.257764	0.9997	5.36129	5.26776	5.64519	5.83095	5.89276	5.74406	5.7695	5.82313	Rbks	ribokinase	71336
500	ENSMUSG00000111474	43.5417	0.270598	0.267755	1.01062	0.312199	0.9997	5.57396	5.44616	5.36208	4.88212	5.91582	5.46053	5.54722	5.43683	Gm32926	predicted gene, 32926	NA
501	ENSMUSG00000040584	481.179	0.270331	0.154918	1.74499	0.0809858	0.9997	8.57571	9.05925	8.61319	8.78808	8.96279	8.61517	9.24922	9.25064	Abcb1a	ATP-binding cassette, sub-family B (MDR/TAP), member 1A	18671
502	ENSMUSG00000003283	101.387	0.270103	0.225924	1.19555	0.231874	0.9997	6.60093	5.82736	6.74306	6.79098	7.02546	6.52118	6.93904	6.68031	Hck	hemopoietic cell kinase	15162
503	ENSMUSG00000062252	127.364	0.269706	0.20248	1.33202	0.182854	0.9997	6.96636	6.35997	7.23663	6.74914	7.05693	7.41972	6.98412	7.02643	Lhfpl5	lipoma HMGIC fusion partner-like 5	328789
504	ENSMUSG00000057766	424.146	0.269504	0.172035	1.56657	0.117216	0.9997	8.39564	8.13923	9.05175	8.61641	8.83853	9.05977	8.62688	8.88424	Ankrd29	ankyrin repeat domain 29	225187
505	ENSMUSG00000035504	187.01	0.269228	0.139147	1.93484	0.0530099	0.9997	7.55822	7.19015	7.56346	7.30577	7.68602	7.76237	7.63406	7.64739	Reep6	receptor accessory protein 6	70335
506	ENSMUSG00000064065	468.61	0.268984	0.324854	0.828016	0.407661	0.9997	9.10179	8.32408	8.33902	8.99617	9.60294	8.81832	8.4045	8.92069	Ipcef1	interaction protein for cytohesin exchange factors 1	320495
507	ENSMUSG00000040759	129.57	0.268005	0.225383	1.18911	0.234397	0.9997	6.93371	6.28689	7.24514	6.93479	7.15713	7.57972	6.93904	6.82579	Cmtm5	CKLF-like MARVEL transmembrane domain containing 5	67272
508	ENSMUSG00000039115	292.122	0.267738	0.122239	2.19028	0.0285043	0.9997	8.04452	8.16495	8.03007	7.97801	8.23235	8.55041	8.17103	8.30633	Itga9	integrin alpha 9	104099
509	ENSMUSG00000004902	568.157	0.267728	0.122475	2.18598	0.0288169	0.9997	8.92483	8.91211	9.2013	8.99318	9.19973	9.55217	9.04898	9.27337	Slc25a18	solute carrier family 25 (mitochondrial carrier), member 18	71803
510	ENSMUSG00000032648	175.642	0.267607	0.146466	1.82709	0.0676863	0.9997	7.5865	7.19015	7.17565	7.30577	7.46926	7.62235	7.56156	7.70704	Pygm	muscle glycogen phosphorylase	19309
511	ENSMUSG00000043556	167.211	0.267093	0.178192	1.49891	0.133898	0.9997	7.00877	7.42112	7.09325	7.44332	7.21407	7.31963	7.64112	7.82712	Fbxl7	F-box and leucine-rich repeat protein 7	448987
512	ENSMUSG00000096768	134.282	0.266995	0.279454	0.955418	0.339367	0.9997	6.72059	7.50407	5.79173	7.22667	6.92672	7.42775	7.17116	7.24915	Erdr1	erythroid differentiation regulator 1	170942
513	ENSMUSG00000028369	222.44	0.266672	0.153228	1.74036	0.0817956	0.9997	7.61424	7.40395	7.94387	7.6393	7.85666	7.69739	8.14149	7.99377	Svep1	sushi, von Willebrand factor type A, EGF and pentraxin domain containing 1	64817
514	ENSMUSG00000085139	51.0045	0.266525	0.28188	0.945528	0.344389	0.9997	5.83194	5.18973	5.81477	5.28487	5.72005	6.18433	5.24785	5.99706	A730046J19Rik	RIKEN cDNA A730046J19 gene	319764
515	ENSMUSG00000042659	1359.57	0.26634	0.158463	1.68077	0.0928072	0.9997	10.2703	9.73459	10.5771	10.3743	10.3908	10.8174	10.6062	10.2722	Arrdc4	arrestin domain containing 4	66412
516	ENSMUSG00000085071	184.861	0.266061	0.159215	1.67109	0.0947045	0.9997	7.35952	7.69975	7.25359	7.2368	7.8803	7.60119	7.4211	7.71536	Gm14066	predicted gene 14066	NA
517	ENSMUSG00000048939	217.556	0.266021	0.216418	1.2292	0.218998	0.9997	7.81282	7.00889	7.97999	7.55277	8.30405	7.93014	7.42927	7.79606	Atp13a5	ATPase type 13A5	268878
518	ENSMUSG00000047976	158.579	0.265849	0.172725	1.53914	0.123769	0.9997	7.20393	7.35116	6.96525	7.18544	7.35576	7.52833	7.74298	7.05294	Kcna1	potassium voltage-gated channel, shaker-related subfamily, member 1	16485
519	ENSMUSG00000032089	43.4538	0.265832	0.305464	0.870256	0.384161	0.9997	5.07231	4.92658	5.85977	5.28487	5.46248	5.14677	5.60608	6.05067	Il10ra	interleukin 10 receptor, alpha	16154
520	ENSMUSG00000022197	1994.24	0.265618	0.277953	0.955622	0.339263	0.9997	11.1463	10.5172	10.537	10.9881	11.6794	10.6694	10.8811	10.9058	Pdzd2	PDZ domain containing 2	68070
521	ENSMUSG00000061878	129.458	0.265281	0.17835	1.48742	0.136904	0.9997	6.91153	7.21005	6.61767	6.74914	6.89224	7.16479	7.21909	7.30537	Sphk1	sphingosine kinase 1	20698
522	ENSMUSG00000045827	97.9703	0.265205	0.1856	1.42891	0.15303	0.9997	6.42419	6.47957	6.63071	6.41638	6.85692	6.37923	6.91596	6.81033	Serpinb9	serine (or cysteine) peptidase inhibitor, clade B, member 9	20723
523	ENSMUSG00000029913	94.1517	0.265095	0.169532	1.56369	0.117891	0.9997	6.42419	6.52794	6.40641	6.38028	6.74546	6.71749	6.67606	6.64589	Prdm5	PR domain containing 5	70779
524	ENSMUSG00000097305	109.817	0.264978	0.19161	1.3829	0.166694	0.9997	6.51527	6.54371	6.81338	6.72056	7.22334	6.55092	6.76915	7.03975	Gm17276	predicted gene, 17276	NA
525	ENSMUSG00000041771	129.947	0.264192	0.20088	1.31518	0.188451	0.9997	6.81922	7.10768	6.43643	7.12128	7.19534	6.73054	7.354	7.2719	Slc24a4	solute carrier family 24 (sodium/potassium/calcium exchanger), member 4	238384
526	ENSMUSG00000021852	313.355	0.264079	0.131798	2.00366	0.0451065	0.9997	7.98203	7.95692	8.25308	8.39463	8.38892	8.52442	8.25159	8.50665	Slc35f4	solute carrier family 35, member F4	75288
527	ENSMUSG00000054263	1279.04	0.264063	0.108568	2.43224	0.0150056	0.9997	9.97774	10.273	10.3156	10.1448	10.3691	10.2175	10.6053	10.5671	Lifr	leukemia inhibitory factor receptor	16880
528	ENSMUSG00000074782	121.157	0.26345	0.165033	1.59635	0.110411	0.9997	6.57294	6.69259	6.81338	7.06555	7.09785	7.10592	7.01702	6.99942	4833422C13Rik	RIKEN cDNA 4833422C13 gene	NA
529	ENSMUSG00000074766	73.325	0.263334	0.267611	0.984018	0.325107	0.9997	5.36129	6.06445	6.39117	6.28589	6.06773	6.14588	6.17143	6.84108	Ism1	isthmin 1, angiogenesis inhibitor	319909
530	ENSMUSG00000036412	88.3598	0.263194	0.239612	1.09842	0.272023	0.9997	6.6818	5.72042	6.27967	6.51953	6.63858	6.12626	6.74316	6.82579	Arsi	arylsulfatase i	545260
531	ENSMUSG00000090707	92.4487	0.263064	0.194311	1.35383	0.175792	0.9997	6.27579	6.1286	6.57782	6.6002	6.5381	6.87858	6.48543	6.74678	Gm8237	predicted gene 8237	NA
532	ENSMUSG00000022449	277.104	0.263004	0.161139	1.63215	0.102647	0.9997	8.29212	7.92717	7.77794	7.88448	8.3848	8.23036	8.45341	7.82712	Adamts20	a disintegrin-like and metallopeptidase (reprolysin type) with thrombospondin type 1 motif, 20	223838
533	ENSMUSG00000021876	278.233	0.26287	0.124324	2.1144	0.0344813	0.9997	8.21723	7.85317	7.95946	7.8909	8.36398	8.15975	8.1759	8.29526	Rnase4	ribonuclease, RNase A family 4	58809
534	ENSMUSG00000108880	57.3784	0.262692	0.284057	0.924788	0.355076	0.9997	5.62938	5.22927	5.69571	6.20566	6.08818	5.29469	6.24735	6.15226	Gm44560	predicted gene 44560	NA
535	ENSMUSG00000027792	258.668	0.262416	0.134244	1.95477	0.0506105	0.9997	8.06476	7.76174	7.86329	7.81857	8.07218	8.16457	7.93315	8.38147	Bche	butyrylcholinesterase	12038
536	ENSMUSG00000032011	1422.94	0.262222	0.108174	2.42407	0.0153477	0.9997	10.3153	10.0743	10.6013	10.3146	10.6983	10.6609	10.5074	10.5275	Thy1	thymus cell antigen 1, theta	21838
537	ENSMUSG00000035878	84.6934	0.261909	0.197896	1.32346	0.185681	0.9997	6.07086	6.41244	6.50886	6.09866	6.52316	6.37923	6.76915	6.47993	Hykk	hydroxylysine kinase 1	235386
538	ENSMUSG00000075391	90.3119	0.261896	0.190048	1.37805	0.168186	0.9997	6.5299	6.41244	6.50886	5.98309	6.73252	6.53612	6.56176	6.71393	Gm13443	predicted gene 13443	NA
539	ENSMUSG00000030307	7508.29	0.261875	0.105066	2.49249	0.0126851	0.9997	12.6611	12.5515	12.9519	12.7554	12.9603	13.1701	12.7624	13.0739	Slc6a11	solute carrier family 6 (neurotransmitter transporter, GABA), member 11	243616
540	ENSMUSG00000023826	234.634	0.261706	0.161158	1.62391	0.104395	0.9997	7.72013	7.55164	7.7242	7.9475	7.70601	7.76237	8.17103	8.29526	Park2	Parkinson disease (autosomal recessive, juvenile) 2, parkin	50873
541	ENSMUSG00000021186	374.315	0.261518	0.165578	1.57942	0.11424	0.9997	8.44667	8.42118	8.66482	8.06015	8.44153	8.33233	8.9388	8.89893	Fbln5	fibulin 5	23876
542	ENSMUSG00000007480	54.8435	0.261266	0.335709	0.77825	0.436422	0.9997	5.4563	6.32389	5.56594	4.98183	5.6936	5.32942	5.8201	6.57447	Mc5r	melanocortin 5 receptor	17203
543	ENSMUSG00000073565	132.207	0.261225	0.171763	1.52085	0.128297	0.9997	6.64193	6.95094	7.07428	6.98372	6.84495	7.29349	7.29261	7.24915	Prr16	proline rich 16	71373
544	ENSMUSG00000028042	70.4831	0.261023	0.206505	1.264	0.206229	0.9997	6.00953	6.26803	6.00707	5.77645	6.46179	6.29389	6.15181	6.2005	Zbtb7b	zinc finger and BTB domain containing 7B	22724
545	ENSMUSG00000037649	190.445	0.260958	0.15903	1.64094	0.10081	0.9997	7.36769	7.35116	7.52207	7.52824	7.43773	8.02324	7.49304	7.78819	H2-DMa	histocompatibility 2, class II, locus DMa	14998
546	ENSMUSG00000039745	61.9548	0.260917	0.309525	0.84296	0.399251	0.9997	5.75927	5.22927	6.48032	5.59938	5.82125	6.32863	6.51645	5.5152	Htatip2	HIV-1 Tat interactive protein 2	53415
547	ENSMUSG00000039179	201.632	0.260679	0.20133	1.29479	0.195394	0.9997	7.33472	6.87817	7.98508	7.67698	7.78956	7.65009	7.74298	7.95212	Tekt5	tektin 5	70426
548	ENSMUSG00000032014	100.695	0.260576	0.195209	1.33486	0.181923	0.9997	6.78302	6.51199	6.50886	6.28589	6.47738	6.99131	6.98412	6.64589	Oaf	out at first homolog	102644
549	ENSMUSG00000017009	294.168	0.260263	0.154001	1.69001	0.0910252	0.9997	8.04452	8.18017	8.26149	7.72813	8.1472	8.27559	8.18075	8.66113	Sdc4	syndecan 4	20971
550	ENSMUSG00000007594	88.4636	0.259948	0.197056	1.31916	0.187117	0.9997	5.94546	6.44639	6.43643	6.50285	6.7063	6.36256	6.64833	6.68031	Hapln4	hyaluronan and proteoglycan link protein 4	330790
551	ENSMUSG00000030287	572.257	0.259911	0.119936	2.16708	0.0302289	0.9997	8.84515	9.04269	9.19692	8.99914	9.0695	9.15481	9.39613	9.49018	Itpr2	inositol 1,4,5-triphosphate receptor 2	16439
552	ENSMUSG00000026480	58.7906	0.25989	0.246648	1.05369	0.292025	0.9997	5.54543	5.34179	5.94577	6.12071	6.04698	6.10637	6.19079	5.69431	Ncf2	neutrophil cytosolic factor 2	17970
553	ENSMUSG00000021613	150.858	0.259819	0.229697	1.13114	0.257996	0.9997	7.56534	6.64952	7.19333	6.85813	6.88056	7.57249	7.16139	7.72364	Hapln1	hyaluronan and proteoglycan link protein 1	12950
554	ENSMUSG00000097342	47.0692	0.259662	0.248514	1.04486	0.296088	0.9997	5.36129	5.47934	5.69571	5.24529	5.6936	5.71809	5.93935	5.43683	Gm26618	predicted gene, 26618	NA
555	ENSMUSG00000050914	83.2635	0.259278	0.212747	1.21871	0.222953	0.9997	6.22272	6.14936	6.61767	5.98309	6.78358	6.5944	6.35423	6.29238	Ankrd37	ankyrin repeat domain 37	654824
556	ENSMUSG00000026241	42.4887	0.25924	0.299166	0.866543	0.386192	0.9997	4.80985	5.26776	5.59284	5.46798	6.06773	5.49152	5.38862	5.12321	Nppc	natriuretic peptide type C	18159
557	ENSMUSG00000030409	243.87	0.25907	0.180403	1.43606	0.150985	0.9997	7.84243	7.4381	8.01025	7.85847	8.41344	8.14033	7.97841	7.57606	Dmpk	dystrophia myotonica-protein kinase	13400
558	ENSMUSG00000007279	123.579	0.259042	0.281813	0.9192	0.357991	0.9997	6.5299	7.52805	6.57782	6.34326	6.66605	6.58005	7.36256	7.50101	Scube2	signal peptide, CUB domain, EGF-like 2	56788
559	ENSMUSG00000049001	1315.43	0.25904	0.10795	2.39964	0.0164112	0.9997	10.3631	10.2027	10.0333	10.2893	10.5958	10.2012	10.6017	10.5097	Ndnf	neuron-derived neurotrophic factor	68169
560	ENSMUSG00000045083	1178.1	0.258971	0.160121	1.61734	0.105804	0.9997	10.0276	9.46948	10.4226	10.1898	10.2696	10.1426	10.3267	10.5416	Lingo2	leucine rich repeat and Ig domain containing 2	242384
561	ENSMUSG00000078566	993.253	0.2585	0.116334	2.22205	0.0262796	0.9997	9.66614	9.67855	10.0852	9.81715	9.90482	9.96764	10.1891	10.2365	Bnip3	BCL2/adenovirus E1B interacting protein 3	12176
562	ENSMUSG00000022696	587.308	0.258265	0.107982	2.39175	0.0167682	0.9997	8.97383	9.03713	9.17261	9.06883	9.46118	9.11057	9.2189	9.4731	Sidt1	SID1 transmembrane family, member 1	320007
563	ENSMUSG00000040254	260.495	0.257509	0.164918	1.56144	0.118421	0.9997	8.30919	7.5825	7.68722	7.8909	8.12757	8.02324	8.07011	8.37098	Sema3d	sema domain, immunoglobulin domain (Ig), short basic domain, secreted, (semaphorin) 3D	108151
564	ENSMUSG00000078866	142.09	0.257317	0.172849	1.48868	0.136572	0.9997	6.91153	7.0755	7.08379	7.04264	7.27777	7.27579	7.6055	6.87119	Zfp970	zinc finger protein 970	628308
565	ENSMUSG00000057265	119.244	0.257134	0.184901	1.39066	0.164329	0.9997	6.81922	6.92709	6.76689	6.56847	7.37253	6.87858	6.72999	7.06602	Bbof1	basal body orientation factor 1	72873
566	ENSMUSG00000090053	44.3086	0.257033	0.299748	0.857496	0.391171	0.9997	5.57396	4.72003	5.39302	5.63044	5.82125	5.0667	5.96206	5.47655	Palm2	paralemmin 2	242481
567	ENSMUSG00000043631	143.08	0.257017	0.177899	1.44473	0.148533	0.9997	7.00877	7.32402	6.81338	6.94718	7.09785	7.31097	7.09101	7.61216	Ecm2	extracellular matrix protein 2, female organ and adipocyte specific	407800
568	ENSMUSG00000044037	147.844	0.256666	0.18906	1.35759	0.174593	0.9997	6.72059	7.0755	7.44294	7.00758	7.66575	7.28467	7.18088	7.16657	Als2cl	ALS2 C-terminal like	235633
569	ENSMUSG00000030752	102.632	0.256565	0.203386	1.26147	0.207139	0.9997	6.27579	6.51199	6.88043	6.51953	6.69301	6.769	7.17116	6.55606	Kdm8	lysine (K)-specific demethylase 8	77035
570	ENSMUSG00000071984	303.325	0.256459	0.185984	1.37893	0.167916	0.9997	8.04961	7.4381	8.46087	8.31561	8.35557	8.16937	8.56517	8.37098	Fndc1	fibronectin type III domain containing 1	68655
571	ENSMUSG00000073771	79.3897	0.256234	0.203912	1.25659	0.208901	0.9997	6.07086	6.46308	6.04653	6.18489	6.5381	6.6086	6.48543	6.10236	Btbd19	BTB (POZ) domain containing 19	NA
572	ENSMUSG00000018698	604.869	0.256094	0.360788	0.709819	0.477816	0.9997	7.8829	9.28946	9.35459	9.43709	9.65357	9.21409	9.49093	9.01811	Lhx1	LIM homeobox protein 1	16869
573	ENSMUSG00000034487	237.556	0.255952	0.158854	1.61124	0.107127	0.9997	7.81879	7.64231	7.8522	7.72813	7.99847	8.01792	7.59827	8.37098	Kdelc2	KDEL (Lys-Asp-Glu-Leu) containing 2	68304
574	ENSMUSG00000022514	477.08	0.25581	0.0993025	2.57607	0.00999296	0.9997	8.8626	8.69274	8.70237	8.8052	9.0823	8.84856	9.07526	9.07419	Il1rap	interleukin 1 receptor accessory protein	16180
575	ENSMUSG00000035649	929.299	0.255627	0.0996447	2.56538	0.0103063	0.9997	9.78377	9.57684	9.57301	9.9462	9.99152	9.89125	10.0316	10.015	Zcchc7	zinc finger, CCHC domain containing 7	319885
576	ENSMUSG00000039405	190.263	0.255619	0.193682	1.31978	0.186907	0.9997	7.41576	7.72071	7.6364	6.85813	7.4217	7.55058	7.79451	7.98002	Prss23	protease, serine 23	76453
577	ENSMUSG00000097098	42.2678	0.255427	0.265378	0.962503	0.335797	0.9997	5.60193	4.97391	5.36208	5.20458	5.6936	5.69164	5.28435	5.5152	9330111N05Rik	RIKEN cDNA 9330111N05 gene	NA
578	ENSMUSG00000039385	780.319	0.2552	0.0993886	2.5677	0.0102375	0.9997	9.66449	9.47155	9.23372	9.50571	9.74012	9.68044	9.77847	9.72471	Cdh6	cadherin 6	12563
579	ENSMUSG00000064193	414.986	0.254778	0.117076	2.17617	0.0295425	0.9997	8.37146	8.62394	8.74797	8.49509	8.6959	8.72032	8.88337	8.97369	Gm4735	predicted gene 4735	NA
580	ENSMUSG00000055567	1419.06	0.25454	0.107331	2.37153	0.0177146	0.9997	10.0931	10.1752	10.5248	10.511	10.5216	10.6838	10.5844	10.5786	Unc80	unc-80, NALCN activator	329178
581	ENSMUSG00000068220	373.844	0.254435	0.163173	1.5593	0.118925	0.9997	8.55439	8.11305	8.56984	8.3901	9.09246	8.59391	8.53898	8.34975	Lgals1	lectin, galactose binding, soluble 1	16852
582	ENSMUSG00000024887	127.902	0.254358	0.181994	1.39762	0.162228	0.9997	6.587	6.66402	6.94451	7.22667	7.01482	7.17437	6.99517	7.31636	Asah2	N-acylsphingosine amidohydrolase 2	54447
583	ENSMUSG00000046761	135.877	0.253926	0.178327	1.42393	0.154466	0.9997	6.78302	6.98599	7.18452	6.88414	7.23256	7.29349	7.46151	6.7947	Fam83h	family with sequence similarity 83, member H	105732
584	ENSMUSG00000067795	48.1201	0.253769	0.251993	1.00705	0.31391	0.9997	5.68274	5.18973	5.56594	5.46798	5.55354	6.06576	5.57695	5.69431	4930444P10Rik	RIKEN cDNA 4930444P10 gene	75799
585	ENSMUSG00000031767	46.0357	0.253302	0.287206	0.881952	0.377803	0.9997	4.54751	5.7479	5.48207	5.66085	5.74602	5.76958	5.60608	5.55285	Nudt7	nudix (nucleoside diphosphate linked moiety X)-type motif 7	67528
586	ENSMUSG00000045932	328.568	0.252992	0.122294	2.06872	0.0385723	0.9997	8.31343	8.08638	8.4126	8.08279	8.33432	8.57955	8.42099	8.595	Ifit2	interferon-induced protein with tetratricopeptide repeats 2	15958
587	ENSMUSG00000053279	475.819	0.252667	0.457507	0.55227	0.580764	0.9997	8.53638	7.95102	9.58646	8.46525	8.8831	9.72188	8.56517	8.56308	Aldh1a1	aldehyde dehydrogenase family 1, subfamily A1	11668
588	ENSMUSG00000002111	70.2972	0.252328	0.218353	1.1556	0.247847	0.9997	6.16763	6.02005	6.21186	5.63044	6.47738	6.37923	6.02812	6.17658	Spi1	spleen focus forming virus (SFFV) proviral integration oncogene	20375
589	ENSMUSG00000031654	1803.31	0.252237	0.125021	2.01756	0.0436371	0.9997	10.2833	10.9242	10.8397	10.6127	11.0124	10.8722	10.8046	11.0485	Cbln1	cerebellin 1 precursor protein	12404
590	ENSMUSG00000105504	45.4949	0.252082	0.304979	0.826553	0.40849	0.9997	5.07231	5.92692	4.96899	5.46798	5.79661	5.10729	5.54722	6.02412	Gbp5	guanylate binding protein 5	229898
591	ENSMUSG00000073627	45.9545	0.251577	0.264275	0.95195	0.341122	0.9997	5.42532	5.47934	5.2312	5.56763	5.86931	5.89079	5.6901	5.07227	C130036L24Rik	RIKEN cDNA C130036L24 gene	NA
592	ENSMUSG00000058586	82.437	0.251318	0.186812	1.3453	0.178529	0.9997	6.32697	6.32389	6.21186	6.14242	6.7063	6.42812	6.38817	6.46026	Serhl	serine hydrolase-like	68607
593	ENSMUSG00000031596	797.08	0.251225	0.124941	2.01075	0.0443521	0.9997	9.65116	9.38884	9.55773	9.41942	9.6206	9.5595	9.69281	10.1065	Slc7a2	solute carrier family 7 (cationic amino acid transporter, y+ system), member 2	11988
594	ENSMUSG00000067818	241.567	0.251024	0.148034	1.69572	0.0899391	0.9997	8.0084	7.5201	8.00023	7.56085	8.16656	8.03906	8.04374	7.90923	Myl9	myosin, light polypeptide 9, regulatory	98932
595	ENSMUSG00000042745	384.088	0.250903	0.148107	1.69407	0.0902522	0.9997	8.34688	8.57873	8.58331	8.30121	8.77056	8.98551	8.27445	8.71608	Id1	inhibitor of DNA binding 1	15901
596	ENSMUSG00000062991	1062.54	0.250806	0.1116	2.24738	0.024616	0.9997	9.79594	10.0385	9.97442	9.87341	9.96826	9.98952	10.3825	10.3112	Nrg1	neuregulin 1	211323
597	ENSMUSG00000026483	117.029	0.250532	0.168802	1.48418	0.137762	0.9997	6.99829	6.55931	6.8019	6.6002	6.94925	7.03405	6.8925	7.12968	Fam129a	family with sequence similarity 129, member A	63913
598	ENSMUSG00000021376	129.347	0.25039	0.156265	1.60234	0.109081	0.9997	7.04997	6.78836	6.94451	6.77717	7.07753	7.23973	7.00614	7.24915	Tpmt	thiopurine methyltransferase	22017
599	ENSMUSG00000022969	106.319	0.250186	0.184	1.35971	0.173923	0.9997	6.3925	6.77507	6.82478	6.41638	6.88056	7.04453	6.63426	6.87119	Il10rb	interleukin 10 receptor, beta	16155
600	ENSMUSG00000044350	81.8354	0.250098	0.213276	1.17265	0.240936	0.9997	6.42419	5.72042	6.15883	6.53603	6.50806	6.41201	6.40484	6.62836	Lacc1	laccase (multicopper oxidoreductase) domain containing 1	210808
601	ENSMUSG00000029155	54.9254	0.250077	0.261449	0.956504	0.338818	0.9997	5.80812	5.72042	5.0095	6.00696	5.74602	5.98093	6.15181	5.76015	Spata18	spermatogenesis associated 18	73472
602	ENSMUSG00000022257	737.96	0.2499	0.111657	2.23811	0.0252141	0.9997	9.23728	9.36018	9.63581	9.32763	9.49028	9.60095	9.64975	9.83577	Laptm4b	lysosomal-associated protein transmembrane 4B	114128
603	ENSMUSG00000003974	2575.36	0.249877	0.105167	2.37601	0.0175012	0.9997	11.4934	11.0365	11.0479	11.1768	11.5751	11.3671	11.4523	11.3992	Grm3	glutamate receptor, metabotropic 3	108069
604	ENSMUSG00000045087	84.5412	0.249781	0.196644	1.27022	0.204007	0.9997	6.45519	6.26803	6.17673	6.24633	6.71947	6.67762	6.19079	6.49934	S1pr5	sphingosine-1-phosphate receptor 5	94226
605	ENSMUSG00000063652	127.924	0.248982	0.186461	1.3353	0.181777	0.9997	6.7333	6.84036	7.23663	6.63124	7.13764	6.81873	7.32801	7.19065	Slc22a21	solute carrier family 22 (organic cation transporter), member 21	56517
606	ENSMUSG00000021822	80.4253	0.248373	0.257374	0.96503	0.33453	0.9997	6.55874	6.02005	6.22912	6.00696	6.85692	6.7816	6.11174	5.85361	Plau	plasminogen activator, urokinase	18792
607	ENSMUSG00000036427	6736.54	0.248081	0.121008	2.05012	0.0403528	0.9997	12.2797	12.5559	12.8757	12.5813	12.5917	12.7859	12.9701	12.9664	Gpi1	glucose phosphate isomerase 1	14751
608	ENSMUSG00000031389	48.8256	0.247947	0.274457	0.903408	0.366309	0.9997	5.29429	5.22927	5.59284	5.85745	6.22375	5.55159	5.66264	5.43683	Arhgap4	Rho GTPase activating protein 4	171207
609	ENSMUSG00000009075	179.904	0.247854	0.163957	1.5117	0.130609	0.9997	7.24886	7.39528	7.262	7.56085	7.97669	7.38712	7.5239	7.50101	Cabp7	calcium binding protein 7	192650
610	ENSMUSG00000085875	53.0925	0.247149	0.297649	0.830337	0.406348	0.9997	5.29429	5.06415	5.48207	6.34326	6.02593	5.58071	5.98442	5.85361	Gm12905	predicted gene 12905	NA
611	ENSMUSG00000038387	96.854	0.246968	0.174659	1.414	0.157363	0.9997	6.61473	6.28689	6.6045	6.39844	6.66605	6.7816	6.66226	6.81033	Rras	related RAS viral (r-ras) oncogene	20130
612	ENSMUSG00000022376	862.108	0.246792	0.116411	2.12001	0.0340054	0.9997	9.63263	9.4487	9.63743	9.76387	10.1568	9.7071	9.71136	9.86225	Adcy8	adenylate cyclase 8	11514
613	ENSMUSG00000063296	522.477	0.24646	0.13704	1.79845	0.0721054	0.9997	8.65462	8.84369	9.12271	8.95074	8.8595	9.30414	9.01951	9.36086	Tmem117	transmembrane protein 117	320709
614	ENSMUSG00000085207	52.3267	0.24602	0.283516	0.867748	0.385533	0.9997	5.65631	5.47934	5.39302	5.88347	6.38121	5.98093	5.38862	5.39599	Gm11767	predicted gene 11767	NA
615	ENSMUSG00000108325	65.4067	0.245472	0.254197	0.965674	0.334207	0.9997	5.75927	6.1286	5.53852	6.18489	5.61121	6.08621	6.35423	6.47993	Gm44898	predicted gene 44898	NA
616	ENSMUSG00000090399	54.3378	0.244658	0.247201	0.989715	0.322313	0.9997	5.36129	6.04242	5.51057	5.66085	5.58266	5.98093	6.09129	5.91271	Gm38399	predicted gene, 38399	NA
617	ENSMUSG00000038776	237.192	0.243932	0.115138	2.11862	0.0341229	0.9997	7.77645	7.76846	7.8184	7.7137	8.00386	8.00187	8.10624	7.93083	Ephx1	epoxide hydrolase 1, microsomal	13849
618	ENSMUSG00000054196	159.4	0.243705	0.153282	1.58991	0.111856	0.9997	6.96636	7.11825	7.39023	7.2864	7.55257	7.24883	7.5239	7.42184	Cthrc1	collagen triple helix repeat containing 1	68588
619	ENSMUSG00000097623	94.0773	0.243634	0.623166	0.390961	0.695826	0.9997	5.62938	5.01973	7.50091	6.41638	5.66665	7.37054	6.63426	6.59266	B230323A14Rik	RIKEN cDNA B230323A14 gene	NA
620	ENSMUSG00000035493	191.918	0.243591	0.185932	1.31011	0.190158	0.9997	7.57948	7.5825	7.69965	6.84495	7.69938	7.72373	7.44548	7.93083	Tgfbi	transforming growth factor, beta induced	21810
621	ENSMUSG00000071679	96.2191	0.243284	0.178807	1.3606	0.173641	0.9997	6.70778	6.26803	6.40641	6.48596	6.7063	6.71749	6.60569	6.84108	Rtl4	retrotransposon Gag like 4	619287
622	ENSMUSG00000036867	80.6427	0.24306	0.205882	1.18058	0.237769	0.9997	6.18623	6.57474	6.15883	5.90902	6.44603	6.39571	6.66226	6.33622	Smad6	SMAD family member 6	17130
623	ENSMUSG00000020467	108.319	0.242945	0.223031	1.08929	0.276026	0.9997	7.09003	5.92692	6.64363	6.6914	6.98241	6.84297	6.72999	6.98572	Efemp1	epidermal growth factor-containing fibulin-like extracellular matrix protein 1	216616
624	ENSMUSG00000034205	150.115	0.242381	0.166073	1.45948	0.144433	0.9997	7.25768	6.73442	7.23663	7.16437	7.25986	7.22136	7.57636	7.33808	Loxl2	lysyl oxidase-like 2	94352
625	ENSMUSG00000044258	190.687	0.24229	0.234606	1.03275	0.30172	0.9997	7.08012	7.41256	8.01025	7.1103	7.25081	7.37885	7.92161	8.0801	Ctla2a	cytotoxic T lymphocyte-associated protein 2 alpha	13024
626	ENSMUSG00000027082	301.263	0.24224	0.119173	2.03267	0.0420856	0.9997	8.07976	8.00897	8.32304	8.01379	8.42956	8.23495	8.31471	8.43789	Tfpi	tissue factor pathway inhibitor	21788
627	ENSMUSG00000051251	74.557	0.242111	0.360043	0.672451	0.501297	0.9997	4.99002	6.70667	6.36018	5.88347	6.67959	5.32942	6.80728	6.17658	Nhlh1	nescient helix loop helix 1	18071
628	ENSMUSG00000090394	65.7924	0.242077	0.255444	0.94767	0.343297	0.9997	5.51633	6.02005	6.12236	6.00696	5.72005	5.84352	6.43762	6.5374	4930523C07Rik	RIKEN cDNA 4930523C07 gene	67647
629	ENSMUSG00000025140	256.781	0.241856	0.146234	1.65389	0.0981489	0.9997	8.05973	7.52805	8.05447	7.832	8.0358	8.28446	8.19998	7.95914	Pycr1	pyrroline-5-carboxylate reductase 1	209027
630	ENSMUSG00000038085	105.924	0.241852	0.190677	1.26839	0.20466	0.9997	6.50048	6.64952	6.59122	6.72056	7.23256	6.56555	6.84442	6.68031	Cnbd2	cyclic nucleotide binding domain containing 2	70873
631	ENSMUSG00000004558	6041.46	0.241791	0.120845	2.00084	0.04541	0.9997	12.1587	12.3605	12.764	12.3883	12.4714	12.7503	12.6239	12.8358	Ndrg2	N-myc downstream regulated gene 2	29811
632	ENSMUSG00000020258	98.0228	0.241425	0.190807	1.26528	0.205769	0.9997	6.8776	6.39516	6.45121	6.20566	6.84495	6.73054	6.70328	6.69722	Glyctk	glycerate kinase	235582
633	ENSMUSG00000037962	52.8877	0.241332	0.273523	0.882309	0.37761	0.9997	5.85537	5.22927	6.02694	5.20458	5.79661	6.20318	5.57695	5.82313	Rflna	refilin A	73121
634	ENSMUSG00000057060	516.377	0.241087	0.137668	1.75122	0.0799074	0.9997	8.70063	8.9242	8.79217	9.11074	9.42947	9.02841	8.83805	9.15902	Slc35f3	solute carrier family 35, member F3	210027
635	ENSMUSG00000091243	60.6281	0.240882	0.24886	0.967945	0.333072	0.9997	6.00953	5.8529	5.67067	5.7484	6.50806	6.02396	6.00643	5.5152	Vgll3	vestigial like family member 3	73569
636	ENSMUSG00000097715	77.1178	0.240792	0.19616	1.22753	0.219623	0.9997	6.07086	6.20991	6.17673	6.20566	6.34767	6.62267	6.45373	6.12753	Gpr137b-ps	G protein-coupled receptor 137B, pseudogene	NA
637	ENSMUSG00000020101	222.239	0.240647	0.123042	1.95581	0.0504879	0.9997	7.69438	7.61272	7.73631	7.66203	7.7516	7.93579	8.03841	7.93083	Vsir	V-set immunoregulatory receptor	74048
638	ENSMUSG00000021732	205.173	0.24034	0.162006	1.48352	0.137936	0.9997	7.79475	7.1495	7.77794	7.42572	7.90357	7.756	7.65512	7.88729	Fgf10	fibroblast growth factor 10	14165
639	ENSMUSG00000023341	51.8122	0.24028	0.309501	0.776347	0.437544	0.9997	4.76106	6.26803	5.51057	5.46798	5.52382	5.74406	5.93935	6.07675	Mx2	MX dynamin-like GTPase 2	17858
640	ENSMUSG00000087574	63.3225	0.239875	0.294608	0.814216	0.415521	0.9997	5.62938	5.30525	6.36018	6.00696	5.74602	5.63724	6.28386	6.61062	C030037D09Rik	RIKEN cDNA C030037D09 gene	NA
641	ENSMUSG00000026723	298.211	0.239201	0.139963	1.70903	0.0874454	0.9997	7.99791	7.79506	8.36657	8.18047	8.37234	8.19784	8.49293	8.27851	Trdmt1	tRNA aspartic acid methyltransferase 1	13434
642	ENSMUSG00000046240	1320.45	0.239152	0.133667	1.78916	0.0735891	0.9997	9.97105	10.3889	10.4859	10.0618	10.2114	10.4394	10.4938	10.7382	Hepacam	hepatocyte cell adhesion molecule	72927
643	ENSMUSG00000052906	321.911	0.239108	0.126661	1.88778	0.059056	0.9997	8.0084	8.26823	8.26567	8.28177	8.24607	8.32805	8.62688	8.56308	Ubxn8	UBX domain protein 8	108159
644	ENSMUSG00000058656	357.301	0.239102	0.134373	1.7794	0.075175	0.9997	8.54361	8.05371	8.32705	8.46955	8.3848	8.53933	8.77211	8.674	Samd12	sterile alpha motif domain containing 12	320679
645	ENSMUSG00000096199	325.226	0.23878	0.124251	1.92176	0.0546358	0.9997	8.14776	8.31492	8.21894	8.21674	8.17615	8.49413	8.66544	8.47758	Ptrhd1	peptidyl-tRNA hydrolase domain containing 1	69709
646	ENSMUSG00000002897	170.928	0.238561	0.149484	1.5959	0.110512	0.9997	7.31796	7.25864	7.43553	7.18544	7.4217	7.49047	7.81337	7.391	Il17ra	interleukin 17 receptor A	16172
647	ENSMUSG00000075270	92.7295	0.238379	0.235267	1.01323	0.310951	0.9997	6.09074	5.95077	6.59122	6.88414	6.96039	6.39571	6.5912	6.64589	Pde11a	phosphodiesterase 11A	241489
648	ENSMUSG00000034570	375.406	0.23825	0.142546	1.67139	0.0946449	0.9997	8.52911	7.98607	8.63277	8.49509	8.74503	8.55775	8.54651	8.81622	Inpp5j	inositol polyphosphate 5-phosphatase J	170835
649	ENSMUSG00000085067	70.8345	0.238119	0.223107	1.06728	0.285844	0.9997	6.16763	5.97423	6.14071	5.88347	6.31334	6.66407	6.11174	5.91271	Gm15631	predicted gene 15631	NA
650	ENSMUSG00000074024	63.9314	0.238114	0.253769	0.938309	0.348086	0.9997	5.22402	5.95077	6.26301	5.95882	5.96088	5.95891	6.15181	6.42008	4632427E13Rik	RIKEN cDNA 4632427E13 gene	NA
651	ENSMUSG00000028199	329.095	0.237782	0.121025	1.96474	0.0494448	0.9997	8.27485	8.19522	8.38593	8.09397	8.25514	8.45927	8.56517	8.62182	Cryz	crystallin, zeta	12972
652	ENSMUSG00000093606	43.0566	0.237576	0.256818	0.925077	0.354926	0.9997	5.36129	5.10723	5.33045	5.53517	5.77154	5.29469	5.66264	5.5152	B130034C11Rik	RIKEN cDNA B130034C11 gene	NA
653	ENSMUSG00000034353	321.727	0.237508	0.131307	1.8088	0.070482	0.9997	8.26613	8.15472	8.26149	8.15399	8.48845	8.62219	8.08053	8.54451	Ramp1	receptor (calcitonin) activity modifying protein 1	51801
654	ENSMUSG00000024420	1867.76	0.237388	0.12434	1.90918	0.056239	0.9997	10.294	10.8776	10.9492	10.7709	10.8676	10.9552	10.9942	11.1003	Zfp521	zinc finger protein 521	225207
655	ENSMUSG00000066760	212.001	0.23724	0.151172	1.56933	0.11657	0.9997	7.55822	7.73451	7.6103	7.52824	7.55991	7.65694	8.01688	8.09293	Psg16	pregnancy specific glycoprotein 16	26436
656	ENSMUSG00000027858	995.898	0.237154	0.125469	1.89014	0.0587397	0.9997	9.67769	9.61093	10.0516	9.96307	10.216	10.1266	9.76885	10.1486	Tspan2	tetraspanin 2	70747
657	ENSMUSG00000031129	295.776	0.236899	0.137976	1.71696	0.085986	0.9997	8.19445	7.74819	8.29464	8.06015	8.1472	8.3828	8.30586	8.45787	Slc9a9	solute carrier family 9 (sodium/hydrogen exchanger), member 9	331004
658	ENSMUSG00000055435	1792.23	0.236829	0.113386	2.0887	0.0367351	0.9997	10.8318	10.574	10.5292	10.783	11.1766	10.6829	10.9601	10.8206	Maf	avian musculoaponeurotic fibrosarcoma oncogene homolog	17132
659	ENSMUSG00000097615	232.293	0.23678	0.149844	1.58017	0.114068	0.9997	7.485	7.78846	7.95946	7.69913	7.89198	8.23952	7.76252	7.98002	Gm2061	predicted gene 2061	NA
660	ENSMUSG00000053714	277.741	0.23677	0.140737	1.68236	0.0924987	0.9997	8.02915	7.69975	8.12529	8.10507	8.34711	7.9526	8.37519	8.23285	4732471J01Rik	RIKEN cDNA 4732471J01 gene	NA
661	ENSMUSG00000068522	76.0601	0.236041	0.199575	1.18272	0.23692	0.9997	5.92346	6.19001	6.10377	6.34326	6.56753	6.20318	6.31948	6.39957	Aard	alanine and arginine rich domain containing protein	239435
662	ENSMUSG00000030543	51.5671	0.236011	0.279513	0.844363	0.398467	0.9997	5.68274	5.30525	5.94577	5.36092	6.04698	5.71809	6.17143	5.17241	Mesp2	mesoderm posterior 2	17293
663	ENSMUSG00000022439	75.5053	0.235968	0.212544	1.11021	0.266909	0.9997	6.34363	5.7479	6.04653	6.32439	6.1863	6.53612	6.24735	6.47993	Parvg	parvin, gamma	64099
664	ENSMUSG00000033762	80.5364	0.235865	0.269949	0.87374	0.38226	0.9997	6.09074	6.69259	5.94577	6.07628	6.62465	6.32863	6.91596	5.69431	Recql4	RecQ protein-like 4	79456
665	ENSMUSG00000063524	5376.12	0.235739	0.127197	1.85334	0.0638342	0.9997	12.1062	12.1095	12.6503	12.1348	12.2682	12.464	12.6367	12.6239	Eno1	enolase 1, alpha non-neuron	13806
666	ENSMUSG00000031775	73.8268	0.235518	0.242942	0.969439	0.332326	0.9997	6.55874	5.82736	6.21186	5.63044	6.44603	6.4754	5.98442	6.39957	Pllp	plasma membrane proteolipid	67801
667	ENSMUSG00000025931	3245.86	0.235329	0.0931212	2.52713	0.0115	0.9997	11.2961	11.6687	11.6665	11.5063	11.6937	11.7206	11.8022	11.8866	Paqr8	progestin and adipoQ receptor family member VIII	74229
668	ENSMUSG00000018500	88.4514	0.235151	0.190491	1.23444	0.217037	0.9997	6.45519	6.32389	6.45121	6.18489	6.55289	6.32863	6.60569	6.85622	Adora2b	adenosine A2b receptor	11541
669	ENSMUSG00000032420	111.084	0.234228	0.182222	1.2854	0.198653	0.9997	7.04997	6.55931	6.48032	6.58442	6.83288	6.8309	7.0492	6.95793	Nt5e	5' nucleotidase, ecto	23959
670	ENSMUSG00000032348	216.007	0.234207	0.168517	1.38982	0.164585	0.9997	7.56534	7.93317	7.73631	7.22667	7.80199	7.73025	7.75604	8.16762	Gsta4	glutathione S-transferase, alpha 4	14860
671	ENSMUSG00000062151	1167.25	0.234139	0.10971	2.13416	0.0328293	0.9997	9.88828	9.91365	10.0981	10.3289	10.2606	10.1965	10.2698	10.4684	Unc13c	unc-13 homolog C (C. elegans)	208898
672	ENSMUSG00000015653	358.514	0.233921	0.126412	1.85047	0.0642464	0.9997	8.06476	8.54779	8.43136	8.38556	8.60657	8.43954	8.60179	8.74483	Steap2	six transmembrane epithelial antigen of prostate 2	74051
673	ENSMUSG00000005357	606.767	0.233797	0.133313	1.75375	0.0794741	0.9997	8.7103	9.04823	9.401	9.25475	9.42546	9.37026	9.36877	9.26772	Slc1a6	solute carrier family 1 (high affinity aspartate/glutamate transporter), member 6	20513
674	ENSMUSG00000032179	155.948	0.233707	0.162137	1.44142	0.149467	0.9997	7.44694	6.92709	7.15774	7.1103	7.42974	7.21208	7.6055	7.34882	Bmp5	bone morphogenetic protein 5	12160
675	ENSMUSG00000064337	17402.6	0.233413	0.105839	2.20536	0.0274285	0.9997	13.7714	14.0387	14.1065	13.9238	14.2128	14.0499	14.0296	14.4617	mt-Rnr1	mitochondrially encoded 12S rRNA	NA
676	ENSMUSG00000003206	55.1739	0.233189	0.26228	0.889084	0.373958	0.9997	5.39366	5.34179	6.14071	5.7484	6.02593	6.20318	5.66264	5.72761	Ebi3	Epstein-Barr virus induced gene 3	50498
677	ENSMUSG00000066442	129.831	0.232811	0.163926	1.42022	0.155544	0.9997	6.92266	6.82754	7.05506	6.81822	7.32162	6.96946	6.95044	7.2943	Mthfs	5, 10-methenyltetrahydrofolate synthetase	107885
678	ENSMUSG00000073158	133.346	0.232802	0.15423	1.50945	0.131184	0.9997	6.74589	6.87817	7.09325	7.05414	7.15713	7.26686	7.09101	7.20255	9030624G23Rik	RIKEN cDNA 9030624G23 gene	66808
679	ENSMUSG00000041741	550.526	0.232767	0.104797	2.22113	0.0263423	0.9997	8.82749	9.05925	9.05175	8.99617	9.36598	9.02046	9.26529	9.20112	Pde3a	phosphodiesterase 3A, cGMP inhibited	54611
680	ENSMUSG00000029217	156.916	0.232732	0.203839	1.14175	0.253559	0.9997	7.3513	7.29636	6.85843	7.18544	7.79579	7.08574	7.62698	6.97189	Tec	tec protein tyrosine kinase	21682
681	ENSMUSG00000033486	91.6159	0.232465	0.198989	1.16823	0.242713	0.9997	6.3764	6.74809	6.21186	6.26625	6.86879	6.55092	6.70328	6.39957	Catsper2	cation channel, sperm associated 2	212670
682	ENSMUSG00000070305	75.4621	0.23243	0.227389	1.02217	0.306701	0.9997	6.24063	6.34204	6.06587	5.83095	6.22375	6.16523	6.15181	6.82579	Mpzl3	myelin protein zero-like 3	319742
683	ENSMUSG00000028223	313.328	0.232389	0.116606	1.99294	0.0462682	0.9997	8.26175	7.95102	8.31902	8.13787	8.4455	8.3828	8.32351	8.47758	Decr1	2,4-dienoyl CoA reductase 1, mitochondrial	67460
684	ENSMUSG00000039488	1124.53	0.231814	0.138554	1.67309	0.0943091	0.9997	10.2428	9.56723	10.1523	10.0111	10.0591	10.1043	10.423	10.3703	Cntn5	contactin 5	244682
685	ENSMUSG00000021730	914.789	0.231774	0.109055	2.1253	0.0335617	0.9997	9.91362	9.78853	9.49849	9.6396	9.74496	10.0111	10.0542	9.97052	Hcn1	hyperpolarization-activated, cyclic nucleotide-gated K+ 1	15165
686	ENSMUSG00000020143	86.2293	0.231692	0.186841	1.24005	0.214956	0.9997	6.36011	6.28689	6.45121	6.18489	6.50806	6.56555	6.35423	6.77891	Dock2	dedicator of cyto-kinesis 2	94176
687	ENSMUSG00000024621	955.603	0.231666	0.0991549	2.3364	0.0194702	0.9997	9.8095	9.69277	9.9434	9.65856	9.8976	10.0751	9.89075	10.1714	Csf1r	colony stimulating factor 1 receptor	12978
688	ENSMUSG00000025486	482.249	0.231583	0.123767	1.87112	0.0613286	0.9997	8.7639	8.47152	9.01244	8.88464	9.12499	9.052	9.05428	8.86567	Sirt3	sirtuin 3	64384
689	ENSMUSG00000020814	503.202	0.231092	0.108828	2.12345	0.0337159	0.9997	8.70063	8.72076	9.07341	8.90384	9.1903	9.0752	9.01951	9.06445	Mxra7	matrix-remodelling associated 7	67622
690	ENSMUSG00000027489	221.244	0.231008	0.164368	1.40543	0.159892	0.9997	7.87145	7.41256	7.81269	7.56085	8.14232	7.60119	8.08571	7.72364	Necab3	N-terminal EF-hand calcium binding protein 3	56846
691	ENSMUSG00000096943	47.8151	0.231001	0.254182	0.908803	0.363454	0.9997	5.36129	5.44616	5.39302	5.7484	5.6392	6.08621	5.57695	5.47655	Gm26721	predicted gene, 26721	NA
692	ENSMUSG00000046169	142.284	0.230997	0.182398	1.26645	0.205353	0.9997	6.65534	6.84036	7.33553	7.2368	7.36417	7.08574	7.40462	7.21434	Adamts6	a disintegrin-like and metallopeptidase (reprolysin type) with thrombospondin type 1 motif, 6	108154
693	ENSMUSG00000037621	45.9592	0.230946	0.273984	0.842919	0.399274	0.9997	5.07231	5.77488	5.69571	5.02922	5.36528	5.79465	5.66264	5.79198	Atoh8	atonal bHLH transcription factor 8	71093
694	ENSMUSG00000030428	7512.15	0.230807	0.0984182	2.34517	0.0190185	0.9997	12.6994	12.5301	12.991	12.762	12.9665	13.1189	12.8565	12.9902	Ttyh1	tweety family member 1	57776
695	ENSMUSG00000026365	880.621	0.230474	0.118577	1.94366	0.0519361	0.9997	9.47895	9.69982	9.82641	9.6281	9.83242	9.59383	10.0569	10.0484	Cfh	complement component factor h	12628
696	ENSMUSG00000038594	380.528	0.230267	0.105888	2.17463	0.029658	0.9997	8.36331	8.39099	8.61975	8.43478	8.62768	8.63266	8.80388	8.674	Cep85l	centrosomal protein 85-like	100038725
697	ENSMUSG00000021061	3187.05	0.229578	0.10467	2.19334	0.0282826	0.9997	11.4113	11.4403	11.6091	11.6049	12.0283	11.7433	11.5743	11.6019	Sptb	spectrin beta, erythrocytic	20741
698	ENSMUSG00000092541	85.8828	0.229567	0.29089	0.789189	0.430002	0.9997	6.07086	6.49587	6.36018	6.32439	6.02593	5.6647	7.03855	6.99942	Gm20537	predicted gene 20537	NA
699	ENSMUSG00000060675	177.824	0.22941	0.162766	1.40944	0.158704	0.9997	7.52207	7.15977	7.38255	7.36238	7.73872	7.65009	7.17116	7.74005	Pla2g16	phospholipase A2, group XVI	225845
700	ENSMUSG00000060204	52.5791	0.229219	0.312717	0.732991	0.463564	0.9997	5.42532	5.18973	5.92475	5.83095	5.36528	6.22178	5.17196	6.31446	Gm5868	predicted gene 5868	545758
701	ENSMUSG00000024798	514.414	0.229042	0.164932	1.38871	0.164921	0.9997	8.45436	8.69627	9.30053	8.97212	9.15922	9.3085	8.84417	9.12818	Htr7	5-hydroxytryptamine (serotonin) receptor 7	15566
702	ENSMUSG00000037492	717.436	0.228454	0.144333	1.58282	0.113462	0.9997	8.95497	9.27772	9.77447	9.35346	9.58327	9.6838	9.63569	9.48289	Zmat4	zinc finger, matrin type 4	320158
703	ENSMUSG00000000628	184.145	0.228292	0.190671	1.19731	0.231186	0.9997	7.14811	7.74137	7.62992	6.9957	7.66575	7.32824	7.61985	7.90195	Hk2	hexokinase 2	15277
704	ENSMUSG00000036362	73.5398	0.228189	0.31739	0.718953	0.47217	0.9997	6.78302	5.30525	5.42332	6.36189	6.4928	6.36256	5.84475	6.5185	P2ry13	purinergic receptor P2Y, G-protein coupled 13	74191
705	ENSMUSG00000020928	42.6939	0.228087	0.29553	0.77179	0.440239	0.9997	5.03175	5.18973	5.88176	5.02922	5.14871	5.52187	5.79502	5.69431	Higd1b	HIG1 domain family, member 1B	75689
706	ENSMUSG00000032289	708.043	0.227723	0.127919	1.78022	0.0750407	0.9997	9.50881	9.34676	9.11577	9.40377	9.41133	9.37026	9.59812	9.88086	Thsd4	thrombospondin, type I, domain containing 4	207596
707	ENSMUSG00000052525	92.7104	0.22755	0.190562	1.1941	0.232439	0.9997	6.24063	6.73442	6.17673	6.51953	6.5381	6.70432	6.72999	6.64589	Spdya	speedy/RINGO cell cycle regulator family, member A	70891
708	ENSMUSG00000067780	114.448	0.227297	0.18625	1.22039	0.222319	0.9997	6.50048	6.74809	7.11197	6.46888	6.92672	6.90184	6.90428	7.10455	Pi15	peptidase inhibitor 15	94227
709	ENSMUSG00000104868	395.922	0.227215	0.159977	1.4203	0.155522	0.9997	8.93312	8.37786	8.1928	8.44792	8.83248	8.91294	8.4614	8.72022	Gm9954	predicted gene 9954	NA
710	ENSMUSG00000003418	143.542	0.22705	0.195638	1.16056	0.24582	0.9997	6.51527	7.02021	7.18452	7.38076	7.26884	7.49812	7.00614	7.31636	St8sia6	ST8 alpha-N-acetyl-neuraminide alpha-2,8-sialyltransferase 6	241230
711	ENSMUSG00000032489	129.332	0.227018	0.222766	1.01909	0.30816	0.9997	7.04997	6.06445	7.21081	7.05414	6.96039	7.18389	7.32801	7.03975	Kif9	kinesin family member 9	16578
712	ENSMUSG00000020656	68.3247	0.226899	0.233528	0.971615	0.331242	0.9997	5.57396	5.7479	6.15883	6.38028	6.1863	6.42812	6.07054	6.17658	Grhl1	grainyhead-like 1 (Drosophila)	195733
713	ENSMUSG00000041548	197.781	0.226844	0.162754	1.39378	0.163383	0.9997	7.43921	7.80163	7.65567	7.06555	7.69271	7.756	7.64814	7.87248	Hspb8	heat shock protein 8	80888
714	ENSMUSG00000037625	420.351	0.226277	0.123053	1.83886	0.0659351	0.9997	8.58974	8.42118	8.57659	8.79152	8.88017	8.59033	8.77852	9.02816	Cldn11	claudin 11	18417
715	ENSMUSG00000064329	1079.96	0.225925	0.109132	2.07021	0.0384331	0.9997	9.84211	9.73973	10.104	10.1204	10.3722	10.134	10.0648	10.1562	Scn1a	sodium channel, voltage-gated, type I, alpha	20265
716	ENSMUSG00000020053	800.669	0.225893	0.0955926	2.36308	0.0181237	0.9997	9.64948	9.64605	9.47518	9.32051	9.70579	9.69217	9.81168	9.80879	Igf1	insulin-like growth factor 1	16000
717	ENSMUSG00000051041	118.046	0.225659	0.177507	1.27127	0.203633	0.9997	6.72059	6.86568	6.82478	6.6914	6.75827	7.23973	6.75622	7.19065	Olfml1	olfactomedin-like 1	244198
718	ENSMUSG00000046718	48.8002	0.225561	0.252169	0.894482	0.371064	0.9997	5.65631	5.47934	5.61925	5.3234	5.74602	5.74406	6.07054	5.31067	Bst2	bone marrow stromal cell antigen 2	69550
719	ENSMUSG00000084941	151.671	0.225306	0.158371	1.42265	0.154838	0.9997	7.00877	7.35116	6.93402	7.22667	7.26884	7.26686	7.57636	7.30537	Gm11944	predicted gene 11944	NA
720	ENSMUSG00000067081	43.4262	0.22497	0.253833	0.886289	0.375462	0.9997	5.32818	5.37742	5.39302	5.3234	5.61121	5.55159	5.24785	5.85361	Asb18	ankyrin repeat and SOCS box-containing 18	208372
721	ENSMUSG00000045954	281.26	0.224892	0.153189	1.46807	0.142084	0.9997	7.74544	8.23462	8.19719	7.8519	8.06704	8.08551	8.27898	8.52096	Cavin2	caveolae associated 2	20324
722	ENSMUSG00000042942	327.709	0.224477	0.154869	1.44946	0.147209	0.9997	7.83656	8.26347	8.33504	8.46955	8.47686	8.15007	8.67922	8.5162	Greb1l	growth regulation by estrogen in breast cancer-like	381157
723	ENSMUSG00000031478	108.689	0.224409	0.174278	1.28765	0.197869	0.9997	6.5299	6.60512	6.90211	6.56847	6.66605	6.89026	6.93904	7.02643	Nek3	NIMA (never in mitosis gene a)-related expressed kinase 3	23954
724	ENSMUSG00000073792	270.78	0.224209	0.116945	1.91722	0.0552098	0.9997	8.02915	7.88446	7.84102	8.11059	8.25061	8.09563	8.16615	8.25586	Alg6	asparagine-linked glycosylation 6 (alpha-1,3,-glucosyltransferase)	320438
725	ENSMUSG00000008307	72.5906	0.224166	0.210865	1.06308	0.287747	0.9997	5.70871	6.06445	6.29613	6.20566	6.12823	6.24015	6.40484	6.44031	1700109H08Rik	RIKEN cDNA 1700109H08 gene	77036
726	ENSMUSG00000054459	3994.48	0.224158	0.124066	1.80677	0.0707987	0.9997	11.5961	11.6254	12.1425	11.9532	11.9634	12.0764	11.9369	12.2847	Vsnl1	visinin-like 1	26950
727	ENSMUSG00000024421	130.821	0.224034	0.211205	1.06074	0.288809	0.9997	6.6818	6.47957	7.17565	7.2368	7.46926	7.05495	7.19053	6.7947	Lama3	laminin, alpha 3	16774
728	ENSMUSG00000049649	47.034	0.224026	0.295501	0.758121	0.448379	0.9997	5.07231	5.10723	5.76832	5.77645	5.98289	5.71809	5.05006	5.85361	Gpr3	G-protein coupled receptor 3	14748
729	ENSMUSG00000006567	233.832	0.224022	0.131169	1.70788	0.0876582	0.9997	7.7703	7.54382	7.89066	7.81181	8.14232	7.85467	8.02768	7.88729	Atp7b	ATPase, Cu++ transporting, beta polypeptide	11979
730	ENSMUSG00000050840	623.973	0.223946	0.106771	2.09744	0.0359546	0.9997	9.14996	9.40404	9.11577	8.98118	9.317	9.3258	9.41888	9.51185	Cdh20	cadherin 20	23836
731	ENSMUSG00000094628	43.4447	0.223935	0.272529	0.821693	0.411252	0.9997	5.29429	5.34179	5.33045	5.46798	5.26105	5.25911	6.02812	5.62531	Gm3252	predicted gene 3252	NA
732	ENSMUSG00000097156	3400.75	0.223513	0.101314	2.20615	0.0273734	0.9997	11.3954	11.7397	11.58	11.7235	12.0613	11.7041	11.7908	11.7746	Gm3764	predicted gene 3764	NA
733	ENSMUSG00000070780	62.4464	0.223489	0.280047	0.798041	0.424847	0.9997	5.92346	6.42952	5.59284	5.28487	5.82125	5.76958	6.28386	6.39957	Rbm47	RNA binding motif protein 47	245945
734	ENSMUSG00000022829	604.301	0.223289	0.0929487	2.40228	0.0162933	0.9997	9.22609	9.10514	8.97968	9.18061	9.30395	9.26431	9.44532	9.37406	Stxbp5l	syntaxin binding protein 5-like	207227
735	ENSMUSG00000010311	65.1648	0.222939	0.267904	0.83216	0.405319	0.9997	5.36129	6.20991	5.74452	6.24633	6.08818	6.36256	5.60608	6.42008	Optc	opticin	269120
736	ENSMUSG00000022505	971.538	0.222493	0.12693	1.75288	0.079622	0.9997	9.77305	9.46535	10.0958	9.83559	9.96273	10.1728	9.85327	10.1206	Emp2	epithelial membrane protein 2	13731
737	ENSMUSG00000001504	427.328	0.222294	0.369635	0.601387	0.547582	0.9997	7.39193	8.68209	9.03714	8.90066	8.82336	8.51313	9.20469	8.76902	Irx2	Iroquois related homeobox 2 (Drosophila)	16372
738	ENSMUSG00000049404	53.4951	0.222234	0.244124	0.910329	0.362649	0.9997	5.68274	5.69239	5.74452	5.46798	5.39841	5.84352	6.00643	6.15226	Rarres1	retinoic acid receptor responder (tazarotene induced) 1	109222
739	ENSMUSG00000045662	47.0961	0.222042	0.246264	0.901642	0.367247	0.9997	5.54543	5.47934	5.36208	5.50197	5.91582	5.52187	5.42177	5.85361	Henmt1	HEN1 methyltransferase homolog 1 (Arabidopsis)	66715
740	ENSMUSG00000036356	450.263	0.221951	0.103554	2.14334	0.0320861	0.9997	8.8066	8.50815	8.69928	8.77772	8.94608	8.99094	8.79758	8.95624	Csgalnact1	chondroitin sulfate N-acetylgalactosaminyltransferase 1	234356
741	ENSMUSG00000064325	284.452	0.221919	0.170415	1.30223	0.192838	0.9997	8.11901	8.06468	7.92811	8.04294	8.11766	7.7938	8.2835	8.71193	Hhip	Hedgehog-interacting protein	15245
742	ENSMUSG00000022040	97.1044	0.221526	0.171488	1.29178	0.196432	0.9997	6.65534	6.51199	6.48032	6.34326	6.65238	6.74348	6.80728	6.68031	Ephx2	epoxide hydrolase 2, cytoplasmic	13850
743	ENSMUSG00000029819	639.921	0.221445	0.11697	1.89317	0.0583349	0.9997	9.3774	9.30804	8.91719	9.19626	9.36598	9.58487	9.47523	9.27337	Npy	neuropeptide Y	109648
744	ENSMUSG00000024395	72.5349	0.221346	0.261782	0.845536	0.397812	0.9997	5.36129	6.59001	6.31241	5.77645	6.24212	6.20318	6.28386	6.47993	Lims2	LIM and senescent cell antigen like domains 2	225341
745	ENSMUSG00000031490	55.2912	0.221152	0.238845	0.925921	0.354487	0.9997	6.05071	5.72042	5.39302	5.56763	6.04698	6.04501	5.79502	5.76015	Eif4ebp1	eukaryotic translation initiation factor 4E binding protein 1	13685
746	ENSMUSG00000040280	85.7852	0.221047	0.258827	0.854032	0.393088	0.9997	6.36011	6.04242	6.55063	6.30527	6.1863	6.16523	7.20963	6.33622	Ndufa4l2	NADH dehydrogenase (ubiquinone) 1 alpha subcomplex, 4-like 2	407790
747	ENSMUSG00000084166	267.904	0.220962	0.112542	1.96337	0.0496032	0.9997	8.05468	7.98607	7.86329	7.91633	8.21386	8.23952	8.08053	8.16762	Gm6451	predicted gene 6451	NA
748	ENSMUSG00000033306	679.586	0.220793	0.131299	1.6816	0.0926466	0.9997	9.20344	9.27772	9.46065	9.22707	9.22303	9.37234	9.84871	9.54725	Lpp	LIM domain containing preferred translocation partner in lipoma	210126
749	ENSMUSG00000025780	1256.87	0.22076	0.151644	1.45578	0.145454	0.9997	9.93577	10.3513	10.3769	10.0096	10.0733	10.1167	10.6488	10.6649	Itih5	inter-alpha (globulin) inhibitor H5	209378
750	ENSMUSG00000073968	74.1086	0.220617	0.221293	0.996945	0.318791	0.9997	6.1297	5.90267	6.12236	6.30527	6.63858	6.37923	6.3713	5.82313	Trim68	tripartite motif-containing 68	101700
751	ENSMUSG00000052920	391.256	0.22025	0.147016	1.49814	0.134097	0.9997	8.57571	8.09711	8.59334	8.66972	8.52266	8.53189	8.89226	8.89527	Prkg1	protein kinase, cGMP-dependent, type I	19091
752	ENSMUSG00000090919	51.5491	0.220019	0.234492	0.93828	0.3481	0.9997	5.60193	5.82736	5.59284	5.36092	5.86931	5.76958	5.98442	5.62531	Pabpc4l	poly(A) binding protein, cytoplasmic 4-like	241989
753	ENSMUSG00000060600	95.1755	0.219818	0.208648	1.05353	0.292096	0.9997	6.50048	6.57474	6.17673	6.61581	7.08773	6.62267	6.33696	6.61062	Eno3	enolase 3, beta muscle	13808
754	ENSMUSG00000029335	333.109	0.219624	0.168435	1.3039	0.192266	0.9997	8.63445	8.09711	7.8743	8.36262	8.61364	8.13543	8.55401	8.604	Bmp3	bone morphogenetic protein 3	110075
755	ENSMUSG00000040258	588.29	0.219432	0.15563	1.40996	0.158552	0.9997	8.50339	9.26112	9.35262	9.09968	9.19502	9.46114	9.32783	9.23336	Nxph4	neurexophilin 4	104080
756	ENSMUSG00000026831	42.9404	0.219259	0.276857	0.791955	0.428387	0.9997	5.65631	4.7745	5.51057	5.28487	5.52382	5.74406	5.28435	5.66022	1700007K13Rik	RIKEN cDNA 1700007K13 gene	69327
757	ENSMUSG00000050541	403.799	0.219211	0.149784	1.46351	0.143327	0.9997	8.25296	8.23462	8.86847	8.72473	8.88894	8.80604	8.65503	8.70358	Adra1b	adrenergic receptor, alpha 1b	11548
758	ENSMUSG00000018900	450.875	0.219078	0.0933195	2.34761	0.0188942	0.9997	8.68763	8.73456	8.68996	8.71751	9.01446	8.93566	8.94737	8.78887	Slc22a5	solute carrier family 22 (organic cation transporter), member 5	20520
759	ENSMUSG00000029088	798.182	0.219056	0.148482	1.47531	0.140129	0.9997	9.47706	9.51619	9.51441	9.60092	9.44541	9.56861	9.60535	10.2351	Kcnip4	Kv channel interacting protein 4	80334
760	ENSMUSG00000036196	105.241	0.218717	0.189075	1.15678	0.247364	0.9997	6.55874	6.89056	6.40641	6.58442	7.08773	6.58005	6.91596	6.69722	Slc26a8	solute carrier family 26, member 8	224661
761	ENSMUSG00000012017	172.313	0.218643	0.132123	1.65484	0.0979562	0.9997	7.3513	7.38656	7.27866	7.27662	7.56721	7.58691	7.41288	7.59422	Scarf2	scavenger receptor class F, member 2	224024
762	ENSMUSG00000020193	92.5278	0.21859	0.189317	1.15462	0.248245	0.9997	6.20459	6.37767	6.71884	6.38028	6.50806	6.74348	6.54682	6.7947	Zpbp	zona pellucida binding protein	53604
763	ENSMUSG00000043913	83.5217	0.218522	0.243951	0.895759	0.370381	0.9997	6.29305	6.19001	5.98693	6.61581	5.77154	6.70432	6.70328	6.64589	Ccdc60	coiled-coil domain containing 60	269693
764	ENSMUSG00000025592	469.321	0.21839	0.16207	1.3475	0.177819	0.9997	8.31765	8.59396	8.94617	9.07731	8.74503	8.90721	8.99494	9.23914	Dach2	dachshund 2 (Drosophila)	93837
765	ENSMUSG00000085351	44.5689	0.218238	0.320788	0.680317	0.496304	0.9997	4.90274	5.95077	5.42332	5.0751	5.02687	5.58071	5.51687	6.12753	Gm12472	predicted gene 12472	NA
766	ENSMUSG00000041961	640.04	0.218149	0.137915	1.58176	0.113705	0.9997	9.28335	9.38228	9.00244	9.1461	9.03831	9.42145	9.46533	9.71436	Znrf3	zinc and ring finger 3	407821
767	ENSMUSG00000034324	1078.29	0.218131	0.0987472	2.20898	0.0271759	0.9997	9.74353	10.0702	10.1249	9.8815	10.1348	10.2268	10.2664	10.0874	Tmem132c	transmembrane protein 132C	208213
768	ENSMUSG00000023235	266.593	0.218075	0.135456	1.60994	0.107412	0.9997	7.83066	8.09711	7.7543	8.09397	8.36398	7.98563	8.09601	8.19764	Ccl25	chemokine (C-C motif) ligand 25	20300
769	ENSMUSG00000025909	570.459	0.217924	0.115017	1.89472	0.0581295	0.9997	9.00559	8.79181	9.22299	9.12444	9.05659	9.33437	9.31686	9.32867	Sntg1	syntrophin, gamma 1	71096
770	ENSMUSG00000056666	530.559	0.217919	0.107719	2.02304	0.0430692	0.9997	9.17579	8.79181	8.95137	8.8086	9.13486	9.20477	9.07526	9.21879	Retsat	retinol saturase (all trans retinol 13,14 reductase)	67442
771	ENSMUSG00000090235	43.2092	0.217578	0.296838	0.732987	0.463566	0.9997	5.22402	5.80136	5.0095	5.28487	5.18714	5.84352	5.89283	5.17241	Gm16244	predicted gene 16244	NA
772	ENSMUSG00000059921	2192.79	0.217514	0.129093	1.68494	0.0920009	0.9997	10.8783	11.2432	10.9826	10.8028	11.0084	11.19	11.5408	11.0076	Unc5c	unc-5 netrin receptor C	22253
773	ENSMUSG00000059498	98.7405	0.217457	0.185235	1.17395	0.240415	0.9997	6.34363	6.62007	6.81338	6.26625	6.69301	6.85494	6.74316	6.68031	Fcgr3	Fc receptor, IgG, low affinity III	14131
774	ENSMUSG00000047227	152.454	0.217358	0.162984	1.33361	0.182331	0.9997	7.27516	7.16997	7.32754	6.74914	7.36417	7.20275	7.47736	7.41164	Gm527	predicted gene 527	217648
775	ENSMUSG00000062937	670.698	0.217021	0.0916252	2.36858	0.0178567	0.9997	9.32801	9.38228	9.18813	9.20661	9.4922	9.39095	9.46135	9.63103	Mtap	methylthioadenosine phosphorylase	66902
776	ENSMUSG00000059602	1260.14	0.216684	0.152585	1.42009	0.155583	0.9997	10.359	9.58258	10.1957	10.4654	10.397	10.2439	10.566	10.3939	Syn3	synapsin III	27204
777	ENSMUSG00000097290	199.563	0.21663	0.132174	1.63897	0.10122	0.9997	7.5865	7.42964	7.536	7.59275	7.71918	7.80618	7.90412	7.54837	1300002E11Rik	RIKEN cDNA 1300002E11 gene	NA
778	ENSMUSG00000024998	949.296	0.216629	0.115538	1.87497	0.0607968	0.9997	9.60352	10.0133	9.65189	9.81546	9.78622	9.92428	10.1722	10.0729	Plce1	phospholipase C, epsilon 1	74055
779	ENSMUSG00000028020	2273.01	0.216599	0.0864951	2.50417	0.0122738	0.9997	11.1487	10.9474	11.0041	11.0461	11.3082	11.2648	11.0476	11.3803	Glrb	glycine receptor, beta subunit	14658
780	ENSMUSG00000073988	194.458	0.216348	0.176969	1.22252	0.221511	0.9997	7.26645	7.0755	7.86881	7.64692	7.72572	7.76871	7.53151	7.81941	Ttpa	tocopherol (alpha) transfer protein	50500
781	ENSMUSG00000029499	130.718	0.216106	0.156832	1.37794	0.16822	0.9997	6.889	6.8146	7.03558	6.97164	6.97144	7.34531	7.13164	7.10455	Pxmp2	peroxisomal membrane protein 2	19301
782	ENSMUSG00000020420	58.6454	0.21597	0.22771	0.948444	0.342904	0.9997	5.83194	5.90267	5.72032	5.69063	5.93853	5.74406	6.33696	5.91271	Zfp607a	zinc finger protein 607A	545938
783	ENSMUSG00000028019	396.867	0.215957	0.161109	1.34044	0.180103	0.9997	8.43505	8.81474	8.24037	8.54892	8.26865	8.9158	8.91281	8.76902	Pdgfc	platelet-derived growth factor, C polypeptide	54635
784	ENSMUSG00000048349	396.483	0.215933	0.18954	1.13925	0.254599	0.9997	7.98734	8.2587	8.84907	8.81199	8.5524	8.50556	8.7527	9.07419	Pou4f1	POU domain, class 4, transcription factor 1	18996
785	ENSMUSG00000032231	750.515	0.215869	0.130354	1.65603	0.0977161	0.9997	9.40346	9.17515	9.78326	9.33236	9.81718	9.49404	9.71471	9.58407	Anxa2	annexin A2	12306
786	ENSMUSG00000039463	939.545	0.215858	0.115973	1.86127	0.0627057	0.9997	9.56673	9.84371	9.66463	9.95543	9.80796	9.8213	10.1538	10.1065	Slc9a8	solute carrier family 9 (sodium/hydrogen exchanger), member 8	77031
787	ENSMUSG00000026005	592.084	0.215377	0.0973625	2.21212	0.0269586	0.9997	9.2616	9.02033	9.10646	8.99617	9.35969	9.37442	9.17097	9.35021	Rpe	ribulose-5-phosphate-3-epimerase	66646
788	ENSMUSG00000026193	5418.88	0.215038	0.129841	1.65616	0.0976885	0.9997	12.5548	12.1496	12.2082	12.2208	12.4687	12.0976	12.7263	12.6586	Fn1	fibronectin 1	14268
789	ENSMUSG00000091177	114.306	0.214908	0.217451	0.988305	0.323003	0.9997	7.07014	6.42952	6.88043	6.46888	7.13764	7.23057	6.46967	6.85622	Gm15494	predicted gene 15494	NA
790	ENSMUSG00000097103	73.1269	0.214867	0.238216	0.901982	0.367067	0.9997	5.62938	6.14936	6.10377	6.43409	6.41398	6.49082	6.43762	5.79198	Gm2885	predicted gene 2885	NA
791	ENSMUSG00000019846	1187.12	0.214842	0.119131	1.80341	0.0713245	0.9997	10.2394	9.89532	10.1714	10.0816	10.1808	10.0441	10.517	10.477	Lama4	laminin, alpha 4	16775
792	ENSMUSG00000043648	125.692	0.214767	0.18151	1.18322	0.236722	0.9997	6.42419	6.82754	7.18452	6.95946	7.15713	7.00211	7.12159	7.06602	Pld6	phospholipase D family, member 6	194908
793	ENSMUSG00000026202	1344.49	0.214712	0.108587	1.97733	0.0480044	0.9997	10.3864	9.98469	10.4468	10.2685	10.5805	10.466	10.3278	10.6001	Tuba4a	tubulin, alpha 4A	22145
794	ENSMUSG00000063564	690.02	0.214454	0.102903	2.08403	0.0371571	0.9997	9.51618	9.1802	9.38954	9.17008	9.55966	9.56861	9.60174	9.40527	Col23a1	collagen, type XXIII, alpha 1	237759
795	ENSMUSG00000029843	584.19	0.214306	0.118367	1.81052	0.0702145	0.9997	9.18043	9.20272	8.91985	9.00212	9.34064	9.00443	9.31906	9.48045	Slc13a4	solute carrier family 13 (sodium/sulfate symporters), member 4	243755
796	ENSMUSG00000004730	176.48	0.214096	0.174025	1.23026	0.218599	0.9997	7.64145	6.98599	7.45032	7.2864	7.79579	7.67731	7.29261	7.48162	Adgre1	adhesion G protein-coupled receptor E1	13733
797	ENSMUSG00000023456	5494.34	0.213455	0.134839	1.58304	0.113413	0.9997	12.2329	11.9193	12.7277	12.2549	12.4087	12.4985	12.6565	12.5327	Tpi1	triosephosphate isomerase 1	21991
798	ENSMUSG00000030522	699.832	0.213419	0.0979139	2.17966	0.0292828	0.9997	9.2395	9.31954	9.48419	9.31095	9.42144	9.46895	9.60715	9.71021	Mtmr10	myotubularin related protein 10	233315
799	ENSMUSG00000050248	222.075	0.21315	0.131948	1.61541	0.106221	0.9997	7.55106	7.62759	7.8184	7.75657	7.7833	7.95815	8.07533	7.77232	Evc2	EvC ciliary complex subunit 2	68525
800	ENSMUSG00000055799	229.374	0.213138	0.137804	1.54667	0.121943	0.9997	7.75169	7.92717	7.64927	7.60061	7.6793	8.03906	8.07011	7.98002	Tcf7l1	transcription factor 7 like 1 (T cell specific, HMG box)	21415
801	ENSMUSG00000010080	63.1514	0.212611	0.249839	0.850991	0.394774	0.9997	5.32818	6.24891	6.08494	5.7484	6.12823	6.20318	5.7695	6.26995	Epn3	epsin 3	71889
802	ENSMUSG00000049744	52.1157	0.212301	0.237374	0.894374	0.371122	0.9997	5.48662	5.95077	5.36208	5.63044	5.91582	5.71809	5.79502	5.88346	Arhgap15	Rho GTPase activating protein 15	76117
803	ENSMUSG00000047557	650.684	0.212212	0.0919394	2.30817	0.0209896	0.9997	9.24617	9.08102	9.33878	9.27455	9.51881	9.5187	9.35811	9.39753	Lxn	latexin	17035
804	ENSMUSG00000050666	252.534	0.212155	0.135082	1.57057	0.116284	0.9997	7.78258	7.77516	8.09267	7.8253	8.09257	8.19784	7.83198	8.20357	Vstm4	V-set and transmembrane domain containing 4	320736
805	ENSMUSG00000026748	1017.63	0.212145	0.116042	1.82818	0.0675231	0.9997	9.74196	9.6497	10.1836	9.89436	9.99287	10.0336	10.1364	10.2073	Plxdc2	plexin domain containing 2	67448
806	ENSMUSG00000026712	708.527	0.212056	0.125889	1.68446	0.0920926	0.9997	9.49954	8.95696	9.50912	9.40826	9.67062	9.47672	9.44934	9.68075	Mrc1	mannose receptor, C type 1	17533
807	ENSMUSG00000026614	922.202	0.212005	0.0963687	2.19994	0.0278111	0.9997	9.65116	9.61653	9.96673	9.69941	9.93618	9.87076	10.0396	9.96005	Slc30a10	solute carrier family 30, member 10	226781
808	ENSMUSG00000022762	2379.77	0.211758	0.0990488	2.13792	0.0325234	0.9997	10.896	10.9962	11.2228	11.2802	11.1628	11.356	11.3229	11.4229	Ncam2	neural cell adhesion molecule 2	17968
809	ENSMUSG00000027253	938.557	0.21156	0.120247	1.75938	0.0785135	0.9997	9.86105	9.80334	9.85586	9.51406	9.79869	9.76533	10.1087	10.1925	Lrp4	low density lipoprotein receptor-related protein 4	228357
810	ENSMUSG00000034765	124.498	0.211524	0.184435	1.14687	0.251434	0.9997	6.81922	6.93906	7.10264	6.53603	7.11788	7.13565	7.27458	6.69722	Dusp5	dual specificity phosphatase 5	240672
811	ENSMUSG00000039005	101.544	0.21143	0.206131	1.02571	0.30503	0.9997	6.69485	6.41244	6.65644	6.48596	6.78358	6.32863	6.68974	7.20255	Tlr4	toll-like receptor 4	21898
812	ENSMUSG00000102504	101.554	0.211303	0.221818	0.9526	0.340793	0.9997	7.01918	6.52794	6.37576	6.24633	6.91532	7.01284	6.78197	6.31446	Gm21955	predicted gene, 21955	NA
813	ENSMUSG00000082163	46.2789	0.211137	0.244286	0.864304	0.387421	0.9997	5.42532	5.72042	5.39302	5.24529	5.66665	5.55159	5.79502	5.62531	Gm14276	predicted gene 14276	NA
814	ENSMUSG00000037405	86.6365	0.210959	0.180919	1.16604	0.243597	0.9997	6.16763	6.32389	6.4215	6.45159	6.44603	6.52118	6.64833	6.59266	Icam1	intercellular adhesion molecule 1	15894
815	ENSMUSG00000034738	68.9115	0.210897	0.250586	0.841615	0.400003	0.9997	5.57396	6.10753	6.43643	5.80395	5.98289	5.93656	6.53171	6.37876	Nostrin	nitric oxide synthase trafficker	329416
816	ENSMUSG00000094460	54.0268	0.210862	0.23213	0.90838	0.363678	0.9997	5.80812	5.72042	5.42332	5.7198	6.00457	5.93656	5.57695	5.96949	Gm21560	predicted gene, 21560	105245675
817	ENSMUSG00000034327	255.203	0.210581	0.148933	1.41393	0.157383	0.9997	7.77645	7.87826	7.71198	8.16464	8.36817	7.87832	8.00051	8.11197	Kctd9	potassium channel tetramerisation domain containing 9	105440
818	ENSMUSG00000024331	97.6966	0.210466	0.235255	0.89463	0.370985	0.9997	6.51527	5.72042	6.97551	6.58442	6.67959	6.86681	6.70328	6.64589	Dsc2	desmocollin 2	13506
819	ENSMUSG00000048581	191.529	0.2104	0.133135	1.58035	0.114028	0.9997	7.60735	7.34217	7.54291	7.41684	7.74517	7.74961	7.72981	7.52014	E130311K13Rik	RIKEN cDNA E130311K13 gene	329659
820	ENSMUSG00000021196	3911.72	0.210323	0.152434	1.37977	0.167658	0.9997	11.6964	11.4089	11.8971	12.1866	12.3609	12.0577	11.8635	11.789	Pfkp	phosphofructokinase, platelet	56421
821	ENSMUSG00000036905	331.57	0.210236	0.151007	1.39223	0.163853	0.9997	8.04961	8.19522	8.57322	8.19613	8.20452	8.36199	8.54275	8.75294	C1qb	complement component 1, q subcomponent, beta polypeptide	12260
822	ENSMUSG00000037447	98.4736	0.210078	0.22777	0.922328	0.356357	0.9997	6.18623	6.26803	6.93402	6.6002	6.50806	6.56555	7.16139	6.61062	Arid5a	AT rich interactive domain 5A (MRF1-like)	214855
823	ENSMUSG00000021680	98.4094	0.210001	0.269578	0.778999	0.43598	0.9997	6.18623	6.14936	7.25359	6.16381	6.58202	6.81873	6.42132	7.05294	Crhbp	corticotropin releasing hormone binding protein	12919
824	ENSMUSG00000040139	121.112	0.209943	0.169901	1.23568	0.216578	0.9997	6.6284	6.73442	6.82478	7.07687	7.11788	6.84297	7.18088	6.95793	9430038I01Rik	RIKEN cDNA 9430038I01 gene	77252
825	ENSMUSG00000036103	1038.65	0.209898	0.0902972	2.32453	0.0200973	0.9997	10.062	9.80006	9.95122	9.82052	10.1348	10.0044	10.0985	10.2466	Colec12	collectin sub-family member 12	140792
826	ENSMUSG00000028527	418.945	0.209701	0.125542	1.67037	0.0948468	0.9997	8.74521	8.36015	8.68059	8.60864	9.06693	8.77803	8.69286	8.68675	Ak4	adenylate kinase 4	11639
827	ENSMUSG00000022548	1133.96	0.209628	0.154921	1.35313	0.176015	0.9997	9.5125	10.4223	10.0981	9.98277	10.1323	10.0929	10.289	10.4548	Apod	apolipoprotein D	11815
828	ENSMUSG00000063060	127.669	0.209602	0.234172	0.895077	0.370746	0.9997	7.40786	6.06445	6.99581	6.81822	7.02546	7.28467	7.01702	7.09182	Sox7	SRY (sex determining region Y)-box 7	20680
829	ENSMUSG00000109321	302.13	0.209519	0.228003	0.91893	0.358132	0.9997	8.03941	7.36897	8.23611	8.628	8.76739	8.06505	8.40864	8.0006	A330076H08Rik	RIKEN cDNA A330076H08 gene	NA
830	ENSMUSG00000022388	46.5157	0.209518	0.261101	0.802439	0.422299	0.9997	5.42532	4.97391	5.51057	5.83095	5.6936	5.74406	5.7695	5.43683	Ttll8	tubulin tyrosine ligase-like family, member 8	239591
831	ENSMUSG00000104157	57.0694	0.209387	0.243495	0.859921	0.389833	0.9997	5.36129	6.02005	5.79173	5.77645	6.29586	5.91386	5.8201	5.72761	Gm38101	predicted gene, 38101	NA
832	ENSMUSG00000022148	67.0811	0.209292	0.240541	0.87009	0.384251	0.9997	6.25831	5.878	5.92475	5.80395	6.22375	5.86735	5.89283	6.64589	Fyb	FYN binding protein	23880
833	ENSMUSG00000006281	127.077	0.20928	0.161159	1.29859	0.194084	0.9997	6.86611	6.72061	6.96525	7.00758	6.91532	7.19335	7.26548	6.99942	Tep1	telomerase associated protein 1	21745
834	ENSMUSG00000090031	64.7194	0.209194	0.21663	0.965675	0.334207	0.9997	5.96714	6.02005	5.76832	5.95882	6.00457	6.39571	5.86899	6.22402	4732440D04Rik	RIKEN cDNA 4732440D04 gene	NA
835	ENSMUSG00000082536	63.69	0.209079	0.220764	0.947069	0.343604	0.9997	5.87843	5.77488	6.17673	5.7484	6.12823	5.81929	6.19079	6.29238	Gm13456	predicted gene 13456	NA
836	ENSMUSG00000017057	386.238	0.208731	0.133261	1.56633	0.117272	0.9997	8.30919	8.39099	8.84628	8.3346	8.64849	8.65679	8.67922	8.80456	Il13ra1	interleukin 13 receptor, alpha 1	16164
837	ENSMUSG00000023224	248.559	0.208651	0.142713	1.46203	0.143733	0.9997	7.74544	7.57485	8.08795	7.95978	8.13742	7.88999	8.19998	8.00739	Serping1	serine (or cysteine) peptidase inhibitor, clade G, member 1	12258
838	ENSMUSG00000062070	2548.46	0.208578	0.123541	1.68834	0.0913468	0.9997	11.0863	11.1541	11.4939	11.0518	11.1427	11.2986	11.5544	11.6203	Pgk1	phosphoglycerate kinase 1	18655
839	ENSMUSG00000027009	389.097	0.208204	0.127118	1.63788	0.101447	0.9997	8.60018	8.21997	8.43879	8.69932	8.78002	8.56869	8.85635	8.604	Itga4	integrin alpha 4	16401
840	ENSMUSG00000087088	79.3481	0.207773	0.208764	0.99525	0.319614	0.9997	6.27579	5.97423	6.43643	6.16381	6.71947	6.22178	6.50103	6.2005	Gm16638	predicted gene, 16638	NA
841	ENSMUSG00000045532	280.928	0.207635	0.194148	1.06947	0.284859	0.9997	7.62109	8.17511	8.49336	7.64692	8.12262	8.55409	8.09087	8.13697	C1ql1	complement component 1, q subcomponent-like 1	23829
842	ENSMUSG00000074452	44.93	0.207538	0.280953	0.738696	0.460092	0.9997	5.68274	5.34179	4.96899	5.56763	5.29664	5.29469	5.91627	5.85361	Pate2	prostate and testis expressed 2	330921
843	ENSMUSG00000028370	177.004	0.207537	0.221096	0.938677	0.347897	0.9997	6.70778	7.15977	7.94387	7.38076	7.48477	7.45159	7.53908	7.80389	Pappa	pregnancy-associated plasma protein A	18491
844	ENSMUSG00000024565	962.726	0.207358	0.152934	1.35587	0.175142	0.9997	9.63771	9.66058	9.86693	10.0214	10.4523	9.76215	9.70801	10.0015	Sall3	sal-like 3 (Drosophila)	20689
845	ENSMUSG00000053819	3772.27	0.207354	0.130132	1.59342	0.111066	0.9997	11.3984	11.6556	12.0006	11.9608	11.9836	11.9334	11.7708	12.2049	Camk2d	calcium/calmodulin-dependent protein kinase II, delta	108058
846	ENSMUSG00000030560	329.171	0.207263	0.122896	1.68649	0.0917024	0.9997	8.25736	8.22975	8.30281	8.24712	8.6622	8.45141	8.17103	8.53983	Ctsc	cathepsin C	13032
847	ENSMUSG00000058135	1732.74	0.206386	0.146836	1.40556	0.159855	0.9997	10.2238	10.5242	11.0128	10.7347	10.6276	10.809	10.8646	11.0971	Gstm1	glutathione S-transferase, mu 1	14862
848	ENSMUSG00000028876	743.778	0.206187	0.279353	0.738087	0.460462	0.9997	9.11884	8.86267	9.88881	9.6396	9.8845	9.79514	9.61792	9.15902	Epha10	Eph receptor A10	230735
849	ENSMUSG00000063531	503.649	0.206062	0.110127	1.87112	0.0613283	0.9997	8.74521	8.75164	9.00494	8.96908	9.22072	8.89277	9.13144	9.04807	Sema3e	sema domain, immunoglobulin domain (Ig), short basic domain, secreted, (semaphorin) 3E	20349
850	ENSMUSG00000036907	143.712	0.205843	0.302376	0.680753	0.496028	0.9997	6.5299	6.66402	7.62341	7.19586	6.52316	6.80646	7.98397	7.34882	C1ql2	complement component 1, q subcomponent-like 2	226359
851	ENSMUSG00000029826	89.2085	0.205783	0.196085	1.04946	0.293967	0.9997	6.55874	6.1286	6.37576	6.46888	6.86879	6.62267	6.48543	6.33622	Zc3hav1	zinc finger CCCH type, antiviral 1	78781
852	ENSMUSG00000063428	78.1429	0.205759	0.204279	1.00725	0.313817	0.9997	6.16763	6.30551	6.17673	6.14242	6.00457	6.36256	6.60569	6.57447	Ddo	D-aspartate oxidase	70503
853	ENSMUSG00000039087	313.494	0.205594	0.125121	1.64316	0.10035	0.9997	8.14301	8.04265	8.34299	8.22185	8.37234	8.55409	8.47725	8.14315	Rreb1	ras responsive element binding protein 1	68750
854	ENSMUSG00000001865	151.996	0.205495	0.197161	1.04227	0.297284	0.9997	7.09987	7.0755	7.09325	7.31536	7.27777	7.37885	6.79468	7.80389	Cpa3	carboxypeptidase A3, mast cell	12873
855	ENSMUSG00000041797	544.22	0.205428	0.145452	1.41234	0.157848	0.9997	9.18737	8.43816	9.15692	9.03441	9.20442	9.10557	9.15134	9.29296	Abca9	ATP-binding cassette, sub-family A (ABC1), member 9	217262
856	ENSMUSG00000091971	112.457	0.205272	0.231327	0.887367	0.374881	0.9997	6.25831	6.49587	7.19333	6.76323	6.73252	7.3368	6.68974	6.84108	Hspa1a	heat shock protein 1A	193740
857	ENSMUSG00000056899	58.1145	0.205189	0.266213	0.770767	0.440845	0.9997	5.57396	5.4122	6.21186	5.77645	5.93853	5.93656	5.54722	6.39957	Immp2l	IMP2 inner mitochondrial membrane peptidase-like (S. cerevisiae)	93757
858	ENSMUSG00000072663	86.9501	0.205129	0.20454	1.00288	0.315919	0.9997	6.3764	5.95077	6.45121	6.56847	6.43009	6.84297	6.48543	6.42008	Spef2	sperm flagellar 2	320277
859	ENSMUSG00000030621	541.868	0.204936	0.115871	1.76866	0.0769514	0.9997	9.0238	8.64967	9.17038	9.01688	9.12993	9.16205	9.15134	9.28739	Me3	malic enzyme 3, NADP(+)-dependent, mitochondrial	109264
860	ENSMUSG00000061462	161.517	0.2049	0.18372	1.11529	0.264728	0.9997	7.27516	7.21005	7.0647	7.38076	7.48477	6.93605	7.41288	7.81167	Obscn	obscurin, cytoskeletal calmodulin and titin-interacting RhoGEF	380698
861	ENSMUSG00000023367	282.635	0.204849	0.166895	1.22742	0.219666	0.9997	7.89426	7.77516	8.43508	7.96588	7.92647	8.37035	8.18075	8.45787	Tmem176a	transmembrane protein 176A	66058
862	ENSMUSG00000102758	75.4456	0.204716	0.228329	0.896586	0.36994	0.9997	6.3925	5.60491	6.43643	6.00696	6.27817	6.16523	6.42132	6.5374	Naaladl2	N-acetylated alpha-linked acidic dipeptidase-like 2	635702
863	ENSMUSG00000024812	945.132	0.204521	0.0819035	2.49709	0.0125216	0.9997	9.81399	9.8453	9.79344	9.65856	9.8947	9.92712	10.0621	10.0484	Tjp2	tight junction protein 2	21873
864	ENSMUSG00000037337	163.279	0.20444	0.144009	1.41963	0.155716	0.9997	7.31796	7.11825	7.12124	7.44332	7.48477	7.55058	7.45352	7.32726	Map4k1	mitogen-activated protein kinase kinase kinase kinase 1	26411
865	ENSMUSG00000039167	536.317	0.204406	0.176947	1.15518	0.248017	0.9997	8.81857	9.01185	9.35655	8.54077	8.88603	8.91866	9.23763	9.53554	Adgrl4	adhesion G protein-coupled receptor L4	170757
866	ENSMUSG00000042988	110.374	0.204384	0.173537	1.17775	0.238895	0.9997	6.86611	6.49587	6.55063	6.83165	7.07753	6.89026	6.75622	6.84108	Notum	notum pectinacetylesterase homolog (Drosophila)	77583
867	ENSMUSG00000026814	778.85	0.20355	0.105339	1.93233	0.053319	0.9997	9.64781	9.33322	9.65828	9.33	9.60294	9.73489	9.80855	9.66795	Eng	endoglin	13805
868	ENSMUSG00000020131	79.9959	0.203459	0.228317	0.891123	0.372863	0.9997	6.3925	5.97423	6.39117	6.14242	6.69301	6.70432	5.91627	6.29238	Pcsk4	proprotein convertase subtilisin/kexin type 4	18551
869	ENSMUSG00000001999	283.67	0.203402	0.122701	1.65771	0.0973769	0.9997	8.15722	7.96865	8.03498	8.03135	8.42152	8.28888	8.25619	8.0006	Blvra	biliverdin reductase A	109778
870	ENSMUSG00000045613	533.669	0.203351	0.119587	1.70044	0.0890475	0.9997	8.69739	8.90907	9.13191	9.05172	9.10506	8.96908	9.23996	9.3068	Chrm2	cholinergic receptor, muscarinic 2, cardiac	243764
871	ENSMUSG00000053205	205.85	0.20319	0.136081	1.49315	0.135397	0.9997	7.70086	7.61272	7.45032	7.56889	7.7707	7.61533	7.73641	8.01416	Styx	serine/threonine/tyrosine interaction protein	56291
872	ENSMUSG00000058979	519.079	0.2031	0.106441	1.9081	0.0563779	0.9997	8.85681	8.88451	8.86572	9.0603	9.24824	9.13532	9.18551	8.88054	Hdhd5	haloacid dehalogenase like hydrolase domain containing 5	214932
873	ENSMUSG00000027695	363.116	0.202912	0.142578	1.42317	0.154688	0.9997	8.26613	8.46325	8.52862	8.3346	8.49229	8.25315	8.69286	8.90985	Pld1	phospholipase D1	18805
874	ENSMUSG00000032733	164.39	0.20276	0.151816	1.33556	0.181692	0.9997	7.26645	7.47968	7.13045	7.16437	7.43773	7.36218	7.69634	7.33808	Snx33	sorting nexin 33	235406
875	ENSMUSG00000028581	358.43	0.202667	0.117881	1.71926	0.0855668	0.9997	8.60365	8.29642	8.42763	8.16994	8.55608	8.60103	8.50845	8.68251	Laptm5	lysosomal-associated protein transmembrane 5	16792
876	ENSMUSG00000030562	75.799	0.202419	0.236314	0.856568	0.391684	0.9997	6.09074	5.80136	6.53684	6.09866	5.86931	6.3457	6.5912	6.5374	Nox4	NADPH oxidase 4	50490
877	ENSMUSG00000092368	454.875	0.202315	0.172959	1.16973	0.242111	0.9997	9.01603	8.11832	8.93043	8.68829	9.15438	9.02046	8.78171	8.72022	A930015D03Rik	RIKEN cDNA A930015D03 gene	NA
878	ENSMUSG00000021591	412.562	0.202238	0.10801	1.87241	0.0611496	0.9997	8.58974	8.53995	8.6743	8.54485	8.88017	8.94689	8.67235	8.63065	Glrx	glutaredoxin	93692
879	ENSMUSG00000033420	999.23	0.202186	0.0920963	2.19537	0.028137	0.9997	9.74666	9.97454	9.90634	9.80529	9.96135	10.0519	9.98385	10.2423	Antxr1	anthrax toxin receptor 1	69538
880	ENSMUSG00000097413	250.194	0.202158	0.155408	1.30082	0.19332	0.9997	7.93881	7.36897	7.9952	8.07152	8.04629	8.22115	8.00599	7.99377	A830052D11Rik	RIKEN cDNA A830052D11 gene	NA
881	ENSMUSG00000045160	138.344	0.202125	0.15215	1.32846	0.184028	0.9997	7.07014	6.84036	6.99581	7.15371	7.33023	7.08574	7.30154	7.14209	Bola3	bolA-like 3 (E. coli)	78653
882	ENSMUSG00000100706	59.6641	0.201942	0.281178	0.718202	0.472633	0.9997	6.25831	5.14907	6.04653	5.56763	6.39769	5.69164	5.84475	6.05067	Gm19744	predicted gene, 19744	NA
883	ENSMUSG00000003824	455.356	0.2019	0.109481	1.84416	0.0651603	0.9997	8.79453	8.46325	8.86019	8.76727	8.83248	8.93848	9.00865	8.94213	Syce2	synaptonemal complex central element protein 2	71846
884	ENSMUSG00000087620	200.305	0.201282	0.178824	1.12559	0.260339	0.9997	7.24886	7.13916	7.94909	7.70643	7.65208	7.74961	7.83813	7.75628	5330434G04Rik	RIKEN cDNA 5330434G04 gene	NA
885	ENSMUSG00000038879	214.918	0.200781	0.160218	1.25317	0.210143	0.9997	7.61424	7.28702	7.7242	7.90367	7.79579	7.68403	7.75604	8.13076	Nipal2	NIPA-like domain containing 2	223473
886	ENSMUSG00000085287	106.308	0.200676	0.211584	0.948448	0.342901	0.9997	6.31011	7.13916	6.43643	6.53603	6.89224	6.5944	6.81977	7.02643	4833418N02Rik	RIKEN cDNA 4833418N02 gene	NA
887	ENSMUSG00000097827	88.1904	0.20067	0.231544	0.86666	0.386128	0.9997	6.34363	6.35997	6.61767	6.14242	6.79606	6.90184	5.93935	6.47993	5330439K02Rik	RIKEN cDNA 5330439K02 gene	NA
888	ENSMUSG00000082896	131.38	0.200417	0.176317	1.13668	0.255671	0.9997	6.77075	6.92709	7.1396	6.92229	7.06727	6.93605	7.49304	7.01299	Gm5844	predicted gene 5844	NA
889	ENSMUSG00000036552	95.8971	0.200385	0.188423	1.06349	0.287562	0.9997	6.5299	6.66402	6.43643	6.34326	6.89224	6.58005	6.85659	6.37876	Ermard	ER membrane associated RNA degradation	381062
890	ENSMUSG00000030074	166.607	0.200126	0.14092	1.42014	0.155566	0.9997	7.37581	7.30564	7.18452	7.27662	7.6793	7.47505	7.37953	7.38057	Gxylt2	glucoside xylosyltransferase 2	232313
891	ENSMUSG00000097415	395.324	0.200097	0.143733	1.39215	0.163878	0.9997	8.77008	8.41262	8.42763	8.46525	8.93201	8.32375	8.73961	8.84305	AU020206	expressed sequence AU020206	NA
892	ENSMUSG00000030301	878.7	0.200015	0.0871722	2.29448	0.0217631	0.9997	9.66945	9.57301	9.76415	9.69391	9.72877	9.85148	9.93447	9.98436	Ccdc91	coiled-coil domain containing 91	67015
893	ENSMUSG00000020573	120.617	0.199982	0.16625	1.2029	0.229014	0.9997	6.97708	6.80154	6.71884	6.77717	7.15713	6.90184	6.80728	7.19065	Pik3cg	phosphatidylinositol-4,5-bisphosphate 3-kinase catalytic subunit gamma	30955
894	ENSMUSG00000027800	259.552	0.199967	0.135052	1.48067	0.138696	0.9997	7.94428	8.0371	7.81269	7.87802	8.00923	8.01259	7.99502	8.4278	Tm4sf1	transmembrane 4 superfamily member 1	17112
895	ENSMUSG00000030701	333.817	0.199956	0.137185	1.45756	0.144962	0.9997	8.29212	7.93317	8.56984	8.26702	8.39304	8.59747	8.41689	8.52096	Plekhb1	pleckstrin homology domain containing, family B (evectins) member 1	27276
896	ENSMUSG00000033174	1430.71	0.199898	0.10554	1.89405	0.0582187	0.9997	10.3824	10.2286	10.5064	10.3903	10.8164	10.6159	10.3634	10.4843	Mgll	monoglyceride lipase	23945
897	ENSMUSG00000034449	101.873	0.199882	0.196886	1.01522	0.310001	0.9997	6.14879	6.86568	6.6045	6.63124	6.69301	6.99131	6.81977	6.57447	Dhrs11	dehydrogenase/reductase (SDR family) member 11	192970
898	ENSMUSG00000031434	172.492	0.19977	0.144894	1.37873	0.167978	0.9997	7.41576	7.52805	7.28693	7.07687	7.58171	7.62235	7.49304	7.43198	Morc4	microrchidia 4	75746
899	ENSMUSG00000074519	113.415	0.199756	0.18119	1.10247	0.270259	0.9997	7.04997	6.80154	6.49466	6.51953	6.98241	6.75629	6.97298	7.01299	Zfp971	zinc finger protein 971	626848
900	ENSMUSG00000071379	1487.07	0.19961	0.128513	1.55323	0.120369	0.9997	9.9963	10.4297	10.7251	10.4995	10.5615	10.7186	10.5464	10.7073	Hpcal1	hippocalcin-like 1	53602
901	ENSMUSG00000031659	526.765	0.199566	0.128728	1.55028	0.121074	0.9997	8.75459	8.66056	9.16814	9.11074	9.09751	8.99905	9.19273	9.2592	Adcy7	adenylate cyclase 7	11513
902	ENSMUSG00000064339	42207.4	0.199451	0.126119	1.58145	0.113775	0.9997	15.0188	15.4658	15.4189	15.0917	15.2194	15.3867	15.4147	15.7684	mt-Rnr2	mitochondrially encoded 16S rRNA	NA
903	ENSMUSG00000038457	83.8765	0.199303	0.254608	0.782782	0.433755	0.9997	6.7333	6.37767	5.72032	6.20566	6.69301	6.42812	5.96206	6.7947	Tmem255b	transmembrane protein 255B	272465
904	ENSMUSG00000060002	838.247	0.198976	0.115738	1.71919	0.0855789	0.9997	9.43296	9.53406	9.79199	9.6529	9.65013	9.78735	9.68941	10.0729	Chpt1	choline phosphotransferase 1	212862
905	ENSMUSG00000026395	56.6317	0.198761	0.251589	0.790023	0.429514	0.9997	6.09074	5.69239	5.59284	5.53517	5.55354	6.20318	5.74352	6.17658	Ptprc	protein tyrosine phosphatase, receptor type, C	19264
906	ENSMUSG00000032985	402.759	0.198737	0.154308	1.28793	0.197771	0.9997	8.62084	8.35569	8.6099	8.61253	8.88017	8.20253	8.87741	8.93858	5730522E02Rik	RIKEN cDNA 5730522E02 gene	NA
907	ENSMUSG00000055421	5309.19	0.198727	0.0971625	2.0453	0.0408249	0.9997	12.1483	12.2344	12.3383	12.3559	12.2524	12.3642	12.5476	12.6805	Pcdh9	protocadherin 9	211712
908	ENSMUSG00000109008	95.1788	0.19857	0.184492	1.07631	0.28179	0.9997	6.25831	6.74809	6.40641	6.48596	6.74546	6.53612	6.60569	6.82579	Gm44899	predicted gene 44899	NA
909	ENSMUSG00000000594	1285.27	0.198512	0.0767302	2.58715	0.00967742	0.9997	10.2405	10.1676	10.3545	10.1313	10.4552	10.466	10.357	10.4196	Gm2a	GM2 ganglioside activator protein	14667
910	ENSMUSG00000106317	52.703	0.198325	0.242974	0.816238	0.414364	0.9997	5.48662	5.92692	5.42332	5.69063	5.52382	5.81929	5.89283	6.07675	Gm43848	predicted gene 43848	NA
911	ENSMUSG00000057176	81.5452	0.198288	0.189389	1.04699	0.295106	0.9997	6.43977	6.28689	6.1944	6.12071	6.47738	6.6086	6.28386	6.46026	Ccdc189	coiled-coil domain containing 189	233899
912	ENSMUSG00000060477	127.784	0.197916	0.151011	1.31061	0.18999	0.9997	7.01918	6.84036	6.91283	6.84495	7.05693	7.19335	7.00614	7.15438	Irak2	interleukin-1 receptor-associated kinase 2	108960
913	ENSMUSG00000097622	60.8454	0.19788	0.275079	0.719356	0.471922	0.9997	5.03175	6.06445	5.98693	6.07628	5.6936	5.84352	6.19079	6.35764	A330033J07Rik	RIKEN cDNA A330033J07 gene	NA
914	ENSMUSG00000018672	68.1283	0.197578	0.200993	0.983006	0.325604	0.9997	6.09074	6.04242	6.08494	5.80395	6.33061	6.16523	6.19079	6.12753	Copz2	coatomer protein complex, subunit zeta 2	56358
915	ENSMUSG00000045410	337.407	0.197455	0.118541	1.66572	0.0957695	0.9997	8.36331	8.38663	8.27401	8.17521	8.57794	8.64994	8.47725	8.25014	Akr1e1	aldo-keto reductase family 1, member E1	56043
916	ENSMUSG00000031586	169.691	0.197254	0.164144	1.20171	0.229477	0.9997	7.41576	7.33312	7.31951	7.16437	7.36417	7.16479	7.63406	7.80389	Rbpms	RNA binding protein gene with multiple splicing	19663
917	ENSMUSG00000023328	1660.87	0.197141	0.132596	1.48678	0.137074	0.9997	10.3079	10.3115	10.9602	10.6995	10.6991	10.8759	10.7632	10.8312	Ache	acetylcholinesterase	11423
918	ENSMUSG00000021278	251.506	0.197128	0.171674	1.14827	0.250857	0.9997	7.45464	7.90902	8.03988	8.03135	7.9434	8.11069	7.75604	8.41252	Amn	amnionless	93835
919	ENSMUSG00000050967	1310.21	0.197024	0.107858	1.8267	0.0677448	0.9997	10.0557	10.2077	10.4385	10.2893	10.3256	10.5234	10.2857	10.6444	Creg2	cellular repressor of E1A-stimulated genes 2	263764
920	ENSMUSG00000029650	85.7527	0.197018	0.219927	0.895835	0.370341	0.9997	6.24063	6.39516	6.29613	6.39844	6.1672	6.25828	6.53171	7.02643	Slc46a3	solute carrier family 46, member 3	71706
921	ENSMUSG00000039126	565.976	0.19701	0.112634	1.74912	0.0802709	0.9997	9.0721	8.8341	9.04203	9.20661	9.11506	9.31934	9.09851	9.41296	Prune2	prune homolog 2	353211
922	ENSMUSG00000000093	120.665	0.196903	0.202814	0.970851	0.331623	0.9997	7.21303	6.52794	6.95492	6.46888	7.14741	6.75629	7.20011	6.94383	Tbx2	T-box 2	21385
923	ENSMUSG00000061461	355.268	0.196436	0.121942	1.61089	0.107204	0.9997	8.25296	8.28239	8.6066	8.32988	8.3848	8.69724	8.6375	8.54917	Smim20	small integral membrane protein 20	66278
924	ENSMUSG00000031925	735.622	0.196396	0.0911884	2.15373	0.031261	0.9997	9.28982	9.5439	9.45516	9.39249	9.47483	9.66523	9.67402	9.65502	Maml2	mastermind like 2 (Drosophila)	270118
925	ENSMUSG00000079414	54.736	0.196362	0.219904	0.892945	0.371886	0.9997	5.68274	5.77488	5.76832	5.56763	5.91582	6.00261	5.79502	5.85361	Gm11110	predicted gene 11110	NA
926	ENSMUSG00000001029	73.5222	0.196315	0.204225	0.961269	0.336417	0.9997	6.25831	6.10753	6.29613	5.7484	6.27817	6.42812	6.31948	6.22402	Icam2	intercellular adhesion molecule 2	15896
927	ENSMUSG00000057604	129.12	0.196007	0.203092	0.965118	0.334486	0.9997	6.6284	7.29636	6.91283	6.77717	7.0041	7.46727	7.16139	6.73045	Lmcd1	LIM and cysteine-rich domains 1	30937
928	ENSMUSG00000025270	184.623	0.19599	0.422301	0.4641	0.642576	0.9997	6.83108	7.70677	7.31143	7.72094	6.62465	7.39534	8.43729	7.48162	Alas2	aminolevulinic acid synthase 2, erythroid	11656
929	ENSMUSG00000024899	101.462	0.19592	0.265646	0.737524	0.460803	0.9997	6.47044	6.10753	6.8473	6.76323	6.91532	6.12626	6.40484	7.34882	Papss2	3'-phosphoadenosine 5'-phosphosulfate synthase 2	23972
930	ENSMUSG00000032717	66.5672	0.195862	0.212125	0.923331	0.355835	0.9997	5.90112	5.878	6.27967	5.80395	6.27817	6.24015	6.13191	6.02412	Mdfi	MyoD family inhibitor	17240
931	ENSMUSG00000025492	107.805	0.195816	0.206999	0.945975	0.344161	0.9997	6.6818	6.44639	6.8019	6.6914	6.50806	6.56555	6.92754	7.30537	Ifitm3	interferon induced transmembrane protein 3	66141
932	ENSMUSG00000018008	135.02	0.195548	0.208731	0.936839	0.348841	0.9997	7.3095	6.35997	6.88043	7.21647	7.18588	7.3368	6.88063	7.28315	Cyth4	cytohesin 4	72318
933	ENSMUSG00000091002	999.224	0.195388	0.0937682	2.08374	0.0371842	0.9997	9.79745	9.74315	9.97825	9.93069	10.2241	10.0866	9.96991	9.94243	Tcerg1l	transcription elongation regulator 1-like	70571
934	ENSMUSG00000030844	471.471	0.195356	0.15901	1.22858	0.219231	0.9997	8.52911	8.65331	9.0469	8.85207	9.07207	9.33224	8.69963	8.70776	Rgs10	regulator of G-protein signalling 10	67865
935	ENSMUSG00000015305	2294.37	0.195287	0.0845636	2.30935	0.020924	0.9997	11.0035	10.9869	11.2049	11.0475	11.1018	11.3634	11.2118	11.3439	Sash1	SAM and SH3 domain containing 1	70097
936	ENSMUSG00000041577	189.012	0.195202	0.1707	1.14354	0.252816	0.9997	7.62109	7.38656	7.62992	7.18544	7.24172	7.65009	7.85643	7.83478	Prelp	proline arginine-rich end leucine-rich repeat	116847
937	ENSMUSG00000079388	68.065	0.195174	0.221026	0.883035	0.377218	0.9997	6.09074	5.51177	6.21186	6.12071	6.02593	6.31137	6.17143	6.29238	2610042L04Rik	RIKEN cDNA 2610042L04 gene	554327
938	ENSMUSG00000039911	297.774	0.195112	0.111393	1.75157	0.0798482	0.9997	8.13824	8.21505	8.1114	8.01379	8.38066	8.27113	8.1904	8.41763	Spsb1	splA/ryanodine receptor domain and SOCS box containing 1	74646
939	ENSMUSG00000056947	1100.55	0.194923	0.282387	0.690267	0.490026	0.9997	9.13089	10.2906	9.95641	10.3477	10.318	9.97588	10.4044	10.0549	Mab21l1	mab-21-like 1 (C. elegans)	17116
940	ENSMUSG00000031576	86.8165	0.194675	0.182967	1.06399	0.287335	0.9997	6.36011	6.08615	6.49466	6.45159	6.52316	6.5944	6.56176	6.5185	Kcnu1	potassium channel, subfamily U, member 1	16532
941	ENSMUSG00000031465	167.686	0.194564	0.211384	0.920429	0.357348	0.9997	6.69485	7.40395	7.78962	7.07687	7.33023	7.40351	7.72318	7.48162	Angpt2	angiopoietin 2	11601
942	ENSMUSG00000067567	435.104	0.194344	0.104964	1.85154	0.0640922	0.9997	8.58274	8.58255	8.78926	8.70298	8.8595	8.71047	8.85635	9.01136	Hdac8	histone deacetylase 8	70315
943	ENSMUSG00000053706	42.5804	0.194229	0.253738	0.76547	0.443991	0.9997	5.51633	5.44616	5.16101	5.24529	5.49348	5.74406	5.48586	5.39599	B430305J03Rik	RIKEN cDNA B430305J03 gene	NA
944	ENSMUSG00000025324	152.551	0.194184	0.183847	1.05623	0.290865	0.9997	6.889	7.33312	7.08379	7.30577	7.72572	7.01284	7.23782	7.34882	Atp10a	ATPase, class V, type 10A	11982
945	ENSMUSG00000042797	446.84	0.194019	0.119007	1.63031	0.103036	0.9997	8.59671	8.81798	8.77465	8.62029	8.96556	8.6465	8.84111	9.11251	Aqp11	aquaporin 11	66333
946	ENSMUSG00000052914	297.748	0.194011	0.129561	1.49745	0.134277	0.9997	8.18985	8.04265	8.21894	8.01967	8.26416	8.29768	8.08571	8.58141	Cyp2j6	cytochrome P450, family 2, subfamily j, polypeptide 6	13110
947	ENSMUSG00000000579	62.9113	0.193913	0.25038	0.774473	0.438651	0.9997	5.90112	5.37742	5.90342	6.28589	6.1863	6.39571	5.86899	5.82313	Dynlt1c	dynein light chain Tctex-type 1C	100040563
948	ENSMUSG00000032291	361.178	0.193777	0.155646	1.24499	0.213136	0.9997	8.3836	8.13403	8.59999	8.44792	8.83551	8.80604	8.22367	8.41763	Crabp1	cellular retinoic acid binding protein I	12903
949	ENSMUSG00000028521	393.336	0.193755	0.0944062	2.05236	0.0401349	0.9997	8.50339	8.43816	8.58666	8.56106	8.71575	8.74625	8.71308	8.69098	Slc35d1	solute carrier family 35 (UDP-glucuronic acid/UDP-N-acetylgalactosamine dual transporter), member D1	242585
950	ENSMUSG00000034930	189.725	0.193755	0.13829	1.40107	0.161192	0.9997	7.28382	7.52805	7.46496	7.61621	7.71261	7.77502	7.69634	7.46197	Rtkn	rhotekin	20166
951	ENSMUSG00000022488	189.032	0.193679	0.139515	1.38823	0.165066	0.9997	7.55106	7.29636	7.42808	7.58484	7.7516	7.60828	7.46946	7.80389	Nckap1l	NCK associated protein 1 like	105855
952	ENSMUSG00000046768	284.895	0.193636	0.170142	1.13809	0.255084	0.9997	8.08967	7.6856	8.34695	8.03716	7.949	8.12063	8.6054	8.25586	Rhoj	ras homolog family member J	80837
953	ENSMUSG00000015879	598.405	0.193521	0.111814	1.73074	0.0834973	0.9997	9.0721	9.18524	9.13877	9.11623	9.57061	9.33651	9.26757	9.05792	Fam184b	family with sequence similarity 184, member B	58227
954	ENSMUSG00000037206	695.137	0.193296	0.0878122	2.20124	0.0277192	0.9997	9.41139	9.23708	9.46065	9.24975	9.50367	9.55033	9.59631	9.49502	Islr	immunoglobulin superfamily containing leucine-rich repeat	26968
955	ENSMUSG00000096936	110.618	0.193142	0.189796	1.01763	0.308854	0.9997	6.83108	6.52794	6.75502	6.67659	7.15713	6.85494	6.45373	7.02643	Gm3510	predicted gene 3510	NA
956	ENSMUSG00000020042	1345.06	0.192897	0.0880038	2.19192	0.0283855	0.9997	10.1187	10.2941	10.3146	10.435	10.556	10.3555	10.4841	10.5463	Btbd11	BTB (POZ) domain containing 11	74007
957	ENSMUSG00000040016	483.151	0.192851	0.123085	1.56681	0.117159	0.9997	8.96847	8.67495	8.93307	8.67345	9.00374	9.21409	8.75595	9.04147	Ptger3	prostaglandin E receptor 3 (subtype EP3)	19218
958	ENSMUSG00000019528	1013.74	0.192761	0.0826527	2.33219	0.0196909	0.9997	9.95487	9.78853	9.9434	9.8538	10.0682	10.1389	9.94448	10.1608	Gyg	glycogenin	27357
959	ENSMUSG00000041959	504.909	0.192345	0.147715	1.30213	0.192871	0.9997	9.05955	8.42118	9.19692	8.73191	9.09246	9.10807	9.11886	8.98062	S100a10	S100 calcium binding protein A10 (calpactin)	20194
960	ENSMUSG00000018340	1625.2	0.192227	0.104364	1.84189	0.0654912	0.9997	10.7482	10.3058	10.6693	10.5099	10.8519	10.8559	10.6953	10.6235	Anxa6	annexin A6	11749
961	ENSMUSG00000020878	43.9926	0.192005	0.274202	0.700233	0.483782	0.9997	5.48662	5.47934	5.29812	5.3234	5.96088	5.49152	5.71706	4.96467	Lrrc46	leucine rich repeat containing 46	69297
962	ENSMUSG00000059187	799.725	0.191869	0.142343	1.34793	0.17768	0.9997	9.65116	9.12099	9.6031	9.732	9.62236	9.6838	9.55021	10.0451	Fam19a1	family with sequence similarity 19, member A1	320265
963	ENSMUSG00000028015	335.517	0.191682	0.126532	1.51489	0.1298	0.9997	8.24854	8.41262	8.21894	8.29152	8.31276	8.60458	8.27898	8.70776	Ctso	cathepsin O	229445
964	ENSMUSG00000046532	45.863	0.191434	0.315618	0.606536	0.544159	0.9997	5.54543	5.54349	5.33045	5.36092	5.33137	5.79465	4.7702	6.26995	Ar	androgen receptor	11835
965	ENSMUSG00000104965	84.7834	0.191378	0.218491	0.875906	0.381081	0.9997	6.34363	6.19001	6.14071	6.58442	6.58202	5.98093	6.78197	6.59266	Gm43437	predicted gene 43437	NA
966	ENSMUSG00000036528	97.2962	0.191323	0.172951	1.10623	0.268629	0.9997	6.40843	6.73442	6.43643	6.48596	6.66605	6.67762	6.79468	6.69722	Ppfibp2	PTPRF interacting protein, binding protein 2 (liprin beta 2)	19024
967	ENSMUSG00000045777	97.9029	0.191232	0.214725	0.890592	0.373148	0.9997	6.22272	6.46308	6.6942	6.67659	6.41398	6.58005	6.57656	7.19065	Ifitm10	interferon induced transmembrane protein 10	320802
968	ENSMUSG00000022820	149.006	0.191229	0.147015	1.30074	0.193346	0.9997	6.91153	7.21005	7.15774	7.22667	7.38911	7.38712	7.20011	7.2943	Ndufb4	NADH dehydrogenase (ubiquinone) 1 beta subcomplex 4	68194
969	ENSMUSG00000054057	108.889	0.191188	0.187314	1.02068	0.307407	0.9997	6.60093	6.80154	6.66914	6.66163	7.14741	7.04453	6.68974	6.49934	A930004D18Rik	RIKEN cDNA A930004D18 gene	NA
970	ENSMUSG00000086155	125.148	0.191055	0.191199	0.999247	0.317675	0.9997	6.65534	6.42952	7.0647	7.2368	7.11788	7.1159	7.01702	7.02643	9430041J12Rik	RIKEN cDNA 9430041J12 gene	NA
971	ENSMUSG00000030737	426.197	0.190735	0.117533	1.62282	0.104627	0.9997	8.79756	8.60151	8.48979	8.65091	8.70586	8.70056	8.82572	9.06445	Slco2b1	solute carrier organic anion transporter family, member 2b1	101488
972	ENSMUSG00000032925	140.065	0.190617	0.18595	1.0251	0.305317	0.9997	7.35952	6.57474	6.86947	7.2368	7.23256	7.35377	7.09101	7.23764	Itgbl1	integrin, beta-like 1	223272
973	ENSMUSG00000022546	93.9352	0.190609	0.19923	0.95673	0.338703	0.9997	6.3764	6.32389	6.59122	6.58442	6.88056	6.90184	6.42132	6.33622	Gpt	glutamic pyruvic transaminase, soluble	76282
974	ENSMUSG00000061758	106.94	0.190523	0.219584	0.867655	0.385583	0.9997	6.50048	6.28689	7.21081	6.43409	6.93803	6.98043	6.78197	6.6632	Akr1b10	aldo-keto reductase family 1, member B10 (aldose reductase)	67861
975	ENSMUSG00000070883	55.6464	0.190521	0.232768	0.818505	0.413069	0.9997	5.51633	5.66382	5.56594	6.09866	5.82125	6.02396	5.93935	5.85361	Ccdc173	coiled-coil domain containing 173	75051
976	ENSMUSG00000024114	44.321	0.190492	0.301311	0.632212	0.527248	0.9997	5.11176	5.69239	5.26505	5.50197	5.98289	4.98192	5.91627	5.21998	Prss41	protease, serine 41	71003
977	ENSMUSG00000075702	922.264	0.190301	0.10872	1.75037	0.0800544	0.9997	9.72774	9.59588	10.0309	9.60874	9.95996	10.0217	9.81168	9.97052	Selenom	selenoprotein M	114679
978	ENSMUSG00000049971	454.378	0.190299	0.0983408	1.93509	0.0529787	0.9997	8.64457	8.72422	8.77759	8.77772	8.79875	8.97732	8.85635	9.04807	Glt1d1	glycosyltransferase 1 domain containing 1	319804
979	ENSMUSG00000034463	462.892	0.189974	0.110491	1.71936	0.0855489	0.9997	8.9765	8.72076	8.66165	8.65091	8.83853	8.86936	9.00592	9.07419	Scara3	scavenger receptor class A, member 3	219151
980	ENSMUSG00000042761	127.375	0.189927	0.18869	1.00655	0.31415	0.9997	6.72059	6.80154	7.21081	6.83165	7.01482	7.22136	6.7167	7.35948	Mrap2	melanocortin 2 receptor accessory protein 2	244958
981	ENSMUSG00000035722	342.423	0.189884	0.17206	1.10359	0.26977	0.9997	8.16193	7.93914	8.74197	8.33931	8.68587	8.43157	8.68946	8.19764	Abca7	ATP-binding cassette, sub-family A (ABC1), member 7	27403
982	ENSMUSG00000062526	144.844	0.189868	0.16621	1.14234	0.253314	0.9997	7.09987	6.77507	7.27866	7.16437	7.52283	7.26686	7.15154	7.14209	Mppe1	metallophosphoesterase 1	225651
983	ENSMUSG00000044042	90.4812	0.189776	0.22226	0.853844	0.393191	0.9997	6.43977	6.51199	6.48032	6.20566	6.67959	6.04501	6.50103	7.03975	Fmn1	formin 1	14260
984	ENSMUSG00000022112	426.22	0.189756	0.167505	1.13284	0.257283	0.9997	9.00559	8.41262	8.42388	8.63568	8.8595	8.87231	8.38363	9.11566	Gpc5	glypican 5	103978
985	ENSMUSG00000060594	88.5561	0.18971	0.263038	0.721229	0.470769	0.9997	6.92266	6.32389	5.94577	6.16381	6.1863	7.02348	6.22874	6.69722	Layn	layilin	244864
986	ENSMUSG00000025429	49.7339	0.189631	0.259877	0.729695	0.465577	0.9997	5.85537	5.06415	5.61925	5.63044	5.84548	5.6647	6.00643	5.43683	Pstpip2	proline-serine-threonine phosphatase-interacting protein 2	19201
987	ENSMUSG00000109536	373.193	0.189477	0.206517	0.917491	0.358886	0.9997	8.10442	7.82117	8.68684	8.92278	8.67915	8.27113	8.80388	8.74483	9330162G02Rik	RIKEN cDNA 9330162G02 gene	NA
988	ENSMUSG00000036879	733.313	0.189457	0.129818	1.45941	0.144452	0.9997	9.37537	9.05375	9.67253	9.51614	9.39295	9.70379	9.62861	9.70185	Phkb	phosphorylase kinase beta	102093
989	ENSMUSG00000085526	99.0303	0.189408	0.21632	0.875588	0.381254	0.9997	6.31011	6.08615	6.92346	6.72056	6.67959	6.62267	7.00614	6.59266	Gm16083	predicted gene 16083	NA
990	ENSMUSG00000041134	177.95	0.189361	0.186672	1.01441	0.310387	0.9997	7.09003	7.56715	7.33553	7.50328	7.04652	7.52084	7.78817	7.81941	Cyyr1	cysteine and tyrosine-rich protein 1	224405
991	ENSMUSG00000070695	1591.81	0.189353	0.12507	1.51398	0.130032	0.9997	10.5069	10.0958	10.7984	10.6642	10.6757	10.6921	10.784	10.7615	Cntnap5a	contactin associated protein-like 5A	636808
992	ENSMUSG00000055737	313.437	0.189043	0.13172	1.43519	0.151233	0.9997	7.93881	8.2587	8.36267	8.20131	8.25514	8.22576	8.56146	8.48246	Ghr	growth hormone receptor	14600
993	ENSMUSG00000078247	200.726	0.18896	0.154661	1.22177	0.221795	0.9997	7.57243	7.36009	7.59041	7.69178	7.96568	7.37054	7.76252	7.82712	Airn	antisense Igf2r RNA	NA
994	ENSMUSG00000034957	91.0378	0.188561	0.214108	0.880679	0.378491	0.9997	6.11035	6.89056	6.31241	6.26625	6.58202	6.53612	6.45373	6.85622	Cebpa	CCAAT/enhancer binding protein (C/EBP), alpha	12606
995	ENSMUSG00000029007	243.43	0.188515	0.151208	1.24672	0.212499	0.9997	7.8999	7.51211	8.14361	7.70643	7.87443	7.96369	8.16125	8.08653	Agtrap	angiotensin II, type I receptor-associated protein	11610
996	ENSMUSG00000049985	257.966	0.188104	0.177556	1.05941	0.289414	0.9997	7.78258	7.59011	8.11605	8.12157	8.50375	8.02324	7.74953	8.0475	Ankrd55	ankyrin repeat domain 55	77318
997	ENSMUSG00000041014	1966.22	0.188005	0.100577	1.86926	0.0615868	0.9997	10.965	10.6543	10.9289	10.8096	10.9198	10.8611	11.1131	11.2111	Nrg3	neuregulin 3	18183
998	ENSMUSG00000031937	402.119	0.188001	0.147437	1.27513	0.202264	0.9997	8.21723	8.38663	8.68684	8.85865	8.85653	8.89277	8.54651	8.65681	Vstm5	V-set and transmembrane domain containing 5	69137
999	ENSMUSG00000022565	1661.21	0.187614	0.0903746	2.07596	0.0378973	0.9997	10.5032	10.4276	10.7529	10.6995	10.8954	10.7104	10.768	10.7785	Plec	plectin	18810
1000	ENSMUSG00000020828	783.713	0.187583	0.099304	1.88898	0.0588943	0.9997	9.64445	9.25155	9.6097	9.53883	9.70413	9.77795	9.68941	9.65286	Pld2	phospholipase D2	18806
1001	ENSMUSG00000029228	433.786	0.187449	0.113437	1.65246	0.0984411	0.9997	8.48848	8.69274	8.71773	8.75675	8.96002	8.89567	8.609	8.92787	Lnx1	ligand of numb-protein X 1	16924
1002	ENSMUSG00000075569	104.86	0.187308	0.194864	0.961224	0.33644	0.9997	6.6284	6.22954	6.81338	6.77717	7.03603	6.86681	6.50103	6.81033	Rsph10b	radial spoke head 10 homolog B (Chlamydomonas)	18861
1003	ENSMUSG00000032902	1616.86	0.187191	0.129494	1.44556	0.148301	0.9997	10.9371	10.3845	10.4028	10.4514	10.8764	10.6403	10.5642	10.893	Slc16a1	solute carrier family 16 (monocarboxylic acid transporters), member 1	20501
1004	ENSMUSG00000025937	157.937	0.187156	0.142868	1.31	0.190197	0.9997	7.33472	7.12874	7.02574	7.3531	7.43773	7.39534	7.37107	7.40135	Lactb2	lactamase, beta 2	212442
1005	ENSMUSG00000030708	51.4375	0.187062	0.25716	0.727412	0.466973	0.9997	5.29429	5.51177	5.9665	5.59938	5.77154	5.84352	5.42177	6.10236	Dnajb13	DnaJ heat shock protein family (Hsp40) member B13	69387
1006	ENSMUSG00000059791	176.547	0.187022	0.136519	1.36993	0.170708	0.9997	7.27516	7.54382	7.29514	7.38076	7.55257	7.69073	7.50855	7.48162	Nrm	nurim (nuclear envelope membrane protein)	106582
1007	ENSMUSG00000032356	794.859	0.186918	0.138919	1.34552	0.178458	0.9997	9.21254	9.42335	9.70218	9.75509	9.62236	9.83042	9.45135	9.95303	Rasgrf1	RAS protein-specific guanine nucleotide-releasing factor 1	19417
1008	ENSMUSG00000021760	279.142	0.186904	0.143761	1.3001	0.193565	0.9997	8.23073	7.72763	8.27401	7.81857	8.24151	8.27113	8.24234	8.12452	Gpx8	glutathione peroxidase 8 (putative)	69590
1009	ENSMUSG00000057572	239.901	0.186848	0.136948	1.36437	0.17245	0.9997	7.8999	8.05921	7.64285	7.61621	8.12757	7.91307	7.9446	8.01416	Zbtb8os	zinc finger and BTB domain containing 8 opposite strand	67106
1010	ENSMUSG00000031949	146.035	0.186741	0.188993	0.988087	0.32311	0.9997	7.13859	7.41256	6.6045	7.15371	7.52283	7.04453	7.27458	7.2719	Adat1	adenosine deaminase, tRNA-specific 1	30947
1011	ENSMUSG00000041329	5800.72	0.186607	0.0793046	2.35304	0.0186208	0.9997	12.3184	12.2971	12.5265	12.4682	12.5504	12.5837	12.4979	12.7284	Atp1b2	ATPase, Na+/K+ transporting, beta 2 polypeptide	11932
1012	ENSMUSG00000026430	283.565	0.186506	0.152428	1.22357	0.221114	0.9997	7.84243	7.86577	8.19719	8.27196	8.50755	8.25767	7.9446	8.20357	Rassf5	Ras association (RalGDS/AF-6) domain family member 5	54354
1013	ENSMUSG00000099980	142.785	0.186488	0.151725	1.22912	0.219028	0.9997	6.99829	7.19015	7.2021	6.87119	7.14741	7.36218	7.31924	7.19065	Gm5619	predicted gene 5619	NA
1014	ENSMUSG00000039239	1059.76	0.18647	0.117432	1.5879	0.11231	0.9997	9.72457	9.91516	10.2642	9.85545	10.0277	10.0571	10.1879	10.2792	Tgfb2	transforming growth factor, beta 2	21808
1015	ENSMUSG00000055494	101.506	0.186445	0.170865	1.09118	0.275192	0.9997	6.50048	6.59001	6.75502	6.46888	6.80844	6.6086	6.85659	6.7947	Gm14168	predicted gene 14168	NA
1016	ENSMUSG00000028573	123.036	0.186292	0.175707	1.06024	0.289036	0.9997	6.96636	6.55931	7.1396	6.6914	6.88056	7.1159	7.12159	7.05294	Fggy	FGGY carbohydrate kinase domain containing	75578
1017	ENSMUSG00000026062	62.9607	0.186239	0.266992	0.697544	0.485462	0.9997	6.1297	5.82736	5.45299	6.12071	6.61058	5.76958	6.04948	5.72761	Slc9a2	solute carrier family 9 (sodium/hydrogen exchanger), member 2	226999
1018	ENSMUSG00000044447	182.461	0.186212	0.172354	1.08041	0.279962	0.9997	7.39193	7.65689	7.44294	7.16437	7.85666	7.29349	7.80711	7.391	Dock5	dedicator of cytokinesis 5	68813
1019	ENSMUSG00000050926	93.2799	0.186209	0.212577	0.875958	0.381053	0.9997	6.72059	6.42952	6.27967	6.38028	6.27817	6.95841	6.38817	6.85622	Dcaf12l2	DDB1 and CUL4 associated factor 12-like 2	245403
1020	ENSMUSG00000038059	58.9324	0.18608	0.230815	0.806189	0.420134	0.9997	6.1297	5.90267	5.61925	5.50197	5.82125	5.98093	6.11174	6.05067	Smim3	small integral membrane protein 3	106878
1021	ENSMUSG00000041775	748.44	0.185828	0.101398	1.83266	0.0668528	0.9997	9.31327	9.37569	9.44042	9.6642	9.78622	9.56132	9.63038	9.56578	Mapk1ip1	mitogen-activated protein kinase 1 interacting protein 1	69546
1022	ENSMUSG00000017747	174.6	0.185697	0.17395	1.06753	0.285732	0.9997	7.14811	7.11825	7.74833	7.33435	7.5889	7.74318	7.31924	7.50101	Ghdc	GH3 domain containing	80860
1023	ENSMUSG00000040188	734.318	0.185672	0.083404	2.22618	0.0260024	0.9997	9.31961	9.47772	9.39528	9.50571	9.56149	9.60273	9.57805	9.70185	Scamp2	secretory carrier membrane protein 2	24044
1024	ENSMUSG00000002845	275.546	0.185655	0.110506	1.68004	0.0929489	0.9997	8.0084	7.9628	7.9952	8.09954	8.23694	8.23036	8.25619	8.06715	Tmem39a	transmembrane protein 39a	67846
1025	ENSMUSG00000093985	65.1767	0.185518	0.252335	0.735205	0.462215	0.9997	5.39366	5.7479	6.34443	6.14242	6.14785	5.79465	6.26572	6.29238	Gm10406	predicted gene 10406	100038847
1026	ENSMUSG00000029735	179.736	0.185507	0.154217	1.20289	0.229018	0.9997	7.68133	7.26816	7.40549	7.19586	7.39732	7.58691	7.57636	7.77232	Tpk1	thiamine pyrophosphokinase	29807
1027	ENSMUSG00000028222	1307.4	0.185358	0.108366	1.71048	0.0871762	0.9997	9.99499	10.1878	10.4347	10.3732	10.4224	10.4757	10.2744	10.5843	Calb1	calbindin 1	12307
1028	ENSMUSG00000029648	892.487	0.18534	0.158756	1.16745	0.243029	0.9997	9.42711	9.56916	10.0148	9.74979	9.74657	9.45918	10.0765	10.182	Flt1	FMS-like tyrosine kinase 1	14254
1029	ENSMUSG00000063229	6636.01	0.185174	0.116485	1.58968	0.111907	0.9997	12.659	12.4223	12.8904	12.3706	12.6051	12.6992	12.9215	12.8943	Ldha	lactate dehydrogenase A	16828
1030	ENSMUSG00000110105	209.719	0.185123	0.141946	1.30418	0.192172	0.9997	7.71374	7.34217	7.85776	7.52824	7.80817	7.86654	7.85643	7.69867	Gm45844	predicted gene 45844	NA
1031	ENSMUSG00000020635	541.625	0.184754	0.0977779	1.88953	0.0588213	0.9997	9.13568	8.91211	8.95915	8.93528	9.24824	9.22796	9.0168	9.18922	Fkbp1b	FK506 binding protein 1b	14226
1032	ENSMUSG00000002190	448.538	0.184574	0.140094	1.31751	0.187669	0.9997	8.51814	8.59396	9.08056	8.60473	9.01179	8.94409	8.96995	8.65248	Clgn	calmegin	12745
1033	ENSMUSG00000037940	403.212	0.184444	0.115946	1.59078	0.111659	0.9997	8.54361	8.46739	8.62627	8.60864	8.57794	8.57594	8.89226	8.91347	Inpp4b	inositol polyphosphate-4-phosphatase, type II	234515
1034	ENSMUSG00000052229	890.346	0.184401	0.136909	1.34688	0.178018	0.9997	9.81099	9.36685	9.68196	9.90392	10.176	9.70545	9.6723	9.9442	Gpr17	G protein-coupled receptor 17	574402
1035	ENSMUSG00000038257	414.563	0.184312	0.163569	1.12681	0.259821	0.9997	8.14776	8.40832	8.70853	9.00804	8.8743	8.6465	8.68264	8.92787	Glra3	glycine receptor, alpha 3 subunit	110304
1036	ENSMUSG00000074264	203.237	0.184303	0.225526	0.817216	0.413805	0.9997	6.91153	7.16997	7.82409	8.09954	7.83262	7.49047	7.89824	7.79606	Amy1	amylase 1, salivary	11722
1037	ENSMUSG00000037108	125.659	0.184206	0.205624	0.895838	0.370339	0.9997	6.81922	6.34204	7.35923	6.85813	7.01482	7.19335	7.13164	6.94383	Zcwpw1	zinc finger, CW type with PWWP domain 1	381678
1038	ENSMUSG00000060240	2236.18	0.184047	0.106387	1.72997	0.0836352	0.9997	10.9115	10.8477	11.212	11.1286	11.3342	11.3539	11.1401	11.0093	Cend1	cell cycle exit and neuronal differentiation 1	57754
1039	ENSMUSG00000092074	236.585	0.184038	0.16317	1.12789	0.259368	0.9997	7.59348	7.65689	7.82975	8.07152	8.24607	8.09058	7.89824	7.60322	Dynlt1a	dynein light chain Tctex-type 1A	100310872
1040	ENSMUSG00000006411	76.8454	0.183686	0.2681	0.685142	0.493255	0.9997	5.65631	5.57452	6.53684	6.66163	6.5381	6.37923	6.42132	6.10236	Nectin4	nectin cell adhesion molecule 4	71740
1041	ENSMUSG00000035580	237.744	0.18339	0.137531	1.33345	0.182385	0.9997	7.5865	7.66412	8.00525	7.92262	8.15206	7.90158	7.90997	7.97309	Kcnh8	potassium voltage-gated channel, subfamily H (eag-related), member 8	211468
1042	ENSMUSG00000078695	170.128	0.183317	0.200054	0.916337	0.35949	0.9997	7.45464	6.69259	7.68097	7.29612	7.76436	7.49812	7.46151	7.26057	Cisd3	CDGSH iron sulfur domain 3	217149
1043	ENSMUSG00000073910	159.092	0.183168	0.162753	1.12544	0.260402	0.9997	7.40786	7.35116	7.04535	7.06555	7.16677	7.32824	7.44548	7.66469	Mob3b	MOB kinase activator 3B	214944
1044	ENSMUSG00000023990	86.1273	0.183161	0.196435	0.932423	0.351118	0.9997	6.24063	6.42952	6.34443	6.38028	6.62465	6.5944	6.11174	6.73045	Tfeb	transcription factor EB	21425
1045	ENSMUSG00000024900	1320.04	0.1831	0.0890786	2.05549	0.0398315	0.9997	10.4542	10.2089	10.1203	10.2868	10.3857	10.4844	10.4003	10.5486	Cpt1a	carnitine palmitoyltransferase 1a, liver	12894
1046	ENSMUSG00000090061	2447.32	0.183017	0.123527	1.4816	0.138446	0.9997	11.4812	11.1777	10.9621	10.9669	11.1403	11.4244	11.2584	11.5311	Nwd2	NACHT and WD repeat domain containing 2	319807
1047	ENSMUSG00000009614	302.389	0.182758	0.135635	1.34742	0.177845	0.9997	8.12384	7.82763	8.27401	8.32514	8.12262	8.34512	8.4045	8.44291	Sardh	sarcosine dehydrogenase	192166
1048	ENSMUSG00000028883	1501.03	0.182653	0.0933998	1.9556	0.0505122	0.9997	10.4084	10.4148	10.4886	10.5172	10.4611	10.6609	10.5502	10.8624	Sema3a	sema domain, immunoglobulin domain (Ig), short basic domain, secreted, (semaphorin) 3A	20346
1049	ENSMUSG00000090952	46.0834	0.182505	0.260886	0.699559	0.484203	0.9997	5.07231	5.60491	5.36208	5.7484	5.6392	5.91386	5.48586	5.47655	Gm17251	predicted gene, 17251	NA
1050	ENSMUSG00000101583	105.624	0.182143	0.185593	0.981411	0.32639	0.9997	6.57294	6.89056	6.29613	6.74914	6.73252	6.89026	6.66226	6.98572	Gm20753	predicted gene, 20753	NA
1051	ENSMUSG00000020067	91.1537	0.181775	0.237079	0.766729	0.443243	0.9997	6.83108	6.28689	6.12236	6.39844	6.65238	7.05495	6.17143	6.42008	Mypn	myopalladin	68802
1052	ENSMUSG00000052372	612.827	0.181692	0.147577	1.23116	0.218261	0.9997	9.13807	8.80168	9.37991	9.28434	9.04093	9.26879	9.36665	9.65719	Il1rapl1	interleukin 1 receptor accessory protein-like 1	331461
1053	ENSMUSG00000037971	292.726	0.181566	0.114235	1.58941	0.111968	0.9997	7.9767	8.21997	8.03007	8.18047	8.28645	8.33661	8.15634	8.35508	1110032A03Rik	RIKEN cDNA 1110032A03 gene	68721
1054	ENSMUSG00000025978	743.654	0.181386	0.104893	1.72925	0.0837643	0.9997	9.49209	9.26588	9.47156	9.54088	9.46118	9.73489	9.50646	9.78527	Rftn2	raftlin family member 2	74013
1055	ENSMUSG00000004044	931.214	0.181335	0.089505	2.02597	0.0427674	0.9997	9.77919	9.78023	9.92101	9.58118	9.99152	9.86634	9.96571	9.98436	Cavin1	caveolae associated 1	19285
1056	ENSMUSG00000045034	378.7	0.181249	0.145843	1.24277	0.213953	0.9997	8.12384	8.56721	8.6743	8.47811	8.57794	8.86345	8.3667	8.76902	Ankrd34b	ankyrin repeat domain 34B	218440
1057	ENSMUSG00000083844	386.731	0.181153	0.102819	1.76187	0.0780921	0.9997	8.43505	8.56334	8.38593	8.628	8.58515	8.70387	8.72972	8.72022	Ube2d-ps	ubiquitin-conjugating enzyme E2D, pseudogene	NA
1058	ENSMUSG00000032220	307.004	0.181084	0.12586	1.43878	0.150213	0.9997	8.16662	8.29176	8.14361	8.08279	8.25514	8.13051	8.57626	8.41763	Myo1e	myosin IE	71602
1059	ENSMUSG00000063297	4099.96	0.181029	0.110682	1.63557	0.101929	0.9997	11.8921	11.9742	11.8124	11.9493	11.6962	12.1229	12.2171	12.2564	Luzp2	leucine zipper protein 2	233271
1060	ENSMUSG00000060579	75.9715	0.180926	0.207204	0.873177	0.382567	0.9997	6.11035	5.95077	6.45121	6.12071	6.1863	6.20318	6.40484	6.59266	Fhit	fragile histidine triad gene	14198
1061	ENSMUSG00000056481	429.59	0.180855	0.108032	1.67409	0.0941138	0.9997	8.83634	8.63502	8.64246	8.49509	8.81725	8.93848	8.88337	8.69939	Cd248	CD248 antigen, endosialin	70445
1062	ENSMUSG00000059040	496.266	0.180813	0.167592	1.07889	0.280638	0.9997	8.61055	8.6892	9.31676	8.72113	8.70255	8.95803	9.18792	9.27055	Eno1b	enolase 1B, retrotransposed	433182
1063	ENSMUSG00000024044	3096.52	0.180727	0.0785343	2.30125	0.0213775	0.9997	11.4718	11.3707	11.668	11.4879	11.7549	11.7132	11.6031	11.6623	Epb41l3	erythrocyte membrane protein band 4.1 like 3	13823
1064	ENSMUSG00000042284	534.992	0.18067	0.121091	1.49202	0.135694	0.9997	9.18506	8.88451	9.00745	8.77772	9.03568	8.96633	9.25383	9.33138	Itga1	integrin alpha 1	109700
1065	ENSMUSG00000000876	340.605	0.180607	0.103473	1.74546	0.0809056	0.9997	8.23521	8.34223	8.34299	8.36724	8.54872	8.3828	8.48512	8.59048	Pxmp4	peroxisomal membrane protein 4	59038
1066	ENSMUSG00000030695	8573.32	0.180594	0.0995615	1.81389	0.0696941	0.9997	12.8433	12.7717	13.2652	12.9595	13.0976	13.1651	13.163	13.1862	Aldoa	aldolase A, fructose-bisphosphate	11674
1067	ENSMUSG00000050974	49.9364	0.180565	0.265899	0.679072	0.497092	0.9997	5.92346	5.4122	5.51057	5.3975	6.04698	5.79465	5.2104	5.85361	Gm9847	predicted pseudogene 9847	NA
1068	ENSMUSG00000085438	16248.4	0.180483	0.0856884	2.10627	0.0351809	0.9997	14.0601	13.8775	13.6833	13.9341	14.08	13.9544	14.1133	14.1471	1700020I14Rik	RIKEN cDNA 1700020I14 gene	NA
1069	ENSMUSG00000097545	579.518	0.180437	0.293028	0.615768	0.538047	0.9997	8.8997	8.97161	9.0566	9.37883	9.939	8.88111	9.17826	8.761	Mir124a-1hg	Mir124-1 host gene (non-protein coding)	NA
1070	ENSMUSG00000097178	108.415	0.180241	0.220332	0.818042	0.413333	0.9997	6.84285	6.08615	6.68173	6.97164	7.23256	6.65041	6.79468	6.68031	2310002F09Rik	RIKEN cDNA 2310002F09 gene	NA
1071	ENSMUSG00000032232	784.905	0.180109	0.109265	1.64836	0.0992785	0.9997	9.60525	9.7277	9.23585	9.48886	9.76256	9.63432	9.64273	9.77535	Cgnl1	cingulin-like 1	68178
1072	ENSMUSG00000096914	1292.59	0.179993	0.114936	1.56603	0.117341	0.9997	10.4054	9.84212	10.3515	10.311	10.3565	10.4052	10.4178	10.5144	Galntl6	UDP-N-acetyl-alpha-D-galactosamine:polypeptide N-acetylgalactosaminyltransferase-like 6	270049
1073	ENSMUSG00000026049	151.88	0.179812	0.150791	1.19246	0.233082	0.9997	7.02952	7.10768	7.05506	7.43455	7.38911	7.28467	7.41288	7.2719	Tex30	testis expressed 30	75623
1074	ENSMUSG00000020937	215.021	0.179717	0.135749	1.32389	0.185539	0.9997	7.87719	7.48786	7.61687	7.6393	7.96568	7.67055	7.8745	7.8424	Plcd3	phospholipase C, delta 3	72469
1075	ENSMUSG00000034308	97.7388	0.179683	0.173529	1.03547	0.300451	0.9997	6.54439	6.70667	6.43643	6.43409	6.59637	6.85494	6.7167	6.6632	Sdr42e1	short chain dehydrogenase/reductase family 42E, member 1	74032
1076	ENSMUSG00000028785	2226.79	0.179421	0.0885994	2.02508	0.0428592	0.9997	11.0048	10.8729	11.1477	11.0767	11.3137	11.1049	11.3146	11.0827	Hpca	hippocalcin	15444
1077	ENSMUSG00000073207	95.4975	0.179335	0.240495	0.745694	0.455852	0.9997	6.05071	5.95077	6.92346	6.81822	6.88056	6.5944	6.67606	6.5374	Ccdc160	coiled-coil domain containing 160	434778
1078	ENSMUSG00000021236	777.737	0.179311	0.0882631	2.03155	0.0421989	0.9997	9.52351	9.5653	9.54228	9.4105	9.59225	9.61157	9.70969	9.84338	Entpd5	ectonucleoside triphosphate diphosphohydrolase 5	12499
1079	ENSMUSG00000019997	407.165	0.179218	0.191625	0.935256	0.349656	0.9997	8.77316	8.99474	8.29464	8.07152	8.669	8.6465	8.51614	9.1313	Ctgf	connective tissue growth factor	14219
1080	ENSMUSG00000033705	599.574	0.178916	0.143736	1.24475	0.213223	0.9997	9.23505	8.95696	9.02237	9.31095	9.59939	8.96908	9.48114	9.12506	Stard9	START domain containing 9	668880
1081	ENSMUSG00000041801	313.495	0.178912	0.119173	1.50128	0.133283	0.9997	8.05973	8.15472	8.35875	8.23201	8.47686	8.50935	8.24234	8.28411	Phlda3	pleckstrin homology like domain, family A, member 3	27280
1082	ENSMUSG00000010830	46.4623	0.178494	0.274591	0.650036	0.515669	0.9997	5.22402	5.63466	5.76832	5.20458	5.72005	5.32942	6.04948	5.39599	Kdelr3	KDEL (Lys-Asp-Glu-Leu) endoplasmic reticulum protein retention receptor 3	105785
1083	ENSMUSG00000046182	1460.45	0.178305	0.130571	1.36558	0.172071	0.9997	9.97641	10.594	10.6373	10.388	10.6038	10.7692	10.5103	10.4976	Gsg1l	GSG1-like	269994
1084	ENSMUSG00000059246	218.512	0.178114	0.381902	0.466387	0.640939	0.9997	7.03978	7.36897	8.51462	7.33435	7.42974	8.26665	7.97283	7.64739	Foxb1	forkhead box B1	64290
1085	ENSMUSG00000052942	253.422	0.178087	0.13424	1.32663	0.184633	0.9997	8.02915	7.84682	7.82409	7.8909	7.86853	8.04951	8.34527	8.0006	Glis3	GLIS family zinc finger 3	226075
1086	ENSMUSG00000028603	172.044	0.177999	0.13672	1.30192	0.192944	0.9997	7.485	7.2199	7.28693	7.3716	7.64519	7.45945	7.51624	7.45204	Scp2	sterol carrier protein 2, liver	20280
1087	ENSMUSG00000032776	43.906	0.177866	0.300563	0.591777	0.554	0.9997	5.60193	5.57452	5.08724	5.28487	6.1863	5.25911	5.42177	5.17241	Mctp2	multiple C2 domains, transmembrane 2	244049
1088	ENSMUSG00000097177	70.5944	0.177751	0.24117	0.737039	0.461099	0.9997	5.80812	6.24891	5.76832	6.36189	6.33061	6.00261	5.91627	6.62836	9330159M07Rik	RIKEN cDNA 9330159M07 gene	NA
1089	ENSMUSG00000074892	446.195	0.1775	0.136346	1.30184	0.192972	0.9997	8.27918	8.77186	8.96688	8.7497	8.80495	8.89567	8.8624	8.99436	B3galt5	UDP-Gal:betaGlcNAc beta 1,3-galactosyltransferase, polypeptide 5	93961
1090	ENSMUSG00000087159	60.3363	0.177273	0.314328	0.563975	0.572771	0.9997	5.65631	5.18973	6.06587	6.26625	6.61058	5.46053	6.15181	5.55285	Gm15246	predicted gene 15246	NA
1091	ENSMUSG00000040428	44.8234	0.177135	0.295495	0.59945	0.548873	0.9997	5.25958	5.60491	5.26505	5.56763	6.1672	5.6647	5.13246	5.17241	Plekha4	pleckstrin homology domain containing, family A (phosphoinositide binding specific) member 4	69217
1092	ENSMUSG00000056427	469.658	0.17696	0.159411	1.11008	0.266963	0.9997	8.93587	8.70331	8.62627	8.86192	8.68587	8.57594	9.32564	9.13751	Slit3	slit homolog 3 (Drosophila)	20564
1093	ENSMUSG00000022861	378.099	0.176847	0.125742	1.40642	0.159599	0.9997	8.7639	8.28709	8.29054	8.50769	8.62768	8.71704	8.68946	8.56768	Dgkg	diacylglycerol kinase, gamma	110197
1094	ENSMUSG00000047712	613.661	0.176726	0.100336	1.76135	0.0781793	0.9997	9.26379	8.9242	9.27376	9.19886	9.37849	9.30195	9.29466	9.42062	Ust	uronyl-2-sulfotransferase	338362
1095	ENSMUSG00000006958	167.178	0.176679	0.226639	0.779559	0.43565	0.9997	7.27516	6.95094	7.50091	7.43455	7.85666	7.56522	7.59827	6.61062	Chrd	chordin	12667
1096	ENSMUSG00000034330	76.6623	0.176375	0.191924	0.918986	0.358103	0.9997	6.27579	6.16983	6.17673	6.12071	6.34767	6.36256	6.17143	6.55606	Plcg2	phospholipase C, gamma 2	234779
1097	ENSMUSG00000021596	717.855	0.176248	0.126979	1.38801	0.165133	0.9997	9.67605	9.43608	9.10879	9.31574	9.70909	9.3429	9.60715	9.61554	Mctp1	multiple C2 domains, transmembrane 1	78771
1098	ENSMUSG00000051238	343.296	0.176045	0.121775	1.44565	0.148274	0.9997	8.28351	8.44237	8.25729	8.36262	8.33432	8.56506	8.7429	8.3657	Swsap1	SWIM type zinc finger 7 associated protein 1	66962
1099	ENSMUSG00000027358	125.556	0.175961	0.20109	0.875038	0.381553	0.9997	7.01918	6.44639	7.21081	6.77717	6.94925	6.75629	7.31042	7.20255	Bmp2	bone morphogenetic protein 2	12156
1100	ENSMUSG00000052374	154.975	0.175934	0.173365	1.01482	0.310191	0.9997	7.51473	6.84036	7.22807	7.1103	7.54519	7.13565	7.36256	7.41164	Actn2	actinin alpha 2	11472
1101	ENSMUSG00000097589	114.222	0.175807	0.201146	0.874025	0.382104	0.9997	6.72059	7.0755	6.71884	6.45159	7.09785	6.52118	7.18088	6.84108	Dleu2	deleted in lymphocytic leukemia, 2	NA
1102	ENSMUSG00000028542	1356.34	0.175789	0.0931788	1.88658	0.0592167	0.9997	10.1054	10.2492	10.4886	10.3925	10.4562	10.5803	10.486	10.4398	Slc6a9	solute carrier family 6 (neurotransmitter transporter, glycine), member 9	14664
1103	ENSMUSG00000035615	369.461	0.175527	0.1019	1.72254	0.0849721	0.9997	8.3836	8.52015	8.54594	8.30603	8.64159	8.58675	8.60179	8.64379	Frmpd1	FERM and PDZ domain containing 1	666060
1104	ENSMUSG00000021179	720.875	0.175526	0.155278	1.1304	0.258307	0.9997	9.00297	9.62952	9.6064	9.29408	9.20208	9.72351	9.79912	9.52611	Nrde2	nrde-2 necessary for RNA interference, domain containing	217827
1105	ENSMUSG00000035681	467.792	0.175033	0.125569	1.39392	0.163343	0.9997	8.91929	8.59774	8.63601	8.94148	9.04355	8.84256	8.7592	9.15291	Kcnc2	potassium voltage gated channel, Shaw-related subfamily, member 2	268345
1106	ENSMUSG00000078134	111.885	0.174853	0.1755	0.996312	0.319099	0.9997	6.8776	6.69259	6.48032	6.83165	6.65238	6.86681	6.99517	7.06602	Gm12355	predicted gene 12355	NA
1107	ENSMUSG00000024427	420.198	0.174852	0.105997	1.64959	0.0990275	0.9997	8.59323	8.69627	8.75692	8.44792	8.88017	8.87231	8.70301	8.74889	Spry4	sprouty homolog 4 (Drosophila)	24066
1108	ENSMUSG00000029769	1508.06	0.174797	0.0818553	2.13544	0.0327251	0.9997	10.556	10.3298	10.5508	10.4294	10.7433	10.6481	10.6471	10.5299	Ccdc136	coiled-coil domain containing 136	232664
1109	ENSMUSG00000073002	85.9863	0.174746	0.199561	0.875651	0.38122	0.9997	6.66863	6.19001	6.04653	6.43409	6.59637	6.39571	6.62005	6.47993	Vamp5	vesicle-associated membrane protein 5	53620
1110	ENSMUSG00000031786	102.719	0.174643	0.218242	0.800225	0.423581	0.9997	6.3764	6.08615	7.05506	6.72056	6.61058	6.70432	6.8925	6.90069	Drc7	dynein regulatory complex subunit 7	330830
1111	ENSMUSG00000108776	62.8213	0.174477	0.254359	0.685949	0.492746	0.9997	5.85537	6.14936	5.67067	5.93414	6.50806	6.20318	5.91627	5.47655	Gm45169	predicted gene 45169	NA
1112	ENSMUSG00000021458	298.931	0.174456	0.13586	1.28408	0.199112	0.9997	8.02915	8.19522	8.04962	8.26702	8.34711	7.9526	8.4494	8.44792	2010111I01Rik	RIKEN cDNA 2010111I01 gene	72061
1113	ENSMUSG00000009551	93.1693	0.174391	0.214336	0.813633	0.415855	0.9997	6.11035	6.1286	6.76689	6.73492	6.62465	6.86681	6.57656	6.46026	6330409D20Rik	RIKEN cDNA 6330409D20 gene	70730
1114	ENSMUSG00000027447	6558.68	0.174045	0.0898734	1.93655	0.0527999	0.9997	12.5456	12.6358	12.6929	12.4746	12.7012	12.8341	12.5595	12.9336	Cst3	cystatin C	13010
1115	ENSMUSG00000020961	314.724	0.173909	0.122445	1.4203	0.15552	0.9997	8.13346	8.3646	8.08322	8.25212	8.30841	8.39515	8.22367	8.595	Ston2	stonin 2	108800
1116	ENSMUSG00000046605	259.571	0.173582	0.122482	1.41721	0.156421	0.9997	8.01361	7.84045	7.8743	8.00789	7.9434	8.0443	8.27445	8.15544	B3gntl1	UDP-GlcNAc:betaGal beta-1,3-N-acetylglucosaminyltransferase-like 1	210004
1117	ENSMUSG00000068184	341.777	0.17331	0.160132	1.08229	0.279122	0.9997	8.52547	8.29176	7.8522	8.56106	8.60302	8.61869	8.55026	8.20357	Ndufaf2	NADH dehydrogenase (ubiquinone) 1 alpha subcomplex, assembly factor 2	75597
1118	ENSMUSG00000021219	1826.38	0.173025	0.115616	1.49655	0.134511	0.9997	11.0054	10.5663	10.5551	10.8096	10.7657	10.7897	11.0726	11.0244	Rgs6	regulator of G-protein signaling 6	50779
1119	ENSMUSG00000022894	317.886	0.172936	0.171587	1.00786	0.313522	0.9997	7.87145	8.07014	8.31499	8.56509	8.75466	8.34512	8.12146	8.3008	Adamts5	a disintegrin-like and metallopeptidase (reprolysin type) with thrombospondin type 1 motif, 5 (aggrecanase-2)	23794
1120	ENSMUSG00000040043	464.429	0.172806	0.129566	1.33374	0.18229	0.9997	8.49968	9.01185	8.92515	8.59295	8.81111	8.94129	9.07786	8.94213	Rbms2	RNA binding motif, single stranded interacting protein 2	56516
1121	ENSMUSG00000044991	142.939	0.172778	0.150792	1.1458	0.251878	0.9997	7.29243	7.0863	6.99581	6.92229	7.32162	7.18389	7.31924	7.17866	1110034G24Rik	RIKEN cDNA 1110034G24 gene	73747
1122	ENSMUSG00000037196	234.786	0.17232	0.188276	0.915254	0.360058	0.9997	7.84828	7.20013	8.15719	7.80502	7.77701	8.25767	7.83198	7.94506	Pacrg	PARK2 co-regulated	69310
1123	ENSMUSG00000026572	76.2349	0.172251	0.204742	0.841309	0.400175	0.9997	6.03026	5.92692	6.43643	6.28589	6.52316	6.24015	6.40484	6.22402	Tbx19	T-box 19	83993
1124	ENSMUSG00000025189	364.324	0.172174	0.143564	1.19928	0.230418	0.9997	8.51447	8.3646	8.31902	8.49509	8.99022	8.47487	8.45341	8.37623	Cnnm1	cyclin M1	83674
1125	ENSMUSG00000005124	73.3418	0.171525	0.219299	0.78215	0.434127	0.9997	5.96714	5.77488	6.36018	6.32439	6.41398	5.98093	6.31948	6.44031	Wisp1	WNT1 inducible signaling pathway protein 1	22402
1126	ENSMUSG00000111758	54.9031	0.171337	0.262258	0.653314	0.513554	0.9997	5.25958	5.60491	5.59284	6.24633	5.91582	6.10637	5.71706	5.76015	Gm30373	predicted gene, 30373	NA
1127	ENSMUSG00000008845	244.153	0.171195	0.459009	0.372966	0.709174	0.9997	7.25768	8.37345	8.28643	6.97164	7.4055	7.35377	8.41277	8.51143	Cd163	CD163 antigen	93671
1128	ENSMUSG00000006390	219.361	0.171187	0.130456	1.31222	0.189445	0.9997	7.73915	7.86577	7.66837	7.48641	7.96568	7.78757	7.92161	7.78028	Elovl1	elongation of very long chain fatty acids (FEN1/Elo2, SUR4/Elo3, yeast)-like 1	54325
1129	ENSMUSG00000043943	56.0209	0.170984	0.260207	0.657108	0.511112	0.9997	5.4563	5.26776	6.21186	5.85745	6.00457	6.00261	5.66264	5.96949	Naalad2	N-acetylated alpha-linked acidic dipeptidase 2	72560
1130	ENSMUSG00000042148	645.61	0.170867	0.0991504	1.72332	0.0848315	0.9997	9.23728	9.4424	9.11577	9.17798	9.33209	9.44738	9.36025	9.53083	Cox10	cytochrome c oxidase assembly protein 10	70383
1131	ENSMUSG00000090958	232.324	0.170799	0.12186	1.4016	0.161035	0.9997	7.81282	7.59011	7.91218	7.77753	7.90933	7.93579	8.00599	7.94506	Lrrc32	leucine rich repeat containing 32	434215
1132	ENSMUSG00000106746	59.2234	0.170788	0.286108	0.596936	0.55055	0.9997	6.00953	5.10723	6.04653	5.93414	5.52382	5.6647	6.17143	6.44031	2900064F13Rik	RIKEN cDNA 2900064F13 gene	NA
1133	ENSMUSG00000031805	175.605	0.170782	0.149274	1.14408	0.252591	0.9997	7.3095	7.13916	7.66837	7.33435	7.61732	7.48278	7.57636	7.51061	Jak3	Janus kinase 3	16453
1134	ENSMUSG00000064307	45.7153	0.17071	0.256214	0.666278	0.505233	0.9997	5.60193	5.30525	5.29812	5.59938	5.79661	5.63724	5.2104	5.79198	Lrrc51	leucine rich repeat containing 51	69358
1135	ENSMUSG00000045930	355.759	0.170555	0.149076	1.14408	0.252591	0.9997	8.59671	8.46325	8.46087	7.95978	8.32574	8.50176	8.6054	8.78096	Clec14a	C-type lectin domain family 14, member a	66864
1136	ENSMUSG00000022701	111.264	0.170237	0.184922	0.920589	0.357265	0.9997	6.86611	6.63487	6.55063	6.83165	6.83288	7.21208	6.86866	6.57447	Ccdc191	coiled-coil domain containing 191	212153
1137	ENSMUSG00000026939	212.131	0.170214	0.14225	1.19658	0.231469	0.9997	7.59348	7.40395	7.89066	7.66203	7.79579	7.99106	7.72981	7.74005	Tmem141	transmembrane protein 141	51875
1138	ENSMUSG00000034310	705.967	0.170161	0.111737	1.52287	0.12779	0.9997	9.22158	9.45079	9.48239	9.34412	9.31049	9.67201	9.71972	9.45084	Tmem132d	transmembrane protein 132D	243274
1139	ENSMUSG00000050323	253.794	0.170147	0.120063	1.41715	0.15644	0.9997	7.78258	7.80818	7.90146	8.11059	8.0358	8.08042	8.09601	8.08653	Ndufaf6	NADH dehydrogenase (ubiquinone) complex I, assembly factor 6	76947
1140	ENSMUSG00000052125	284.404	0.170081	0.168794	1.00763	0.313634	0.9997	8.26613	7.72071	7.89066	8.32038	8.52266	8.22576	8.25159	7.8799	F730043M19Rik	RIKEN cDNA F730043M19 gene	NA
1141	ENSMUSG00000046949	162.272	0.169809	0.161064	1.0543	0.291747	0.9997	7.23999	7.15977	7.51505	7.09925	7.66575	7.31097	7.21909	7.50101	Nqo2	N-ribosyldihydronicotinamide quinone reductase 2	18105
1142	ENSMUSG00000007888	284.232	0.169577	0.220833	0.7679	0.442547	0.9997	8.64793	7.80163	7.70583	7.91633	8.63465	7.94141	8.39619	7.82712	Crlf1	cytokine receptor-like factor 1	12931
1143	ENSMUSG00000044505	64.0193	0.169443	0.209168	0.81008	0.417894	0.9997	5.85537	6.02005	5.81477	6.05354	6.06773	6.04501	6.30178	5.96949	Lingo4	leucine rich repeat and Ig domain containing 4	320747
1144	ENSMUSG00000031758	215.405	0.169404	0.155858	1.08691	0.277076	0.9997	7.91112	7.41256	7.62341	7.69178	7.53032	7.98018	8.01688	7.78028	Cdyl2	chromodomain protein, Y chromosome-like 2	75796
1145	ENSMUSG00000049904	229.423	0.169323	0.126569	1.33779	0.180965	0.9997	7.68133	7.79506	7.86329	7.69178	7.81432	8.02853	7.79451	8.06715	Tmem17	transmembrane protein 17	103765
1146	ENSMUSG00000022754	48.4913	0.16921	0.273478	0.618733	0.536092	0.9997	5.22402	5.66382	5.53852	5.69063	5.66665	5.10729	5.7695	6.12753	Tmem45a	transmembrane protein 45a	56277
1147	ENSMUSG00000006423	842.454	0.168998	0.0834248	2.02576	0.0427897	0.9997	9.69727	9.47566	9.7206	9.62425	9.76891	9.77166	9.81011	9.85849	C330007P06Rik	RIKEN cDNA C330007P06 gene	77644
1148	ENSMUSG00000048402	240.863	0.168963	0.20518	0.823487	0.410231	0.9997	7.76413	8.34673	7.55664	7.49487	7.57448	8.27559	8.1904	7.84998	Gli2	GLI-Kruppel family member GLI2	14633
1149	ENSMUSG00000005089	6816	0.168855	0.0980904	1.72142	0.0851749	0.9997	12.8314	12.5004	12.6103	12.6294	12.7936	12.7142	12.6823	13.0484	Slc1a2	solute carrier family 1 (glial high affinity glutamate transporter), member 2	20511
1150	ENSMUSG00000050473	78.6342	0.168735	0.193431	0.87233	0.383029	0.9997	6.25831	6.22954	6.24616	6.18489	6.66605	6.24015	6.30178	6.33622	Slc35d3	solute carrier family 35, member D3	76157
1151	ENSMUSG00000028003	48.1436	0.168593	0.345325	0.488216	0.625397	0.9997	4.90274	4.66341	6.21186	5.80395	6.08818	5.55159	5.48586	5.58953	Lrat	lecithin-retinol acyltransferase (phosphatidylcholine-retinol-O-acyltransferase)	79235
1152	ENSMUSG00000110080	172.813	0.168565	0.176047	0.957497	0.338316	0.9997	7.52938	6.92709	7.39023	7.49487	7.36417	7.7938	7.27458	7.60322	Gm6145	predicted gene 6145	NA
1153	ENSMUSG00000055540	704.999	0.168499	0.0906467	1.85886	0.0630472	0.9997	9.42124	9.19276	9.45882	9.41719	9.56697	9.44935	9.54646	9.61554	Epha6	Eph receptor A6	13840
1154	ENSMUSG00000046618	483.159	0.16845	0.111626	1.50906	0.131284	0.9997	8.80359	8.88141	8.82941	8.81199	9.06435	8.70387	9.0303	9.16815	Olfml2a	olfactomedin-like 2A	241327
1155	ENSMUSG00000058099	85.539	0.168447	0.209801	0.802891	0.422038	0.9997	6.14879	6.22954	6.59122	6.38028	6.62465	6.04501	6.63426	6.68031	Nfam1	Nfat activating molecule with ITAM motif 1	74039
1156	ENSMUSG00000042846	979.443	0.168351	0.0951138	1.76999	0.076728	0.9997	9.88544	9.76181	9.83629	9.91185	9.84449	10.0257	9.95301	10.2278	Lrrtm3	leucine rich repeat transmembrane neuronal 3	216028
1157	ENSMUSG00000089959	70.2881	0.168265	0.274249	0.61355	0.539513	0.9997	5.92346	6.52794	6.10377	5.53517	5.6936	6.00261	6.38817	6.68031	Gm16268	predicted gene 16268	NA
1158	ENSMUSG00000032688	163.524	0.168257	0.15326	1.09785	0.27227	0.9997	7.10965	7.05363	7.41306	7.47789	7.51529	7.37054	7.31924	7.55766	Malt1	MALT1 paracaspase	240354
1159	ENSMUSG00000053334	259.987	0.168131	0.128584	1.30755	0.191024	0.9997	7.92226	7.78846	8.14815	7.88448	8.16175	8.24862	8.07533	7.93083	Ficd	FIC domain containing	231630
1160	ENSMUSG00000051278	137.056	0.167902	0.163404	1.02752	0.304173	0.9997	7.07014	7.0863	6.92346	7.00758	7.21407	6.85494	7.4211	7.21434	Zgrf1	zinc finger, GRF-type containing 1	71643
1161	ENSMUSG00000024620	1145.5	0.167765	0.105796	1.58575	0.112797	0.9997	10.132	10.0133	10.0768	10.0802	9.97925	10.1266	10.3919	10.4335	Pdgfrb	platelet derived growth factor receptor, beta polypeptide	18596
1162	ENSMUSG00000044681	110.506	0.167762	0.52081	0.322118	0.747363	0.9997	5.51633	7.46319	6.32851	6.88414	6.33061	7.44369	7.25632	5.99706	Cnpy1	canopy FGF signaling regulator 1	269637
1163	ENSMUSG00000053508	64.6088	0.167714	0.221159	0.758342	0.448246	0.9997	6.05071	6.14936	5.92475	5.63044	5.93853	6.18433	6.35423	5.94138	BC048502	cDNA sequence BC048502	223927
1164	ENSMUSG00000019975	424.142	0.167544	0.102315	1.63753	0.10152	0.9997	8.61055	8.58255	8.71773	8.66598	8.78629	8.64305	8.9388	8.8694	Ikbip	IKBKB interacting protein	67454
1165	ENSMUSG00000015149	2238.77	0.167467	0.0846369	1.97865	0.0478552	0.9997	11.0054	10.8907	11.1879	11.0725	11.2567	11.2815	11.2312	11.0616	Sirt2	sirtuin 2	64383
1166	ENSMUSG00000061665	835.875	0.167403	0.0994408	1.68344	0.0922898	0.9997	9.58437	9.6128	9.59647	9.69575	9.75298	9.58846	10.0127	9.77336	Cd2ap	CD2-associated protein	12488
1167	ENSMUSG00000067017	213.31	0.167356	0.134643	1.24296	0.213884	0.9997	7.79475	7.55164	7.78379	7.46933	7.93213	7.88417	7.67588	7.79606	Gm3608	predicted gene 3608	NA
1168	ENSMUSG00000038415	154.521	0.167322	0.145023	1.15376	0.248599	0.9997	7.16696	7.11825	7.29514	7.19586	7.19534	7.39534	7.53908	7.2943	Foxq1	forkhead box Q1	15220
1169	ENSMUSG00000005981	1320.99	0.167209	0.096696	1.72922	0.0837697	0.9997	10.4123	10.0455	10.3652	10.2807	10.5412	10.4718	10.4801	10.2932	Trap1	TNF receptor-associated protein 1	68015
1170	ENSMUSG00000030170	142.19	0.166974	0.158207	1.05542	0.291234	0.9997	6.8776	7.19015	7.25359	6.94718	7.14741	7.13565	7.4211	7.24915	Wnt5b	wingless-type MMTV integration site family, member 5B	22419
1171	ENSMUSG00000027955	111.064	0.166922	0.171471	0.973471	0.330319	0.9997	6.69485	6.67838	6.64363	6.85813	6.84495	6.65041	6.88063	7.14209	Fam198b	family with sequence similarity 198, member B	68659
1172	ENSMUSG00000031684	342.591	0.166913	0.104832	1.5922	0.111341	0.9997	8.39564	8.32864	8.32705	8.29637	8.40532	8.49795	8.4494	8.66113	Slc10a7	solute carrier family 10 (sodium/bile acid cotransporter family), member 7	76775
1173	ENSMUSG00000028100	54.7174	0.166842	0.251049	0.66458	0.506319	0.9997	5.7839	5.22927	5.94577	5.80395	5.66665	6.22178	5.74352	5.82313	Nudt17	nudix (nucleoside diphosphate linked moiety X)-type motif 17	78373
1174	ENSMUSG00000069208	128.359	0.166683	0.168025	0.992012	0.321192	0.9997	6.74589	7.19015	6.95492	6.79098	7.29547	6.95841	7.10128	6.99942	Zfp825	zinc finger protein 825	235956
1175	ENSMUSG00000030711	129.318	0.166554	0.239768	0.694648	0.487276	0.9997	6.16763	7.46319	6.96525	6.88414	7.04652	6.75629	7.26548	7.2943	Sult1a1	sulfotransferase family 1A, phenol-preferring, member 1	20887
1176	ENSMUSG00000085945	53.9644	0.166538	0.28813	0.577996	0.563267	0.9997	5.03175	6.24891	5.42332	5.80395	5.52382	6.00261	5.7695	6.07675	2310014F06Rik	RIKEN cDNA 2310014F06 gene	NA
1177	ENSMUSG00000034912	2082.49	0.166509	0.0926694	1.79681	0.072366	0.9997	10.8896	10.8737	10.9256	11.059	10.9799	10.9628	11.1339	11.3181	Mdga2	MAM domain containing glycosylphosphatidylinositol anchor 2	320772
1178	ENSMUSG00000071037	386.506	0.166487	0.110031	1.51309	0.130258	0.9997	8.37552	8.37786	8.70237	8.56509	8.60657	8.68052	8.68264	8.74483	Camkmt	calmodulin-lysine N-methyltransferase	73582
1179	ENSMUSG00000019763	261.33	0.166364	0.115723	1.4376	0.150547	0.9997	7.83656	7.95692	7.93339	8.06585	8.19513	7.99106	8.13651	8.13076	Rmnd1	required for meiotic nuclear division 1 homolog	66084
1180	ENSMUSG00000019845	108.031	0.166323	0.188536	0.88218	0.37768	0.9997	6.70778	6.42952	6.96525	6.56847	7.0041	6.52118	6.91596	6.91521	Tube1	epsilon-tubulin 1	71924
1181	ENSMUSG00000048583	10489.5	0.166028	0.0656619	2.52853	0.0114541	0.9997	13.2529	13.3454	13.3146	13.1659	13.4902	13.3794	13.3738	13.5016	Igf2	insulin-like growth factor 2	16002
1182	ENSMUSG00000011171	56.2506	0.165886	0.241683	0.686378	0.492475	0.9997	6.11035	5.72042	5.72032	5.36092	5.98289	5.98093	5.63464	6.05067	Vipr2	vasoactive intestinal peptide receptor 2	22355
1183	ENSMUSG00000053783	55.8189	0.165868	0.26926	0.616016	0.537884	0.9997	5.73421	5.01973	5.81477	6.18489	5.72005	6.12626	6.00643	5.72761	1700016K19Rik	RIKEN cDNA 1700016K19 gene	74230
1184	ENSMUSG00000021895	767.797	0.165843	0.0999063	1.65998	0.0969178	0.9997	9.56496	9.4466	9.47518	9.51406	9.83393	9.60095	9.44128	9.76135	Arhgef3	Rho guanine nucleotide exchange factor (GEF) 3	71704
1185	ENSMUSG00000082491	66.942	0.165838	0.217402	0.762816	0.445573	0.9997	6.05071	5.8529	6.02694	6.05354	5.96088	5.89079	6.26572	6.47993	Gm5909	predicted gene 5909	NA
1186	ENSMUSG00000021721	328.341	0.165831	0.157618	1.05211	0.29275	0.9997	8.49968	8.02591	8.07847	8.44792	8.76739	8.25315	8.22367	8.46282	Htr1a	5-hydroxytryptamine (serotonin) receptor 1A	15550
1187	ENSMUSG00000032440	763.433	0.165825	0.0975587	1.69974	0.0891793	0.9997	9.59659	9.5595	9.38569	9.41719	9.53567	9.53553	9.77847	9.76736	Tgfbr2	transforming growth factor, beta receptor II	21813
1188	ENSMUSG00000026173	181.466	0.165756	0.166666	0.994544	0.319958	0.9997	7.12901	7.41256	7.7181	7.38076	7.45358	7.7938	7.354	7.72364	Plcd4	phospholipase C, delta 4	18802
1189	ENSMUSG00000084968	76.5117	0.165611	0.203375	0.814314	0.415465	0.9997	6.3925	6.37767	5.90342	6.03044	6.34767	6.39571	6.20989	6.46026	Gm12743	predicted gene 12743	NA
1190	ENSMUSG00000004892	4184.72	0.165449	0.105295	1.57129	0.116114	0.9997	11.9946	11.657	12.1476	11.9428	12.1902	12.247	11.9969	11.9945	Bcan	brevican	12032
1191	ENSMUSG00000028139	80.8941	0.165339	0.185419	0.891708	0.37255	0.9997	6.22272	6.20991	6.36018	6.28589	6.31334	6.58005	6.35423	6.47993	Riiad1	regulatory subunit of type II PKA R-subunit (RIIa) domain containing 1	66353
1192	ENSMUSG00000050587	2786.41	0.165317	0.089243	1.85244	0.0639626	0.9997	11.4812	11.3574	11.3276	11.2623	11.3549	11.4572	11.5506	11.7141	Lrrc4c	leucine rich repeat containing 4C	241568
1193	ENSMUSG00000073164	432	0.165283	0.0987719	1.67338	0.0942521	0.9997	8.75459	8.53206	8.73595	8.65846	8.88603	8.88695	8.72972	8.84685	2410018L13Rik	RIKEN cDNA 2410018L13 gene	NA
1194	ENSMUSG00000047407	76.708	0.16518	0.207437	0.796289	0.425864	0.9997	6.05071	6.28689	6.02694	6.39844	6.14785	6.41201	6.63426	6.17658	Tgif1	TGFB-induced factor homeobox 1	21815
1195	ENSMUSG00000027977	492.85	0.165033	0.113113	1.45901	0.144562	0.9997	8.5508	8.99474	8.92515	8.94148	9.0198	8.93566	9.06743	9.08387	Ndst3	N-deacetylase/N-sulfotransferase (heparan glucosaminyl) 3	83398
1196	ENSMUSG00000040420	697.734	0.164914	0.145079	1.13672	0.255657	0.9997	8.88269	9.62582	9.50204	9.33943	9.39705	9.5411	9.41683	9.73498	Cdh18	cadherin 18	320865
1197	ENSMUSG00000046959	146.389	0.16488	0.170623	0.966342	0.333873	0.9997	7.24886	7.00889	6.8473	7.32489	7.04652	7.52084	7.18088	7.33808	Slc26a1	solute carrier family 26 (sulfate transporter), member 1	231583
1198	ENSMUSG00000111521	48.8204	0.164831	0.259269	0.635754	0.524937	0.9997	5.07231	5.80136	5.79173	5.43317	5.4308	5.79465	5.8201	5.79198	AC122273.1		NA
1199	ENSMUSG00000045608	144.304	0.164757	0.172198	0.956785	0.338676	0.9997	7.39193	6.98599	6.88043	7.0881	7.53777	7.22136	7.09101	7.15438	Dbx2	developing brain homeobox 2	223843
1200	ENSMUSG00000052139	701.272	0.164654	0.101577	1.62098	0.105023	0.9997	9.33844	9.23708	9.51265	9.37883	9.395	9.55033	9.45536	9.72471	Babam2	BRISC and BRCA1 A complex member 2	107976
1201	ENSMUSG00000034881	42.1737	0.164644	0.264715	0.621966	0.533964	0.9997	5.48662	5.14907	5.39302	5.36092	5.79661	5.49152	5.57695	5.07227	Tbxa2r	thromboxane A2 receptor	21390
1202	ENSMUSG00000035547	1784.09	0.164639	0.104158	1.58067	0.113954	0.9997	10.948	10.4266	10.7802	10.6642	10.8918	10.9398	10.901	10.7904	Capn5	calpain 5	12337
1203	ENSMUSG00000027254	10237.4	0.164266	0.0858143	1.91421	0.0555936	0.9997	13.2061	13.0557	13.3739	13.2942	13.513	13.47	13.2721	13.3379	Map1a	microtubule-associated protein 1 A	17754
1204	ENSMUSG00000054321	81.28	0.16411	0.213845	0.767426	0.442828	0.9997	5.90112	6.47957	6.34443	6.32439	6.06773	6.37923	6.60569	6.64589	Taf4b	TATA-box binding protein associated factor 4b	72504
1205	ENSMUSG00000035845	211.362	0.164093	0.135205	1.21366	0.224878	0.9997	7.74544	7.50407	7.8184	7.48641	7.93213	7.74961	7.85643	7.69025	Alg12	asparagine-linked glycosylation 12 (alpha-1,6-mannosyltransferase)	223774
1206	ENSMUSG00000022335	260.781	0.164025	0.165904	0.98867	0.322825	0.9997	8.02399	8.21505	7.69965	7.7982	7.90933	7.8487	8.45741	8.14931	Zfat	zinc finger and AT hook domain containing	380993
1207	ENSMUSG00000049409	79.3967	0.163933	0.189971	0.862935	0.388173	0.9997	6.25831	5.97423	6.40641	6.30527	6.41398	6.37923	6.42132	6.42008	Prokr1	prokineticin receptor 1	58182
1208	ENSMUSG00000039943	1535.03	0.163889	0.0898099	1.82484	0.0680247	0.9997	10.3269	10.5769	10.4778	10.6049	10.5225	10.6694	10.6488	10.8041	Plcb4	phospholipase C, beta 4	18798
1209	ENSMUSG00000040136	348.836	0.163835	0.123152	1.33035	0.183405	0.9997	8.34274	8.16495	8.44619	8.49509	8.72231	8.50935	8.54275	8.31182	Abcc8	ATP-binding cassette, sub-family C (CFTR/MRP), member 8	20927
1210	ENSMUSG00000007872	781.903	0.163811	0.117476	1.39442	0.163189	0.9997	9.51985	9.55367	9.58813	9.45238	9.74173	9.94682	9.66885	9.34485	Id3	inhibitor of DNA binding 3	15903
1211	ENSMUSG00000060924	1687	0.1637	0.234926	0.696815	0.485919	0.9997	10.901	10.1078	10.6341	10.7848	10.6991	10.3333	10.9713	11.0867	Csmd1	CUB and Sushi multiple domains 1	94109
1212	ENSMUSG00000024897	8195.78	0.163678	0.0740528	2.21029	0.0270853	0.9997	12.977	12.7228	12.9357	13.0141	13.1156	13.1034	13.0381	13.0629	Apba1	amyloid beta (A4) precursor protein binding, family A, member 1	319924
1213	ENSMUSG00000090698	190.418	0.163494	0.169767	0.963048	0.335524	0.9997	7.76413	7.47968	7.51505	7.15371	7.33879	7.69739	7.61985	7.93083	Apold1	apolipoprotein L domain containing 1	381823
1214	ENSMUSG00000032766	138.038	0.163423	0.172053	0.949841	0.342193	0.9997	7.02952	6.84036	7.27035	6.95946	7.4055	6.90184	7.10128	7.33808	Gng11	guanine nucleotide binding protein (G protein), gamma 11	66066
1215	ENSMUSG00000043496	2134.53	0.163415	0.0871422	1.87527	0.0607558	0.9997	10.9426	10.9592	11.0552	10.9439	10.9565	11.2175	11.0542	11.3065	Tril	TLR4 interactor with leucine-rich repeats	66873
1216	ENSMUSG00000032036	2894.58	0.163413	0.107096	1.52586	0.127045	0.9997	11.2169	11.3774	11.6104	11.4295	11.3406	11.5498	11.608	11.784	Kirrel3	kin of IRRE like 3 (Drosophila)	67703
1217	ENSMUSG00000015405	45.1965	0.163333	0.346579	0.47127	0.637448	0.9997	5.11176	6.22954	4.96899	5.0751	5.29664	5.14677	6.07054	5.72761	Ace2	angiotensin I converting enzyme (peptidyl-dipeptidase A) 2	70008
1218	ENSMUSG00000020241	957.28	0.163281	0.111106	1.4696	0.14167	0.9997	9.79896	9.818	10.0333	9.59699	10.1125	9.77166	10.0791	9.94774	Col6a2	collagen, type VI, alpha 2	12834
1219	ENSMUSG00000029468	203.166	0.163183	0.137001	1.19111	0.233611	0.9997	7.61424	7.56715	7.73631	7.41684	7.58171	7.66376	7.89824	7.84998	P2rx7	purinergic receptor P2X, ligand-gated ion channel, 7	18439
1220	ENSMUSG00000020044	3049.52	0.163144	0.151953	1.07364	0.282983	0.9997	11.0869	11.8184	11.6861	11.2467	11.4389	11.5163	11.6697	11.94	Timp3	tissue inhibitor of metalloproteinase 3	21859
1221	ENSMUSG00000032667	358.916	0.162982	0.137021	1.18947	0.234256	0.9997	8.40361	8.51616	8.36657	8.3346	8.17136	8.70717	8.53898	8.79281	Pon2	paraoxonase 2	330260
1222	ENSMUSG00000042961	396.96	0.162873	0.126967	1.2828	0.199562	0.9997	8.59323	8.31032	8.57996	8.69565	8.57069	8.54303	8.76567	8.9492	Egflam	EGF-like, fibronectin type III and laminin G domains	268780
1223	ENSMUSG00000037833	100.116	0.162844	0.220583	0.738242	0.460368	0.9997	6.61473	6.66402	6.15883	6.79098	6.58202	6.25828	6.90428	7.07898	Sh2d4b	SH2 domain containing 4B	328381
1224	ENSMUSG00000030166	241.932	0.162772	0.122271	1.33124	0.18311	0.9997	7.63469	7.86577	7.92282	7.92262	8.03052	7.8958	8.05962	8.02089	Rad52	RAD52 homolog, DNA repair protein	19365
1225	ENSMUSG00000110408	99.9976	0.162601	0.259935	0.625545	0.531614	0.9997	6.1297	6.32389	7.15774	6.45159	6.33061	6.4754	6.80728	7.19065	Gm45881	predicted gene 45881	NA
1226	ENSMUSG00000003746	818.636	0.162502	0.11453	1.41887	0.155938	0.9997	9.8095	9.7277	9.33281	9.45889	9.62761	9.76056	9.77367	9.86037	Man1a	mannosidase 1, alpha	17155
1227	ENSMUSG00000032372	45.5386	0.162464	0.290657	0.558956	0.576192	0.9997	5.51633	5.30525	5.51057	5.50197	6.12823	5.79465	5.00703	5.26604	Plscr2	phospholipid scramblase 2	18828
1228	ENSMUSG00000020150	160.587	0.162429	0.18269	0.889098	0.37395	0.9997	7.64145	6.76164	7.21947	7.25685	7.53777	7.49047	7.31042	7.30537	Gamt	guanidinoacetate methyltransferase	14431
1229	ENSMUSG00000058900	95.1151	0.162423	0.240938	0.674128	0.50023	0.9997	6.889	6.37767	5.85977	6.6914	6.83288	6.20318	6.74316	6.7947	Rsl1	regulator of sex limited protein 1	380855
1230	ENSMUSG00000043020	107.798	0.162301	0.213029	0.761871	0.446137	0.9997	7.03978	6.16983	6.92346	6.41638	6.66605	6.86681	7.01702	6.81033	Wdr63	WD repeat domain 63	242253
1231	ENSMUSG00000026281	944.612	0.16193	0.0889316	1.82084	0.0686313	0.9997	9.83329	9.6497	9.87654	9.83892	10.1025	9.97862	9.91131	9.84907	Dtymk	deoxythymidylate kinase	21915
1232	ENSMUSG00000028096	968.333	0.161819	0.0741517	2.18227	0.0290894	0.9997	9.90241	9.79513	9.78763	9.86201	9.9163	10.0151	10.0303	10.0335	Gpr89	G protein-coupled receptor 89	67549
1233	ENSMUSG00000026726	81.0821	0.161746	0.219874	0.735633	0.461954	0.9997	6.05071	6.49587	6.32851	6.18489	6.33061	5.95891	6.63426	6.71393	Cubn	cubilin (intrinsic factor-cobalamin receptor)	65969
1234	ENSMUSG00000024477	598.902	0.161432	0.105209	1.53439	0.124933	0.9997	9.09196	9.07289	9.19912	9.21175	9.12499	9.18594	9.49483	9.39235	Pggt1b	protein geranylgeranyltransferase type I, beta subunit	225467
1235	ENSMUSG00000021738	657.472	0.161195	0.109972	1.46578	0.142707	0.9997	9.23057	9.13927	9.36047	9.37655	9.45529	9.17643	9.61434	9.48532	Atxn7	ataxin 7	246103
1236	ENSMUSG00000022070	172.938	0.161164	0.149706	1.07654	0.281686	0.9997	7.46229	7.36897	7.31951	7.2864	7.48477	7.36218	7.81337	7.37006	Bora	bora, aurora kinase A activator	77744
1237	ENSMUSG00000037465	543.088	0.161009	0.12188	1.32105	0.186485	0.9997	9.27034	8.84369	8.91185	8.95688	9.20676	9.35979	9.00865	9.06119	Klf10	Kruppel-like factor 10	21847
1238	ENSMUSG00000034903	278.209	0.160774	0.12745	1.26146	0.207142	0.9997	8.2705	8.04819	7.86881	7.9475	8.07218	8.15492	8.24234	8.33362	Cobll1	Cobl-like 1	319876
1239	ENSMUSG00000018659	394.689	0.160771	0.10541	1.5252	0.127209	0.9997	8.37146	8.6165	8.65528	8.52432	8.669	8.81832	8.64804	8.68251	Pnpo	pyridoxine 5'-phosphate oxidase	103711
1240	ENSMUSG00000038668	536.971	0.16075	0.105655	1.52145	0.128146	0.9997	9.00559	8.85004	9.09944	8.98419	9.06177	9.19303	8.98943	9.33408	Lpar1	lysophosphatidic acid receptor 1	14745
1241	ENSMUSG00000060969	316.797	0.160722	0.225019	0.714259	0.475067	0.9997	7.32636	8.54779	8.41637	8.344	8.12757	8.40739	8.79442	8.11826	Irx1	Iroquois related homeobox 1 (Drosophila)	16371
1242	ENSMUSG00000020151	867.939	0.160412	0.0840527	1.90847	0.0563308	0.9997	9.56673	9.63136	9.82924	9.68099	9.7768	9.86338	9.85175	9.87158	Ptprr	protein tyrosine phosphatase, receptor type, R	19279
1243	ENSMUSG00000074736	540.924	0.16018	0.109733	1.45972	0.144366	0.9997	9.0895	9.04269	9.04933	8.80179	9.29298	9.27993	9.05163	8.98751	Syndig1	synapse differentiation inducing 1	433485
1244	ENSMUSG00000049555	197.775	0.160122	0.219871	0.728253	0.466459	0.9997	7.49994	7.0863	8.03007	7.43455	7.83866	8.13051	7.37107	7.35948	Tmie	transmembrane inner ear	20776
1245	ENSMUSG00000028706	231.635	0.160002	0.159836	1.00104	0.316806	0.9997	7.69438	8.11305	7.7242	7.52824	8.0875	8.13051	7.78817	7.69867	Nsun4	NOL1/NOP2/Sun domain family, member 4	72181
1246	ENSMUSG00000025408	184.998	0.159933	0.16836	0.949949	0.342138	0.9997	7.62791	7.33312	7.61687	7.2062	7.63133	7.94702	7.3963	7.42184	Ddit3	DNA-damage inducible transcript 3	13198
1247	ENSMUSG00000029470	155.628	0.159876	0.163335	0.978821	0.327669	0.9997	6.91153	7.02021	7.34347	7.48641	7.27777	7.3368	7.37107	7.48162	P2rx4	purinergic receptor P2X, ligand-gated ion channel 4	18438
1248	ENSMUSG00000002603	164.16	0.159836	0.136351	1.17224	0.241103	0.9997	7.28382	7.19015	7.43553	7.21647	7.38911	7.48278	7.42927	7.48162	Tgfb1	transforming growth factor, beta 1	21803
1249	ENSMUSG00000060703	125.075	0.159664	0.154404	1.03407	0.301105	0.9997	6.75837	6.99748	6.98569	6.83165	7.11788	6.94727	7.12159	7.02643	Cd302	CD302 antigen	66205
1250	ENSMUSG00000027978	503.393	0.159656	0.20536	0.777441	0.436898	0.9997	9.52351	8.48791	8.75692	8.56106	8.70586	9.27102	8.90111	9.26772	Prss12	protease, serine 12 neurotrypsin (motopsin)	19142
1251	ENSMUSG00000103622	54.9133	0.159648	0.232143	0.687714	0.491633	0.9997	5.48662	5.99732	5.56594	5.80395	5.77154	5.91386	6.04948	5.76015	Gm38391	predicted gene, 38391	NA
1252	ENSMUSG00000038302	164.814	0.159229	0.152718	1.04263	0.297118	0.9997	7.42362	6.95094	7.31951	7.42572	7.55257	7.52084	7.34539	7.37006	Afg1l	AFG1 like ATPase	215951
1253	ENSMUSG00000041974	165.773	0.159161	0.190696	0.834631	0.403926	0.9997	7.36769	6.87817	7.73631	7.06555	7.42974	7.36218	7.68273	7.33808	Spidr	scaffolding protein involved in DNA repair	224008
1254	ENSMUSG00000001942	480.19	0.1591	0.103393	1.53878	0.123857	0.9997	8.94135	8.66777	8.89844	8.78808	8.95724	9.05718	8.84417	9.08387	Siae	sialic acid acetylesterase	22619
1255	ENSMUSG00000018899	57.427	0.159071	0.264269	0.601931	0.54722	0.9997	5.62938	6.20991	5.74452	5.46798	5.96088	6.37923	5.60608	5.69431	Irf1	interferon regulatory factor 1	16362
1256	ENSMUSG00000032113	125.293	0.159028	0.19067	0.834049	0.404253	0.9997	7.10965	6.90284	6.56429	6.97164	7.4055	6.75629	6.97298	7.01299	Chek1	checkpoint kinase 1	12649
1257	ENSMUSG00000091985	100.996	0.158907	0.194546	0.816807	0.414038	0.9997	6.3925	6.62007	6.71884	6.6002	6.56753	6.66407	6.53171	7.15438	Gm17354	predicted gene, 17354	NA
1258	ENSMUSG00000022132	100.659	0.158663	0.193258	0.820989	0.411653	0.9997	6.42419	6.30551	6.90211	6.63124	6.77098	6.53612	6.68974	6.95793	Cldn10	claudin 10	58187
1259	ENSMUSG00000039166	2335.39	0.158554	0.0960202	1.65126	0.0986857	0.9997	11.32	11.1714	10.9136	10.9948	11.3575	11.1571	11.2584	11.2885	Akap7	A kinase (PRKA) anchor protein 7	432442
1260	ENSMUSG00000020722	44.1557	0.158378	0.312232	0.507244	0.611984	0.9997	5.22402	5.47934	5.39302	5.53517	4.98386	4.98192	5.8201	6.15226	Cacng1	calcium channel, voltage-dependent, gamma subunit 1	12299
1261	ENSMUSG00000032849	264.659	0.158354	0.193264	0.819367	0.412577	0.9997	7.8008	8.26823	7.94387	7.8253	7.63133	7.87244	8.57993	8.25586	Abcc4	ATP-binding cassette, sub-family C (CFTR/MRP), member 4	239273
1262	ENSMUSG00000055125	70.1759	0.158283	0.202312	0.782373	0.433995	0.9997	5.98849	6.14936	6.02694	6.12071	6.27817	6.32863	5.93935	6.33622	M5C1000I18Rik	RIKEN cDNA M5C1000I18 gene	NA
1263	ENSMUSG00000025036	295.292	0.158137	0.128874	1.22707	0.219796	0.9997	7.85991	8.29642	8.02514	8.29637	8.3848	8.21187	8.29249	8.25014	Sfxn2	sideroflexin 2	94279
1264	ENSMUSG00000041479	56.1521	0.158111	0.222649	0.710136	0.47762	0.9997	5.83194	5.80136	5.48207	5.88347	5.86931	6.00261	5.79502	5.96949	Syt15	synaptotagmin XV	319508
1265	ENSMUSG00000047996	184.496	0.158076	0.172875	0.914392	0.360511	0.9997	7.33472	7.21005	7.69965	7.51997	7.89198	7.37054	7.34539	7.76432	Prrg1	proline rich Gla (G-carboxyglutamic acid) 1	546336
1266	ENSMUSG00000049148	669.29	0.157982	0.0951341	1.66062	0.0967901	0.9997	9.11399	9.36018	9.29439	9.44367	9.36808	9.49021	9.52374	9.4731	Plcxd3	phosphatidylinositol-specific phospholipase C, X domain containing 3	239318
1267	ENSMUSG00000106379	1222.4	0.157919	0.114435	1.37999	0.167591	0.9997	9.98573	10.0232	10.3913	10.261	10.1483	10.3971	10.2399	10.5216	Lhfpl3	lipoma HMGIC fusion partner-like 3	269629
1268	ENSMUSG00000031482	362.083	0.157918	0.105427	1.49789	0.134163	0.9997	8.58274	8.28709	8.34695	8.45661	8.5524	8.56506	8.57993	8.62624	Slc25a15	solute carrier family 25 (mitochondrial carrier ornithine transporter), member 15	18408
1269	ENSMUSG00000031762	511.092	0.157859	0.142418	1.10842	0.267679	0.9997	8.74207	9.02033	9.2013	8.6395	8.81725	9.06235	9.07786	9.3123	Mt2	metallothionein 2	17750
1270	ENSMUSG00000097121	51.373	0.157766	0.251119	0.628252	0.529839	0.9997	5.48662	5.77488	5.72032	5.53517	5.86931	6.16523	5.54722	5.43683	D130020L05Rik	RIKEN cDNA D130020L05 gene	NA
1271	ENSMUSG00000018654	293.244	0.157588	0.136886	1.15123	0.249636	0.9997	8.12384	7.87203	8.2823	8.16464	8.26416	8.01259	8.30142	8.49702	Ikzf1	IKAROS family zinc finger 1	22778
1272	ENSMUSG00000032332	622.868	0.157546	0.109905	1.43348	0.15172	0.9997	9.2594	8.86894	9.35065	9.28922	9.34489	9.35559	9.38357	9.36351	Col12a1	collagen, type XII, alpha 1	12816
1273	ENSMUSG00000030792	117.654	0.157389	0.241495	0.651725	0.514578	0.9997	7.12901	5.878	7.13045	6.77717	7.07753	7.09586	6.75622	6.91521	Dkkl1	dickkopf-like 1	50722
1274	ENSMUSG00000030047	72.4679	0.157371	0.216593	0.726575	0.467486	0.9997	6.29305	5.90267	6.34443	5.85745	5.96088	6.42812	6.31948	6.35764	Arhgap25	Rho GTPase activating protein 25	232201
1275	ENSMUSG00000051427	684.87	0.157352	0.0992003	1.5862	0.112694	0.9997	9.29197	9.21262	9.43857	9.41273	9.4922	9.59204	9.59267	9.29296	Ccdc157	coiled-coil domain containing 157	216516
1276	ENSMUSG00000045967	689.999	0.157237	0.122302	1.28564	0.198569	0.9997	9.12849	9.34901	9.4029	9.50361	9.25278	9.75099	9.56512	9.41807	Gpr158	G protein-coupled receptor 158	241263
1277	ENSMUSG00000037370	281.674	0.157107	0.123719	1.26986	0.204134	0.9997	8.09461	8.01464	8.24886	7.85847	8.19983	8.08042	8.32351	8.26723	Enpp1	ectonucleotide pyrophosphatase/phosphodiesterase 1	18605
1278	ENSMUSG00000032502	293.777	0.157075	0.127284	1.23405	0.217184	0.9997	8.26613	7.81469	8.10674	8.25711	8.26865	8.28446	8.18558	8.37623	Stac	src homology three (SH3) and cysteine rich domain	20840
1279	ENSMUSG00000028583	454.479	0.15705	0.117308	1.33879	0.180641	0.9997	8.68763	8.58255	8.95656	8.7497	8.82336	9.12052	8.8319	8.83161	Pdpn	podoplanin	14726
1280	ENSMUSG00000038954	342.239	0.156827	0.153696	1.02037	0.307551	0.9997	8.40361	7.88446	8.61319	8.37643	8.58874	8.55409	8.59454	8.22704	Supt3	suppressor of Ty 3	109115
1281	ENSMUSG00000021268	15291.2	0.156788	0.30433	0.515192	0.606419	0.9997	13.4222	13.0184	14.0769	14.3781	14.3351	14.0409	13.7565	13.6802	Meg3	maternally expressed 3	NA
1282	ENSMUSG00000005823	294.22	0.156707	0.145201	1.07925	0.280478	0.9997	7.83066	8.47974	8.14361	7.96588	8.25966	8.23036	8.40035	8.22704	Gpr108	G protein-coupled receptor 108	78308
1283	ENSMUSG00000090122	398.109	0.156565	0.168303	0.930257	0.352238	0.9997	8.27918	8.15472	8.95915	8.69932	8.54502	8.73981	8.61976	8.93502	Kcne1l	potassium voltage-gated channel, Isk-related family, member 1-like, pseudogene	66240
1284	ENSMUSG00000089759	52.0144	0.156411	0.279084	0.560445	0.575176	0.9997	5.57396	4.97391	5.90342	5.95882	6.08818	5.95891	5.66264	5.39599	3632454L22Rik	RIKEN cDNA 3632454L22 gene	NA
1285	ENSMUSG00000034422	59.5706	0.156295	0.25436	0.614467	0.538907	0.9997	5.70871	5.95077	5.56594	6.07628	5.55354	5.76958	6.07054	6.44031	Parp14	poly (ADP-ribose) polymerase family, member 14	547253
1286	ENSMUSG00000020037	618.13	0.15627	0.119635	1.30622	0.191477	0.9997	8.93312	9.39537	9.22729	9.18061	9.15922	9.28657	9.38357	9.54491	Rfx4	regulatory factor X, 4 (influences HLA class II expression)	71137
1287	ENSMUSG00000046613	457.494	0.156247	0.333577	0.468399	0.639499	0.9997	8.49222	8.38225	8.87944	9.1568	9.54864	8.98822	8.55026	8.23285	Vwa5b2	von Willebrand factor A domain containing 5B2	328643
1288	ENSMUSG00000003282	87.0121	0.156226	0.235873	0.662329	0.50776	0.9997	5.65631	6.64952	6.45121	6.56847	6.1863	6.58005	6.60569	6.71393	Plag1	pleiomorphic adenoma gene 1	56711
1289	ENSMUSG00000040213	114.393	0.156215	0.18067	0.864642	0.387235	0.9997	6.60093	6.55931	7.0647	6.80467	7.03603	6.86681	7.07025	6.69722	Kyat3	kynurenine aminotransferase 3	229905
1290	ENSMUSG00000104362	72.0954	0.156127	0.218546	0.71439	0.474986	0.9997	6.16763	5.878	5.9665	6.38028	6.29586	5.89079	6.31948	6.49934	Gm37928	predicted gene, 37928	NA
1291	ENSMUSG00000029319	1048.44	0.155857	0.0841937	1.85117	0.0641448	0.9997	9.86394	9.8453	10.0259	10.0746	10.164	10.1692	10.0765	10.0285	Coq2	coenzyme Q2 4-hydroxybenzoate polyprenyltransferase	71883
1292	ENSMUSG00000079557	1184.88	0.155789	0.0753834	2.06662	0.0387697	0.9997	10.2483	10.0203	10.1568	10.09	10.2685	10.2788	10.2789	10.3248	2019-03-02	membrane-associated ring finger (C3HC4) 2	224703
1293	ENSMUSG00000015846	701.54	0.155588	0.091992	1.69132	0.0907751	0.9997	9.21707	9.53604	9.39528	9.33943	9.46118	9.52621	9.5427	9.59539	Rxra	retinoid X receptor alpha	20181
1294	ENSMUSG00000022687	569.168	0.155417	0.129234	1.20261	0.229129	0.9997	9.00821	9.36241	8.87122	9.01688	9.29298	9.07008	9.44733	9.07419	Boc	biregional cell adhesion molecule-related/down-regulated by oncogenes (Cdon) binding protein	117606
1295	ENSMUSG00000022235	102.719	0.155364	0.230759	0.673276	0.500772	0.9997	6.48554	6.22954	6.83608	6.83165	7.05693	6.98043	6.13191	6.74678	Cmbl	carboxymethylenebutenolidase-like (Pseudomonas)	69574
1296	ENSMUSG00000020212	475.335	0.155357	0.102294	1.51873	0.128831	0.9997	8.7577	8.86894	8.79796	8.84216	8.87135	9.02312	9.14391	8.82008	Mdm1	transformed mouse 3T3 cell double minute 1	17245
1297	ENSMUSG00000036833	206.866	0.155207	0.142728	1.08743	0.276847	0.9997	7.68787	7.70677	7.30331	7.74242	7.77701	7.59407	7.83813	7.87248	Pnpla7	patatin-like phospholipase domain containing 7	241274
1298	ENSMUSG00000045031	68.8199	0.155191	0.216044	0.71833	0.472554	0.9997	6.00953	5.77488	6.34443	5.98309	6.02593	6.16523	6.15181	6.44031	Cetn4	centrin 4	207175
1299	ENSMUSG00000026888	727.978	0.155087	0.142842	1.08572	0.277601	0.9997	9.68588	8.9976	9.61627	9.32051	9.72224	9.69882	9.40237	9.4926	Grb14	growth factor receptor bound protein 14	50915
1300	ENSMUSG00000030327	3759.23	0.154999	0.125026	1.23974	0.215073	0.9997	11.8804	11.2994	11.9377	11.973	11.8961	12.0339	11.8944	11.979	Necap1	NECAP endocytosis associated 1	67602
1301	ENSMUSG00000042647	164.885	0.154721	0.143301	1.07969	0.28028	0.9997	7.43144	7.30564	7.29514	7.13217	7.32162	7.62235	7.45352	7.38057	Acad12	acyl-Coenzyme A dehydrogenase family, member 12	71985
1302	ENSMUSG00000029163	299.618	0.154684	0.129212	1.19713	0.231256	0.9997	8.39564	7.95692	8.24886	7.95365	8.38892	8.28446	8.24234	8.31182	Emilin1	elastin microfibril interfacer 1	100952
1303	ENSMUSG00000093798	212.298	0.154624	0.139956	1.10481	0.269243	0.9997	7.85411	7.37779	7.78379	7.56085	7.78956	7.72373	7.89824	7.83478	Gm8355	predicted pseudogene 8355	NA
1304	ENSMUSG00000098243	102.1	0.154571	0.234291	0.659737	0.509422	0.9997	6.65534	6.76164	6.64363	6.32439	6.1863	6.49082	6.86866	7.28315	Gm4258	predicted gene 4258	NA
1305	ENSMUSG00000094483	5429.1	0.154559	0.113058	1.36708	0.1716	0.9997	12.445	12.4218	12.2071	12.2183	12.2442	12.4006	12.4245	12.7996	Purb	purine rich element binding protein B	19291
1306	ENSMUSG00000027167	797.917	0.15437	0.12165	1.26896	0.204455	0.9997	9.48459	9.65878	9.47518	9.62039	9.45529	9.57586	9.74121	10.0318	Elp4	elongator acetyltransferase complex subunit 4	77766
1307	ENSMUSG00000040852	203.416	0.154292	0.13434	1.14851	0.250756	0.9997	7.55106	7.55941	7.45766	7.7982	7.84469	7.58691	7.74953	7.80389	Plekhh2	pleckstrin homology domain containing, family H (with MyTH4 domain) member 2	213556
1308	ENSMUSG00000063179	251.698	0.154189	0.129499	1.19066	0.233789	0.9997	7.7703	7.95692	7.88522	7.99601	8.17615	8.21187	7.96722	7.82712	Pstk	phosphoseryl-tRNA kinase	214580
1309	ENSMUSG00000019806	1073.95	0.154169	0.0927161	1.66281	0.0963509	0.9997	10.0068	9.81962	10.0552	10.0661	10.0356	10.1475	10.0661	10.3166	Aig1	androgen-induced 1	66253
1310	ENSMUSG00000022329	503.697	0.154133	0.101543	1.51791	0.129036	0.9997	8.91372	9.03155	8.86296	8.77772	9.10506	8.97458	8.93307	9.1922	Stk3	serine/threonine kinase 3	56274
1311	ENSMUSG00000019055	561.521	0.154103	0.10208	1.50964	0.131136	0.9997	9.17113	8.91514	9.17483	8.94458	9.17604	9.2071	9.34088	9.10936	Plod1	procollagen-lysine, 2-oxoglutarate 5-dioxygenase 1	18822
1312	ENSMUSG00000020225	446.909	0.154071	0.104614	1.47275	0.140818	0.9997	8.59323	8.85004	8.86019	8.58108	8.8684	8.86936	8.84111	8.9492	Tmbim4	transmembrane BAX inhibitor motif containing 4	68212
1313	ENSMUSG00000048440	150.239	0.154	0.171162	0.899736	0.368261	0.9997	7.16696	6.90284	7.04535	7.47789	7.19534	7.3368	7.55411	7.12968	Cyp4f16	cytochrome P450, family 4, subfamily f, polypeptide 16	70101
1314	ENSMUSG00000029828	70.04	0.153991	0.239748	0.642301	0.520678	0.9997	5.70871	6.06445	6.10377	6.34326	5.6392	6.32863	6.42132	6.37876	4921507P07Rik	RIKEN cDNA 4921507P07 gene	70821
1315	ENSMUSG00000048022	861.051	0.153875	0.0838513	1.83509	0.066492	0.9997	9.68588	9.76349	9.62118	9.61263	9.72387	9.81519	9.80069	9.9583	Tmem229a	transmembrane protein 229A	319832
1316	ENSMUSG00000057778	189.537	0.15383	0.136536	1.12666	0.259884	0.9997	7.55106	7.67848	7.29514	7.43455	7.60318	7.73025	7.68273	7.56689	Cyb5d2	cytochrome b5 domain containing 2	192986
1317	ENSMUSG00000026687	827.771	0.153535	0.111927	1.37174	0.170144	0.9997	9.69727	9.27536	9.80643	9.63195	9.78935	9.84249	9.75915	9.68288	Aldh9a1	aldehyde dehydrogenase 9, subfamily A1	56752
1318	ENSMUSG00000029070	325.222	0.153355	0.146891	1.044	0.296486	0.9997	8.12384	8.17004	8.6066	8.11609	8.29087	8.21652	8.5352	8.62182	Mxra8	matrix-remodelling associated 8	74761
1319	ENSMUSG00000006191	459.729	0.153302	0.124297	1.23335	0.217445	0.9997	8.69089	8.6387	8.82941	8.90066	8.64504	8.82746	9.13144	9.03815	Cdkal1	CDK5 regulatory subunit associated protein 1-like 1	68916
1320	ENSMUSG00000097431	367.005	0.153286	0.156443	0.979818	0.327176	0.9997	8.16193	8.08099	8.81805	8.589	8.4846	8.63266	8.64454	8.62624	Gm26782	predicted gene, 26782	NA
1321	ENSMUSG00000014164	521.956	0.153235	0.118911	1.28864	0.197522	0.9997	9.19428	8.94216	8.62301	8.99318	9.13486	9.07264	9.1138	9.09667	Klhl3	kelch-like 3	100503085
1322	ENSMUSG00000060429	101.216	0.153146	0.234419	0.653301	0.513562	0.9997	6.64193	7.12874	5.9665	6.41638	6.93803	6.70432	6.56176	6.76293	Sntb1	syntrophin, basic 1	20649
1323	ENSMUSG00000109408	94.1567	0.153078	0.217651	0.703318	0.481858	0.9997	6.48554	6.67838	6.31241	6.48596	6.90383	6.12626	6.95044	6.44031	A930037H05Rik	RIKEN cDNA A930037H05 gene	NA
1324	ENSMUSG00000027882	261.028	0.153075	0.125434	1.22036	0.222327	0.9997	7.99263	7.95102	7.8743	7.99601	8.23694	7.94141	7.95029	8.27288	Stxbp3	syntaxin binding protein 3	20912
1325	ENSMUSG00000022558	1302.14	0.153002	0.128338	1.19218	0.233191	0.9997	10.1838	9.89379	10.6243	10.2795	10.3743	10.4324	10.5093	10.369	Mroh1	maestro heat-like repeat family member 1	223658
1326	ENSMUSG00000097736	67.4828	0.152978	0.241253	0.634097	0.526017	0.9997	5.75927	6.28689	5.81477	6.14242	6.06773	5.84352	6.02812	6.62836	9530059O14Rik	RIKEN cDNA 9530059O14 gene	NA
1327	ENSMUSG00000028089	276.962	0.152668	0.131837	1.158	0.246862	0.9997	7.88859	8.31951	7.97999	7.93511	8.17136	8.07019	8.34094	8.17368	Chd1l	chromodomain helicase DNA binding protein 1-like	68058
1328	ENSMUSG00000078117	70.1877	0.152659	0.208672	0.731575	0.464428	0.9997	6.1297	5.878	6.06587	6.20566	6.39769	5.93656	6.15181	6.37876	Gm16485	predicted gene 16485	NA
1329	ENSMUSG00000030966	54.7012	0.152582	0.284874	0.535611	0.592227	0.9997	5.57396	5.7479	5.26505	6.16381	5.22457	6.24015	5.86899	5.96949	Trim21	tripartite motif-containing 21	20821
1330	ENSMUSG00000020652	233.108	0.15224	0.138785	1.09695	0.272664	0.9997	7.85411	7.88446	7.80696	7.61621	8.07731	7.78131	8.14149	7.73187	Cenpo	centromere protein O	52504
1331	ENSMUSG00000056755	1832.17	0.152198	0.155144	0.981011	0.326587	0.9997	11.0588	10.0797	10.8668	10.8637	10.8976	10.9064	10.9963	10.853	Grm7	glutamate receptor, metabotropic 7	108073
1332	ENSMUSG00000029761	1420.79	0.152137	0.079847	1.90535	0.0567339	0.9997	10.3015	10.358	10.5534	10.3558	10.5216	10.5411	10.6321	10.4916	Cald1	caldesmon 1	109624
1333	ENSMUSG00000028167	57.5239	0.15213	0.223028	0.682113	0.495167	0.9997	5.70871	5.7479	6.00707	5.69063	5.79661	6.02396	6.13191	5.79198	Bdh2	3-hydroxybutyrate dehydrogenase, type 2	69772
1334	ENSMUSG00000033157	690.493	0.152096	0.102203	1.48817	0.136705	0.9997	9.20116	9.31035	9.46247	9.43269	9.43547	9.34714	9.66885	9.55886	Abhd10	abhydrolase domain containing 10	213012
1335	ENSMUSG00000039313	650.867	0.152027	0.132779	1.14496	0.252224	0.9997	9.25059	9.33548	9.11577	9.36966	9.78935	9.3429	9.15134	9.32323	AF529169	cDNA sequence AF529169	209743
1336	ENSMUSG00000033111	544.288	0.151704	0.114146	1.32903	0.183837	0.9997	9.09934	8.67495	9.12271	9.10798	9.11257	9.14753	9.26301	9.1313	3830406C13Rik	RIKEN cDNA 3830406C13 gene	218734
1337	ENSMUSG00000091562	65.419	0.151691	0.206065	0.736133	0.46165	0.9997	6.11035	5.95077	6.06587	5.7484	6.1672	6.02396	6.20989	6.10236	Crybg3	beta-gamma crystallin domain containing 3	NA
1338	ENSMUSG00000022523	2078.35	0.151614	0.0815687	1.85873	0.0630658	0.9997	10.9337	10.8365	10.9953	11.0037	10.971	11.1698	11.0038	11.2236	Fgf12	fibroblast growth factor 12	14167
1339	ENSMUSG00000052613	797.586	0.151589	0.13737	1.1035	0.269808	0.9997	9.5308	9.18272	9.75227	9.71761	9.65013	9.49213	9.68941	9.98608	Pcdh15	protocadherin 15	11994
1340	ENSMUSG00000020431	20924.1	0.151383	0.124052	1.22032	0.222342	0.9997	14.6062	14.3256	13.9044	14.1758	14.5951	14.3428	14.3425	14.4112	Adcy1	adenylate cyclase 1	432530
1341	ENSMUSG00000044702	198.783	0.151277	0.155921	0.970218	0.331938	0.9997	7.38389	7.59011	7.69345	7.58484	7.72572	7.87832	7.88047	7.2943	Palb2	partner and localizer of BRCA2	233826
1342	ENSMUSG00000037259	2961.31	0.15124	0.1034	1.46266	0.14356	0.9997	11.2293	11.3513	11.5796	11.6229	11.5769	11.6133	11.4417	11.7736	Dzank1	double zinc ribbon and ankyrin repeat domains 1	241688
1343	ENSMUSG00000039062	239.661	0.15098	0.161616	0.934187	0.350208	0.9997	7.68133	7.84045	8.01025	7.77753	7.73223	7.67055	8.29696	8.14315	Anpep	alanyl (membrane) aminopeptidase	16790
1344	ENSMUSG00000031610	184.743	0.15088	0.209452	0.720354	0.471307	0.9997	7.4699	7.4381	7.7543	7.0881	7.14741	7.47505	7.50855	8.13697	Scrg1	scrapie responsive gene 1	20284
1345	ENSMUSG00000038147	45.8504	0.15081	0.275538	0.54733	0.584152	0.9997	5.75927	5.69239	4.74743	5.50197	5.49348	5.69164	5.66264	5.62531	Cd84	CD84 antigen	12523
1346	ENSMUSG00000025491	52.1234	0.150661	0.275064	0.54773	0.583878	0.9997	5.57396	5.22927	5.90342	5.83095	6.12823	5.46053	6.09129	5.35396	Ifitm1	interferon induced transmembrane protein 1	68713
1347	ENSMUSG00000040883	218.581	0.150603	0.146061	1.03109	0.302497	0.9997	7.81282	7.76846	7.68722	7.52824	8.0567	7.99648	7.74298	7.54837	Tmem205	transmembrane protein 205	235043
1348	ENSMUSG00000026017	684.75	0.150426	0.125002	1.20339	0.228824	0.9997	9.45422	9.27063	9.13649	9.48674	9.34489	9.25531	9.59449	9.73498	Carf	calcium response factor	241066
1349	ENSMUSG00000090386	427.444	0.150395	0.132615	1.13407	0.256764	0.9997	8.56153	8.72768	8.77759	8.58108	8.71904	8.47099	9.01951	8.99094	Mir99ahg	Mir99a and Mirlet7c-1 host gene (non-protein coding)	NA
1350	ENSMUSG00000039055	49.1724	0.150236	0.27533	0.545657	0.585302	0.9997	5.15016	5.8529	5.61925	5.59938	5.66665	5.55159	6.19079	5.31067	Eme1	essential meiotic structure-specific endonuclease 1	268465
1351	ENSMUSG00000069516	174.257	0.150025	0.155171	0.966835	0.333626	0.9997	7.45464	7.44651	7.31951	7.26677	7.25986	7.55058	7.40462	7.83478	Lyz2	lysozyme 2	17105
1352	ENSMUSG00000039428	1394.19	0.150025	0.0780457	1.92227	0.0545716	0.9997	10.4436	10.3691	10.2984	10.3605	10.4264	10.4863	10.489	10.666	Tmem135	transmembrane protein 135	72759
1353	ENSMUSG00000045467	43.043	0.149763	0.256722	0.583366	0.559647	0.9997	5.15016	5.26776	5.48207	5.59938	5.72005	5.36333	5.38862	5.62531	Ttll13	tubulin tyrosine ligase-like family, member 13	269954
1354	ENSMUSG00000056459	461.912	0.149672	0.114996	1.30154	0.193073	0.9997	8.52547	8.89377	8.91985	8.73905	8.79875	8.89856	9.06481	8.93502	Zbtb25	zinc finger and BTB domain containing 25	109929
1355	ENSMUSG00000048731	356.599	0.149578	0.0979621	1.5269	0.126786	0.9997	8.35512	8.38663	8.42013	8.46094	8.63465	8.52442	8.53898	8.5162	Ggnbp1	gametogenetin binding protein 1	70772
1356	ENSMUSG00000039683	1008.89	0.149554	0.111487	1.34145	0.179774	0.9997	9.8996	9.67139	9.99852	10.017	9.81565	9.99088	10.2294	10.1424	Sdk1	sidekick cell adhesion molecule 1	330222
1357	ENSMUSG00000097440	45.4193	0.149539	0.259024	0.577319	0.563724	0.9997	5.39366	5.60491	5.72032	5.02922	5.82125	5.42885	5.60608	5.55285	Gm6277	predicted gene 6277	NA
1358	ENSMUSG00000026648	257.048	0.149529	0.131726	1.13516	0.25631	0.9997	7.9278	7.69269	7.98508	8.10507	7.949	8.04951	8.26991	8.0475	Dclre1c	DNA cross-link repair 1C	227525
1359	ENSMUSG00000055639	1586.69	0.149492	0.117189	1.27565	0.202078	0.9997	10.256	10.7491	10.6203	10.5542	10.7024	10.4454	10.7785	10.8633	Dach1	dachshund 1 (Drosophila)	13134
1360	ENSMUSG00000022407	817.28	0.149459	0.0878049	1.70217	0.0887239	0.9997	9.69403	9.5595	9.58143	9.56318	9.80178	9.81365	9.80227	9.56117	Adsl	adenylosuccinate lyase	11564
1361	ENSMUSG00000029781	1746.03	0.149456	0.0844647	1.76945	0.076818	0.9997	10.8072	10.7534	10.6341	10.5673	10.8133	10.7389	10.8218	10.9897	Fkbp9	FK506 binding protein 9	27055
1362	ENSMUSG00000069844	312.779	0.149444	0.116798	1.27951	0.200717	0.9997	8.03941	8.18017	8.36267	8.26702	8.25514	8.34935	8.50458	8.34439	Sco1	SCO1 cytochrome c oxidase assembly protein	52892
1363	ENSMUSG00000097146	103.543	0.149292	0.195598	0.76326	0.445308	0.9997	6.6284	6.37767	6.68173	6.80467	7.08773	6.58005	6.46967	6.90069	Gm4211	predicted gene 4211	NA
1364	ENSMUSG00000038418	432.545	0.149177	0.206168	0.723568	0.469331	0.9997	8.87698	8.9481	8.53904	8.26702	8.30841	9.23713	8.43729	9.12194	Egr1	early growth response 1	13653
1365	ENSMUSG00000039168	364.163	0.148668	0.105096	1.4146	0.157187	0.9997	8.351	8.48383	8.46451	8.43917	8.49994	8.45927	8.67235	8.69519	Dap	death-associated protein	223453
1366	ENSMUSG00000053007	213.377	0.148596	0.169905	0.874583	0.381801	0.9997	7.40786	7.69269	7.93339	7.58484	7.38084	7.88417	8.05435	7.86502	Creb5	cAMP responsive element binding protein 5	231991
1367	ENSMUSG00000038827	708.546	0.148504	0.107214	1.38511	0.166018	0.9997	9.42711	9.52217	9.17706	9.43049	9.395	9.43547	9.70127	9.61777	Fam206a	family with sequence similarity 206, member A	230234
1368	ENSMUSG00000057554	585.122	0.14848	0.0917674	1.61801	0.105661	0.9997	8.99772	9.06199	9.22299	9.18061	9.25956	9.30632	9.17097	9.32867	Lgals8	lectin, galactose binding, soluble 8	56048
1369	ENSMUSG00000031647	794.462	0.148346	0.118254	1.25447	0.20967	0.9997	9.80348	9.24192	9.57975	9.55713	9.8309	9.6447	9.57621	9.76736	Mfap3l	microfibrillar-associated protein 3-like	71306
1370	ENSMUSG00000095159	195.426	0.148264	0.150863	0.982777	0.325717	0.9997	7.71374	7.28702	7.6103	7.51997	7.82654	7.76871	7.38794	7.74005	Tubb4b-ps1	tubulin, beta 4B class IVB, pseudogene 1	NA
1371	ENSMUSG00000042271	564.99	0.148075	0.101705	1.45593	0.145413	0.9997	8.92206	9.06745	9.21002	9.05745	9.07463	9.15964	9.26757	9.35288	Nxt2	nuclear transport factor 2-like export factor 2	237082
1372	ENSMUSG00000039887	289.637	0.148023	0.12676	1.16774	0.242911	0.9997	8.09952	7.82763	8.32304	8.13246	8.23694	8.31511	8.16615	8.3008	Alg14	asparagine-linked glycosylation 14	66789
1373	ENSMUSG00000028017	56.4798	0.14788	0.240935	0.613776	0.539363	0.9997	5.48662	5.69239	6.00707	5.85745	6.12823	5.91386	6.04948	5.47655	Egf	epidermal growth factor	13645
1374	ENSMUSG00000063275	417.916	0.147866	0.102813	1.43821	0.150375	0.9997	8.61055	8.66777	8.6743	8.58108	8.81725	8.82137	8.57993	8.89527	Hacd1	3-hydroxyacyl-CoA dehydratase 1	30963
1375	ENSMUSG00000022747	223.579	0.147862	0.131058	1.12822	0.259229	0.9997	7.53664	7.92717	7.8184	7.62395	7.85666	7.8487	7.84426	7.98002	St3gal6	ST3 beta-galactoside alpha-2,3-sialyltransferase 6	54613
1376	ENSMUSG00000107383	45.9242	0.147841	0.288536	0.512384	0.608382	0.9997	5.75927	5.06415	5.45299	5.53517	5.79661	4.93759	5.60608	5.96949	Gm4366	predicted gene 4366	NA
1377	ENSMUSG00000022441	199.827	0.14784	0.193878	0.762545	0.445735	0.9997	7.98203	7.55164	7.25359	7.40791	8.11268	7.49812	7.72981	7.44205	Efcab6	EF-hand calcium binding domain 6	77627
1378	ENSMUSG00000025271	67.1388	0.147749	0.233331	0.633215	0.526593	0.9997	5.70871	5.82736	6.29613	6.16381	6.31334	6.2762	6.26572	5.69431	Pfkfb1	6-phosphofructo-2-kinase/fructose-2,6-biphosphatase 1	18639
1379	ENSMUSG00000039607	1951.63	0.147493	0.15018	0.98211	0.326046	0.9997	10.517	10.4664	11.287	10.9888	10.9397	10.9697	11.0588	11.0411	Rbms3	RNA binding motif, single stranded interacting protein	207181
1380	ENSMUSG00000034917	141.652	0.147415	0.192575	0.76549	0.44398	0.9997	6.98772	6.72061	7.24514	7.30577	7.30424	7.07555	7.56156	6.87119	Tjp3	tight junction protein 3	27375
1381	ENSMUSG00000028179	90.4954	0.147369	0.191829	0.768232	0.442349	0.9997	6.36011	6.28689	6.43643	6.66163	6.61058	6.44405	6.85659	6.37876	Cth	cystathionase (cystathionine gamma-lyase)	107869
1382	ENSMUSG00000054252	1652.66	0.147288	0.103785	1.41916	0.155851	0.9997	10.3662	10.636	10.7626	10.6699	10.9069	10.785	10.553	10.7854	Fgfr3	fibroblast growth factor receptor 3	14184
1383	ENSMUSG00000097131	138.769	0.147021	0.180678	0.813718	0.415807	0.9997	6.91153	6.89056	7.22807	7.15371	7.58171	7.1159	7.05976	6.94383	D230017M19Rik	RIKEN cDNA D230017M19 gene	NA
1384	ENSMUSG00000061062	44.3867	0.146947	0.275089	0.534181	0.593216	0.9997	5.54543	5.77488	5.33045	4.93284	5.77154	5.46053	5.24785	5.76015	Gm10093	predicted pseudogene 10093	NA
1385	ENSMUSG00000042156	5930.12	0.146876	0.128832	1.14006	0.254261	0.9997	12.2022	12.1075	12.7762	12.639	12.6214	12.6753	12.5583	12.5644	Dzip1	DAZ interacting protein 1	66573
1386	ENSMUSG00000022150	985.022	0.146873	0.171601	0.8559	0.392053	0.9997	10.226	9.45288	9.63419	10.0374	10.3224	10.1118	9.60174	9.9371	Dab2	disabled 2, mitogen-responsive phosphoprotein	13132
1387	ENSMUSG00000044788	263.796	0.146844	0.179521	0.817979	0.413369	0.9997	7.55106	7.60522	8.37046	8.19093	8.0515	8.24862	8.08571	8.08653	Fads6	fatty acid desaturase domain family, member 6	328035
1388	ENSMUSG00000070604	218.476	0.14669	0.187284	0.783251	0.43348	0.9997	7.26645	7.36897	8.0593	7.95365	7.80199	8.02853	7.90412	7.62988	Vsig10l	V-set and immunoglobulin domain containing 10 like	75690
1389	ENSMUSG00000074513	69.53	0.146671	0.219354	0.668649	0.50372	0.9997	6.22272	5.95077	6.02694	6.03044	6.10834	5.91386	6.13191	6.61062	Arfip1	ADP-ribosylation factor interacting protein 1	99889
1390	ENSMUSG00000031337	144.362	0.146577	0.15706	0.933251	0.35069	0.9997	7.11936	7.16997	7.07428	7.06555	7.04652	7.47505	7.07025	7.38057	Mtm1	X-linked myotubular myopathy gene 1	17772
1391	ENSMUSG00000055415	55.5303	0.146489	0.267081	0.548481	0.583362	0.9997	5.98849	6.04242	5.19653	5.59938	5.61121	5.63724	6.00643	6.22402	Atp10b	ATPase, class V, type 10B	319767
1392	ENSMUSG00000039114	1017.23	0.146465	0.133551	1.0967	0.272774	0.9997	9.52168	9.89839	10.1318	10.0446	10.3137	10.0217	9.99215	9.88825	Nrn1	neuritin 1	68404
1393	ENSMUSG00000032754	71.1943	0.146276	0.223688	0.653932	0.513156	0.9997	6.18623	5.92692	6.46584	5.69063	6.22375	6.06576	6.38817	6.29238	Slc8b1	solute carrier family 8 (sodium/lithium/calcium exchanger), member B1	170756
1394	ENSMUSG00000027661	71.6181	0.146276	0.200747	0.72866	0.46621	0.9997	5.94546	6.16983	6.27967	6.00696	6.36454	6.16523	6.11174	6.35764	Slc2a10	solute carrier family 2 (facilitated glucose transporter), member 10	170441
1395	ENSMUSG00000002602	1050.11	0.146267	0.0913077	1.60191	0.109175	0.9997	10.0159	9.91213	10.1214	9.77607	10.0835	10.1499	10.0208	10.179	Axl	AXL receptor tyrosine kinase	26362
1396	ENSMUSG00000015484	194.251	0.146194	0.155991	0.937194	0.348659	0.9997	7.64145	7.41256	7.62341	7.44332	7.69938	7.32824	7.9616	7.66469	Fam163a	family with sequence similarity 163, member A	329274
1397	ENSMUSG00000022307	2387.91	0.146186	0.0639142	2.28722	0.022183	0.9997	11.1373	11.0885	11.1713	11.1886	11.2476	11.2405	11.3024	11.3796	Oxr1	oxidation resistance 1	170719
1398	ENSMUSG00000051506	46.9992	0.146146	0.262658	0.556412	0.577929	0.9997	5.65631	5.06415	5.69571	5.53517	5.52382	5.89079	5.31995	5.82313	Wdfy4	WD repeat and FYVE domain containing 4	545030
1399	ENSMUSG00000085492	279.937	0.14614	0.122377	1.19418	0.232409	0.9997	8.1093	7.84682	7.99015	8.26207	8.16656	8.18841	8.29696	8.16154	Trmt61b	tRNA methyltransferase 61B	NA
1400	ENSMUSG00000061859	464.095	0.146014	0.132899	1.09869	0.271904	0.9997	8.43505	9.00332	8.92779	8.71389	8.85653	9.052	8.77532	9.02816	Patj	PATJ, crumbs cell polarity complex component	12695
1401	ENSMUSG00000026421	1096.75	0.146013	0.102967	1.41805	0.156176	0.9997	9.99102	9.99762	10.2726	9.79847	10.1262	10.0942	10.2503	10.2117	Csrp1	cysteine and glycine-rich protein 1	13007
1402	ENSMUSG00000001128	119.896	0.145849	0.242452	0.601558	0.547469	0.9997	6.72059	6.60512	7.00586	7.00758	7.63828	6.74348	6.83215	6.44031	Cfp	complement factor properdin	18636
1403	ENSMUSG00000027015	540.102	0.145803	0.139742	1.04337	0.296777	0.9997	9.09196	8.61277	9.09003	9.16213	9.30831	9.23255	8.8319	9.18623	Cybrd1	cytochrome b reductase 1	73649
1404	ENSMUSG00000000214	171.602	0.145764	0.263067	0.554092	0.579516	0.9997	7.09003	6.80154	7.98508	7.26677	6.74546	7.88417	7.5239	7.62988	Th	tyrosine hydroxylase	21823
1405	ENSMUSG00000107169	47.1257	0.145709	0.276186	0.527576	0.597794	0.9997	5.03175	5.26776	5.67067	5.93414	5.49348	5.63724	5.96206	5.47655	Gm43796	predicted gene 43796	NA
1406	ENSMUSG00000046186	155.158	0.145613	0.165921	0.877609	0.380156	0.9997	7.12901	7.41256	7.15774	7.12128	7.36417	7.19335	7.12159	7.69025	Cd109	CD109 antigen	235505
1407	ENSMUSG00000021684	439.032	0.14559	0.118685	1.2267	0.219935	0.9997	8.63106	8.60151	8.7299	8.84877	8.63117	8.93848	8.7429	9.06119	Pde8b	phosphodiesterase 8B	218461
1408	ENSMUSG00000068874	108.752	0.145489	0.187744	0.774934	0.438379	0.9997	6.65534	6.30551	6.97551	6.79098	6.73252	6.70432	6.98412	6.95793	Selenbp1	selenium binding protein 1	20341
1409	ENSMUSG00000025933	199.251	0.145435	0.154127	0.943605	0.345371	0.9997	7.46229	7.37779	7.88522	7.50328	7.52283	7.87244	7.80711	7.63866	Tmem14a	transmembrane protein 14A	75712
1410	ENSMUSG00000028108	131.14	0.145326	0.157583	0.922214	0.356417	0.9997	7.01918	6.99748	7.1396	6.6914	7.13764	7.08574	7.20011	7.03975	Ecm1	extracellular matrix protein 1	13601
1411	ENSMUSG00000002210	603.552	0.145202	0.110998	1.30816	0.19082	0.9997	9.16879	9.12885	9.1524	9.21431	9.3991	9.20243	9.53515	9.05465	Smg9	smg-9 homolog, nonsense mediated mRNA decay factor (C. elegans)	71997
1412	ENSMUSG00000021794	9644.61	0.145017	0.0753648	1.9242	0.0543293	0.9997	13.1431	13.093	13.2647	13.1385	13.2993	13.3468	13.1426	13.4226	Glud1	glutamate dehydrogenase 1	14661
1413	ENSMUSG00000097917	100.372	0.144962	0.208642	0.69479	0.487187	0.9997	6.85453	6.54371	6.39117	6.53603	7.01482	6.95841	6.31948	6.5185	Gm26839	predicted gene, 26839	NA
1414	ENSMUSG00000110841	63.2364	0.144953	0.225653	0.642371	0.520632	0.9997	5.73421	6.10753	5.90342	5.95882	5.74602	6.36256	5.93935	6.17658	Gpx4-ps2	glutathione peroxidase 4, pseudogene 2	NA
1415	ENSMUSG00000024228	203.128	0.144925	0.133811	1.08306	0.278782	0.9997	7.66816	7.55164	7.52905	7.6393	7.57448	7.86062	7.61269	7.90195	Nudt12	nudix (nucleoside diphosphate linked moiety X)-type motif 12	67993
1416	ENSMUSG00000026283	499.624	0.144717	0.135516	1.0679	0.285567	0.9997	8.65462	8.96577	9.05418	8.8717	8.88603	8.99635	9.36665	8.83925	Ing5	inhibitor of growth family, member 5	66262
1417	ENSMUSG00000030087	397.172	0.144695	0.148419	0.974909	0.329605	0.9997	8.18523	8.83089	8.76876	8.36724	8.53388	8.71047	8.83805	8.73258	Klf15	Kruppel-like factor 15	66277
1418	ENSMUSG00000003585	233.348	0.144635	0.152163	0.950531	0.341843	0.9997	7.55106	7.69975	7.91751	7.99003	8.0875	8.14521	7.7031	7.78028	Sec14l2	SEC14-like lipid binding 2	67815
1419	ENSMUSG00000040747	90.8397	0.144605	0.190169	0.760403	0.447013	0.9997	6.5299	6.28689	6.49466	6.45159	6.4928	6.36256	6.54682	6.91521	Cd53	CD53 antigen	12508
1420	ENSMUSG00000030823	96.4311	0.144498	0.192797	0.749484	0.453566	0.9997	6.45519	6.46308	6.50886	6.70605	6.80844	6.67762	6.8925	6.22402	9130019O22Rik	RIKEN cDNA 9130019O22 gene	78921
1421	ENSMUSG00000086363	475.623	0.144474	0.152825	0.945362	0.344474	0.9997	9.05955	8.5281	8.76285	8.89107	9.32994	8.97458	8.71643	8.761	A330102I10Rik	RIKEN cDNA A330102I10 gene	NA
1422	ENSMUSG00000027965	1053.68	0.144461	0.13544	1.0666	0.28615	0.9997	9.72138	9.63321	10.2185	10.2015	10.0117	10.1965	10.0018	10.2278	Olfm3	olfactomedin 3	229759
1423	ENSMUSG00000018809	497.197	0.144435	0.119864	1.20499	0.228207	0.9997	8.78236	9.15732	8.62301	8.93216	9.05659	8.93848	9.03834	9.08387	Smyd4	SET and MYND domain containing 4	319822
1424	ENSMUSG00000063268	110.874	0.144417	0.176633	0.817612	0.413579	0.9997	6.40843	6.74809	6.79032	6.93479	6.66605	6.96946	6.91596	6.92959	Parp10	poly (ADP-ribose) polymerase family, member 10	671535
1425	ENSMUSG00000085385	319.335	0.144405	0.135392	1.06658	0.286164	0.9997	8.09952	8.10775	8.48979	8.26702	8.25061	8.63613	8.39619	8.25586	Snhg17	small nucleolar RNA host gene 17	NA
1426	ENSMUSG00000057315	382.758	0.1441	0.126163	1.14218	0.253381	0.9997	8.22625	8.46325	8.75394	8.54485	8.57069	8.64305	8.59454	8.80066	Arhgap24	Rho GTPase activating protein 24	231532
1427	ENSMUSG00000102997	105.396	0.143968	0.18099	0.795447	0.426354	0.9997	6.60093	6.76164	6.65644	6.61581	7.02546	6.84297	6.42132	6.85622	Gm17244	predicted gene, 17244	NA
1428	ENSMUSG00000001506	2704.26	0.143845	0.15149	0.949535	0.342349	0.9997	11.4632	10.8961	11.7044	11.1129	11.3846	11.2456	11.7071	11.5098	Col1a1	collagen, type I, alpha 1	12842
1429	ENSMUSG00000036815	3189.51	0.143839	0.0954965	1.50622	0.13201	0.9997	11.6372	11.273	11.6231	11.6931	11.6284	11.6787	11.7092	11.8163	Dpp10	dipeptidylpeptidase 10	269109
1430	ENSMUSG00000021390	512.186	0.143597	0.149988	0.957392	0.338369	0.9997	9.2594	8.47152	8.91452	8.96604	9.23684	9.10055	8.85331	9.07743	Ogn	osteoglycin	18295
1431	ENSMUSG00000031997	64.7411	0.143509	0.265596	0.540327	0.588971	0.9997	6.51527	5.60491	5.79173	5.7484	6.02593	5.79465	6.00643	6.5185	Trpc6	transient receptor potential cation channel, subfamily C, member 6	22068
1432	ENSMUSG00000001119	992.913	0.143378	0.102343	1.40095	0.16123	0.9997	9.88686	9.92573	10.021	9.67727	10.0911	9.80443	10.1239	10.068	Col6a1	collagen, type VI, alpha 1	12833
1433	ENSMUSG00000027737	1129.8	0.143285	0.127733	1.12175	0.261967	0.9997	10.3121	10.0998	9.73727	10.0717	10.3438	10.0992	9.98662	10.3848	Slc7a11	solute carrier family 7 (cationic amino acid transporter, y+ system), member 11	26570
1434	ENSMUSG00000039004	526.25	0.14293	0.146352	0.976617	0.328759	0.9997	8.81559	9.34901	8.83787	8.79496	8.88603	8.96356	9.27892	9.27618	Bmp6	bone morphogenetic protein 6	12161
1435	ENSMUSG00000027896	58.1659	0.142771	0.245666	0.581157	0.561134	0.9997	5.48662	5.47934	5.92475	6.22614	5.98289	5.86735	5.79502	6.15226	Slc16a4	solute carrier family 16 (monocarboxylic acid transporters), member 4	229699
1436	ENSMUSG00000021260	150.338	0.142763	0.149003	0.95812	0.338002	0.9997	7.20393	7.04258	7.19333	7.2368	7.33879	7.46727	7.34539	7.05294	Hhipl1	hedgehog interacting protein-like 1	214305
1437	ENSMUSG00000027984	569.13	0.142697	0.101748	1.40246	0.160779	0.9997	9.01082	9.08102	9.25703	8.95994	9.24824	9.33437	9.07526	9.23045	Hadh	hydroxyacyl-Coenzyme A dehydrogenase	15107
1438	ENSMUSG00000030871	332.393	0.142694	0.117585	1.21354	0.224923	0.9997	8.32606	8.33318	8.27816	8.29637	8.35978	8.32375	8.70637	8.37623	Ears2	glutamyl-tRNA synthetase 2, mitochondrial	67417
1439	ENSMUSG00000042331	1614.05	0.142642	0.0721222	1.97779	0.0479526	0.9997	10.6078	10.5202	10.6811	10.5203	10.7489	10.7613	10.6321	10.7625	Specc1	sperm antigen with calponin homology and coiled-coil domains 1	432572
1440	ENSMUSG00000017344	1354.35	0.142619	0.104914	1.35939	0.174022	0.9997	10.4465	10.0878	10.5482	10.1937	10.4523	10.5429	10.3982	10.5001	Vtn	vitronectin	22370
1441	ENSMUSG00000087424	42.5726	0.142548	0.305026	0.467329	0.640265	0.9997	5.62938	5.18973	5.16101	5.46798	6.02593	4.79579	5.60608	5.35396	5730405O15Rik	RIKEN cDNA 5730405O15 gene	NA
1442	ENSMUSG00000035576	281.121	0.142531	0.207548	0.686738	0.492248	0.9997	7.81282	7.69975	8.32304	8.32514	8.71246	8.24408	7.90412	7.78819	L3mbtl1	l(3)mbt-like (Drosophila)	241764
1443	ENSMUSG00000054640	2753.22	0.142519	0.0984437	1.44772	0.147696	0.9997	11.467	11.4905	11.1294	11.302	11.3549	11.4158	11.6423	11.5568	Slc8a1	solute carrier family 8 (sodium/calcium exchanger), member 1	20541
1444	ENSMUSG00000020282	462.662	0.142494	0.0989935	1.43943	0.150029	0.9997	8.8066	8.76851	8.80948	8.75323	9.04355	8.80912	9.02761	8.80456	Rhbdf1	rhomboid 5 homolog 1	13650
1445	ENSMUSG00000040820	492.561	0.142426	0.0948007	1.50238	0.133	0.9997	8.88554	8.86267	8.73595	9.00212	8.94328	9.0098	9.05692	9.05136	Hlcs	holocarboxylase synthetase (biotin- ligase)	110948
1446	ENSMUSG00000064036	261.798	0.14242	0.13389	1.06371	0.287461	0.9997	7.97134	7.81469	8.04962	8.00789	7.86853	8.25767	7.97283	8.2897	Mro	maestro	71263
1447	ENSMUSG00000061080	10903.3	0.142357	0.101062	1.40861	0.158952	0.9997	13.3746	13.1851	13.3386	13.4476	13.224	13.4335	13.5126	13.7155	Lsamp	limbic system-associated membrane protein	268890
1448	ENSMUSG00000074939	57.3467	0.142339	0.245306	0.580251	0.561746	0.9997	6.1297	5.51177	5.94577	5.46798	6.00457	6.04501	5.60608	6.05067	Chrm5	cholinergic receptor, muscarinic 5	213788
1449	ENSMUSG00000042182	3922.43	0.142132	0.0886292	1.60367	0.108787	0.9997	12.0825	11.6678	11.8616	11.8168	12.0023	11.971	11.9713	12.0819	Bend6	BEN domain containing 6	320705
1450	ENSMUSG00000042436	380.291	0.142037	0.153519	0.925207	0.354858	0.9997	8.33859	8.45076	8.83506	8.32038	8.54872	8.43954	8.98111	8.54451	Mfap4	microfibrillar-associated protein 4	76293
1451	ENSMUSG00000106688	58.5014	0.142006	0.33636	0.422183	0.672891	0.9997	5.75927	5.69239	5.72032	6.09866	6.80844	5.91386	5.42177	5.07227	Gm42851	predicted gene 42851	NA
1452	ENSMUSG00000020079	653.203	0.142002	0.089535	1.58599	0.112742	0.9997	9.11156	9.36241	9.33679	9.29892	9.36179	9.42948	9.40237	9.49502	Supv3l1	suppressor of var1, 3-like 1 (S. cerevisiae)	338359
1453	ENSMUSG00000038828	1433.73	0.141969	0.0717262	1.97932	0.0477796	0.9997	10.3518	10.3713	10.4319	10.4963	10.6319	10.4718	10.5474	10.5671	Tmem214	transmembrane protein 214	68796
1454	ENSMUSG00000025241	457.738	0.141765	0.100119	1.41597	0.156786	0.9997	8.8539	8.75503	8.6033	8.85207	8.8831	8.84256	9.0168	8.89161	Fyco1	FYVE and coiled-coil domain containing 1	17281
1455	ENSMUSG00000040174	206.496	0.141759	0.178107	0.795919	0.426079	0.9997	7.16696	7.83406	7.91751	7.45204	7.64519	7.55792	7.89824	7.93083	Alkbh3	alkB homolog 3, alpha-ketoglutarate-dependent dioxygenase	69113
1456	ENSMUSG00000029330	860.53	0.141552	0.0823631	1.71863	0.0856818	0.9997	9.76688	9.74996	9.61955	9.56519	9.84899	9.74457	9.81011	9.87345	Cds1	CDP-diacylglycerol synthase 1	74596
1457	ENSMUSG00000097321	47.8462	0.141478	0.257688	0.54903	0.582985	0.9997	5.32818	5.7479	5.53852	5.50197	5.49348	5.86735	5.28435	5.96949	1700028E10Rik	RIKEN cDNA 1700028E10 gene	NA
1458	ENSMUSG00000047656	238.069	0.141475	0.148839	0.950524	0.341846	0.9997	7.89426	7.64231	7.8354	7.93511	8.10266	8.20721	7.88047	7.61216	Trpt1	tRNA phosphotransferase 1	107328
1459	ENSMUSG00000033577	2652.68	0.141384	0.105096	1.34529	0.178533	0.9997	11.1768	11.2219	11.4403	11.3501	11.2379	11.3991	11.3798	11.7126	Myo6	myosin VI	17920
1460	ENSMUSG00000038530	2845.46	0.141353	0.0846812	1.66924	0.0950703	0.9997	11.2956	11.4019	11.501	11.4044	11.7024	11.5429	11.3634	11.547	Rgs4	regulator of G-protein signaling 4	19736
1461	ENSMUSG00000028763	1171.66	0.141287	0.164836	0.857136	0.39137	0.9997	10.109	10.1236	10.1968	10.059	9.75937	9.92995	10.6945	10.4733	Hspg2	perlecan (heparan sulfate proteoglycan 2)	15530
1462	ENSMUSG00000055676	63.8651	0.141268	0.266124	0.530835	0.595533	0.9997	6.34363	5.37742	5.76832	6.12071	6.12823	6.37923	5.57695	6.15226	Gm5069	predicted pseudogene 5069	NA
1463	ENSMUSG00000021224	490.627	0.14126	0.0928496	1.52138	0.128164	0.9997	8.87124	8.95106	8.74197	8.90384	8.97383	8.95803	9.00865	9.09667	Numb	numb homolog (Drosophila)	18222
1464	ENSMUSG00000008822	130.699	0.141247	0.167206	0.84475	0.39825	0.9997	7.10965	6.8146	7.16672	6.73492	7.27777	7.15514	6.96175	7.02643	Acyp1	acylphosphatase 1, erythrocyte (common) type	66204
1465	ENSMUSG00000032577	57.6726	0.141082	0.245958	0.573603	0.566237	0.9997	5.68274	6.08615	5.88176	5.50197	6.14785	6.18433	5.54722	5.79198	Mapkapk3	mitogen-activated protein kinase-activated protein kinase 3	102626
1466	ENSMUSG00000039252	2101.25	0.140904	0.0786363	1.79185	0.0731573	0.9997	10.8689	10.9022	11.0875	10.9933	11.1646	11.1656	10.972	11.1153	Lgi2	leucine-rich repeat LGI family, member 2	246316
1467	ENSMUSG00000024875	285.787	0.140839	0.120126	1.17243	0.241024	0.9997	8.09461	7.97448	8.1884	8.10507	8.37651	8.11567	8.3366	8.07364	Yif1a	Yip1 interacting factor homolog A (S. cerevisiae)	68090
1468	ENSMUSG00000052629	112.382	0.140839	0.2145	0.656593	0.511443	0.9997	7.13859	6.54371	6.57782	6.67659	7.18588	7.12581	6.56176	6.57447	Gm9885	predicted gene 9885	NA
1469	ENSMUSG00000053898	684.9	0.140835	0.0928	1.51762	0.129111	0.9997	9.49954	9.29878	9.25914	9.33236	9.58687	9.5448	9.44934	9.3688	Ech1	enoyl coenzyme A hydratase 1, peroxisomal	51798
1470	ENSMUSG00000027200	3715.54	0.140818	0.0809291	1.74001	0.0818568	0.9997	11.6577	11.7221	11.9387	11.8155	11.8497	11.8737	11.9334	12.0494	Sema6d	sema domain, transmembrane domain (TM), and cytoplasmic domain, (semaphorin) 6D	214968
1471	ENSMUSG00000054162	2407.4	0.140797	0.113858	1.2366	0.216236	0.9997	10.8711	11.0427	11.3831	11.2936	11.3575	11.3513	11.101	11.3829	Spock3	sparc/osteonectin, cwcv and kazal-like domains proteoglycan 3	72902
1472	ENSMUSG00000037845	211.473	0.140646	0.138728	1.01383	0.310665	0.9997	7.66152	7.67132	7.69345	7.60843	7.48477	7.86062	7.99502	7.81167	Fdxacb1	ferredoxin-fold anticodon binding domain containing 1	382137
1473	ENSMUSG00000025218	245.791	0.140626	0.138259	1.01712	0.309095	0.9997	7.75169	8.02029	7.92282	7.7982	8.0358	8.00187	8.24697	7.72364	Poll	polymerase (DNA directed), lambda	56626
1474	ENSMUSG00000027273	7016.52	0.140604	0.0712543	1.97327	0.0484651	0.9997	12.7557	12.606	12.6726	12.7781	12.8908	12.8955	12.701	12.8848	Snap25	synaptosomal-associated protein 25	20614
1475	ENSMUSG00000036908	185.605	0.140558	0.161968	0.867814	0.385496	0.9997	7.75169	7.24905	7.46496	7.36238	7.55257	7.37885	7.5837	7.89464	Unc93b1	unc-93 homolog B1 (C. elegans)	54445
1476	ENSMUSG00000042870	229.161	0.140555	0.131653	1.06761	0.285695	0.9997	7.53664	7.76174	7.98508	7.77753	7.82044	7.94702	7.90997	7.98002	Tom1	target of myb1 trafficking protein	21968
1477	ENSMUSG00000021313	1443.55	0.140547	0.0927107	1.51598	0.129525	0.9997	10.4948	10.3058	10.2799	10.5941	10.6449	10.4244	10.5872	10.5933	Ryr2	ryanodine receptor 2, cardiac	20191
1478	ENSMUSG00000070803	51.0639	0.14053	0.22705	0.618938	0.535957	0.9997	5.60193	5.57452	5.61925	5.7198	5.72005	5.71809	5.6901	5.94138	Cited4	Cbp/p300-interacting transactivator, with Glu/Asp-rich carboxy-terminal domain, 4	56222
1479	ENSMUSG00000026578	682.99	0.140509	0.0913195	1.53865	0.123889	0.9997	9.31539	9.36685	9.42178	9.27455	9.35969	9.64124	9.43521	9.49502	Ccdc181	coiled-coil domain containing 181	74895
1480	ENSMUSG00000058571	866.708	0.140468	0.159689	0.879638	0.379055	0.9997	9.71179	9.34001	9.89287	9.75332	9.36389	9.7071	9.9402	10.185	Gpc6	glypican 6	23888
1481	ENSMUSG00000079108	440.019	0.14041	0.116056	1.20985	0.226338	0.9997	8.87412	8.60151	8.68996	8.67345	8.67577	8.99094	9.00044	8.71193	Srp54b	signal recognition particle 54B	100101806
1482	ENSMUSG00000026786	82.9879	0.140237	0.225638	0.621514	0.534262	0.9997	6.55874	5.878	6.37576	6.38028	6.58202	6.6086	5.93935	6.61062	Apbb1ip	amyloid beta (A4) precursor protein-binding, family B, member 1 interacting protein	54519
1483	ENSMUSG00000024246	140.639	0.140184	0.186397	0.752071	0.452008	0.9997	7.04997	7.42964	7.12124	6.56847	7.15713	7.09586	7.3963	7.19065	Thumpd2	THUMP domain containing 2	72167
1484	ENSMUSG00000014361	217.287	0.140093	0.202607	0.691453	0.489281	0.9997	7.33472	7.84682	7.8743	7.66952	7.60318	7.30225	7.97283	8.2897	Mertk	c-mer proto-oncogene tyrosine kinase	17289
1485	ENSMUSG00000047583	309.47	0.140079	0.116625	1.20112	0.229706	0.9997	8.02399	8.30107	8.30281	8.18047	8.29528	8.22576	8.47725	8.37623	Tyw3	tRNA-yW synthesizing protein 3 homolog (S. cerevisiae)	209584
1486	ENSMUSG00000027344	114.725	0.140055	0.213497	0.656004	0.511821	0.9997	6.36011	6.46308	7.18452	6.95946	6.97144	7.03405	6.60569	7.03975	Fsip1	fibrous sheath-interacting protein 1	71313
1487	ENSMUSG00000109394	163.88	0.139911	0.186905	0.748567	0.454119	0.9997	7.14811	6.72061	7.55664	7.58484	7.4217	7.35377	7.49304	7.46197	A230057D06Rik	RIKEN cDNA A230057D06 gene	NA
1488	ENSMUSG00000049676	62.7867	0.139893	0.276344	0.506229	0.612696	0.9997	5.87843	5.22927	6.32851	6.05354	6.34767	6.32863	5.74352	5.69431	Catsperg1	cation channel sperm associated auxiliary subunit gamma 1	320225
1489	ENSMUSG00000020289	655.989	0.139855	0.11404	1.22638	0.220057	0.9997	9.07958	9.50214	9.11577	9.4105	9.49412	9.33437	9.35597	9.51662	Nprl3	nitrogen permease regulator-like 3	17168
1490	ENSMUSG00000026784	343.887	0.139809	0.126363	1.10641	0.268549	0.9997	8.16193	8.20517	8.48261	8.54485	8.54132	8.29768	8.56888	8.56768	Pdss1	prenyl (solanesyl) diphosphate synthase, subunit 1	56075
1491	ENSMUSG00000028172	179.028	0.139758	0.179093	0.780365	0.435176	0.9997	7.15756	7.13916	7.76025	7.52824	7.32162	7.48278	7.83198	7.55766	Tacr3	tachykinin receptor 3	21338
1492	ENSMUSG00000037419	2596.62	0.139694	0.0990384	1.4105	0.158391	0.9997	11.1023	11.1302	11.4885	11.3295	11.305	11.4954	11.3212	11.511	Endod1	endonuclease domain containing 1	71946
1493	ENSMUSG00000039637	1543.71	0.139587	0.0915148	1.52529	0.127186	0.9997	10.6147	10.3127	10.5231	10.6166	10.7909	10.6045	10.6894	10.5474	Coro7	coronin 7	78885
1494	ENSMUSG00000052560	784.374	0.139412	0.10351	1.34685	0.17803	0.9997	9.59659	9.59019	9.6031	9.37655	9.6118	9.53553	9.65324	9.91559	Cpne8	copine VIII	66871
1495	ENSMUSG00000032359	365.44	0.13941	0.11135	1.252	0.210572	0.9997	8.57923	8.55559	8.35089	8.27687	8.68922	8.51691	8.60179	8.5257	Ctsh	cathepsin H	13036
1496	ENSMUSG00000056258	4184.53	0.139218	0.0994541	1.39982	0.161567	0.9997	12.1809	11.7195	11.8644	12.0327	12.0516	12.018	12.0943	12.2243	Kcnq3	potassium voltage-gated channel, subfamily Q, member 3	110862
1497	ENSMUSG00000031375	1372.99	0.139108	0.0933761	1.48976	0.136288	0.9997	10.5069	10.2742	10.3065	10.311	10.4153	10.3258	10.6453	10.5614	Bgn	biglycan	12111
1498	ENSMUSG00000037341	717.772	0.139023	0.0927854	1.49833	0.134048	0.9997	9.34673	9.31265	9.38377	9.61263	9.52258	9.64124	9.52374	9.53554	Slc9a7	solute carrier family 9 (sodium/hydrogen exchanger), member 7	236727
1499	ENSMUSG00000031700	1383.45	0.138995	0.0891076	1.55986	0.118794	0.9997	10.4789	10.2824	10.375	10.3122	10.695	10.4805	10.4117	10.4042	Gpt2	glutamic pyruvate transaminase (alanine aminotransferase) 2	108682
1500	ENSMUSG00000025017	47.3484	0.138885	0.258755	0.536743	0.591445	0.9997	5.94546	5.4122	5.45299	5.1627	5.6936	5.63724	5.48586	5.82313	Pik3ap1	phosphoinositide-3-kinase adaptor protein 1	83490
1501	ENSMUSG00000033540	151.135	0.138883	0.151877	0.914444	0.360484	0.9997	7.11936	7.05363	7.21081	7.32489	7.41362	7.48278	7.23782	7.09182	Idua	iduronidase, alpha-L-	15932
1502	ENSMUSG00000031103	79.3008	0.138842	0.212962	0.651953	0.514431	0.9997	6.6284	5.99732	6.21186	6.09866	6.38121	6.12626	6.56176	6.47993	Elf4	E74-like factor 4 (ets domain transcription factor)	56501
1503	ENSMUSG00000030043	313.029	0.138804	0.160572	0.864437	0.387348	0.9997	8.29641	7.96865	8.22755	8.36724	7.98762	8.54303	8.14646	8.66972	Tacr1	tachykinin receptor 1	21336
1504	ENSMUSG00000097994	165.041	0.138758	0.163691	0.847678	0.396617	0.9997	7.00877	7.59011	7.11197	7.43455	7.38084	7.50574	7.31042	7.55766	Gm26982	predicted gene, 26982	NA
1505	ENSMUSG00000041559	671.287	0.138708	0.106797	1.2988	0.194012	0.9997	9.42907	9.14961	9.44965	9.23214	9.48258	9.41338	9.2969	9.63322	Fmod	fibromodulin	14264
1506	ENSMUSG00000027610	217.137	0.138616	0.135634	1.02199	0.306787	0.9997	7.75792	7.77516	7.41306	7.81857	7.72572	7.9526	7.85643	7.79606	Gss	glutathione synthetase	14854
1507	ENSMUSG00000030905	808.709	0.1385	0.16091	0.860729	0.389387	0.9997	10.1163	9.32183	9.2696	9.48461	9.88011	9.66183	9.67917	9.68288	Crym	crystallin, mu	12971
1508	ENSMUSG00000037362	1301.36	0.138364	0.153679	0.900346	0.367936	0.9997	10.7419	10.0905	9.99474	10.1502	10.6276	10.2997	10.1758	10.5121	Nov	nephroblastoma overexpressed gene	18133
1509	ENSMUSG00000062081	201.143	0.13832	0.133805	1.03375	0.301255	0.9997	7.66152	7.57485	7.70583	7.38987	7.58171	7.83063	7.80082	7.68178	Gm6055	predicted gene 6055	NA
1510	ENSMUSG00000013701	462.989	0.138224	0.0942692	1.46627	0.142575	0.9997	8.8096	8.77854	8.88217	8.66972	8.94608	9.00174	8.8624	8.88793	Timm23	translocase of inner mitochondrial membrane 23	53600
1511	ENSMUSG00000049411	331.301	0.138213	0.120533	1.14668	0.251513	0.9997	8.05973	8.21997	8.46087	8.44355	8.35978	8.42356	8.48119	8.50665	Tmem241	transmembrane protein 241	338363
1512	ENSMUSG00000037706	4114.14	0.138146	0.075068	1.84028	0.065727	0.9997	11.875	11.8651	12.0966	11.8936	11.9986	12.0837	12.0459	12.1641	Cd81	CD81 antigen	12520
1513	ENSMUSG00000057262	71.7416	0.138112	0.208833	0.661354	0.508385	0.9997	5.7839	6.24891	6.27967	6.09866	6.27817	6.08621	6.43762	6.17658	Gm10020	predicted pseudogene 10020	NA
1514	ENSMUSG00000092544	76.9158	0.138107	0.24546	0.562644	0.573677	0.9997	5.96714	6.08615	6.50886	6.22614	6.1863	5.74406	6.7167	6.57447	Gm20422	predicted gene 20422	NA
1515	ENSMUSG00000061119	437.757	0.138058	0.115455	1.19577	0.231786	0.9997	8.95226	8.5281	8.75096	8.54892	8.82945	8.83049	8.79126	8.92787	Prcp	prolylcarboxypeptidase (angiotensinase C)	72461
1516	ENSMUSG00000048960	670.192	0.137922	0.103357	1.33443	0.182063	0.9997	9.19198	9.53604	9.28205	9.24474	9.30176	9.45132	9.53325	9.53319	Prex2	phosphatidylinositol-3,4,5-trisphosphate-dependent Rac exchange factor 2	109294
1517	ENSMUSG00000053702	866.674	0.137879	0.111609	1.23538	0.21669	0.9997	9.69077	9.56916	9.76415	9.72662	9.63457	9.655	9.88184	10.0954	Nebl	nebulette	74103
1518	ENSMUSG00000059854	89.9187	0.137844	0.217834	0.632792	0.52687	0.9997	6.6284	5.97423	6.1944	6.80467	6.46179	6.50608	6.79468	6.49934	Hydin	HYDIN, axonemal central pair apparatus protein	244653
1519	ENSMUSG00000020387	171.83	0.137771	0.178768	0.770668	0.440904	0.9997	6.99829	7.71375	7.45766	7.17494	7.50772	7.51331	7.23782	7.70704	Jade2	jade family PHD finger 2	76901
1520	ENSMUSG00000028351	2910.1	0.137614	0.0719145	1.91358	0.0556736	0.9997	11.5129	11.4303	11.465	11.333	11.6166	11.6459	11.4483	11.5798	Brinp1	bone morphogenic protein/retinoic acid inducible neural specific 1	56710
1521	ENSMUSG00000019978	2101.08	0.137541	0.101992	1.34855	0.177481	0.9997	11.1552	10.699	11.0066	10.9715	11.2436	11.1481	11.0113	11.0016	Epb41l2	erythrocyte membrane protein band 4.1 like 2	13822
1522	ENSMUSG00000022453	514.053	0.137441	0.107567	1.27773	0.201344	0.9997	8.89122	8.96869	9.10879	8.76027	8.90632	9.16205	9.15381	9.06771	Naga	N-acetyl galactosaminidase, alpha	17939
1523	ENSMUSG00000053684	195.953	0.137216	0.129169	1.0623	0.288101	0.9997	7.43144	7.67848	7.56346	7.52824	7.73872	7.64321	7.7818	7.57606	BC048403	cDNA sequence BC048403	270802
1524	ENSMUSG00000097587	234.267	0.137182	0.191922	0.714782	0.474744	0.9997	8.2127	7.89064	7.15774	7.78446	8.11268	7.87832	8.01688	7.74005	4930578M01Rik	RIKEN cDNA 4930578M01 gene	NA
1525	ENSMUSG00000034485	854.325	0.137119	0.0977227	1.40314	0.160574	0.9997	9.77459	9.52615	9.72972	9.6396	9.80178	9.83798	9.95725	9.60886	Uaca	uveal autoantigen with coiled-coil domains and ankyrin repeats	72565
1526	ENSMUSG00000048706	149.345	0.137039	0.165848	0.826297	0.408636	0.9997	7.28382	7.18009	7.18452	6.98372	7.51529	6.93605	7.42927	7.24915	Lurap1l	leucine rich adaptor protein 1-like	52829
1527	ENSMUSG00000048779	44.3253	0.136992	0.265068	0.516819	0.605282	0.9997	5.70871	5.66382	5.1246	5.11956	5.49348	5.60925	5.38862	5.76015	P2ry6	pyrimidinergic receptor P2Y, G-protein coupled, 6	233571
1528	ENSMUSG00000024256	462.868	0.136953	0.141952	0.964779	0.334656	0.9997	8.54361	8.44657	9.09944	8.95688	8.92065	8.99635	8.88634	8.89161	Adcyap1	adenylate cyclase activating polypeptide 1	11516
1529	ENSMUSG00000025545	236.915	0.136849	0.157301	0.869979	0.384312	0.9997	7.46229	7.77516	8.15268	7.81857	7.83866	7.96921	7.85643	8.16154	Clybl	citrate lyase beta like	69634
1530	ENSMUSG00000020413	458.902	0.136784	0.108693	1.25844	0.208231	0.9997	8.71351	8.59774	8.98984	8.77076	8.96002	8.98822	8.84723	8.84685	Hus1	HUS1 checkpoint clamp component	15574
1531	ENSMUSG00000036598	43.514	0.13677	0.282184	0.484683	0.627901	0.9997	5.70871	4.827	5.2312	5.69063	5.26105	5.63724	5.74352	5.47655	Ccdc113	coiled-coil domain containing 113	244608
1532	ENSMUSG00000053297	722.225	0.136766	0.0991699	1.3791	0.167863	0.9997	9.33844	9.34001	9.56454	9.45889	9.52633	9.75738	9.46135	9.49502	AI854703	expressed sequence AI854703	NA
1533	ENSMUSG00000040260	675.008	0.136706	0.107434	1.27246	0.20321	0.9997	9.21933	9.13927	9.59314	9.32763	9.43946	9.44935	9.45135	9.53083	Daam2	dishevelled associated activator of morphogenesis 2	76441
1534	ENSMUSG00000038370	473.133	0.136636	0.150058	0.910554	0.36253	0.9997	8.81857	9.24433	8.59999	8.49509	8.8831	9.01247	8.85635	9.06119	Pcp4l1	Purkinje cell protein 4-like 1	66425
1535	ENSMUSG00000053025	2242.37	0.136559	0.125064	1.09191	0.274872	0.9997	11.4343	10.9429	10.8921	10.9008	11.2824	11.2181	10.9755	11.2947	Sv2b	synaptic vesicle glycoprotein 2 b	64176
1536	ENSMUSG00000026688	1317.52	0.136463	0.0903532	1.51033	0.130959	0.9997	10.3539	10.1025	10.4254	10.2771	10.4473	10.5336	10.3036	10.4322	Mgst3	microsomal glutathione S-transferase 3	66447
1537	ENSMUSG00000037010	278.13	0.13622	0.482051	0.282583	0.777496	0.9997	8.54721	6.66402	8.36657	8.01379	8.40124	8.75266	7.33672	7.89464	Apln	apelin	NA
1538	ENSMUSG00000056158	1851.32	0.136112	0.147553	0.922462	0.356288	0.9997	10.3195	10.6034	10.9959	11.0928	10.8255	11.0454	10.7305	11.0575	Car10	carbonic anhydrase 10	72605
1539	ENSMUSG00000019872	562.404	0.135988	0.12614	1.07807	0.281001	0.9997	8.95768	8.94216	9.22299	9.12716	8.93483	9.24398	9.10362	9.48289	Smpdl3a	sphingomyelin phosphodiesterase, acid-like 3A	57319
1540	ENSMUSG00000036896	289.383	0.13591	0.118198	1.14985	0.250207	0.9997	7.99263	8.12882	8.28643	8.01967	8.18091	8.35779	8.15141	8.29526	C1qc	complement component 1, q subcomponent, C chain	12262
1541	ENSMUSG00000102548	54.382	0.135862	0.238419	0.569847	0.568781	0.9997	5.94546	5.47934	5.83745	5.56763	6.02593	5.52187	5.86899	5.96949	Gm16701	predicted gene, 16701	NA
1542	ENSMUSG00000052609	165.815	0.135848	0.139509	0.973756	0.330178	0.9997	7.3513	7.13916	7.31951	7.42572	7.54519	7.31097	7.44548	7.48162	Plekhg3	pleckstrin homology domain containing, family G (with RhoGef domain) member 3	263406
1543	ENSMUSG00000003354	172.242	0.135795	0.144876	0.937317	0.348595	0.9997	7.32636	7.29636	7.52905	7.30577	7.47703	7.73025	7.36256	7.41164	Ccdc65	coiled-coil domain containing 65	105833
1544	ENSMUSG00000034640	780.543	0.135716	0.116948	1.16048	0.245852	0.9997	9.45805	9.74315	9.58311	9.3488	9.53567	9.56679	9.92871	9.6398	Tiparp	TCDD-inducible poly(ADP-ribose) polymerase	99929
1545	ENSMUSG00000026495	470	0.135663	0.142037	0.955126	0.339514	0.9997	8.46582	8.76178	9.13649	8.79496	8.70917	8.98005	8.97275	9.09667	Efcab2	EF-hand calcium binding domain 2	68226
1546	ENSMUSG00000093979	76.962	0.135585	0.209893	0.645971	0.518298	0.9997	6.18623	6.06445	6.34443	6.24633	6.61058	6.02396	6.15181	6.5374	Gm2237	predicted gene 2237	NA
1547	ENSMUSG00000021476	1781.79	0.135242	0.0959802	1.40906	0.158818	0.9997	10.4789	10.7927	10.9076	10.7104	10.9163	10.9349	10.7656	10.8407	Habp4	hyaluronic acid binding protein 4	56541
1548	ENSMUSG00000002781	341.417	0.135136	0.117114	1.15388	0.24855	0.9997	8.43505	8.40401	8.25729	8.30603	8.61364	8.57232	8.49683	8.22121	Tmem143	transmembrane protein 143	70209
1549	ENSMUSG00000020228	132.685	0.134901	0.188874	0.714238	0.47508	0.9997	7.32636	6.89056	6.97551	6.70605	7.1079	6.7816	7.3963	7.16657	Helb	helicase (DNA) B	117599
1550	ENSMUSG00000022296	256.408	0.134874	0.118502	1.13816	0.255055	0.9997	7.97134	7.78182	8.00525	7.98403	8.09257	8.13543	7.92161	8.13697	Baalc	brain and acute leukemia, cytoplasmic	NA
1551	ENSMUSG00000027230	198.147	0.134865	0.149079	0.904653	0.365649	0.9997	7.75169	7.55941	7.59041	7.34375	7.53032	7.96921	7.61985	7.65606	Creb3l1	cAMP responsive element binding protein 3-like 1	26427
1552	ENSMUSG00000021592	171.533	0.134774	0.135292	0.996172	0.319167	0.9997	7.33472	7.44651	7.34347	7.31536	7.4055	7.37885	7.56898	7.62105	Arsk	arylsulfatase K	77041
1553	ENSMUSG00000057069	211.198	0.134735	0.126871	1.06198	0.288244	0.9997	7.75792	7.46319	7.7181	7.6844	7.88616	7.7938	7.72318	7.77232	Ero1lb	ERO1-like beta (S. cerevisiae)	67475
1554	ENSMUSG00000051255	126.406	0.134614	0.175609	0.766555	0.443346	0.9997	7.08012	6.91501	6.94451	6.74914	7.04652	7.21208	7.2471	6.64589	Gm6563	predicted pseudogene 6563	NA
1555	ENSMUSG00000038608	524.507	0.134609	0.119112	1.1301	0.258433	0.9997	8.89405	8.77186	9.0853	9.0969	9.29298	8.97458	8.91863	9.19518	Dock10	dedicator of cytokinesis 10	210293
1556	ENSMUSG00000030231	1645.98	0.13455	0.0751987	1.78926	0.0735723	0.9997	10.6043	10.5478	10.6194	10.694	10.8278	10.7597	10.7999	10.6057	Plekha5	pleckstrin homology domain containing, family A member 5	109135
1557	ENSMUSG00000010751	80.2768	0.134533	0.1883	0.714463	0.474941	0.9997	6.16763	6.47957	6.15883	6.28589	6.46179	6.36256	6.48543	6.31446	Tnfrsf22	tumor necrosis factor receptor superfamily, member 22	79202
1558	ENSMUSG00000050234	245.653	0.134494	0.133576	1.00687	0.313998	0.9997	7.87719	7.60522	8.06892	7.92262	8.09762	7.96921	8.10114	7.86502	Gja4	gap junction protein, alpha 4	14612
1559	ENSMUSG00000000686	59.5398	0.134474	0.282515	0.475987	0.634084	0.9997	5.51633	6.06445	6.29613	5.28487	5.77154	6.00261	5.63464	6.42008	Abhd15	abhydrolase domain containing 15	67477
1560	ENSMUSG00000032680	120.378	0.134353	0.17798	0.754877	0.450323	0.9997	6.80725	6.96271	6.68173	6.95946	7.14741	7.21208	6.66226	6.85622	6820408C15Rik	RIKEN cDNA 6820408C15 gene	228778
1561	ENSMUSG00000036885	1534.88	0.134334	0.100284	1.33954	0.180395	0.9997	10.7799	10.4818	10.3247	10.4371	10.5587	10.6524	10.668	10.7187	Arhgef26	Rho guanine nucleotide exchange factor (GEF) 26	622434
1562	ENSMUSG00000028608	643.202	0.13432	0.0918709	1.46205	0.143728	0.9997	9.08455	9.2395	9.36438	9.34646	9.36179	9.46114	9.37725	9.38454	0610037L13Rik	RIKEN cDNA 0610037L13 gene	74098
1563	ENSMUSG00000095115	297.005	0.134315	0.136756	0.982151	0.326026	0.9997	8.30494	8.03151	8.1928	8.0487	8.26865	7.9526	8.38783	8.48246	Itpripl2	inositol 1,4,5-triphosphate receptor interacting protein-like 2	319622
1564	ENSMUSG00000032525	2306.99	0.134294	0.102697	1.30768	0.190983	0.9997	11.0525	10.934	11.1646	11.2461	11.4384	11.2887	11.1806	11.0093	Nktr	natural killer tumor recognition sequence	18087
1565	ENSMUSG00000013415	186.859	0.134259	0.158451	0.847319	0.396817	0.9997	7.56534	7.47968	7.35923	7.53646	7.93213	7.43574	7.7031	7.31636	Igf2bp1	insulin-like growth factor 2 mRNA binding protein 1	140486
1566	ENSMUSG00000053441	110.244	0.134233	0.181996	0.737557	0.460784	0.9997	6.43977	6.86568	6.89131	6.67659	7.06727	6.86681	6.5912	6.88602	Adamts19	a disintegrin-like and metallopeptidase (reprolysin type) with thrombospondin type 1 motif, 19	240322
1567	ENSMUSG00000014301	314.542	0.134142	0.114487	1.17167	0.241328	0.9997	8.34688	8.07557	8.22325	8.27687	8.46518	8.45927	8.288	8.23864	Pam16	presequence translocase-asssociated motor 16 homolog (S. cerevisiae)	66449
1568	ENSMUSG00000025809	5020.28	0.13413	0.0764202	1.75516	0.0792311	0.9997	12.1486	12.19	12.3664	12.185	12.2561	12.3187	12.3687	12.4848	Itgb1	integrin beta 1 (fibronectin receptor beta)	16412
1569	ENSMUSG00000040112	633.783	0.134006	0.0842516	1.59055	0.111711	0.9997	9.25059	9.28243	9.28205	9.1461	9.29957	9.36817	9.45935	9.37143	Mrps35	mitochondrial ribosomal protein S35	232536
1570	ENSMUSG00000043284	518.69	0.133953	0.100005	1.33946	0.180423	0.9997	9.0238	9.06745	8.74797	8.95688	9.15922	9.08285	9.09594	9.00119	Tmem11	transmembrane protein 11	216821
1571	ENSMUSG00000013539	761.774	0.133924	0.0900989	1.48641	0.137172	0.9997	9.55247	9.32639	9.60475	9.52856	9.70248	9.69383	9.61434	9.54491	Tango2	transport and golgi organization 2	27883
1572	ENSMUSG00000001334	568.933	0.133875	0.103584	1.29243	0.196209	0.9997	8.82452	9.12099	9.20784	9.16213	9.28857	9.19303	9.16119	9.23336	Fndc5	fibronectin type III domain containing 5	384061
1573	ENSMUSG00000024403	1919.81	0.133678	0.0947488	1.41087	0.158283	0.9997	10.7959	10.6249	10.9361	10.9745	10.9915	11.1173	10.8684	10.9003	Atp6v1g2	ATPase, H+ transporting, lysosomal V1 subunit G2	66237
1574	ENSMUSG00000021928	312.909	0.133664	0.140456	0.95164	0.341279	0.9997	8.351	8.11305	8.26149	8.16994	8.37234	8.69057	8.14646	8.15544	Ebpl	emopamil binding protein-like	68177
1575	ENSMUSG00000019883	688.047	0.133659	0.102763	1.30065	0.193379	0.9997	9.29197	9.2249	9.60144	9.28922	9.395	9.56679	9.51225	9.49744	Echdc1	enoyl Coenzyme A hydratase domain containing 1	52665
1576	ENSMUSG00000038600	78.9982	0.13364	0.193142	0.691929	0.488982	0.9997	6.03026	6.35997	6.24616	6.36189	6.52316	6.20318	6.43762	6.35764	Atp6v0a4	ATPase, H+ transporting, lysosomal V0 subunit A4	140494
1577	ENSMUSG00000008540	281.426	0.133509	0.123048	1.08502	0.277914	0.9997	8.12866	8.02591	8.23611	7.87153	8.0515	8.19784	8.26535	8.30633	Mgst1	microsomal glutathione S-transferase 1	56615
1578	ENSMUSG00000074743	589.814	0.133499	0.099864	1.3368	0.181287	0.9997	9.22384	9.07018	9.01493	9.23214	9.37016	9.08793	9.29242	9.32051	Thbd	thrombomodulin	21824
1579	ENSMUSG00000004267	3795.83	0.133436	0.120359	1.10865	0.267581	0.9997	11.7117	11.4361	12.1239	11.928	11.9456	12.0006	11.9054	11.9699	Eno2	enolase 2, gamma neuronal	13807
1580	ENSMUSG00000025817	344.697	0.133383	0.113308	1.17718	0.239124	0.9997	8.55439	8.14958	8.40123	8.32514	8.51513	8.53933	8.48119	8.45787	Nudt5	nudix (nucleoside diphosphate linked moiety X)-type motif 5	53893
1581	ENSMUSG00000086166	79.7426	0.13324	0.258762	0.514914	0.606613	0.9997	5.87843	6.49587	5.79173	6.70605	6.46179	5.95891	6.74316	6.31446	Gm14342	predicted gene 14342	NA
1582	ENSMUSG00000028383	771.749	0.133157	0.109706	1.21376	0.224841	0.9997	9.54708	9.23708	9.67726	9.60288	9.77365	9.65671	9.49678	9.69556	Hsdl2	hydroxysteroid dehydrogenase like 2	72479
1583	ENSMUSG00000037375	66.497	0.133143	0.225605	0.590159	0.555084	0.9997	6.00953	6.08615	5.79173	6.12071	6.02593	6.22178	5.74352	6.47993	Hhat	hedgehog acyltransferase	226861
1584	ENSMUSG00000019326	53.3663	0.133124	0.278042	0.478793	0.632086	0.9997	5.70871	6.1286	5.19653	5.59938	5.86931	5.29469	5.84475	6.17658	Aoc3	amine oxidase, copper containing 3	11754
1585	ENSMUSG00000037656	1265.13	0.133121	0.120649	1.10337	0.269867	0.9997	10.0133	10.4736	10.2196	10.208	10.1652	10.2	10.5417	10.5346	Slc20a2	solute carrier family 20, member 2	20516
1586	ENSMUSG00000024965	80.0918	0.133119	0.192367	0.692006	0.488933	0.9997	6.24063	6.19001	6.50886	6.12071	6.38121	6.55092	6.28386	6.39957	Fermt3	fermitin family member 3	108101
1587	ENSMUSG00000061702	251.292	0.133064	0.197264	0.674547	0.499963	0.9997	7.43921	7.49598	8.29874	8.20131	8.11268	8.21652	8.02768	7.78028	Tmem91	transmembrane protein 91	320208
1588	ENSMUSG00000023942	953.761	0.133043	0.0946173	1.40612	0.159689	0.9997	10.0081	9.77021	9.84331	9.68284	10.0656	10.0177	9.92727	9.83386	Slc29a1	solute carrier family 29 (nucleoside transporters), member 1	63959
1589	ENSMUSG00000031851	256.883	0.132967	0.114338	1.16293	0.244859	0.9997	7.96058	7.83406	8.03007	7.93511	8.13742	7.99648	8.02229	8.14315	Ntpcr	nucleoside-triphosphatase, cancer-related	66566
1590	ENSMUSG00000058298	311.893	0.13293	0.153295	0.86715	0.38586	0.9997	7.87719	8.38225	8.26985	8.30603	8.0875	8.16937	8.609	8.48733	Mcm9	minichromosome maintenance 9 homologous recombination repair factor	71567
1591	ENSMUSG00000000600	897.865	0.132697	0.0925615	1.43361	0.151683	0.9997	9.78835	9.60905	9.72364	9.84721	9.92911	9.80751	10.0168	9.73498	Krit1	KRIT1, ankyrin repeat containing	79264
1592	ENSMUSG00000005360	9697.14	0.132635	0.081675	1.62394	0.104389	0.9997	13.3028	13.0642	13.2751	13.0405	13.2284	13.3758	13.2387	13.3832	Slc1a3	solute carrier family 1 (glial high affinity glutamate transporter), member 3	20512
1593	ENSMUSG00000050229	707.574	0.132584	0.115198	1.15092	0.249764	0.9997	9.34259	9.42973	9.57132	9.2372	9.30176	9.45329	9.74776	9.59539	Pigm	phosphatidylinositol glycan anchor biosynthesis, class M	67556
1594	ENSMUSG00000054099	244.697	0.132571	0.149225	0.888395	0.374328	0.9997	8.05468	7.49598	7.92811	7.95365	8.21386	8.02853	7.8258	7.92366	Slc25a40	solute carrier family 25, member 40	319653
1595	ENSMUSG00000015053	160.504	0.132424	0.221073	0.599007	0.549169	0.9997	6.6818	7.54382	7.6103	7.04264	6.97144	7.48278	7.70982	7.33808	Gata2	GATA binding protein 2	14461
1596	ENSMUSG00000022422	48.2204	0.132335	0.256004	0.516923	0.60521	0.9997	5.48662	5.77488	5.69571	5.20458	5.72005	5.6647	5.96206	5.31067	Dscc1	DNA replication and sister chromatid cohesion 1	72107
1597	ENSMUSG00000082289	173.434	0.132328	0.133481	0.991363	0.321508	0.9997	7.33472	7.37779	7.39023	7.41684	7.4055	7.55058	7.64814	7.42184	Gm15596	predicted gene 15596	NA
1598	ENSMUSG00000035179	59.7598	0.132305	0.240901	0.549207	0.582863	0.9997	6.03026	5.26776	5.98693	6.00696	5.89276	5.79465	6.07054	6.17658	Ppp1r32	protein phosphatase 1, regulatory subunit 32	67752
1599	ENSMUSG00000000308	1550.98	0.132246	0.141767	0.932835	0.350905	0.9997	10.4892	10.0675	10.9036	10.5481	10.7617	10.7732	10.5084	10.5978	Ckmt1	creatine kinase, mitochondrial 1, ubiquitous	12716
1600	ENSMUSG00000028647	155.944	0.132216	0.164868	0.801948	0.422583	0.9997	7.3513	7.15977	7.31143	7.05414	7.15713	7.09586	7.53908	7.58517	Mycbp	MYC binding protein	56309
1601	ENSMUSG00000044986	373.632	0.132213	0.119721	1.10434	0.269446	0.9997	8.56153	8.49604	8.6066	8.23707	8.67239	8.74303	8.6054	8.41252	Tst	thiosulfate sulfurtransferase, mitochondrial	22117
1602	ENSMUSG00000028268	92.7075	0.132207	0.237455	0.556767	0.577686	0.9997	6.587	6.98599	6.04653	6.09866	6.41398	6.44405	6.64833	6.90069	Gbp3	guanylate binding protein 3	55932
1603	ENSMUSG00000004460	1702.79	0.132132	0.0804779	1.64184	0.100624	0.9997	10.6915	10.6963	10.7036	10.5723	10.7115	10.9683	10.723	10.7785	Dnajb11	DnaJ heat shock protein family (Hsp40) member B11	67838
1604	ENSMUSG00000036249	316.971	0.132121	0.143075	0.923441	0.355778	0.9997	8.40757	8.21012	8.26567	8.07716	8.31276	8.68723	8.06488	8.37623	Rbm43	RNA binding motif protein 43	71684
1605	ENSMUSG00000037999	928.442	0.131996	0.0927927	1.42248	0.154886	0.9997	9.95758	9.77523	9.65189	9.76736	9.84749	9.85595	9.92004	10.0664	Arap2	ArfGAP with RhoGAP domain, ankyrin repeat and PH domain 2	212285
1606	ENSMUSG00000034656	2799.99	0.131982	0.0819673	1.61018	0.107359	0.9997	11.4172	11.172	11.4103	11.5162	11.5472	11.5233	11.5488	11.4424	Cacna1a	calcium channel, voltage-dependent, P/Q type, alpha 1A subunit	12286
1607	ENSMUSG00000055541	63.4587	0.131913	0.215704	0.611546	0.540838	0.9997	5.87843	6.08615	6.08494	5.69063	6.00457	6.29389	6.02812	5.94138	Lair1	leukocyte-associated Ig-like receptor 1	52855
1608	ENSMUSG00000020424	61.9913	0.131845	0.285799	0.461319	0.64457	0.9997	5.4563	6.46308	5.92475	5.56763	5.66665	5.6647	6.30178	6.37876	Gatsl3	GATS protein-like 3	71962
1609	ENSMUSG00000059970	240.889	0.131812	0.141017	0.934726	0.34993	0.9997	8.12384	7.79506	7.7181	7.72094	7.78956	7.91307	8.07011	8.13697	Hspa2	heat shock protein 2	15512
1610	ENSMUSG00000031149	529.162	0.13175	0.119623	1.10138	0.270733	0.9997	9.0746	8.8876	9.17261	8.76027	9.1324	9.3085	8.95305	9.04147	Praf2	PRA1 domain family 2	54637
1611	ENSMUSG00000031239	1807.03	0.131743	0.0751452	1.75318	0.0795703	0.9997	10.7149	10.8115	10.8092	10.6689	10.772	10.9342	10.8433	10.9811	Itm2a	integral membrane protein 2A	16431
1612	ENSMUSG00000046207	53.3282	0.13173	0.252321	0.522073	0.60162	0.9997	5.73421	5.54349	5.2312	6.14242	5.79661	5.93656	5.79502	5.76015	Pik3r6	phosphoinositide-3-kinase regulatory subunit 5	104709
1613	ENSMUSG00000033061	860.551	0.131709	0.170347	0.773184	0.439414	0.9997	9.24395	9.28946	10.0911	9.91658	9.85646	9.99764	9.66193	9.72058	Resp18	regulated endocrine-specific protein 18	19711
1614	ENSMUSG00000026142	166.561	0.131685	0.167895	0.784328	0.432848	0.9997	7.09987	7.22968	7.30331	7.60061	7.20473	7.32824	7.48522	7.74005	Rhbdd1	rhomboid domain containing 1	76867
1615	ENSMUSG00000048186	165.294	0.131675	0.156827	0.83962	0.401121	0.9997	7.09987	7.48786	7.39023	7.2368	7.52283	7.62934	7.17116	7.40135	Bend7	BEN domain containing 7	209645
1616	ENSMUSG00000062980	266.706	0.131574	0.122117	1.07744	0.281285	0.9997	8.01881	7.92717	8.1114	7.91633	8.07731	7.93579	8.22367	8.26156	Cped1	cadherin-like and PC-esterase domain containing 1	214642
1617	ENSMUSG00000039116	214.118	0.131538	0.135683	0.96945	0.332321	0.9997	7.8008	7.69975	7.61687	7.59275	7.63828	7.68403	7.8685	8.03426	Adgrg6	adhesion G protein-coupled receptor G6	215798
1618	ENSMUSG00000027293	360.539	0.131454	0.114105	1.15204	0.249303	0.9997	8.24854	8.38663	8.61975	8.43917	8.50755	8.51313	8.52379	8.69939	Ehd4	EH-domain containing 4	98878
1619	ENSMUSG00000030894	613.585	0.131384	0.101074	1.29987	0.193645	0.9997	9.27034	9.15476	9.26542	9.08013	9.18556	9.26206	9.31686	9.52847	Tpp1	tripeptidyl peptidase I	12751
1620	ENSMUSG00000071867	62.1888	0.131325	0.23847	0.5507	0.581839	0.9997	5.65631	5.8529	5.94577	6.16381	5.86931	6.41201	5.6901	6.10236	Gm6304	predicted gene 6304	NA
1621	ENSMUSG00000021319	47.6468	0.131141	0.319655	0.410258	0.681617	0.9997	5.07231	5.06415	6.31241	5.28487	5.91582	5.58071	5.48586	5.66022	Sfrp4	secreted frizzled-related protein 4	20379
1622	ENSMUSG00000034755	3331.14	0.131022	0.221178	0.592384	0.553593	0.9997	11.343	11.1676	12.0128	11.8506	11.5444	11.8473	11.658	11.9768	Pcdh11x	protocadherin 11 X-linked	245578
1623	ENSMUSG00000026864	9362.09	0.131021	0.128329	1.02098	0.307265	0.9997	13.3226	12.855	13.3216	12.9407	13.2828	13.5303	13.1407	13.0228	Hspa5	heat shock protein 5	14828
1624	ENSMUSG00000029716	201.28	0.130967	0.152138	0.860838	0.389327	0.9997	7.57948	7.25864	7.6103	7.86502	7.86261	7.76871	7.55411	7.69025	Tfr2	transferrin receptor 2	50765
1625	ENSMUSG00000030946	612.854	0.130927	0.108866	1.20265	0.229114	0.9997	9.17346	8.94514	9.3991	9.22198	9.29738	9.22335	9.33872	9.43833	Lhpp	phospholysine phosphohistidine inorganic pyrophosphate phosphatase	76429
1626	ENSMUSG00000040374	881.757	0.130796	0.0877789	1.49006	0.136208	0.9997	9.72138	9.80006	9.7818	9.55713	9.85795	9.79824	9.76885	9.96878	Pex2	peroxisomal biogenesis factor 2	19302
1627	ENSMUSG00000041921	267.571	0.130622	0.12802	1.02033	0.307573	0.9997	8.0084	7.77516	8.06892	8.13787	8.19983	8.26665	8.10114	7.93796	Metap1d	methionyl aminopeptidase type 1D (mitochondrial)	66559
1628	ENSMUSG00000020154	875.033	0.130601	0.104437	1.25053	0.211107	0.9997	9.61729	9.80498	9.76267	9.63578	9.71732	9.63258	9.95159	10.0201	Ptprb	protein tyrosine phosphatase, receptor type, B	19263
1629	ENSMUSG00000034773	42.1162	0.130416	0.265735	0.490774	0.623586	0.9997	5.25958	5.22927	5.67067	5.24529	5.55354	5.18519	5.74352	5.43683	BC030867	cDNA sequence BC030867	217216
1630	ENSMUSG00000057234	101.306	0.130309	0.187914	0.693449	0.488028	0.9997	6.47044	6.90284	6.4215	6.6002	6.66605	6.50608	6.93904	6.81033	Mettl15	methyltransferase like 15	76894
1631	ENSMUSG00000078307	2901.41	0.130196	0.0832627	1.56368	0.117893	0.9997	11.5284	11.2942	11.4791	11.4328	11.6475	11.4199	11.5055	11.6794	AI593442	expressed sequence AI593442	330941
1632	ENSMUSG00000020183	161.838	0.130169	0.16247	0.80119	0.423021	0.9997	7.12901	7.11825	7.52207	7.31536	7.11788	7.55058	7.56156	7.37006	Cpm	carboxypeptidase M	70574
1633	ENSMUSG00000051043	185.662	0.130084	0.132249	0.983626	0.3253	0.9997	7.57948	7.48786	7.40549	7.43455	7.46926	7.63629	7.74298	7.56689	Gprc5c	G protein-coupled receptor, family C, group 5, member C	70355
1634	ENSMUSG00000055022	12605.2	0.130075	0.0797196	1.63166	0.102751	0.9997	13.5878	13.5123	13.6133	13.5045	13.5813	13.7012	13.5622	13.8754	Cntn1	contactin 1	12805
1635	ENSMUSG00000024759	1153.77	0.130008	0.0795215	1.63487	0.102076	0.9997	10.2113	10.0918	10.0443	10.0732	10.2493	10.103	10.2755	10.3125	Atl3	atlastin GTPase 3	109168
1636	ENSMUSG00000049230	143.136	0.129867	0.164235	0.790742	0.429094	0.9997	7.29243	7.28702	6.8473	6.93479	7.21407	7.06529	7.27458	7.37006	Gm9833	predicted gene 9833	NA
1637	ENSMUSG00000015112	148.644	0.129863	0.149195	0.870422	0.38407	0.9997	7.04997	7.22968	7.27035	7.06555	7.23256	7.29349	7.13164	7.48162	Slc25a13	solute carrier family 25 (mitochondrial carrier, adenine nucleotide translocator), member 13	50799
1638	ENSMUSG00000061838	387.302	0.12986	0.115616	1.1232	0.261353	0.9997	8.56863	8.40401	8.70853	8.43037	8.73209	8.57594	8.51997	8.81622	Suclg2	succinate-Coenzyme A ligase, GDP-forming, beta subunit	20917
1639	ENSMUSG00000057058	51.6278	0.129734	0.259228	0.500463	0.616749	0.9997	5.39366	5.54349	5.88176	5.7484	6.22375	5.69164	5.45417	5.62531	Skap1	src family associated phosphoprotein 1	78473
1640	ENSMUSG00000038593	476.789	0.129652	0.118869	1.09071	0.2754	0.9997	8.75147	8.61277	9.00244	8.93838	9.12499	8.83049	9.03566	8.83925	Tctn1	tectonic family member 1	654470
1641	ENSMUSG00000026458	2005.38	0.129578	0.123509	1.04914	0.294111	0.9997	10.7913	10.5893	11.115	11.0604	11.223	11.1211	10.9106	10.8473	Ppfia4	protein tyrosine phosphatase, receptor type, f polypeptide (PTPRF), interacting protein (liprin), alpha 4	68507
1642	ENSMUSG00000079669	113.06	0.129408	0.221329	0.584684	0.55876	0.9997	6.31011	6.99748	7.05506	6.58442	7.29547	6.84297	6.54682	6.7947	Gm17396	predicted gene, 17396	NA
1643	ENSMUSG00000111594	377.229	0.129328	0.112085	1.15384	0.248566	0.9997	8.45052	8.56721	8.54594	8.41707	8.37651	8.69057	8.72641	8.68675	Gm3365	predicted gene 3365	NA
1644	ENSMUSG00000032908	59.9733	0.129112	0.259891	0.496794	0.619335	0.9997	5.15016	6.20991	5.98693	5.90902	5.84548	6.08621	5.7695	6.22402	Sgpp2	sphingosine-1-phosphate phosphotase 2	433323
1645	ENSMUSG00000072294	644.097	0.129056	0.0897918	1.43728	0.150637	0.9997	9.2572	9.29413	9.14105	9.36966	9.2797	9.40527	9.4693	9.42316	Klf12	Kruppel-like factor 12	16597
1646	ENSMUSG00000095403	461.695	0.129005	0.0961492	1.34171	0.179689	0.9997	8.63783	8.90297	8.80085	8.80179	8.97108	8.92435	8.91572	8.85063	Gm21092	predicted gene, 21092	NA
1647	ENSMUSG00000031543	1122.95	0.128911	0.105303	1.22419	0.220879	0.9997	10.0379	9.99189	9.99348	10.2385	10.4513	10.098	10.1513	10.0516	Ank1	ankyrin 1, erythroid	11733
1648	ENSMUSG00000097574	49.5304	0.128859	0.265597	0.485166	0.627558	0.9997	5.15016	5.878	5.45299	5.80395	5.89276	5.95891	5.57695	5.35396	C920006O11Rik	RIKEN cDNA C920006O11 gene	NA
1649	ENSMUSG00000035274	612.272	0.128823	0.0900923	1.4299	0.152746	0.9997	9.13089	9.20768	9.27376	9.16213	9.46509	9.23026	9.28569	9.30128	Tpbg	trophoblast glycoprotein	21983
1650	ENSMUSG00000022827	262.709	0.128798	0.120305	1.07059	0.284352	0.9997	7.86569	8.10775	7.86329	8.06015	7.98762	8.16457	8.1952	8.06063	Rabl3	RAB, member RAS oncogene family-like 3	67657
1651	ENSMUSG00000093910	296.951	0.128733	0.125328	1.02717	0.30434	0.9997	8.2036	7.86577	8.25308	8.25212	8.28645	8.32375	8.12649	8.38147	Zfp853	zinc finger protein 853	330230
1652	ENSMUSG00000060862	428.167	0.128641	0.165595	0.776838	0.437254	0.9997	8.93861	8.56721	8.49336	8.68459	9.04878	9.02312	8.77211	8.25014	Zbtb40	zinc finger and BTB domain containing 40	230848
1653	ENSMUSG00000022159	1385.54	0.128621	0.09804	1.31192	0.189547	0.9997	10.5041	10.1406	10.3456	10.4676	10.3649	10.4384	10.5981	10.5865	Rab2b	RAB2B, member RAS oncogene family	76338
1654	ENSMUSG00000032313	344.74	0.128544	0.125784	1.02194	0.306809	0.9997	8.41941	8.05921	8.48979	8.46525	8.50375	8.64305	8.48119	8.33901	Tmem266	transmembrane protein 266	244886
1655	ENSMUSG00000027386	72.1135	0.128456	0.210889	0.609116	0.542448	0.9997	6.34363	5.77488	6.17673	6.14242	6.24212	6.06576	6.20989	6.47993	Fbln7	fibulin 7	70370
1656	ENSMUSG00000045648	837.274	0.128448	0.0964229	1.33213	0.182817	0.9997	9.6678	9.45705	9.71295	9.72662	9.72224	9.83798	9.62327	9.89925	Vwc2l	von Willebrand factor C domain-containing protein 2-like	320460
1657	ENSMUSG00000019789	206.409	0.128391	0.172305	0.745136	0.456189	0.9997	7.70086	7.36009	7.92811	7.46071	7.3473	7.87832	7.93315	7.81167	Hey2	hairy/enhancer-of-split related with YRPW motif 2	15214
1658	ENSMUSG00000027677	1044.63	0.128151	0.113517	1.12892	0.258933	0.9997	9.89536	9.7363	9.95511	10.2297	10.2516	10.048	10.1251	9.9246	Ttc14	tetratricopeptide repeat domain 14	67120
1659	ENSMUSG00000041650	602.565	0.128138	0.115832	1.10624	0.268623	0.9997	9.40545	8.89069	9.24648	9.09133	9.24141	9.23026	9.31686	9.40784	Pcca	propionyl-Coenzyme A carboxylase, alpha polypeptide	110821
1660	ENSMUSG00000040296	117.566	0.128133	0.190831	0.671449	0.501935	0.9997	6.80725	6.89056	6.82478	6.76323	6.55289	6.70432	7.20963	7.22604	Ddx58	DEAD (Asp-Glu-Ala-Asp) box polypeptide 58	230073
1661	ENSMUSG00000032374	470.878	0.128079	0.120884	1.05952	0.289364	0.9997	8.70386	8.80822	9.11808	8.5771	8.98205	8.9158	8.92731	8.95624	Plod2	procollagen lysine, 2-oxoglutarate 5-dioxygenase 2	26432
1662	ENSMUSG00000031808	1654.96	0.128064	0.0913316	1.40219	0.16086	0.9997	10.5097	10.6479	10.8263	10.5026	10.7521	10.8319	10.6321	10.8012	Slc27a1	solute carrier family 27 (fatty acid transporter), member 1	26457
1663	ENSMUSG00000018678	398.736	0.128045	0.156126	0.820142	0.412135	0.9997	8.34688	8.6165	8.86296	8.43037	8.49229	8.82746	9.00592	8.41252	Sp2	Sp2 transcription factor	78912
1664	ENSMUSG00000024127	8486.9	0.127993	0.0939062	1.36299	0.172887	0.9997	12.9546	12.713	13.1507	13.0866	13.0467	13.1458	13.0593	13.1981	Prepl	prolyl endopeptidase-like	213760
1665	ENSMUSG00000022853	72.4367	0.127966	0.247828	0.516352	0.605608	0.9997	5.54543	6.35997	6.4215	6.05354	5.84548	6.42812	6.50103	6.17658	Ehhadh	enoyl-Coenzyme A, hydratase/3-hydroxyacyl Coenzyme A dehydrogenase	74147
1666	ENSMUSG00000032526	318.107	0.127811	0.125969	1.01462	0.310285	0.9997	8.05468	8.17511	8.48979	8.25711	8.42555	8.51691	8.30142	8.26156	Ss18l2	SS18, nBAF chromatin remodeling complex subunit like 2	26901
1667	ENSMUSG00000003541	78.7755	0.127684	0.192137	0.664548	0.50634	0.9997	6.24063	6.19001	6.24616	6.32439	6.26026	6.42812	6.19079	6.61062	Ier3	immediate early response 3	15937
1668	ENSMUSG00000009376	1336.53	0.127565	0.329594	0.387036	0.69873	0.9997	11.0487	9.90604	9.79634	10.1635	10.7838	9.96212	10.4013	10.5251	Met	met proto-oncogene	17295
1669	ENSMUSG00000055067	1214.64	0.127561	0.088868	1.4354	0.151174	0.9997	10.1628	10.1599	10.2261	10.1767	10.1286	10.2405	10.3559	10.4916	Smyd3	SET and MYND domain containing 3	69726
1670	ENSMUSG00000024064	454.844	0.127542	0.121926	1.04606	0.295534	0.9997	8.86837	8.76178	8.44249	8.95074	9.0304	8.85453	8.82262	8.85817	Galnt14	polypeptide N-acetylgalactosaminyltransferase 14	71685
1671	ENSMUSG00000041120	797.77	0.127521	0.121365	1.05072	0.293387	0.9997	9.57558	9.89379	9.51792	9.24474	9.74657	9.71697	9.66367	9.68712	Nbl1	neuroblastoma, suppression of tumorigenicity 1	17965
1672	ENSMUSG00000094638	76.0257	0.127495	0.204766	0.622639	0.533522	0.9997	5.94546	6.32389	6.29613	6.20566	6.10834	6.32863	6.22874	6.61062	Gm21972	predicted gene 21972	NA
1673	ENSMUSG00000021624	70.8689	0.127477	0.282366	0.451459	0.651659	0.9997	6.55874	6.16983	5.42332	6.03044	6.04698	6.36256	5.66264	6.6632	Cd180	CD180 antigen	17079
1674	ENSMUSG00000023861	738.355	0.127464	0.093759	1.35948	0.173994	0.9997	9.58962	9.39971	9.39528	9.46966	9.7206	9.66012	9.52183	9.44835	Mpc1	mitochondrial pyruvate carrier 1	55951
1675	ENSMUSG00000021003	840.724	0.127406	0.0899975	1.41566	0.156874	0.9997	9.53987	9.68568	9.76415	9.60679	9.66892	9.69882	9.87587	9.86412	Galc	galactosylceramidase	14420
1676	ENSMUSG00000036040	186.202	0.127368	0.164181	0.775778	0.43788	0.9997	7.81879	7.13916	7.48664	7.40791	7.77701	7.67731	7.49304	7.47183	Adamtsl2	ADAMTS-like 2	77794
1677	ENSMUSG00000032418	1567.56	0.12733	0.0809728	1.5725	0.115834	0.9997	10.564	10.456	10.659	10.5131	10.6371	10.8098	10.5642	10.6884	Me1	malic enzyme 1, NADP(+)-dependent, cytosolic	17436
1678	ENSMUSG00000004266	65.1755	0.127287	0.209541	0.607455	0.543549	0.9997	6.11035	5.97423	5.88176	5.95882	6.1863	6.22178	5.8201	6.17658	Ptpn6	protein tyrosine phosphatase, non-receptor type 6	15170
1679	ENSMUSG00000000486	42.0081	0.127218	0.257696	0.493673	0.621537	0.9997	5.36129	5.26776	5.39302	5.43317	5.55354	5.76958	5.24785	5.31067	2019-09-01	septin 1	54204
1680	ENSMUSG00000017897	217.475	0.127097	0.147003	0.864587	0.387266	0.9997	7.59348	8.02029	7.73631	7.40791	7.89198	7.81233	7.8745	7.74819	Eya2	EYA transcriptional coactivator and phosphatase 2	14049
1681	ENSMUSG00000021069	218.365	0.127039	0.193085	0.657943	0.510574	0.9997	7.49994	7.24905	8.17955	7.74951	7.50011	7.95815	7.90997	7.94506	Pygl	liver glycogen phosphorylase	110095
1682	ENSMUSG00000032017	805.239	0.127037	0.101639	1.24989	0.211338	0.9997	9.55247	9.64239	9.78034	9.3488	9.63284	9.68883	9.75753	9.78724	Grik4	glutamate receptor, ionotropic, kainate 4	110637
1683	ENSMUSG00000097023	1468.95	0.127001	0.094169	1.34865	0.17745	0.9997	10.2045	10.4991	10.5335	10.5622	10.466	10.5631	10.6671	10.6301	Mir9-3hg	Mir9-3 host gene	NA
1684	ENSMUSG00000029771	45.0201	0.126938	0.290599	0.436813	0.662247	0.9997	5.57396	5.69239	5.56594	4.88212	6.08818	5.42885	5.31995	5.35396	Irf5	interferon regulatory factor 5	27056
1685	ENSMUSG00000062078	11431	0.126853	0.0977418	1.29784	0.194344	0.9997	13.2895	13.5849	13.4477	13.3226	13.3157	13.5407	13.5456	13.7386	Qk	quaking	19317
1686	ENSMUSG00000031523	1124.78	0.126844	0.102659	1.23558	0.216613	0.9997	10.3487	9.88143	9.98969	10.0243	10.2218	10.2371	10.1903	10.144	Dlc1	deleted in liver cancer 1	50768
1687	ENSMUSG00000050295	386.821	0.126766	0.117352	1.08022	0.280043	0.9997	8.48848	8.69274	8.44619	8.49509	8.4455	8.58675	8.7527	8.83161	Foxc1	forkhead box C1	17300
1688	ENSMUSG00000042807	1260.63	0.126721	0.0964582	1.31374	0.188933	0.9997	10.1722	10.2504	10.259	10.2623	10.2674	10.2024	10.6116	10.3357	Hecw2	HECT, C2 and WW domain containing E3 ubiquitin protein ligase 2	329152
1689	ENSMUSG00000016664	656.933	0.126708	0.0875143	1.44786	0.147657	0.9997	9.32591	9.3011	9.31069	9.25225	9.36598	9.54664	9.47128	9.29574	Pacsin2	protein kinase C and casein kinase substrate in neurons 2	23970
1690	ENSMUSG00000025176	158.504	0.126693	0.149855	0.84544	0.397865	0.9997	7.10965	7.0863	7.40549	7.38076	7.51529	7.22136	7.40462	7.35948	Hoga1	4-hydroxy-2-oxoglutarate aldolase 1	67432
1691	ENSMUSG00000025466	124.655	0.126545	0.210475	0.601236	0.547683	0.9997	6.83108	6.39516	7.21947	7.06555	6.91532	7.40351	6.97298	6.76293	Fuom	fucose mutarotase	69064
1692	ENSMUSG00000085793	369.069	0.126459	0.104087	1.21493	0.224394	0.9997	8.43893	8.41691	8.50757	8.5035	8.55608	8.47874	8.75595	8.56768	Lin52	lin-52 homolog (C. elegans)	217708
1693	ENSMUSG00000083367	73.9491	0.126457	0.220403	0.573754	0.566135	0.9997	6.31011	6.52794	5.79173	5.90902	6.33061	6.39571	6.19079	6.22402	Gm8806	predicted gene 8806	NA
1694	ENSMUSG00000022672	685.386	0.126451	0.099816	1.26684	0.205211	0.9997	9.51801	9.18272	9.29439	9.41719	9.46509	9.43148	9.62327	9.40784	Prkdc	protein kinase, DNA activated, catalytic polypeptide	19090
1695	ENSMUSG00000021772	803.882	0.12636	0.0873187	1.44711	0.147866	0.9997	9.51985	9.59209	9.71448	9.51406	9.70909	9.75419	9.58721	9.80099	Nkiras1	NFKB inhibitor interacting Ras-like protein 1	69721
1696	ENSMUSG00000110373	120.295	0.126275	0.222987	0.566289	0.571197	0.9997	6.80725	6.10753	7.28693	6.98372	7.14741	6.86681	6.88063	7.02643	Gm42303	predicted gene, 42303	NA
1697	ENSMUSG00000033530	1490.29	0.126202	0.0654878	1.9271	0.0539667	0.9997	10.4751	10.3976	10.5309	10.5037	10.5823	10.5803	10.6268	10.6268	Ttc7b	tetratricopeptide repeat domain 7B	104718
1698	ENSMUSG00000052783	105.302	0.126153	0.17344	0.727358	0.467007	0.9997	6.3764	6.73442	6.70658	6.81822	6.75827	6.85494	6.66226	6.88602	Grk4	G protein-coupled receptor kinase 4	14772
1699	ENSMUSG00000004317	1339.66	0.125768	0.0940795	1.33683	0.181277	0.9997	10.1953	10.1878	10.5576	10.3241	10.4011	10.4204	10.4929	10.4855	Clcn5	chloride channel, voltage-sensitive 5	12728
1700	ENSMUSG00000033849	1534.5	0.125722	0.0859698	1.46239	0.143634	0.9997	10.5152	10.5672	10.4895	10.5079	10.5868	10.4718	10.8264	10.6756	B3galt2	UDP-Gal:betaGlcNAc beta 1,3-galactosyltransferase, polypeptide 2	26878
1701	ENSMUSG00000030177	177.049	0.125712	0.143472	0.876215	0.380913	0.9997	7.39991	7.27762	7.45032	7.51165	7.63828	7.28467	7.68273	7.51061	Ccdc77	coiled-coil domain containing 77	67200
1702	ENSMUSG00000056752	296.418	0.125622	0.14051	0.894039	0.371301	0.9997	8.1806	7.84045	8.33105	8.21162	8.0515	8.31077	8.49293	8.22121	Dnah9	dynein, axonemal, heavy chain 9	237806
1703	ENSMUSG00000006205	847.596	0.12558	0.13868	0.905543	0.365178	0.9997	9.80348	9.59965	9.79779	9.41942	9.51881	9.65671	9.74449	10.1623	Htra1	HtrA serine peptidase 1	56213
1704	ENSMUSG00000039395	51.0987	0.125566	0.231466	0.54248	0.587488	0.9997	5.42532	5.54349	5.85977	5.69063	5.77154	5.71809	5.74352	5.82313	Mreg	melanoregulin	381269
1705	ENSMUSG00000052544	693.279	0.125551	0.0961919	1.30521	0.19182	0.9997	9.4523	9.38666	9.26333	9.39022	9.45725	9.31717	9.57252	9.63761	St6galnac3	ST6 (alpha-N-acetyl-neuraminyl-2,3-beta-galactosyl-1,3)-N-acetylgalactosaminide alpha-2,6-sialyltransferase 3	20447
1706	ENSMUSG00000064254	305.042	0.125533	0.157502	0.797026	0.425436	0.9997	8.29641	7.84682	8.14361	8.43037	8.33004	8.54303	8.39201	7.93796	Ethe1	ethylmalonic encephalopathy 1	66071
1707	ENSMUSG00000049303	242.245	0.125513	0.127035	0.98802	0.323143	0.9997	7.69438	7.90292	7.8522	7.98403	8.01991	8.02324	7.7818	8.10565	Syt12	synaptotagmin XII	171180
1708	ENSMUSG00000029413	457.283	0.125366	0.0993223	1.26221	0.206873	0.9997	8.63445	8.8405	8.84628	8.77076	8.78316	8.93284	8.87442	9.00798	Naaa	N-acylethanolamine acid amidase	67111
1709	ENSMUSG00000024251	797.759	0.125339	0.10574	1.18534	0.235882	0.9997	9.51618	9.58067	9.65668	9.55309	9.55048	9.57043	9.96991	9.68075	Thada	thyroid adenoma associated	240174
1710	ENSMUSG00000059852	76.2874	0.125324	0.214673	0.583788	0.559363	0.9997	5.92346	6.10753	6.56429	6.16381	6.27817	6.58005	6.28386	6.15226	Kcng2	potassium voltage-gated channel, subfamily G, member 2	240444
1711	ENSMUSG00000030760	409.934	0.125206	0.108895	1.14979	0.250229	0.9997	8.55439	8.49198	8.75989	8.65091	8.67577	8.82746	8.59817	8.86192	Acer3	alkaline ceramidase 3	66190
1712	ENSMUSG00000026333	158.995	0.125125	0.167989	0.744837	0.45637	0.9997	7.16696	7.0755	7.29514	7.46933	7.35576	7.13565	7.70982	7.26057	Gin1	gypsy retrotransposon integrase 1	252876
1713	ENSMUSG00000027674	613.61	0.125118	0.112288	1.11426	0.265169	0.9997	9.30692	9.23708	8.9065	9.31335	9.40726	9.38064	9.15627	9.33948	Pex5l	peroxisomal biogenesis factor 5-like	58869
1714	ENSMUSG00000028926	3923.7	0.125114	0.0773697	1.61709	0.105858	0.9997	11.8417	11.7397	12.0369	11.8629	11.9758	12.0522	11.9189	12.0477	Cdk14	cyclin-dependent kinase 14	18647
1715	ENSMUSG00000004233	519.567	0.125005	0.123756	1.01009	0.312451	0.9997	9.05196	9.05099	8.80085	8.91964	8.78942	8.98822	9.25843	9.2535	Wars2	tryptophanyl tRNA synthetase 2 (mitochondrial)	70560
1716	ENSMUSG00000032946	1843.85	0.124974	0.11904	1.04985	0.293785	0.9997	10.8465	10.4612	11.006	10.7752	11.086	11.0037	10.733	10.7894	Rasgrp2	RAS, guanyl releasing protein 2	19395
1717	ENSMUSG00000064215	135.85	0.124882	0.162138	0.77022	0.441169	0.9997	7.20393	6.80154	7.21081	6.85813	7.12779	7.25787	7.03855	7.20255	Ifi27	interferon, alpha-inducible protein 27	52668
1718	ENSMUSG00000052395	337.657	0.124868	0.10573	1.18102	0.237596	0.9997	8.2036	8.37345	8.31499	8.45661	8.46127	8.39105	8.45741	8.54451	Rft1	RFT1 homolog	328370
1719	ENSMUSG00000020717	691.853	0.124842	0.136084	0.91739	0.358938	0.9997	9.48647	9.15988	9.58813	9.20661	9.25504	9.29977	9.69451	9.685	Pecam1	platelet/endothelial cell adhesion molecule 1	18613
1720	ENSMUSG00000063796	543.775	0.124841	0.111905	1.1156	0.264593	0.9997	9.20344	8.88451	8.89844	9.09133	9.28857	9.1304	8.95588	9.20703	Slc22a8	solute carrier family 22 (organic anion transporter), member 8	19879
1721	ENSMUSG00000031538	1515.76	0.124821	0.122049	1.02271	0.306443	0.9997	10.2181	10.4654	10.8586	10.3903	10.5046	10.6913	10.6268	10.682	Plat	plasminogen activator, tissue	18791
1722	ENSMUSG00000058997	916.45	0.124739	0.0907484	1.37456	0.169267	0.9997	9.83034	9.75336	9.61627	9.89596	9.77995	9.88104	9.92438	10.015	Vwa8	von Willebrand factor A domain containing 8	219189
1723	ENSMUSG00000025630	1396.17	0.124737	0.0899689	1.38644	0.165612	0.9997	10.329	10.2895	10.5813	10.317	10.4738	10.583	10.3898	10.5831	Hprt	hypoxanthine guanine phosphoribosyl transferase	15452
1724	ENSMUSG00000073647	359.317	0.124651	0.116862	1.06665	0.286129	0.9997	8.20816	8.50815	8.43879	8.54485	8.4846	8.7301	8.50845	8.47268	Gm10557	predicted gene 10557	NA
1725	ENSMUSG00000021948	582.919	0.124311	0.127661	0.973758	0.330177	0.9997	9.46187	8.81474	9.09474	9.05745	9.2573	9.26655	9.31465	9.15902	Prkcd	protein kinase C, delta	18753
1726	ENSMUSG00000026247	656.739	0.124279	0.285479	0.435336	0.663318	0.9997	8.84515	8.68565	9.82073	9.53473	9.33209	9.66353	9.21654	9.43833	Ecel1	endothelin converting enzyme-like 1	13599
1727	ENSMUSG00000078816	743.543	0.124245	0.17357	0.715821	0.474102	0.9997	9.90942	9.2918	9.1342	9.45021	9.89179	9.56132	9.14391	9.70604	Prkcg	protein kinase C, gamma	18752
1728	ENSMUSG00000026043	5341.34	0.124214	0.113089	1.09837	0.272042	0.9997	12.3004	12.1214	12.6505	12.1422	12.4762	12.4047	12.5674	12.3161	Col3a1	collagen, type III, alpha 1	12825
1729	ENSMUSG00000019467	1294.83	0.124061	0.126585	0.980056	0.327058	0.9997	10.3692	9.94516	10.4301	10.3146	10.5421	10.3608	10.5614	10.0874	Arhgef25	Rho guanine nucleotide exchange factor (GEF) 25	52666
1730	ENSMUSG00000053644	1244.83	0.124026	0.107911	1.14934	0.250417	0.9997	10.3026	9.93024	10.4449	10.1502	10.4163	10.3878	10.3234	10.2408	Aldh7a1	aldehyde dehydrogenase family 7, member A1	110695
1731	ENSMUSG00000040620	1114.49	0.124015	0.103188	1.20183	0.229428	0.9997	10.1078	10.0985	9.94078	10.0872	10.2055	9.89994	10.3709	10.2205	Dhx33	DEAH (Asp-Glu-Ala-His) box polypeptide 33	216877
1732	ENSMUSG00000021707	229.522	0.123935	0.135779	0.912771	0.361363	0.9997	7.87145	7.62759	8.01523	7.57689	7.93778	7.94702	7.80082	7.95212	Dhfr	dihydrofolate reductase	13361
1733	ENSMUSG00000034041	53.8323	0.123932	0.226913	0.546167	0.584951	0.9997	5.83194	5.54349	5.85977	5.59938	5.89276	5.89079	5.91627	5.62531	Lyl1	lymphoblastomic leukemia 1	17095
1734	ENSMUSG00000038172	684.653	0.123925	0.0887091	1.39698	0.162419	0.9997	9.32381	9.23222	9.38954	9.47609	9.40115	9.46114	9.57437	9.48532	Ttc39b	tetratricopeptide repeat domain 39B	69863
1735	ENSMUSG00000027716	590.706	0.123737	0.116104	1.06574	0.286542	0.9997	8.87412	9.30342	9.21002	9.15947	9.35548	9.23255	9.07004	9.39753	Trpc3	transient receptor potential cation channel, subfamily C, member 3	22065
1736	ENSMUSG00000017724	463.919	0.123731	0.148257	0.834572	0.403959	0.9997	8.78541	8.84687	8.87397	8.68089	9.19502	9.16446	8.64804	8.55846	Etv4	ets variant 4	18612
1737	ENSMUSG00000106981	114.184	0.123729	0.184575	0.670346	0.502637	0.9997	6.889	6.51199	7.03558	6.63124	6.66605	6.80646	7.03855	7.09182	Gm45495	predicted gene 45495	NA
1738	ENSMUSG00000021238	1319.91	0.123659	0.0877972	1.40846	0.158996	0.9997	10.2011	10.34	10.4037	10.261	10.317	10.3991	10.3698	10.6102	Aldh6a1	aldehyde dehydrogenase family 6, subfamily A1	104776
1739	ENSMUSG00000019792	226.752	0.123602	0.129881	0.951654	0.341273	0.9997	7.73915	7.87826	7.57025	7.87153	7.7707	7.94702	8.01688	7.81167	Trmt11	tRNA methyltransferase 11	73681
1740	ENSMUSG00000067608	50.6056	0.123577	0.256107	0.482522	0.629435	0.9997	5.83194	5.8529	5.64519	5.02922	5.52382	5.76958	5.89283	5.79198	Pcna-ps2	proliferating cell nuclear antigen pseudogene 2	NA
1741	ENSMUSG00000039546	1007.85	0.123516	0.110059	1.12227	0.261749	0.9997	9.71179	9.86426	9.94731	10.1094	10.0157	10.1291	9.80384	10.179	Ajap1	adherens junction associated protein 1	230959
1742	ENSMUSG00000061650	531.048	0.12332	0.106271	1.16042	0.245878	0.9997	8.93312	9.13407	8.93832	8.95994	9.24141	9.23942	9.0303	8.92069	Med9	mediator complex subunit 9	192191
1743	ENSMUSG00000039578	1192.65	0.123176	0.109087	1.12916	0.258831	0.9997	10.0211	9.99619	10.4094	10.1662	10.0822	10.3171	10.3102	10.399	Ccser1	coiled-coil serine rich 1	232035
1744	ENSMUSG00000006369	1039.41	0.123136	0.103352	1.19143	0.233484	0.9997	9.90662	9.95403	10.1398	9.81715	9.87864	10.0376	10.1426	10.2509	Fbln1	fibulin 1	14114
1745	ENSMUSG00000075415	3214.65	0.12306	0.0748886	1.64324	0.100334	0.9997	11.4221	11.6295	11.6405	11.6487	11.7787	11.7573	11.6357	11.6672	Fnbp1	formin binding protein 1	14269
1746	ENSMUSG00000024174	324.793	0.123035	0.136126	0.903831	0.366085	0.9997	8.34688	8.43393	7.95946	8.35799	8.30841	8.25767	8.62688	8.40739	Pot1b	protection of telomeres 1B	72836
1747	ENSMUSG00000029661	5163.77	0.123027	0.107332	1.14623	0.251699	0.9997	12.3105	12.0844	12.5483	12.0918	12.4443	12.2467	12.5144	12.3599	Col1a2	collagen, type I, alpha 2	12843
1748	ENSMUSG00000085936	163.552	0.123013	0.172446	0.713346	0.475632	0.9997	7.22207	7.38656	7.32754	7.24686	7.09785	7.16479	7.54661	7.78028	2610307P16Rik	RIKEN cDNA 2610307P16 gene	NA
1749	ENSMUSG00000041324	193.155	0.122958	0.221633	0.554781	0.579044	0.9997	7.80682	7.85948	7.04535	7.2864	7.54519	7.48278	8.16125	7.2943	Inhba	inhibin beta-A	16323
1750	ENSMUSG00000000753	213.085	0.122891	0.147581	0.832697	0.405015	0.9997	8.02399	7.52805	7.54291	7.56085	7.8803	7.8427	7.79451	7.68178	Serpinf1	serine (or cysteine) peptidase inhibitor, clade F, member 1	20317
1751	ENSMUSG00000057967	85.4241	0.122866	0.182833	0.672008	0.501579	0.9997	6.3764	6.26803	6.45121	6.38028	6.66605	6.39571	6.35423	6.5374	Fgf18	fibroblast growth factor 18	14172
1752	ENSMUSG00000015396	363.819	0.122837	0.154514	0.794988	0.426621	0.9997	8.05468	8.50412	8.7299	8.42152	8.39304	8.70717	8.35817	8.78096	Cd83	CD83 antigen	12522
1753	ENSMUSG00000034334	112.69	0.122759	0.199904	0.614089	0.539157	0.9997	6.889	6.99748	6.31241	6.79098	6.82071	7.19335	6.85659	6.61062	Fam151b	family with sequence similarity 151, member B	73942
1754	ENSMUSG00000027793	51.198	0.122456	0.298277	0.410546	0.681405	0.9997	6.09074	5.95077	5.26505	4.98183	6.14785	5.60925	5.48586	5.72761	Ccna1	cyclin A1	12427
1755	ENSMUSG00000042389	664.356	0.122452	0.0965973	1.26765	0.204921	0.9997	9.39349	9.36685	9.16814	9.32763	9.47095	9.57405	9.41271	9.27337	Tsen2	tRNA splicing endonuclease subunit 2	381802
1756	ENSMUSG00000048120	348.135	0.122448	0.138408	0.884686	0.376326	0.9997	8.28351	8.31951	8.5111	8.40814	8.43755	8.23036	8.44134	8.8544	Entpd1	ectonucleoside triphosphate diphosphohydrolase 1	12495
1757	ENSMUSG00000003814	10966.5	0.122444	0.156917	0.780313	0.435207	0.9997	13.6149	12.8842	13.6402	13.1574	13.5378	13.7624	13.3881	13.1707	Calr	calreticulin	12317
1758	ENSMUSG00000063931	851.433	0.122345	0.0773011	1.5827	0.11349	0.9997	9.70857	9.66058	9.66621	9.65856	9.79091	9.88688	9.80698	9.68712	Pepd	peptidase D	18624
1759	ENSMUSG00000024436	267.18	0.122173	0.116067	1.05261	0.292519	0.9997	8.0084	8.15472	7.92811	7.91633	8.04629	8.23036	8.08571	8.13697	Mrps18b	mitochondrial ribosomal protein S18B	66973
1760	ENSMUSG00000030089	204.557	0.122062	0.14021	0.870563	0.383993	0.9997	7.56534	7.46319	7.80696	7.62395	7.55991	7.67731	7.93888	7.77232	Slc41a3	solute carrier family 41, member 3	71699
1761	ENSMUSG00000038180	92.1464	0.12202	0.218946	0.557306	0.577319	0.9997	6.22272	6.02005	6.74306	6.79098	6.58202	6.73054	6.72999	6.31446	Spag4	sperm associated antigen 4	245865
1762	ENSMUSG00000066406	994.714	0.121906	0.0963404	1.26537	0.205739	0.9997	9.95623	10.026	9.73274	9.86037	9.94322	10.0376	10.1831	9.89376	Akap13	A kinase (PRKA) anchor protein 13	75547
1763	ENSMUSG00000026204	1876.21	0.121863	0.119349	1.02106	0.307224	0.9997	10.6686	10.4664	11.0702	10.9654	10.9191	11.0316	10.9193	10.8605	Ptprn	protein tyrosine phosphatase, receptor type, N	19275
1764	ENSMUSG00000034071	298.383	0.121861	0.118912	1.02479	0.305461	0.9997	8.1093	8.15984	8.13448	8.25212	8.28202	8.15492	8.50458	8.16762	Zfp551	zinc fingr protein 551	619331
1765	ENSMUSG00000022587	1363.23	0.121792	0.0828361	1.47028	0.141486	0.9997	10.4004	10.2383	10.4948	10.2548	10.4224	10.4532	10.4493	10.5671	Ly6e	lymphocyte antigen 6 complex, locus E	17069
1766	ENSMUSG00000051811	68.4459	0.121744	0.225572	0.539713	0.589395	0.9997	5.80812	5.77488	6.14071	6.41638	6.38121	6.24015	6.07054	5.96949	Cox6b2	cytochrome c oxidase subunit VIb polypeptide 2	333182
1767	ENSMUSG00000026312	863.244	0.121718	0.0935937	1.30049	0.193433	0.9997	9.4523	9.76853	9.79779	9.72842	9.78779	9.8289	9.76723	9.87345	Cdh7	cadherin 7, type 2	241201
1768	ENSMUSG00000032905	3358.8	0.121578	0.0832114	1.46107	0.143996	0.9997	11.6698	11.4798	11.8231	11.6137	11.682	11.7947	11.7615	11.8521	Atg12	autophagy related 12	67526
1769	ENSMUSG00000028517	3894.96	0.121564	0.0881328	1.37932	0.167795	0.9997	11.7749	11.798	11.9899	11.8892	11.8255	12.0773	11.887	12.1368	Plpp3	phospholipid phosphatase 3	67916
1770	ENSMUSG00000024654	2208.59	0.121564	0.0987695	1.23078	0.218404	0.9997	11.1947	10.8397	11.1208	11.0096	11.2253	11.2659	10.9473	11.217	Asrgl1	asparaginase like 1	66514
1771	ENSMUSG00000019647	2798.23	0.121463	0.0780128	1.55697	0.119478	0.9997	11.3989	11.3383	11.4449	11.3697	11.3293	11.5007	11.5563	11.6384	Sema6a	sema domain, transmembrane domain (TM), and cytoplasmic domain, (semaphorin) 6A	20358
1772	ENSMUSG00000110424	173.303	0.121432	0.155597	0.780423	0.435142	0.9997	7.23999	7.64231	7.19333	7.42572	7.5889	7.42775	7.66899	7.2943	1700012D14Rik	RIKEN cDNA 1700012D14 gene	NA
1773	ENSMUSG00000043252	971.755	0.121358	0.0833227	1.45648	0.145259	0.9997	9.93577	9.85323	9.80212	9.85873	9.93477	9.90282	9.94448	10.1486	Tmem64	transmembrane protein 64	100201
1774	ENSMUSG00000025089	1679.65	0.121347	0.125812	0.964517	0.334787	0.9997	10.4436	10.4581	10.8908	10.7657	10.5207	10.9114	10.6619	10.9593	Gfra1	glial cell line derived neurotrophic factor family receptor alpha 1	14585
1775	ENSMUSG00000020422	1415.46	0.121303	0.0932185	1.30127	0.193166	0.9997	10.3206	10.6231	10.3486	10.3074	10.468	10.4796	10.4841	10.6692	Tns3	tensin 3	319939
1776	ENSMUSG00000048424	222.459	0.121282	0.139787	0.867622	0.385602	0.9997	7.63469	7.78182	7.73631	7.80502	7.90933	7.53579	7.88642	8.07364	Ranbp3l	RAN binding protein 3-like	223332
1777	ENSMUSG00000026959	4252.9	0.121236	0.078733	1.53983	0.123602	0.9997	12.04	11.7947	12.031	12.0873	12.1178	12.1653	12.0167	12.1515	Grin1	glutamate receptor, ionotropic, NMDA1 (zeta 1)	14810
1778	ENSMUSG00000038048	225.015	0.1211	0.127415	0.950433	0.341892	0.9997	7.78868	7.5825	7.86329	7.77753	7.84469	7.85467	7.76252	8.0475	Cntnap5c	contactin associated protein-like 5C	620292
1779	ENSMUSG00000028229	198.79	0.121078	0.13139	0.921517	0.356781	0.9997	7.54387	7.49598	7.51505	7.75657	7.83866	7.65694	7.6055	7.69025	Rmdn1	regulator of microtubule dynamics 1	66302
1780	ENSMUSG00000034706	110.761	0.120876	0.173466	0.696826	0.485912	0.9997	6.70778	6.63487	6.91283	6.6914	6.59637	7.00211	6.79468	7.02643	Dnaic2	dynein, axonemal, intermediate chain 2	432611
1781	ENSMUSG00000084799	175.831	0.120843	0.159639	0.756977	0.449064	0.9997	7.38389	7.56715	7.07428	7.54464	7.69271	7.34531	7.37953	7.64739	Ino80dos	INO80 complex subunit D, opposite strand	NA
1782	ENSMUSG00000031821	121.003	0.120838	0.202858	0.595679	0.55139	0.9997	7.12901	6.89056	7.05506	6.24633	6.94925	7.20275	6.98412	6.7947	Gins2	GINS complex subunit 2 (Psf2 homolog)	272551
1783	ENSMUSG00000052430	524.394	0.120818	0.129107	0.935802	0.349375	0.9997	8.94135	9.13927	8.8152	8.98719	8.72558	9.09804	9.25383	9.24777	Bmpr1b	bone morphogenetic protein receptor, type 1B	12167
1784	ENSMUSG00000111163	44.0703	0.1208	0.295884	0.408268	0.683077	0.9997	4.90274	5.14907	5.48207	5.98309	5.4308	5.52187	5.86899	5.31067	Gm46136	predicted gene, 46136	NA
1785	ENSMUSG00000025902	92.2691	0.120754	0.185733	0.650149	0.515596	0.9997	6.22272	6.73442	6.4215	6.50285	6.47738	6.58005	6.5912	6.74678	Sox17	SRY (sex determining region Y)-box 17	20671
1786	ENSMUSG00000019990	550.116	0.120721	0.129414	0.932825	0.35091	0.9997	9.18506	9.19775	8.87944	8.87819	8.97931	9.07776	9.09594	9.46325	Pde7b	phosphodiesterase 7B	29863
1787	ENSMUSG00000020263	741.504	0.120691	0.0973619	1.23961	0.215121	0.9997	9.33219	9.4487	9.54056	9.5672	9.71239	9.42346	9.68088	9.54491	Appl2	adaptor protein, phosphotyrosine interaction, PH domain and leucine zipper containing 2	216190
1788	ENSMUSG00000002963	311.569	0.120542	0.104063	1.15836	0.246719	0.9997	8.2036	8.20517	8.29464	8.20131	8.44946	8.31511	8.30586	8.31182	Pnkp	polynucleotide kinase 3'- phosphatase	59047
1789	ENSMUSG00000042249	1628.99	0.12054	0.0724534	1.66369	0.096174	0.9997	10.6385	10.6533	10.5568	10.5852	10.8187	10.6343	10.6662	10.7914	Grk3	G protein-coupled receptor kinase 3	320129
1790	ENSMUSG00000025534	483.239	0.120539	0.099021	1.21731	0.223486	0.9997	8.66128	8.89069	8.92515	8.93838	8.97657	9.0098	8.89226	9.0315	Gusb	glucuronidase, beta	110006
1791	ENSMUSG00000036578	841.68	0.120368	0.136669	0.880727	0.378466	0.9997	9.43102	9.3011	9.96673	9.82724	9.83695	9.85744	9.6654	9.74314	Fxyd7	FXYD domain-containing ion transport regulator 7	57780
1792	ENSMUSG00000074243	61.1656	0.120238	0.299409	0.401586	0.687989	0.9997	6.27579	5.51177	5.53852	6.12071	6.26026	6.02396	6.3713	5.07227	Gm10651	predicted pseudogene 10651	NA
1793	ENSMUSG00000104960	143.452	0.120237	0.177372	0.677884	0.497845	0.9997	7.14811	7.00889	7.30331	6.97164	7.62434	7.10592	7.10128	7.01299	Snhg8	small nucleolar RNA host gene 8	NA
1794	ENSMUSG00000029752	1957.66	0.120212	0.0619392	1.94081	0.0522814	0.9997	10.8804	10.8899	10.8418	10.8848	10.9411	11.0648	10.9629	11.0059	Asns	asparagine synthetase	27053
1795	ENSMUSG00000032763	551.34	0.120182	0.116832	1.02868	0.303632	0.9997	8.7915	8.89684	9.2696	9.18061	9.20442	9.10307	9.16853	9.19518	Ilvbl	ilvB (bacterial acetolactate synthase)-like	216136
1796	ENSMUSG00000010911	209.274	0.120043	0.154409	0.777435	0.436902	0.9997	7.7703	7.36897	7.76617	7.6844	7.80817	7.99648	7.80082	7.43198	Apip	APAF1 interacting protein	56369
1797	ENSMUSG00000044847	4763.8	0.120029	0.0744095	1.61309	0.106725	0.9997	12.1628	12.157	12.1141	12.1928	12.4196	12.2368	12.1198	12.3151	Lsm11	U7 snRNP-specific Sm-like protein LSM11	72290
1798	ENSMUSG00000040265	6164.28	0.119991	0.0999474	1.20055	0.229927	0.9997	12.5341	12.3457	12.6322	12.5865	12.3939	12.6033	12.8289	12.7327	Dnm3	dynamin 3	103967
1799	ENSMUSG00000053746	50.8789	0.119986	0.227404	0.527633	0.597754	0.9997	5.73421	5.54349	5.74452	5.50197	5.72005	5.79465	5.71706	5.79198	Ptrh1	peptidyl-tRNA hydrolase 1 homolog	329384
1800	ENSMUSG00000020427	923.126	0.119813	0.38246	0.313269	0.754076	0.9997	9.37335	10.3646	9.89557	9.24975	9.4174	9.22796	10.3333	10.318	Igfbp3	insulin-like growth factor binding protein 3	16009
1801	ENSMUSG00000055078	2893.6	0.119726	0.098546	1.21492	0.224395	0.9997	11.6262	11.3069	11.3965	11.4027	11.6126	11.6963	11.3152	11.5798	Gabra5	gamma-aminobutyric acid (GABA) A receptor, subunit alpha 5	110886
1802	ENSMUSG00000044122	48.6673	0.119717	0.311208	0.384684	0.700472	0.9997	5.65631	4.54305	6.08494	5.59938	5.61121	5.84352	5.38862	5.88346	Proca1	protein interacting with cyclin A1	216974
1803	ENSMUSG00000087153	718.001	0.119674	0.0858615	1.39381	0.163376	0.9997	9.35291	9.46948	9.44781	9.44367	9.41538	9.64124	9.61075	9.51423	Gm6483	predicted gene 6483	NA
1804	ENSMUSG00000004085	387.959	0.119593	0.104182	1.14793	0.250999	0.9997	8.59323	8.45076	8.6099	8.5035	8.64849	8.56141	8.60179	8.82778	Map3k20	mitogen-activated protein kinase kinase kinase 20	65964
1805	ENSMUSG00000008999	767.301	0.119571	0.0784053	1.52504	0.12725	0.9997	9.54528	9.56337	9.45516	9.53268	9.71568	9.62736	9.56698	9.6615	Bmp7	bone morphogenetic protein 7	12162
1806	ENSMUSG00000049090	624.134	0.119525	0.121885	0.980632	0.326774	0.9997	9.26597	9.27063	9.20784	9.16213	9.65185	9.33651	9.04367	9.28739	Zadh2	zinc binding alcohol dehydrogenase, domain containing 2	225791
1807	ENSMUSG00000027420	124.784	0.119408	0.183561	0.650504	0.515366	0.9997	7.30099	6.57474	6.79032	6.88414	6.97144	6.98043	6.98412	7.19065	Bfsp1	beaded filament structural protein 1, in lens-CP94	12075
1808	ENSMUSG00000067594	69.6229	0.119335	0.236877	0.503786	0.614412	0.9997	6.24063	5.57452	6.00707	6.38028	6.43009	6.14588	5.84475	6.31446	Krt77	keratin 77	406220
1809	ENSMUSG00000081400	807.705	0.119329	0.0911318	1.30941	0.190395	0.9997	9.63263	9.73115	9.41803	9.59502	9.72877	9.63258	9.6979	9.80685	Gm13680	predicted gene 13680	NA
1810	ENSMUSG00000015766	1089.73	0.119182	0.0985139	1.2098	0.226356	0.9997	9.91501	10.3	9.93422	9.93536	10.17	10.162	10.1061	10.1578	Eps8	epidermal growth factor receptor pathway substrate 8	13860
1811	ENSMUSG00000052151	245.29	0.119161	0.164466	0.724533	0.468739	0.9997	7.86569	7.42112	8.25729	7.86502	8.11268	7.90158	7.92161	8.06715	Plpp2	phospholipid phosphatase 2	50784
1812	ENSMUSG00000037148	157.903	0.119135	0.14147	0.84212	0.399721	0.9997	7.37581	7.33312	7.22807	7.04264	7.33879	7.40351	7.32801	7.41164	Arhgap10	Rho GTPase activating protein 10	78514
1813	ENSMUSG00000052698	3542.41	0.119111	0.0763265	1.56054	0.118632	0.9997	11.8555	11.538	11.7435	11.7648	11.8694	11.8428	11.8183	11.8662	Tln2	talin 2	70549
1814	ENSMUSG00000034891	2499.32	0.119051	0.089103	1.3361	0.181515	0.9997	11.0863	11.1085	11.4004	11.2905	11.4123	11.3965	11.357	11.2096	Sncb	synuclein, beta	104069
1815	ENSMUSG00000015522	929.642	0.118994	0.0885136	1.34436	0.178831	0.9997	9.79745	9.68568	9.77741	9.93536	9.99829	9.79047	10.0031	9.87716	Arnt	aryl hydrocarbon receptor nuclear translocator	11863
1816	ENSMUSG00000024505	123.471	0.118915	0.200778	0.592272	0.553668	0.9997	6.54439	6.96271	6.89131	7.13217	6.63858	6.80646	7.17116	7.34882	Dtwd2	DTW domain containing 2	68857
1817	ENSMUSG00000002280	479.197	0.118853	0.124107	0.957668	0.33823	0.9997	8.74834	8.8876	8.99741	8.74261	8.94047	9.12547	9.10617	8.63504	Narfl	nuclear prelamin A recognition factor-like	67563
1818	ENSMUSG00000040466	110.167	0.118696	0.180841	0.656353	0.511597	0.9997	6.91153	6.42952	6.88043	6.67659	7.0041	6.98043	6.76915	6.62836	Blvrb	biliverdin reductase B (flavin reductase (NADPH))	233016
1819	ENSMUSG00000068794	60.2721	0.118665	0.263881	0.449692	0.652933	0.9997	5.36129	5.63466	6.21186	6.14242	6.36454	5.91386	5.93935	5.66022	Col28a1	collagen, type XXVIII, alpha 1	213945
1820	ENSMUSG00000106218	255.05	0.118664	0.150697	0.787431	0.431029	0.9997	8.04452	7.64962	8.09267	7.92262	7.86853	7.99106	7.9446	8.38147	Gm43713	predicted gene 43713	NA
1821	ENSMUSG00000061576	6892.85	0.118632	0.10396	1.14114	0.253813	0.9997	12.5825	12.4154	12.9446	12.7653	12.7076	12.8071	12.8466	12.8705	Dpp6	dipeptidylpeptidase 6	13483
1822	ENSMUSG00000053110	839.942	0.118597	0.0946968	1.25239	0.210428	0.9997	9.76688	9.73459	9.65349	9.44148	9.72551	9.72351	9.74285	9.89925	Yap1	yes-associated protein 1	22601
1823	ENSMUSG00000059278	256.705	0.118595	0.116357	1.01923	0.308095	0.9997	7.98734	7.87826	8.03007	7.8973	8.06704	8.20721	8.01688	7.96614	Naa38	N(alpha)-acetyltransferase 38, NatC auxiliary subunit	78304
1824	ENSMUSG00000042632	316.463	0.118572	0.129693	0.914255	0.360583	0.9997	8.38762	8.11832	8.40123	8.05444	8.42555	8.46319	8.12649	8.43789	Pla2g6	phospholipase A2, group VI	53357
1825	ENSMUSG00000018845	63.4142	0.11851	0.215579	0.549728	0.582506	0.9997	6.14879	6.02005	5.79173	5.80395	5.91582	6.25828	5.93935	6.12753	Unc45b	unc-45 myosin chaperone B	217012
1826	ENSMUSG00000034343	833.137	0.118451	0.0809124	1.46394	0.143211	0.9997	9.71659	9.59399	9.61955	9.64151	9.86685	9.65671	9.74613	9.77136	Ube2f	ubiquitin-conjugating enzyme E2F (putative)	67921
1827	ENSMUSG00000038146	1581.2	0.118272	0.078866	1.49965	0.133704	0.9997	10.4675	10.5222	10.6967	10.5713	10.5949	10.6728	10.6783	10.7914	Notch3	notch 3	18131
1828	ENSMUSG00000060212	641.473	0.118241	0.10007	1.18159	0.23737	0.9997	9.32381	9.35125	9.03468	9.33708	9.44343	9.26206	9.38146	9.44585	Pcnx2	pecanex homolog 2	270109
1829	ENSMUSG00000032398	213.748	0.118238	0.170956	0.691624	0.489173	0.9997	7.9278	7.36009	7.74233	7.66203	8.12262	7.88999	7.62698	7.49135	Snapc5	small nuclear RNA activating complex, polypeptide 5	330959
1830	ENSMUSG00000040423	2478.07	0.11818	0.0875099	1.35047	0.176864	0.9997	11.1953	11.1928	11.1769	11.2924	11.1391	11.2558	11.4039	11.5086	Rc3h1	RING CCCH (C3H) domains 1	381305
1831	ENSMUSG00000057455	1571.54	0.118053	0.149241	0.791022	0.428931	0.9997	10.2876	10.1853	10.9492	10.6801	10.4602	10.7826	10.6161	10.8206	Rit2	Ras-like without CAAX 2	19762
1832	ENSMUSG00000037752	230.296	0.117967	0.119116	0.990355	0.322	0.9997	7.75169	7.72763	7.89066	7.7982	7.79579	7.96369	7.98397	7.89464	Xkr8	X-linked Kx blood group related 8	381560
1833	ENSMUSG00000073514	732.461	0.117919	0.0778261	1.51516	0.129732	0.9997	9.46949	9.53011	9.42178	9.40826	9.52633	9.56315	9.59267	9.6222	Dok6	docking protein 6	623279
1834	ENSMUSG00000029802	661.447	0.117892	0.0907827	1.29862	0.194075	0.9997	9.40545	9.29878	9.30257	9.22961	9.32994	9.34714	9.46334	9.56808	Abcg2	ATP binding cassette subfamily G member 2 (Junior blood group)	26357
1835	ENSMUSG00000044148	604.848	0.117853	0.0908083	1.29782	0.19435	0.9997	9.19428	9.18524	9.14105	9.20918	9.22534	9.18357	9.44733	9.33138	1810030O07Rik	RIKEN cDNA 1810030O07 gene	69155
1836	ENSMUSG00000021303	3367.88	0.117795	0.109354	1.07719	0.281397	0.9997	11.6321	11.3196	11.9252	11.6908	11.7791	11.8239	11.6928	11.8042	Gng4	guanine nucleotide binding protein (G protein), gamma 4	14706
1837	ENSMUSG00000043487	134.381	0.117771	0.159582	0.737999	0.460515	0.9997	6.94468	7.0755	7.01583	7.05414	7.41362	7.05495	7.10128	6.92959	Acot6	acyl-CoA thioesterase 6	217700
1838	ENSMUSG00000016256	633.645	0.117544	0.106634	1.10232	0.270324	0.9997	9.36112	9.04823	9.4048	9.15146	9.29298	9.25756	9.45536	9.45582	Ctsz	cathepsin Z	64138
1839	ENSMUSG00000021009	261.109	0.117495	0.143287	0.819999	0.412217	0.9997	7.86569	8.12882	7.86329	8.02552	7.86853	8.01259	8.40864	8.01416	Ptpn21	protein tyrosine phosphatase, non-receptor type 21	24000
1840	ENSMUSG00000025932	256.267	0.117489	0.148108	0.793264	0.427624	0.9997	7.90552	8.23462	7.94387	7.6393	8.06188	7.82455	8.13151	8.21535	Eya1	EYA transcriptional coactivator and phosphatase 1	14048
1841	ENSMUSG00000038244	585.127	0.11746	0.130143	0.902548	0.366766	0.9997	9.48834	8.9599	8.99489	9.02859	9.29298	9.06235	9.36025	9.27899	Mical2	microtubule associated monooxygenase, calponin and LIM domain containing 2	320878
1842	ENSMUSG00000025351	1364.78	0.117417	0.0899658	1.30513	0.191849	0.9997	10.2983	10.4705	10.4904	10.134	10.4825	10.5045	10.4453	10.4598	Cd63	CD63 antigen	12512
1843	ENSMUSG00000036611	422.282	0.117266	0.12207	0.96064	0.336733	0.9997	8.77008	8.48791	8.63601	8.7497	8.98205	8.57955	8.64102	8.89161	Eepd1	endonuclease/exonuclease/phosphatase family domain containing 1	67484
1844	ENSMUSG00000022893	446.035	0.117265	0.156641	0.748625	0.454083	0.9997	8.59671	8.91514	8.90382	8.52018	8.6622	8.76223	9.28118	8.63942	Adamts1	a disintegrin-like and metallopeptidase (reprolysin type) with thrombospondin type 1 motif, 1	11504
1845	ENSMUSG00000021420	512.246	0.117096	0.094491	1.23923	0.215259	0.9997	8.92483	8.97743	9.00494	8.85865	8.97108	8.98551	9.07526	9.20408	Fars2	phenylalanine-tRNA synthetase 2 (mitochondrial)	69955
1846	ENSMUSG00000047905	124.41	0.117041	0.164504	0.711476	0.47679	0.9997	6.84285	6.84036	7.15774	6.76323	7.14741	6.85494	7.00614	7.09182	Gm8566	predicted pseudogene 8566	NA
1847	ENSMUSG00000101431	89.4773	0.116975	0.189228	0.618168	0.536464	0.9997	6.57294	6.55931	6.24616	6.36189	6.73252	6.65041	6.30178	6.49934	Gm7901	predicted gene 7901	NA
1848	ENSMUSG00000059447	524.691	0.116866	0.0952157	1.22738	0.219681	0.9997	8.93036	8.91817	9.13649	8.9165	9.08485	9.19303	9.07004	9.02816	Hadhb	hydroxyacyl-Coenzyme A dehydrogenase/3-ketoacyl-Coenzyme A thiolase/enoyl-Coenzyme A hydratase (trifunctional protein), beta subunit	231086
1849	ENSMUSG00000021619	155.586	0.116849	0.153227	0.762588	0.445709	0.9997	7.40786	6.99748	7.1487	7.33435	7.14741	7.37885	7.4374	7.41164	Atg10	autophagy related 10	66795
1850	ENSMUSG00000029772	1883.49	0.116845	0.0690025	1.69334	0.0903903	0.9997	10.8384	10.744	10.8921	10.8019	10.9248	11.0057	10.8472	10.9672	Ahcyl2	S-adenosylhomocysteine hydrolase-like 2	74340
1851	ENSMUSG00000001786	403.217	0.116772	0.123338	0.946764	0.343759	0.9997	8.34274	8.81474	8.57659	8.62415	8.77056	8.59747	8.6054	8.87312	Fbxo7	F-box protein 7	69754
1852	ENSMUSG00000049521	299.313	0.116754	0.128297	0.91003	0.362807	0.9997	8.32606	8.21012	8.12529	8.00789	8.26865	8.48646	8.31471	8.04089	Cdc42ep1	CDC42 effector protein (Rho GTPase binding) 1	104445
1853	ENSMUSG00000033006	339.282	0.116744	0.142202	0.820974	0.411661	0.9997	8.39164	8.42545	8.25729	8.32514	8.70255	8.55775	8.02229	8.50184	Sox10	SRY (sex determining region Y)-box 10	20665
1854	ENSMUSG00000033429	202.052	0.116729	0.160668	0.726522	0.467519	0.9997	7.73915	7.4381	7.62341	7.61621	8.01991	7.8427	7.5837	7.34882	Mcee	methylmalonyl CoA epimerase	73724
1855	ENSMUSG00000024538	544.34	0.116632	0.0962503	1.21175	0.225607	0.9997	8.98715	8.9599	9.07102	9.10522	9.30395	9.02312	9.16119	9.08708	Ppic	peptidylprolyl isomerase C	19038
1856	ENSMUSG00000025757	2132.08	0.116522	0.0804374	1.4486	0.147449	0.9997	10.9391	10.8721	11.1334	11.0381	11.1299	11.1746	10.9921	11.1602	Hspa4l	heat shock protein 4 like	18415
1857	ENSMUSG00000040624	773.105	0.116501	0.0828038	1.40695	0.159443	0.9997	9.61386	9.62025	9.44227	9.46105	9.59939	9.66012	9.64273	9.71021	Plekhg1	pleckstrin homology domain containing, family G (with RhoGef domain) member 1	213783
1858	ENSMUSG00000085816	44.0962	0.116411	0.293535	0.396584	0.691674	0.9997	4.99002	5.34179	5.42332	5.85745	4.93952	5.55159	5.7695	5.79198	Gm13052	predicted gene 13052	NA
1859	ENSMUSG00000063887	3506.49	0.116388	0.0804315	1.44705	0.147883	0.9997	11.6882	11.6919	11.7648	11.7204	11.6241	11.8285	11.8955	11.9638	Nlgn1	neuroligin 1	192167
1860	ENSMUSG00000020838	370.209	0.116366	0.210956	0.551612	0.581214	0.9997	8.45819	8.21012	8.64246	8.55703	8.01458	8.95247	8.08053	9.02482	Slc6a4	solute carrier family 6 (neurotransmitter transporter, serotonin), member 4	15567
1861	ENSMUSG00000037306	750.841	0.116285	0.123455	0.941925	0.346231	0.9997	9.40941	9.84848	9.22944	9.41942	9.56149	9.64297	9.57068	9.6658	Man1c1	mannosidase, alpha, class 1C, member 1	230815
1862	ENSMUSG00000039046	1849.86	0.116253	0.094869	1.2254	0.220423	0.9997	10.7261	10.9129	10.7484	10.783	10.7901	10.721	11.0349	11.0673	Usp6nl	USP6 N-terminal like	98910
1863	ENSMUSG00000049999	265.135	0.11618	0.1316	0.882826	0.37733	0.9997	8.01881	7.73451	8.06892	8.13246	8.23694	8.11069	7.90412	8.17971	Ppp1r3d	protein phosphatase 1, regulatory subunit 3D	228966
1864	ENSMUSG00000055254	13774.2	0.116082	0.08185	1.41823	0.156125	0.9997	13.8363	13.6189	13.6592	13.6369	13.6431	13.7902	13.8227	13.954	Ntrk2	neurotrophic tyrosine kinase, receptor, type 2	18212
1865	ENSMUSG00000022464	154.418	0.115997	0.151137	0.767494	0.442788	0.9997	7.06009	7.15977	7.28693	7.36238	7.24172	7.23057	7.56156	7.28315	Slc38a4	solute carrier family 38, member 4	69354
1866	ENSMUSG00000034424	723.196	0.115994	0.10377	1.1178	0.263653	0.9997	9.47517	9.33548	9.53536	9.41273	9.60649	9.76691	9.43926	9.38193	Gcsh	glycine cleavage system protein H (aminomethyl carrier)	68133
1867	ENSMUSG00000040253	122.997	0.115991	0.169313	0.685071	0.493299	0.9997	6.91153	7.06461	6.79032	6.79098	7.12779	6.87858	6.76915	7.22604	Gbp7	guanylate binding protein 7	229900
1868	ENSMUSG00000041671	545.35	0.115955	0.101292	1.14475	0.252312	0.9997	8.9898	9.13407	8.86019	9.13801	9.08485	9.04939	9.26072	9.19518	Pyroxd1	pyridine nucleotide-disulphide oxidoreductase domain 1	232491
1869	ENSMUSG00000020634	1056.64	0.115934	0.0854497	1.35675	0.174859	0.9997	9.96433	9.99332	9.99474	9.99475	10.136	9.94962	10.0383	10.2722	Ubxn2a	UBX domain protein 2A	217379
1870	ENSMUSG00000004187	2179.22	0.115931	0.110918	1.0452	0.295929	0.9997	11.0416	10.934	10.9596	11.1781	11.3336	11.3295	10.9516	10.9176	Kifc2	kinesin family member C2	16581
1871	ENSMUSG00000038007	273.899	0.115929	0.173969	0.66638	0.505169	0.9997	7.57243	7.94509	8.38977	8.14327	7.93213	7.99648	8.3366	8.3282	Acer2	alkaline ceramidase 2	230379
1872	ENSMUSG00000057375	680.872	0.115927	0.103685	1.11807	0.263537	0.9997	9.44845	9.32639	9.51617	9.08854	9.49604	9.46114	9.52183	9.40011	Yipf1	Yip1 domain family, member 1	230584
1873	ENSMUSG00000071176	360.364	0.11588	0.11803	0.981778	0.326209	0.9997	8.48097	8.37345	8.43508	8.46525	8.82031	8.4903	8.4614	8.40225	Arhgef10	Rho guanine nucleotide exchange factor (GEF) 10	234094
1874	ENSMUSG00000028024	103.326	0.115864	0.21202	0.546475	0.58474	0.9997	6.92266	6.34204	6.50886	6.73492	6.55289	6.36256	6.97298	7.05294	Enpep	glutamyl aminopeptidase	13809
1875	ENSMUSG00000018819	70.013	0.11585	0.207295	0.558868	0.576252	0.9997	6.07086	6.06445	6.15883	6.05354	6.14785	6.00261	6.09129	6.5374	Lsp1	lymphocyte specific 1	16985
1876	ENSMUSG00000064293	1135.06	0.115806	0.123431	0.938226	0.348128	0.9997	10.1861	9.6678	10.3035	10.1286	10.0987	10.2997	10.2744	10.144	Cntn4	contactin 4	269784
1877	ENSMUSG00000026029	118.15	0.115647	0.189393	0.610622	0.54145	0.9997	7.09987	6.55931	7.03558	6.56847	7.09785	7.09586	6.86866	6.71393	Casp8	caspase 8	12370
1878	ENSMUSG00000062393	963.416	0.115587	0.263864	0.438056	0.661346	0.9997	9.53625	9.24192	10.3217	10.0703	9.71404	10.0649	9.86688	10.1895	Dgkk	diacylglycerol kinase kappa	331374
1879	ENSMUSG00000070420	370.099	0.115535	0.168832	0.684321	0.493772	0.9997	8.02399	8.57873	8.76876	8.43917	8.48073	8.70717	8.85937	8.2444	Zscan25	zinc finger and SCAN domain containing 25	666311
1880	ENSMUSG00000002944	92.4743	0.115456	0.23266	0.496242	0.619724	0.9997	7.02952	6.46308	6.00707	6.24633	6.43009	6.6086	6.80728	6.5374	Cd36	CD36 molecule	12491
1881	ENSMUSG00000003190	79.2952	0.11539	0.202805	0.568973	0.569375	0.9997	6.25831	6.22954	6.4215	6.16381	6.43009	6.42812	6.62005	5.96949	Bcl2l12	BCL2-like 12 (proline rich)	75736
1882	ENSMUSG00000025533	426.474	0.115294	0.145035	0.794939	0.426649	0.9997	8.65796	8.21997	8.98731	8.75323	8.67239	8.88111	8.8319	8.79281	Asl	argininosuccinate lyase	109900
1883	ENSMUSG00000047021	92.647	0.115225	0.238257	0.483616	0.628658	0.9997	6.57294	5.92692	6.45121	6.87119	6.78358	6.73054	6.74316	6.02412	Cfap65	cilia and flagella associated protein 65	241116
1884	ENSMUSG00000022656	2591.05	0.115195	0.103212	1.1161	0.264379	0.9997	11.4934	11.2003	11.251	11.1549	11.3643	11.1692	11.5757	11.4468	Nectin3	nectin cell adhesion molecule 3	58998
1885	ENSMUSG00000040562	87.6582	0.115187	0.213908	0.53849	0.590239	0.9997	6.31011	6.62007	6.21186	6.46888	6.58202	5.98093	6.66226	6.76293	Gstm2	glutathione S-transferase, mu 2	14863
1886	ENSMUSG00000006764	169.078	0.115186	0.248494	0.463536	0.64298	0.9997	7.17629	6.59001	7.57025	7.7982	7.31295	7.9747	7.11147	7.30537	Tph2	tryptophan hydroxylase 2	216343
1887	ENSMUSG00000038128	6915.1	0.115013	0.0985266	1.16733	0.243076	0.9997	12.9473	12.5459	12.5466	12.71	12.8454	12.7441	12.705	12.9423	Camk4	calcium/calmodulin-dependent protein kinase IV	12326
1888	ENSMUSG00000079469	445.301	0.114995	0.098749	1.16452	0.244214	0.9997	8.7608	8.71728	8.65209	8.83551	8.90344	8.80912	8.73632	8.97369	Pigb	phosphatidylinositol glycan anchor biosynthesis, class B	55981
1889	ENSMUSG00000038383	910.399	0.114948	0.0852872	1.34777	0.177731	0.9997	9.79594	9.67318	9.73123	9.88312	9.88304	9.76691	9.89518	9.99978	Pigu	phosphatidylinositol glycan anchor biosynthesis, class U	228812
1890	ENSMUSG00000031756	128.708	0.114941	0.163828	0.701594	0.482932	0.9997	6.91153	7.0863	6.83608	6.9957	6.98241	6.81873	7.25632	7.20255	Cenpn	centromere protein N	72155
1891	ENSMUSG00000040797	2479.12	0.114934	0.088543	1.29806	0.194267	0.9997	11.0467	11.2629	11.2798	11.2691	11.522	11.2986	11.2561	11.2337	Iqsec3	IQ motif and Sec7 domain 3	243621
1892	ENSMUSG00000026003	904.273	0.114879	0.0929833	1.23548	0.216653	0.9997	9.81548	9.63689	9.84051	9.74979	9.72714	9.93841	9.80227	10.0301	Acadl	acyl-Coenzyme A dehydrogenase, long-chain	11363
1893	ENSMUSG00000029095	906.576	0.114741	0.119299	0.961793	0.336154	0.9997	9.76997	9.41908	9.90902	9.91815	9.99558	9.99494	9.75428	9.76336	Ablim2	actin-binding LIM protein 2	231148
1894	ENSMUSG00000026956	134.935	0.114715	0.181126	0.633345	0.526508	0.9997	7.04997	7.21005	7.01583	6.81822	7.44568	7.28467	6.84442	6.90069	Uap1l1	UDP-N-acteylglucosamine pyrophosphorylase 1-like 1	227620
1895	ENSMUSG00000051037	125.84	0.114713	0.19759	0.580561	0.561536	0.9997	7.23999	6.70667	6.75502	6.94718	7.28665	6.56555	7.07025	7.15438	Zfp455	zinc finger protein 455	218311
1896	ENSMUSG00000021756	2599.93	0.114574	0.078669	1.4564	0.145281	0.9997	11.3605	11.1903	11.2542	11.333	11.3459	11.3524	11.3245	11.5684	Il6st	interleukin 6 signal transducer	16195
1897	ENSMUSG00000084020	106.872	0.11457	0.162522	0.70495	0.480841	0.9997	6.72059	6.67838	6.70658	6.67659	6.97144	6.75629	6.72999	6.76293	Wsb2-ps	WD repeat and SOCS box-containing 2, pseudogene	NA
1898	ENSMUSG00000021609	230.951	0.11454	0.550419	0.208096	0.835154	0.9997	7.60735	6.92709	8.80661	6.98372	7.28665	8.70717	7.70982	7.50101	Slc6a3	solute carrier family 6 (neurotransmitter transporter, dopamine), member 3	13162
1899	ENSMUSG00000001829	1623.14	0.114377	0.0710158	1.61058	0.107271	0.9997	10.5913	10.54	10.6398	10.6558	10.6604	10.7469	10.8202	10.6509	Clpb	ClpB caseinolytic peptidase B	20480
1900	ENSMUSG00000025038	87.837	0.114336	0.191884	0.595859	0.551269	0.9997	6.7333	6.35997	6.29613	6.20566	6.5381	6.41201	6.51645	6.64589	Efhc2	EF-hand domain (C-terminal) containing 2	74405
1901	ENSMUSG00000025875	594.424	0.1143	0.178656	0.639776	0.522318	0.9997	8.99508	8.53206	9.61955	9.277	9.3847	9.23485	9.36877	9.08708	Tspan17	tetraspanin 17	74257
1902	ENSMUSG00000096054	2897.96	0.114288	0.104206	1.09676	0.272748	0.9997	11.522	11.1065	11.5208	11.5753	11.5079	11.4424	11.6067	11.6629	Syne1	spectrin repeat containing, nuclear envelope 1	64009
1903	ENSMUSG00000014599	395.033	0.114121	0.13124	0.869557	0.384543	0.9997	8.56509	8.35122	8.54594	8.79152	8.91207	8.69391	8.43729	8.65681	Csf1	colony stimulating factor 1 (macrophage)	12977
1904	ENSMUSG00000014547	329.077	0.113954	0.134075	0.849931	0.395364	0.9997	8.16662	8.54387	8.32705	8.15933	8.46908	8.14033	8.46538	8.58141	Wdfy2	WD repeat and FYVE domain containing 2	268752
1905	ENSMUSG00000101523	208.576	0.113917	0.137129	0.830726	0.406128	0.9997	7.70086	7.83406	7.39023	7.65449	7.63828	7.81233	7.74953	7.85752	Gm10031	predicted pseudogene 10031	NA
1906	ENSMUSG00000043207	932.629	0.113809	0.112832	1.00866	0.313138	0.9997	9.82144	9.76853	9.83065	9.81038	9.73688	9.6737	10.0569	10.1654	Zmpste24	zinc metallopeptidase, STE24	230709
1907	ENSMUSG00000060802	500.789	0.113783	0.130203	0.873889	0.382179	0.9997	8.8626	8.8783	9.09239	8.79496	8.72558	9.0752	8.93594	9.3123	B2m	beta-2 microglobulin	12010
1908	ENSMUSG00000035933	1279.8	0.113772	0.0911045	1.24881	0.211736	0.9997	10.429	10.0634	10.2506	10.2917	10.3586	10.2743	10.4402	10.436	Cog5	component of oligomeric golgi complex 5	238123
1909	ENSMUSG00000034825	1035.01	0.113737	0.106332	1.06964	0.28478	0.9997	10.1066	9.72424	10.1075	9.85873	10.1879	10.1242	9.92583	10.0401	Nrip3	nuclear receptor interacting protein 3	78593
1910	ENSMUSG00000097560	428.493	0.113723	0.114124	0.996494	0.31901	0.9997	8.67781	8.89991	8.61647	8.53668	8.74503	8.98005	8.73303	8.73258	Gm26904	predicted gene, 26904	NA
1911	ENSMUSG00000027474	76.7646	0.113665	0.211572	0.53724	0.591102	0.9997	6.47044	6.35997	6.04653	5.95882	6.55289	6.10637	6.43762	6.2005	Ccm2l	cerebral cavernous malformation 2-like	228788
1912	ENSMUSG00000024983	1882.19	0.113505	0.0942063	1.20486	0.228259	0.9997	10.935	10.5778	10.9262	10.8164	10.8148	10.9021	11.0436	10.9689	Vti1a	vesicle transport through interaction with t-SNAREs 1A	53611
1913	ENSMUSG00000034573	721.126	0.113273	0.0822138	1.37779	0.168269	0.9997	9.40346	9.47566	9.52318	9.34178	9.54494	9.55217	9.48898	9.61998	Ptpn13	protein tyrosine phosphatase, non-receptor type 13	19249
1914	ENSMUSG00000033825	78.1331	0.113273	0.20776	0.545211	0.585608	0.9997	6.42419	6.35997	6.1944	5.95882	6.33061	6.10637	6.30178	6.6632	Tpsb2	tryptase beta 2	17229
1915	ENSMUSG00000020956	347.529	0.113258	0.102067	1.10964	0.267155	0.9997	8.29641	8.45076	8.38208	8.42152	8.49229	8.56141	8.55026	8.3867	Dtd2	D-tyrosyl-tRNA deacylase 2	328092
1916	ENSMUSG00000046314	1718.78	0.113092	0.115025	0.98319	0.325514	0.9997	10.3712	10.7372	10.9472	10.6463	10.6587	10.8604	10.7526	10.9283	Stxbp6	syntaxin binding protein 6 (amisyn)	217517
1917	ENSMUSG00000035279	101.147	0.113071	0.193804	0.583432	0.559602	0.9997	6.6818	6.32389	6.70658	6.72056	6.80844	6.36256	6.99517	6.68031	Ssc5d	scavenger receptor cysteine rich family, 5 domains	269855
1918	ENSMUSG00000029552	775.924	0.113049	0.16149	0.700037	0.483904	0.9997	9.87258	9.04547	9.54573	9.59502	9.95579	9.7071	9.51225	9.38715	Tes	testis derived transcript	21753
1919	ENSMUSG00000038932	127.559	0.112894	0.227728	0.49574	0.620078	0.9997	6.27579	7.2394	7.02574	7.07687	6.65238	6.89026	7.18088	7.41164	Tcfl5	transcription factor-like 5 (basic helix-loop-helix)	277353
1920	ENSMUSG00000020111	1769.5	0.112861	0.0890196	1.26782	0.204862	0.9997	10.7435	10.5547	10.8799	10.732	10.6958	10.8387	10.9395	10.8967	Micu1	mitochondrial calcium uptake 1	216001
1921	ENSMUSG00000038671	881.354	0.112784	0.0902171	1.25014	0.211248	0.9997	9.81099	9.5439	9.76415	9.77781	9.86537	9.9538	9.77206	9.76135	Arfrp1	ADP-ribosylation factor related protein 1	76688
1922	ENSMUSG00000049764	424.204	0.112703	0.105414	1.06914	0.285005	0.9997	8.60365	8.62394	8.80373	8.65469	8.59232	8.82746	8.83497	8.88054	Zfp280b	zinc finger protein 280B	64453
1923	ENSMUSG00000054423	7048.81	0.112691	0.106251	1.06061	0.288866	0.9997	12.6157	12.4121	12.9595	12.8545	12.7748	12.8837	12.8412	12.8527	Cadps	Ca2+-dependent secretion activator	27062
1924	ENSMUSG00000000317	211.706	0.112645	0.193119	0.583296	0.559694	0.9997	8.04961	7.13916	7.66837	7.70643	8.01991	7.72373	7.92739	7.40135	Bcl6b	B cell CLL/lymphoma 6, member B	12029
1925	ENSMUSG00000105867	265.929	0.112627	0.125833	0.895054	0.370758	0.9997	8.11901	7.74137	8.15719	7.95365	8.17136	8.11567	8.03841	8.13697	Gm42517	predicted gene 42517	NA
1926	ENSMUSG00000078591	2365.48	0.112609	0.0836037	1.34694	0.177999	0.9997	11.0695	10.9998	11.2468	11.2697	11.1452	11.2715	11.2946	11.3371	Hs3st4	heparan sulfate (glucosamine) 3-O-sulfotransferase 4	628779
1927	ENSMUSG00000038766	536.887	0.112466	0.100453	1.11958	0.262891	0.9997	8.96038	8.98899	8.99489	9.10798	9.11755	8.94689	9.29913	9.1188	Gabpb2	GA repeat binding protein, beta 2	213054
1928	ENSMUSG00000017734	410.662	0.112441	0.131298	0.85638	0.391788	0.9997	8.59323	8.58637	8.5321	8.78808	8.95446	8.74946	8.37519	8.82008	Dbndd2	dysbindin (dystrobrevin binding protein 1) domain containing 2	52840
1929	ENSMUSG00000034248	160.789	0.112293	0.148308	0.757163	0.448952	0.9997	7.09987	7.20013	7.45032	7.3531	7.4217	7.35377	7.54661	7.22604	Slc25a37	solute carrier family 25, member 37	67712
1930	ENSMUSG00000039552	214.5	0.112233	0.15287	0.734173	0.462843	0.9997	7.75169	7.41256	7.82975	7.74242	7.56721	7.96369	7.63406	8.01416	Rsph4a	radial spoke head 4 homolog A (Chlamydomonas)	212892
1931	ENSMUSG00000026848	648.291	0.112201	0.0914499	1.22692	0.219854	0.9997	9.41336	9.31035	9.23799	9.17008	9.51504	9.38684	9.34952	9.33138	Tor1b	torsin family 1, member B	30934
1932	ENSMUSG00000051435	101.012	0.112193	0.182343	0.615284	0.538367	0.9997	6.3925	6.54371	6.75502	6.73492	6.71947	6.74348	6.46967	6.94383	Fhad1	forkhead-associated (FHA) phosphopeptide binding domain 1	329977
1933	ENSMUSG00000029778	8762.43	0.112171	0.0727865	1.54109	0.123295	0.9997	12.9937	12.9394	13.1398	13.0789	13.0623	13.1839	13.0877	13.2664	Adcyap1r1	adenylate cyclase activating polypeptide 1 receptor 1	11517
1934	ENSMUSG00000025964	2777.81	0.112163	0.0855348	1.31131	0.189753	0.9997	11.4073	11.1637	11.4444	11.4942	11.4483	11.4473	11.4663	11.6131	Adam23	a disintegrin and metallopeptidase domain 23	23792
1935	ENSMUSG00000085084	326.54	0.112073	0.135418	0.827611	0.407891	0.9997	8.35512	8.5281	8.12068	8.15399	8.4455	8.60103	8.15634	8.40225	4930570G19Rik	RIKEN cDNA 4930570G19 gene	NA
1936	ENSMUSG00000039632	145.836	0.112006	0.152981	0.732153	0.464075	0.9997	7.17629	7.16997	7.05506	7.15371	6.98241	7.23973	7.29261	7.46197	Ccdc151	coiled-coil domain containing 151	77609
1937	ENSMUSG00000079056	1021.45	0.111945	0.116152	0.963777	0.335158	0.9997	10.1017	9.75674	9.9447	9.94156	10.1914	10.2279	9.98939	9.75126	Kcnip3	Kv channel interacting protein 3, calsenilin	56461
1938	ENSMUSG00000071419	742.197	0.111893	0.119931	0.932982	0.350829	0.9997	9.51985	9.46535	9.61627	9.30615	9.75618	9.69383	9.62683	9.23625	Rps15-ps2	ribosomal protein S15, pseudogene 2	NA
1939	ENSMUSG00000073062	443.178	0.111884	0.115772	0.966416	0.333836	0.9997	8.63783	8.75164	8.68996	8.86192	8.58874	8.80295	8.99494	8.97716	Zxdb	zinc finger, X-linked, duplicated B	668166
1940	ENSMUSG00000037669	1138.66	0.111875	0.10136	1.10374	0.269706	0.9997	10.3227	10.0661	9.9434	10.0287	10.1531	10.0904	10.3645	10.2146	Ldah	lipid droplet associated hydrolase	68832
1941	ENSMUSG00000027076	435.491	0.111843	0.114175	0.979577	0.327295	0.9997	8.7793	8.52015	8.79507	8.74261	9.00911	8.88403	8.70301	8.674	Timm10	translocase of inner mitochondrial membrane 10	30059
1942	ENSMUSG00000109398	204.949	0.111782	0.15117	0.739443	0.459638	0.9997	7.36769	7.59011	7.59041	7.92262	7.80817	7.64321	7.90412	7.57606	Gm3854	predicted gene 3854	NA
1943	ENSMUSG00000028125	153.673	0.111724	0.297957	0.374968	0.707685	0.9997	6.77075	8.01464	6.93402	6.70605	6.58202	7.27579	7.34539	7.8424	Abca4	ATP-binding cassette, sub-family A (ABC1), member 4	11304
1944	ENSMUSG00000059669	716.047	0.111681	0.0910052	1.22719	0.21975	0.9997	9.44653	9.4062	9.38762	9.47823	9.56149	9.52621	9.69111	9.36086	Taf1b	TATA-box binding protein associated factor, RNA polymerase I, B	21340
1945	ENSMUSG00000036902	9115.05	0.111671	0.094207	1.18538	0.235869	0.9997	13.1954	13.1282	13.0201	13.038	13.0083	13.1363	13.2018	13.4528	Neto2	neuropilin (NRP) and tolloid (TLL)-like 2	74513
1946	ENSMUSG00000020889	291.797	0.111646	0.213488	0.522962	0.601001	0.9997	8.25736	8.5749	7.536	7.98403	7.82044	8.60103	8.02229	8.41763	Nr1d1	nuclear receptor subfamily 1, group D, member 1	217166
1947	ENSMUSG00000000058	579.503	0.111547	0.127136	0.877383	0.380279	0.9997	9.27686	8.75841	9.27168	9.12716	9.22995	9.16205	9.10617	9.42823	Cav2	caveolin 2	12390
1948	ENSMUSG00000075600	238.957	0.111545	0.146476	0.761522	0.446345	0.9997	7.54387	7.94509	7.85776	8.01379	8.16175	7.71062	7.99502	7.93796	Zc3h3	zinc finger CCCH type containing 3	223642
1949	ENSMUSG00000022440	350.848	0.111439	0.124688	0.89374	0.371461	0.9997	8.48848	8.30107	8.58666	8.19093	8.47686	8.34512	8.53141	8.68675	C1qtnf6	C1q and tumor necrosis factor related protein 6	72709
1950	ENSMUSG00000037960	136.747	0.111281	0.165251	0.673404	0.50069	0.9997	6.6818	7.04258	7.23663	7.17494	7.18588	7.19335	7.02783	7.22604	Card19	caspase recruitment domain family, member 19	68480
1951	ENSMUSG00000021027	4125.49	0.111266	0.0801163	1.3888	0.164894	0.9997	12.0155	11.7307	12.0369	12.0115	12.0898	12.1164	12.0319	12.0207	Ralgapa1	Ral GTPase activating protein, alpha subunit 1	56784
1952	ENSMUSG00000108477	64.1229	0.11126	0.238194	0.467097	0.640431	0.9997	5.98849	6.32389	5.51057	5.95882	6.14785	6.25828	6.11174	5.72761	Gm44878	predicted gene 44878	NA
1953	ENSMUSG00000005148	153.165	0.111236	0.166554	0.667863	0.504221	0.9997	7.57948	7.11825	7.08379	6.98372	7.35576	7.17437	7.354	7.40135	Klf5	Kruppel-like factor 5	12224
1954	ENSMUSG00000028701	442.582	0.111106	0.115283	0.963772	0.33516	0.9997	8.97115	8.51616	8.68996	8.73191	8.96279	8.86048	8.76567	8.79281	Lurap1	leucine rich adaptor protein 1	68075
1955	ENSMUSG00000026134	470.694	0.111058	0.0910955	1.21914	0.22279	0.9997	8.87984	8.89684	8.76285	8.75675	8.90055	9.00174	8.93594	8.90258	Prim2	DNA primase, p58 subunit	19076
1956	ENSMUSG00000042401	986.24	0.11098	0.110195	1.00712	0.313877	0.9997	9.75914	9.92723	10.0098	9.85545	10.2044	10.0828	9.71638	9.9583	Crtac1	cartilage acidic protein 1	72832
1957	ENSMUSG00000070867	171.585	0.110902	0.135111	0.820826	0.411746	0.9997	7.39991	7.40395	7.31143	7.38076	7.60318	7.41164	7.34539	7.56689	Trabd2b	TraB domain containing 2B	666048
1958	ENSMUSG00000003184	292.612	0.110873	0.123603	0.897008	0.369715	0.9997	8.16662	8.14441	8.16618	8.09397	8.43755	8.24408	8.31912	7.95914	Irf3	interferon regulatory factor 3	54131
1959	ENSMUSG00000030208	451.187	0.110738	0.133738	0.828023	0.407657	0.9997	8.46962	8.68209	9.08056	8.75323	8.82336	8.79366	8.8164	9.05465	Emp1	epithelial membrane protein 1	13730
1960	ENSMUSG00000020599	1516.21	0.110733	0.0710756	1.55797	0.119241	0.9997	10.4628	10.435	10.5585	10.5812	10.5733	10.6863	10.5679	10.6552	Rgs9	regulator of G-protein signaling 9	19739
1961	ENSMUSG00000021428	694.905	0.11071	0.107424	1.0306	0.302731	0.9997	9.18506	9.40835	9.61627	9.29892	9.48065	9.3889	9.60895	9.50226	Riok1	RIO kinase 1 (yeast)	71340
1962	ENSMUSG00000024867	435.684	0.110635	0.130092	0.850438	0.395081	0.9997	8.58974	8.89991	8.80085	8.52845	8.65193	8.71047	8.79126	9.1062	Pip5k1b	phosphatidylinositol-4-phosphate 5-kinase, type 1 beta	18719
1963	ENSMUSG00000052759	66.8382	0.11055	0.21128	0.523241	0.600807	0.9997	6.24063	5.80136	5.88176	6.14242	6.26026	6.04501	6.00643	6.22402	Gpr25	G protein-coupled receptor 25	383563
1964	ENSMUSG00000030092	1286.38	0.110533	0.088646	1.2469	0.212433	0.9997	10.3994	10.1197	10.2272	10.3336	10.5065	10.3545	10.2618	10.4042	Cntn6	contactin 6	53870
1965	ENSMUSG00000036158	1245.17	0.110483	0.0993233	1.11236	0.265983	0.9997	10.3723	10.3457	10.0828	10.0788	10.3565	10.2336	10.255	10.4916	Prickle1	prickle planar cell polarity protein 1	106042
1966	ENSMUSG00000046862	719.6	0.110425	0.12548	0.880022	0.378847	0.9997	9.28551	9.43185	9.64548	9.36043	9.34489	9.76691	9.69451	9.32595	Pramef8	PRAME family member 8	242736
1967	ENSMUSG00000027618	320.208	0.110305	0.116399	0.947644	0.343311	0.9997	8.4772	8.10244	8.32304	8.14864	8.38066	8.36199	8.42916	8.35508	Nfs1	nitrogen fixation gene 1 (S. cerevisiae)	18041
1968	ENSMUSG00000028399	8278.54	0.110226	0.0834027	1.32161	0.186298	0.9997	13.0367	12.8558	12.8706	13.0613	13.1035	12.893	13.0661	13.1984	Ptprd	protein tyrosine phosphatase, receptor type, D	19266
1969	ENSMUSG00000001630	443.31	0.110138	0.123498	0.891821	0.372489	0.9997	8.62425	8.57106	8.99489	8.72473	8.80803	8.64994	8.94737	8.97369	Stk38l	serine/threonine kinase 38 like	232533
1970	ENSMUSG00000020805	182.676	0.110051	0.134467	0.81842	0.413117	0.9997	7.45464	7.32402	7.46496	7.60061	7.57448	7.57972	7.4374	7.69867	Slc13a5	solute carrier family 13 (sodium-dependent citrate transporter), member 5	237831
1971	ENSMUSG00000035284	1637.82	0.110048	0.0810594	1.35762	0.174585	0.9997	10.676	10.4571	10.6013	10.741	10.7521	10.7087	10.8101	10.653	Vps13c	vacuolar protein sorting 13C	320528
1972	ENSMUSG00000041020	1885.28	0.110006	0.0957927	1.14837	0.250816	0.9997	10.5957	10.7372	11.0066	10.926	10.883	11.009	10.8759	10.9689	Map7d2	MAP7 domain containing 2	78283
1973	ENSMUSG00000025037	2262.53	0.109982	0.100464	1.09474	0.273628	0.9997	11.0581	10.8437	11.2699	11.1475	11.1218	11.3057	11.0588	11.2919	Maoa	monoamine oxidase A	17161
1974	ENSMUSG00000020109	959.905	0.109974	0.1003	1.09645	0.272883	0.9997	9.71179	9.95992	9.95899	9.76036	9.76574	9.99629	10.1125	9.95303	Dnajb12	DnaJ heat shock protein family (Hsp40) member B12	56709
1975	ENSMUSG00000074182	692.588	0.109901	0.100447	1.09412	0.273904	0.9997	9.37335	9.39537	9.3228	9.43489	9.61885	9.23485	9.58721	9.49502	Znhit6	zinc finger, HIT type 6	229937
1976	ENSMUSG00000035964	1359.43	0.109858	0.104036	1.05596	0.290986	0.9997	10.2951	10.1144	10.5695	10.3993	10.4562	10.5839	10.485	10.3166	Tmem59l	transmembrane protein 59-like	67937
1977	ENSMUSG00000068250	666.971	0.109826	0.102044	1.07625	0.281814	0.9997	9.3175	9.15476	9.27998	9.53268	9.34702	9.36189	9.52945	9.50226	Amn1	antagonist of mitotic exit network 1	232566
1978	ENSMUSG00000008136	342.343	0.109729	0.131722	0.83304	0.404822	0.9997	8.48473	8.33771	8.42388	8.21162	8.39714	8.78742	8.35388	8.3173	Fhl2	four and a half LIM domains 2	14200
1979	ENSMUSG00000098649	59.6211	0.109563	0.295687	0.370537	0.710982	0.9997	5.15016	5.4122	6.27967	6.28589	5.93853	6.14588	6.17143	5.55285	Gm27199	predicted gene 27199	NA
1980	ENSMUSG00000056999	1842.16	0.109557	0.0723778	1.51368	0.130107	0.9997	10.874	10.7042	10.7604	10.8231	10.8874	10.8098	10.9091	10.9957	Ide	insulin degrading enzyme	15925
1981	ENSMUSG00000028923	653.905	0.109555	0.087294	1.25502	0.209473	0.9997	9.34879	9.19276	9.33281	9.32051	9.48065	9.44935	9.42093	9.27337	Necap2	NECAP endocytosis associated 2	66147
1982	ENSMUSG00000047907	3445.44	0.109517	0.153971	0.711286	0.476907	0.9997	12.0896	11.2176	11.621	11.7199	12.1021	11.7928	11.6053	11.6655	Tshz2	teashirt zinc finger family member 2	228911
1983	ENSMUSG00000038633	1322.8	0.109379	0.0758808	1.44146	0.149455	0.9997	10.245	10.293	10.3555	10.3605	10.347	10.4103	10.3751	10.5567	Degs1	delta(4)-desaturase, sphingolipid 1	13244
1984	ENSMUSG00000040586	675.034	0.109338	0.116827	0.935901	0.349324	0.9997	9.37335	9.62211	9.11577	9.21943	9.38677	9.56497	9.35597	9.49985	Ofd1	OFD1, centriole and centriolar satellite protein	237222
1985	ENSMUSG00000024065	1733.32	0.109213	0.0707757	1.54309	0.12281	0.9997	10.6727	10.8066	10.603	10.7285	10.7994	10.7573	10.838	10.8577	Ehd3	EH-domain containing 3	57440
1986	ENSMUSG00000038372	505.292	0.109199	0.110171	0.991175	0.3216	0.9997	9.11641	8.88451	8.94617	8.73548	9.09751	8.86936	9.02492	9.14677	Gmds	GDP-mannose 4, 6-dehydratase	218138
1987	ENSMUSG00000021175	108.778	0.109049	0.2016	0.540916	0.588565	0.9997	6.91153	6.62007	6.79032	6.55234	7.05693	7.10592	6.68974	6.33622	Cdca7l	cell division cycle associated 7 like	217946
1988	ENSMUSG00000026649	69.0352	0.108943	0.231234	0.471137	0.637543	0.9997	5.62938	6.14936	6.4215	5.98309	5.86931	6.25828	6.31948	6.24717	Cfap126	cilia and flagella associated protein 126	75472
1989	ENSMUSG00000020385	1022.87	0.108898	0.101172	1.07637	0.281763	0.9997	9.68425	10.0702	9.93291	10.0604	10.1676	10.0297	10.0648	9.93888	Clk4	CDC like kinase 4	12750
1990	ENSMUSG00000055835	615.178	0.108874	0.0864448	1.25947	0.207862	0.9997	9.16176	9.33095	9.15692	9.19106	9.29518	9.25305	9.38777	9.34217	Zfp1	zinc finger protein 1	22640
1991	ENSMUSG00000057666	11699.5	0.108873	0.079138	1.37573	0.168905	0.9997	13.3754	13.4525	13.6196	13.3734	13.4502	13.5245	13.6101	13.6762	Gapdh	glyceraldehyde-3-phosphate dehydrogenase	14433
1992	ENSMUSG00000006301	186.214	0.108864	0.172041	0.632779	0.526878	0.9997	7.34304	7.47146	7.64285	7.49487	7.80817	7.57972	7.09101	7.81941	Tmbim1	transmembrane BAX inhibitor motif containing 1	69660
1993	ENSMUSG00000020003	561.667	0.108845	0.102483	1.06208	0.288198	0.9997	8.96038	9.12885	9.1815	9.0402	8.99293	9.16446	9.31686	9.26489	Pex7	peroxisomal biogenesis factor 7	18634
1994	ENSMUSG00000050107	50.0532	0.10878	0.29303	0.371223	0.710471	0.9997	6.00953	5.69239	5.48207	5.1627	6.27817	5.29469	5.54722	5.58953	Haspin	histone H3 associated protein kinase	14841
1995	ENSMUSG00000079317	406.446	0.108748	0.123085	0.883518	0.376957	0.9997	8.56153	8.50009	8.85742	8.5035	8.60657	8.76857	8.5836	8.91709	Trappc2	trafficking protein particle complex 2	66226
1996	ENSMUSG00000040997	1759.85	0.108745	0.0952253	1.14197	0.253464	0.9997	10.8273	10.6295	10.8235	10.6098	10.6311	10.9384	10.7888	10.9611	Abhd4	abhydrolase domain containing 4	105501
1997	ENSMUSG00000033220	58.5568	0.108745	0.259961	0.418313	0.675719	0.9997	5.51633	6.14936	5.9665	5.63044	5.74602	5.49152	6.09129	6.33622	Rac2	RAS-related C3 botulinum substrate 2	19354
1998	ENSMUSG00000057246	100.342	0.108633	0.177208	0.613027	0.539859	0.9997	6.50048	6.51199	6.55063	6.84495	6.77098	6.50608	6.83215	6.73045	BC051142	cDNA sequence BC051142	407788
1999	ENSMUSG00000001089	1340.24	0.1086	0.0947965	1.14562	0.251954	0.9997	10.4551	10.1928	10.3227	10.3524	10.5868	10.2507	10.3856	10.5251	Luzp1	leucine zipper protein 1	269593
[truncated: 12,418 more rows]

## Sheet: Aligned to C
	gene	baseMean	log2FoldChange	lfcSE	stat	pvalue	padj	S091.9_S1_L001_R1_001	S099.2_S2_L001_R1_001	S106.2_S3_L001_R1_001	S180.2_S7_L001_R1_001	S116.2_S4_L001_R1_001	S119.2_S5_L001_R1_001	S175.6_S6_L001_R1_001	S204.3_S8_L001_R1_001	Symbol	Name	MGI Gene/Marker ID	Ensembl ID	Alternative Ensembl ID	Alternative Ensembl ID
1	MGP_CASTEiJ_G0018310	57.2228	6.87153	0.792594	8.66968	4.33355e-18	5.75365e-14	0	0	1.47802	1.63752	7.44067	5.98114	6.40748	7.08855	Hoxb8	homeobox B8	MGI:96189	ENSMUSG00000056648	na	na
2	MGP_CASTEiJ_G0026110	390.484	0.970743	0.173316	5.601	2.13124e-08	0.000141482	7.62737	7.79175	8.38381	8.25778	9.26926	9.06258	8.67845	8.99713	Bcas1	brain enriched myelin associated protein 1	MGI:1924210	ENSMUSG00000013523	na	na
3	MGP_CASTEiJ_G0024203	531.164	0.490709	0.10599	4.62974	3.66117e-06	0.00540103	8.53627	8.90575	8.90287	8.78531	9.37103	9.21431	9.21448	9.31367	Kank1	KN motif and ankyrin repeat domains 1	MGI:2147707	ENSMUSG00000032702	na	na
4	MGP_CASTEiJ_G0024231	161.79	0.901552	0.191175	4.71585	2.40701e-06	0.00540103	6.63465	6.35668	7.06643	7.12195	7.61321	7.64343	7.56422	8.03719	Il33	interleukin 33	MGI:1924375	ENSMUSG00000024810	na	na
5	MGP_CASTEiJ_G0028823	1630.9	0.402365	0.0868792	4.63131	3.63351e-06	0.00540103	10.379	10.3932	10.6415	10.3966	10.8109	10.9351	10.7398	10.9433	Slc4a4	solute carrier family 4 (anion exchanger), member 4	MGI:1927555	ENSMUSG00000060961	na	na
6	MGP_CASTEiJ_G0028919	17995.9	0.431905	0.0922121	4.68383	2.81569e-06	0.00540103	13.7565	13.8777	14.1471	13.7991	14.26	14.3857	14.2422	14.4435	Sparcl1	SPARC-like 1	MGI:108110	ENSMUSG00000029309	na	na
7	MGP_CASTEiJ_G0031087	111.56	1.1718	0.246843	4.74712	2.06335e-06	0.00540103	5.70149	5.92365	6.60623	6.07694	7.34173	7.33702	6.6369	7.63948	Mag	myelin-associated glycoprotein	MGI:96912	ENSMUSG00000036634	na	na
8	MGP_CASTEiJ_G0032607	62.6783	1.59241	0.341445	4.66373	3.10529e-06	0.00540103	4.35665	4.71683	5.16271	5.53584	6.7612	6.84319	5.42438	6.83535	Enpp6	ectonucleotide pyrophosphatase/phosphodiesterase 6	MGI:2445171	ENSMUSG00000038173	na	na
9	MGP_CASTEiJ_G0034011	529.104	0.447646	0.0962973	4.64859	3.34215e-06	0.00540103	8.87535	8.7381	8.7968	8.82279	9.38766	9.21895	9.09861	9.30537	Aldh1a2	aldehyde dehydrogenase family 1, subfamily A2	MGI:107928	ENSMUSG00000013584	na	na
10	MGP_CASTEiJ_G0016128	11255.6	0.298788	0.0657759	4.54251	5.55874e-06	0.0067094	13.3573	13.2688	13.3207	13.2562	13.6541	13.6139	13.4552	13.6679	Atp1a2	ATPase, Na+/K+ transporting, alpha 2 polypeptide	MGI:88106	ENSMUSG00000007097	na	na
11	MGP_CASTEiJ_G0025030	752.002	-0.398751	0.087771	-4.54309	5.54361e-06	0.0067094	9.73461	9.71572	9.79663	9.71647	9.15734	9.41764	9.34355	9.44292	Sp9	trans-acting transcription factor 9	MGI:3574660	ENSMUSG00000068859	na	na
12	MGP_CASTEiJ_G0025020	2133.4	-0.407695	0.0931337	-4.37752	1.20037e-05	0.013281	11.253	11.2192	11.1974	11.3225	10.665	10.9822	10.681	11.0036	Dlx1	distal-less homeobox 1	MGI:94901	ENSMUSG00000041911	na	na
13	MGP_CASTEiJ_G0023808	1804.94	0.509215	0.118333	4.30325	1.68313e-05	0.01719	10.5032	10.4254	10.6455	10.5819	11.0813	11.1032	10.6541	11.2925	Mbp	myelin basic protein	MGI:96925	ENSMUSG00000041607	na	na
14	MGP_CASTEiJ_G0026265	488.348	0.416129	0.0996221	4.17707	2.95282e-05	0.0280033	8.64394	8.8179	8.72252	8.65536	9.05954	8.98573	9.2403	9.21075	Cp	ceruloplasmin	MGI:88476	ENSMUSG00000003617	na	na
15	MGP_CASTEiJ_G0018465	1115.56	0.532122	0.12803	4.15623	3.23544e-05	0.0286379	9.69478	9.55229	10.1046	9.92354	10.2826	10.5578	10.1353	10.4545	Cnp	2',3'-cyclic nucleotide 3' phosphodiesterase	MGI:88437	ENSMUSG00000006782	na	na
16	MGP_CASTEiJ_G0019703	86.8671	1.46411	0.353841	4.13777	3.50694e-05	0.029101	5.10461	5.18649	5.51227	6.18555	7.8891	6.46003	6.19342	6.85064	Serpinb1b	serine (or cysteine) peptidase inhibitor, clade B, member 1b	MGI:2445361	ENSMUSG00000051029	na	na
17	MGP_CASTEiJ_G0018650	224.188	0.68654	0.167527	4.0981	4.16557e-05	0.0322405	7.24155	7.11495	7.732	7.55344	8.09045	8.16479	7.80977	8.354	Kcnj16	potassium inwardly-rectifying channel, subfamily J, member 16	MGI:1314842	ENSMUSG00000051497	na	na
18	MGP_CASTEiJ_G0024646	8024.45	0.51333	0.125603	4.08694	4.37093e-05	0.0322405	12.8374	12.7757	12.5225	12.6066	13.588	13.1517	12.9597	13.0312	Ptgds	prostaglandin D2 synthase (brain)	MGI:99261	ENSMUSG00000015090	na	na
19	MGP_CASTEiJ_G0016482	663.385	0.412088	0.104144	3.9569	7.59298e-05	0.053059	8.99037	9.15912	9.26297	9.19953	9.61828	9.55606	9.71905	9.34641	Hs3st5	heparan sulfate (glucosamine) 3-O-sulfotransferase 5	MGI:2441996	ENSMUSG00000044499	na	na
20	MGP_CASTEiJ_G0030838	11147.7	0.33499	0.0855588	3.91532	9.0285e-05	0.0599357	13.2407	13.1832	13.4072	13.2282	13.645	13.712	13.376	13.6539	Apoe	apolipoprotein E	MGI:88057	ENSMUSG00000002985	na	na
21	MGP_CASTEiJ_G0027554	896.794	0.328005	0.0842336	3.89399	9.86072e-05	0.0623432	9.58402	9.5484	9.63917	9.76629	9.96014	9.85468	9.97818	10.0596	Slc24a2	solute carrier family 24 (sodium/potassium/calcium exchanger), member 2	MGI:1923626	ENSMUSG00000037996	na	na
22	MGP_CASTEiJ_G0026778	2043.75	0.59832	0.154626	3.86945	0.000109079	0.0658294	10.5637	10.4978	10.7769	10.8077	10.7178	11.4475	11.1171	11.6227	Txnip	thioredoxin interacting protein	MGI:1889549	ENSMUSG00000038393	na	na
23	MGP_CASTEiJ_G0026727	2769.83	-0.233872	0.0629393	-3.71583	0.000202538	0.114166	11.5965	11.5494	11.5374	11.5086	11.3751	11.3647	11.2215	11.2911	Sema6c	sema domain, transmembrane domain (TM), and cytoplasmic domain, (semaphorin) 6C	MGI:1338032	ENSMUSG00000038777	na	na
24	MGP_CASTEiJ_G0028666	4953.82	0.251363	0.0677329	3.71109	0.000206371	0.114166	12.0143	12.1399	12.1646	12.2458	12.3183	12.3988	12.4381	12.4211	Pcdh7	protocadherin 7	MGI:1860487	ENSMUSG00000029108	na	na
25	MGP_CASTEiJ_G0021216	58.7257	1.54269	0.418395	3.68717	0.000226766	0.120431	4.59688	4.66022	5.42502	4.98249	7.56285	5.84374	5.42438	6.00655	Mafa	v-maf musculoaponeurotic fibrosarcoma oncogene family, protein A (avian)	MGI:2673307	ENSMUSG00000047591	na	na
26	MGP_CASTEiJ_G0027530	903.474	0.359739	0.0983033	3.65948	0.000252727	0.129056	9.49961	9.67523	9.59654	9.73625	9.93914	9.82761	9.97118	10.1961	mt-Nd6	mitochondrially encoded NADH dehydrogenase 6	MGI:102495	ENSMUSG00000064368	na	na
27	MGP_CASTEiJ_G0017266	67.436	-1.11259	0.305752	-3.63885	0.000273857	0.133463	6.89301	6.93576	5.94749	6.14309	5.33425	5.89101	5.6087	4.66351	Neurod4	neurogenic differentiation 4	MGI:108055	ENSMUSG00000048015	na	na
28	MGP_CASTEiJ_G0020665	371.725	0.528613	0.145552	3.63179	0.000281461	0.133463	8.31873	8.38768	8.2033	8.08346	8.83543	8.3664	8.77156	9.07082	Gjb6	gap junction protein, beta 6	MGI:107588	ENSMUSG00000040055	na	na
29	MGP_CASTEiJ_G0016569	3944.29	0.449876	0.124539	3.61232	0.000303467	0.134304	11.8659	11.3139	11.7797	11.7915	12.1484	11.9319	12.087	12.4056	Gja1	gap junction protein, alpha 1	MGI:95713	ENSMUSG00000050953	na	na
30	MGP_CASTEiJ_G0029290	2190.82	-0.229775	0.0635172	-3.61753	0.000297427	0.134304	11.1478	11.1882	11.257	11.2373	11.0575	10.9484	10.9314	10.9733	Por	cytochrome p450 oxidoreductase	MGI:97744	ENSMUSG00000005514	na	na
31	MGP_CASTEiJ_G0022983	1244.33	0.558766	0.156062	3.58041	0.000343058	0.146929	9.39612	9.86251	10.3384	10.1415	10.5198	10.5688	10.3672	10.667	Pla2g7	phospholipase A2, group VII (platelet-activating factor acetylhydrolase, plasma)	MGI:1351327	ENSMUSG00000023913	na	na
32	MGP_CASTEiJ_G0022973	208.24	0.493003	0.140443	3.51035	0.000447522	0.18568	7.57918	7.42633	7.19506	7.53713	7.87147	7.82477	7.87116	8.14658	Ptchd4	patched domain containing 4	MGI:1920485	ENSMUSG00000042256	na	na
33	MGP_CASTEiJ_G0016268	1911.39	0.500543	0.144417	3.46597	0.000528328	0.200418	10.0546	10.7959	10.8394	10.6992	10.9327	11.0734	11.2192	11.2699	Esrrg	estrogen-related receptor gamma	MGI:1347056	ENSMUSG00000026610	na	na
34	MGP_CASTEiJ_G0024199	260.652	0.500522	0.143844	3.47961	0.000502144	0.200418	7.79949	8.09379	7.6186	7.45271	8.29382	8.17914	8.33927	8.21909	Pgm5	phosphoglucomutase 5	MGI:1925668	ENSMUSG00000041731	na	na
35	MGP_CASTEiJ_G0035970	859.401	-0.431805	0.124506	-3.46814	0.000524077	0.200418	9.84935	9.66268	10.0252	10.2009	9.41833	9.69572	9.3305	9.59598	Sox1ot	Sox1 overlapping transcript	MGI:3645522	ENSMUSG00000047935	na	na
36	MGP_CASTEiJ_G0018312	56.7514	4.84752	1.41132	3.43473	0.000593148	0.212883	0	0	1.87911	3.77271	8.13052	5.52208	5.13506	6.34574	Hoxb6	homeobox B6	MGI:96187	ENSMUSG00000000690	na	na
37	MGP_CASTEiJ_G0019185	108.052	1.00373	0.292233	3.43468	0.000593256	0.212883	5.75205	6.40916	5.98864	6.48663	7.91801	6.47562	6.74581	7.15166	Plekhd1	pleckstrin homology domain containing, family D (with coiled-coil domains) member 1	MGI:3036228	ENSMUSG00000066438	na	na
38	MGP_CASTEiJ_G0028970	3337.62	0.267039	0.0782616	3.41214	0.00064456	0.225206	11.6491	11.5533	11.5695	11.4854	11.9667	11.9026	11.7319	11.7112	Cplx1	complexin 1	MGI:104727	ENSMUSG00000033615	na	na
39	MGP_CASTEiJ_G0030303	894.073	0.338139	0.0994882	3.39878	0.000676868	0.23043	9.76724	9.40718	9.70237	9.60551	10.1029	9.97611	9.83607	9.93243	Slc6a13	solute carrier family 6 (neurotransmitter transporter, GABA), member 13	MGI:95629	ENSMUSG00000030108	na	na
40	MGP_CASTEiJ_G0027947	47.8114	0.951521	0.281485	3.38036	0.00072391	0.240284	5.21686	4.33812	5.45469	5.02987	6.26317	5.89101	5.74614	6.06017	Sync	syncoilin	MGI:1916078	ENSMUSG00000001333	na	na
41	MGP_CASTEiJ_G0016088	42.8758	1.38668	0.411312	3.37136	0.000747973	0.242215	4.35665	3.60059	5.45469	4.46682	6.70923	5.18541	5.79765	5.80145	Mpz	myelin protein zero	MGI:103177	ENSMUSG00000056569	na	na
42	MGP_CASTEiJ_G0020892	5317.43	0.302062	0.0898259	3.36274	0.000771717	0.242578	12.1965	12.1537	12.2954	12.2215	12.3626	12.5958	12.3639	12.7243	Ednrb	endothelin receptor type B	MGI:102720	ENSMUSG00000022122	na	na
43	MGP_CASTEiJ_G0023213	151.366	-0.544983	0.162303	-3.35781	0.000785632	0.242578	7.64085	7.51679	7.53078	7.27729	7.24465	6.76922	6.96441	6.78846	Ndc80	NDC80 kinetochore complex component	MGI:1914302	ENSMUSG00000024056	na	na
44	MGP_CASTEiJ_G0030038	2099.71	0.320769	0.0963264	3.33002	0.000868393	0.262037	10.9616	10.6142	11.0307	10.828	11.192	11.2734	11.0569	11.2222	Sfxn5	sideroflexin 5	MGI:2137681	ENSMUSG00000033720	na	na
45	MGP_CASTEiJ_G0019433	2015.76	-0.242314	0.073849	-3.28121	0.00103361	0.304962	11.0894	11.121	11.1277	11.0366	10.7946	10.987	10.8785	10.7325	Kif26a	kinesin family member 26A	MGI:2447072	ENSMUSG00000021294	na	na
46	MGP_CASTEiJ_G0007179	98.2304	0.663817	0.206193	3.2194	0.00128461	0.368169	5.87119	6.60183	6.37747	6.12137	7.16006	6.70454	7.00879	6.77249	Gm2694	predicted gene 2694	MGI:3780864	ENSMUSG00000097248	na	na
47	MGP_CASTEiJ_G0016951	123.366	-0.995535	0.309629	-3.21525	0.0013033	0.368169	6.8817	6.64623	7.47395	8.04937	5.9858	5.69186	6.74581	6.80426	Pmch	pro-melanin-concentrating hormone	MGI:97629	ENSMUSG00000035383	na	na
48	MGP_CASTEiJ_G0017377	739.275	0.514998	0.164474	3.13117	0.00174108	0.456355	8.61692	9.33443	9.45139	9.45306	10.0039	9.51327	9.69887	9.80475	Meis1	Meis homeobox 1	MGI:104717	ENSMUSG00000020160	na	na
49	MGP_CASTEiJ_G0020422	88.3827	0.687055	0.219564	3.12918	0.00175297	0.456355	5.77668	6.54042	6.04825	5.9348	6.52608	6.7943	7.07291	6.67275	Zfp488	zinc finger protein 488	MGI:2686052	ENSMUSG00000044519	na	na
50	MGP_CASTEiJ_G0024674	1438.27	0.248119	0.0791637	3.13426	0.0017229	0.456355	10.3486	10.2673	10.3988	10.4268	10.6496	10.6663	10.4449	10.667	Nacc2	nucleus accumbens associated 2, BEN and BTB (POZ) domain containing	MGI:1915241	ENSMUSG00000026932	na	na
51	MGP_CASTEiJ_G0029931	1811.22	0.318575	0.101668	3.13349	0.00172742	0.456355	10.4912	10.6179	10.8422	10.647	10.786	10.9181	10.9872	11.1782	Gng12	guanine nucleotide binding protein (G protein), gamma 12	MGI:1336171	ENSMUSG00000036402	na	na
52	MGP_CASTEiJ_G0023377	3040.3	0.709966	0.227796	3.11667	0.00182906	0.467009	11.1035	10.6067	11.6232	11.1781	11.9334	11.9498	11.5585	12.0416	Aqp4	aquaporin 4	MGI:107387	ENSMUSG00000024411	na	na
53	MGP_CASTEiJ_G0027529	39203.8	0.330061	0.106668	3.09428	0.00197291	0.494233	15.0159	15.1583	14.9889	15.1651	15.2253	15.2211	15.4301	15.7215	mt-Nd5	mitochondrially encoded NADH dehydrogenase 5	MGI:102496	ENSMUSG00000064367	na	na
54	MGP_CASTEiJ_G0026809	817.494	0.401288	0.130162	3.08298	0.00204937	0.503879	9.74401	9.20684	9.15865	9.64789	9.81707	9.79069	9.92271	9.91799	Hmgcs2	3-hydroxy-3-methylglutaryl-Coenzyme A synthase 2	MGI:101939	ENSMUSG00000027875	na	na
55	MGP_CASTEiJ_G0029551	113748	0.343414	0.113236	3.03274	0.00242346	0.574576	16.5039	16.6779	16.6299	16.6369	16.7525	16.7468	16.9387	17.3135	mt-Co1	mitochondrially encoded cytochrome c oxidase I	MGI:102504	ENSMUSG00000064351	na	na
56	MGP_CASTEiJ_G0033890	20137.3	-0.236277	0.0779007	-3.03305	0.00242095	0.574576	14.5267	14.2622	14.432	14.4106	14.0926	14.2274	14.2937	14.0732	Islr2	immunoglobulin superfamily containing leucine-rich repeat 2	MGI:2444277	ENSMUSG00000051243	na	na
57	MGP_CASTEiJ_G0016275	1618.64	-0.305231	0.10127	-3.01404	0.00257796	0.580129	10.6963	10.7218	10.9411	10.8488	10.2926	10.5283	10.4226	10.7273	Prox1	prospero homeobox 1	MGI:97772	ENSMUSG00000010175	na	na
58	MGP_CASTEiJ_G0018082	3738.38	0.406737	0.134617	3.02143	0.00251584	0.580129	11.3158	11.4088	12.0496	11.712	11.9556	12.0325	12.0231	12.2075	Aldoc	aldolase C, fructose-bisphosphate	MGI:101863	ENSMUSG00000017390	na	na
59	MGP_CASTEiJ_G0030261	566.397	0.444761	0.147556	3.01417	0.0025768	0.580129	8.42382	8.83718	9.18323	9.0808	9.46217	9.22357	9.47197	9.23426	Rassf4	Ras association (RalGDS/AF-6) domain family member 4	MGI:2386853	ENSMUSG00000042129	na	na
60	MGP_CASTEiJ_G0021194	1069.28	0.4673	0.155436	3.00638	0.00264382	0.581668	9.56999	9.32763	10.1472	10.0467	10.4493	10.3065	10.0999	10.236	Lynx1	Ly6/neurotoxin 1	MGI:1345180	ENSMUSG00000022594	na	na
61	MGP_CASTEiJ_G0029538	309.412	-0.388943	0.129514	-3.0031	0.00267242	0.581668	8.51447	8.3479	8.57833	8.3771	7.93508	8.26239	7.82846	8.21909	Dlx5	distal-less homeobox 5	MGI:101926	ENSMUSG00000029755	na	na
62	MGP_CASTEiJ_G0015867	189.248	0.590061	0.199724	2.95439	0.00313292	0.658797	7.40055	6.71732	7.54464	7.19653	7.91801	8.05493	7.33066	7.94044	Gpr37l1	G protein-coupled receptor 37-like 1	MGI:1928503	ENSMUSG00000026424	na	na
63	MGP_CASTEiJ_G0018294	477.432	0.542475	0.183844	2.95073	0.00317024	0.658797	7.9038	8.73468	8.92688	8.67039	9.38144	9.11826	9.21685	8.81418	Ngfr	nerve growth factor receptor (TNFR superfamily, member 16)	MGI:97323	ENSMUSG00000000120	na	na
64	MGP_CASTEiJ_G0020767	5839.6	0.608978	0.207934	2.92872	0.00340366	0.658797	11.9723	11.7	12.5861	12.2906	12.9927	12.7957	12.6901	12.6327	Nefm	neurofilament, medium polypeptide	MGI:97314	ENSMUSG00000022054	na	na
65	MGP_CASTEiJ_G0024048	104.716	0.639077	0.218347	2.92689	0.00342374	0.658797	5.82471	6.32061	6.65817	6.55301	7.16006	7.09608	6.56441	7.12675	Myrf	myelin regulatory factor	MGI:2684944	ENSMUSG00000036098	na	na
66	MGP_CASTEiJ_G0029817	46.5062	-0.931368	0.316468	-2.94301	0.00325043	0.658797	6.50799	6.14608	5.19822	5.6311	5.26393	5.02515	4.82335	5.02882	Gpnmb	glycoprotein (transmembrane) nmb	MGI:1934765	ENSMUSG00000029816	na	na
67	MGP_CASTEiJ_G0030202	108.71	0.542296	0.18498	2.93165	0.00337171	0.658797	6.26852	6.54042	6.7083	6.38095	7.01775	6.81895	7.3042	6.89558	Cpne9	copine family member IX	MGI:2443052	ENSMUSG00000030270	na	na
68	MGP_CASTEiJ_G0031512	60.5104	0.71262	0.243439	2.9273	0.00341917	0.658797	5.18041	5.57127	5.72203	5.66151	6.28109	5.7698	6.39081	6.46979	Folh1	folate hydrolase 1	MGI:1858193	ENSMUSG00000001773	na	na
69	MGP_CASTEiJ_G0031887	192.797	0.543464	0.184686	2.94264	0.00325423	0.658797	7.50742	7.2166	7.39961	7.04331	8.2353	7.89021	7.39896	7.72496	Lyve1	lymphatic vessel endothelial hyaluronan receptor 1	MGI:2136348	ENSMUSG00000030787	na	na
70	MGP_CASTEiJ_G0034253	547.465	-0.256109	0.0877133	-2.91984	0.00350209	0.664246	9.28247	9.21177	9.14961	9.24039	9.07245	8.9103	8.95288	8.91948	Hyal2	hyaluronoglucosaminidase 2	MGI:1196334	ENSMUSG00000010047	na	na
71	MGP_CASTEiJ_G0017641	1195.06	0.216996	0.0747196	2.90413	0.00368275	0.688674	10.1258	10.0504	10.2268	10.0337	10.335	10.3829	10.2714	10.3235	Gm2a	GM2 ganglioside activator protein	MGI:95762	ENSMUSG00000000594	na	na
72	MGP_CASTEiJ_G0020419	555.001	0.404516	0.139712	2.89536	0.00378726	0.688814	8.80226	9.25303	8.67604	8.81266	9.18138	9.12322	9.55476	9.32741	Gdf10	growth differentiation factor 10	MGI:95684	ENSMUSG00000021943	na	na
73	MGP_CASTEiJ_G0021761	558.535	0.329907	0.113797	2.89909	0.0037425	0.688814	8.95304	8.88737	8.86193	9.10313	9.167	9.12569	9.5416	9.26027	Grin2a	glutamate receptor, ionotropic, NMDA2A (epsilon 1)	MGI:95820	ENSMUSG00000059003	na	na
74	MGP_CASTEiJ_G0017646	8291.64	0.198933	0.0692096	2.87436	0.00404844	0.709692	12.9474	12.8928	13.0097	12.8003	13.0278	13.1454	13.0704	13.2051	Sparc	secreted acidic cysteine rich glycoprotein	MGI:98373	ENSMUSG00000018593	na	na
75	MGP_CASTEiJ_G0021094	910.062	0.363662	0.126479	2.87528	0.00403665	0.709692	9.60823	9.73641	9.37002	9.80085	9.77502	9.91453	9.96134	10.3028	Trps1	transcriptional repressor GATA binding 1	MGI:1927616	ENSMUSG00000038679	na	na
76	MGP_CASTEiJ_G0030264	1865.88	0.355812	0.123835	2.87327	0.00406241	0.709692	10.6488	10.7543	10.7374	10.5609	10.7252	10.8085	11.314	11.2	Cxcl12	chemokine (C-X-C motif) ligand 12	MGI:103556	ENSMUSG00000061353	na	na
77	MGP_CASTEiJ_G0021571	185.655	-0.415394	0.146398	-2.83743	0.00454781	0.774119	7.86986	7.72432	7.66377	7.67765	7.599	7.25809	7.09366	7.29273	Rhebl1	Ras homolog enriched in brain like 1	MGI:1916409	ENSMUSG00000023755	na	na
78	MGP_CASTEiJ_G0025074	30.3078	0.967541	0.340644	2.84033	0.00450666	0.774119	3.89912	3.9228	4.88609	4.71894	5.46537	5.5518	5.00962	5.36337	Ppp1r1c	protein phosphatase 1, regulatory inhibitor subunit 1C	MGI:1923185	ENSMUSG00000034683	na	na
79	MGP_CASTEiJ_G0023355	218.488	0.480026	0.169436	2.83309	0.00461008	0.774784	7.40055	7.27432	7.72593	7.63232	8.14037	8.23974	7.55677	7.96172	Abhd3	abhydrolase domain containing 3	MGI:2147183	ENSMUSG00000002475	na	na
80	MGP_CASTEiJ_G0020800	251.443	0.589258	0.209111	2.81792	0.00483359	0.79229	7.16898	7.16667	8.24635	7.75019	8.28497	8.25789	8.07799	8.34323	Lgi3	leucine-rich repeat LGI family, member 3	MGI:2182619	ENSMUSG00000033595	na	na
81	MGP_CASTEiJ_G0029923	1116.25	0.30189	0.107003	2.82132	0.00478263	0.79229	10.1017	9.92991	9.79373	10.025	10.3835	9.98566	10.3799	10.2903	Ndnf	neuron-derived neurotrophic factor	MGI:1915419	ENSMUSG00000049001	na	na
82	MGP_CASTEiJ_G0025383	181.352	0.530952	0.18895	2.81001	0.00495404	0.802017	7.26785	6.52465	7.57198	7.32556	7.67548	7.83085	7.74565	7.74965	Pamr1	peptidase domain containing associated with muscle regeneration 1	MGI:2445082	ENSMUSG00000027188	na	na
83	MGP_CASTEiJ_G0027836	1436.42	-0.250224	0.0891698	-2.80615	0.00501374	0.802017	10.7267	10.7467	10.4522	10.4843	10.2759	10.3673	10.3767	10.4126	Foxo6	forkhead box O6	MGI:2676586	ENSMUSG00000052135	na	na
84	MGP_CASTEiJ_G0021174	2010.63	0.376698	0.134582	2.79903	0.00512568	0.808924	10.3069	10.6743	10.9418	11.0597	11.131	11.1182	11.0403	11.2988	Kcnk9	potassium channel, subfamily K, member 9	MGI:3521816	ENSMUSG00000036760	na	na
85	MGP_CASTEiJ_G0026250	484.582	0.299356	0.107077	2.7957	0.00517877	0.808924	8.75656	8.77522	8.82548	8.70365	9.13042	9.16948	8.79392	9.13781	Car2	carbonic anhydrase 2	MGI:88269	ENSMUSG00000027562	na	na
86	MGP_CASTEiJ_G0028413	2534.36	-0.275674	0.0991532	-2.78029	0.00543107	0.838469	11.3577	11.5836	11.4011	11.404	10.9531	11.1342	11.4102	11.1186	Sema3c	sema domain, immunoglobulin domain (Ig), short basic domain, secreted, (semaphorin) 3C	MGI:107557	ENSMUSG00000028780	na	na
87	MGP_CASTEiJ_G0016358	1322.07	0.195308	0.0710154	2.75022	0.00595557	0.859479	10.2096	10.3446	10.2502	10.2691	10.4193	10.4769	10.55	10.4035	Utrn	utrophin	MGI:104631	ENSMUSG00000019820	na	na
88	MGP_CASTEiJ_G0019888	6412.04	0.175668	0.0638155	2.75275	0.00590972	0.859479	12.5392	12.6088	12.5118	12.5632	12.7045	12.6816	12.6745	12.8595	Spock1	sparc/osteonectin, cwcv and kazal-like domains proteoglycan 1	MGI:105371	ENSMUSG00000056222	na	na
89	MGP_CASTEiJ_G0022276	1265.34	-0.283983	0.102868	-2.76066	0.00576843	0.859479	10.3372	10.3602	10.6663	10.375	9.94757	10.2131	10.2906	10.1582	Hunk	hormonally upregulated Neu-associated kinase	MGI:1347352	ENSMUSG00000053414	na	na
90	MGP_CASTEiJ_G0023768	176.145	-0.437194	0.158365	-2.76067	0.00576835	0.859479	7.87557	7.79175	7.6574	7.28707	7.16006	7.26708	7.37373	7.12675	Lipg	lipase, endothelial	MGI:1341803	ENSMUSG00000053846	na	na
91	MGP_CASTEiJ_G0028941	203.08	-0.560655	0.203353	-2.75705	0.00583253	0.859479	7.47768	7.97117	7.7679	8.34935	7.05987	7.75622	7.39896	7.13926	Barhl2	BarH like homeobox 2	MGI:1859314	ENSMUSG00000034384	na	na
92	MGP_CASTEiJ_G0029642	1760.63	-0.242203	0.0876542	-2.76317	0.00572437	0.859479	10.8702	10.791	11.0659	10.8521	10.5018	10.7504	10.7356	10.6254	Mest	mesoderm specific transcript	MGI:96968	ENSMUSG00000051855	na	na
93	MGP_CASTEiJ_G0023898	5896.79	-0.177641	0.0646971	-2.74573	0.00603764	0.861954	12.6589	12.5762	12.6624	12.5473	12.403	12.5479	12.4169	12.3629	Cnih2	cornichon family AMPA receptor auxiliary protein 2	MGI:1277225	ENSMUSG00000024873	na	na
94	MGP_CASTEiJ_G0028182	45.6268	0.711845	0.259639	2.74167	0.00611269	0.863385	4.89563	4.97069	5.39472	5.28553	5.79952	5.5518	6.05212	5.95087	Slc25a34	solute carrier family 25, member 34	MGI:2686215	ENSMUSG00000040740	na	na
95	MGP_CASTEiJ_G0018490	369.718	0.500627	0.183767	2.72425	0.00644482	0.900715	7.93695	8.07226	8.63451	8.3115	9.11052	8.94151	8.47202	8.39631	Cntnap1	contactin associated protein-like 1	MGI:1858201	ENSMUSG00000017167	na	na
96	MGP_CASTEiJ_G0026247	80.1005	0.549522	0.202785	2.70988	0.00673075	0.92128	6.23337	6.24563	5.88347	5.74907	6.66898	6.36278	6.67871	6.62017	Car13	carbonic anhydrase 13	MGI:1931322	ENSMUSG00000027555	na	na
97	MGP_CASTEiJ_G0027316	835.332	0.30865	0.113788	2.7125	0.00667774	0.92128	9.34762	9.3877	9.81391	9.58185	9.87571	9.78913	9.74224	9.99744	Myorg	myogenesis regulating glycosidase (putative)	MGI:2140300	ENSMUSG00000046312	na	na
98	MGP_CASTEiJ_G0019113	2756.55	-0.166641	0.0615847	-2.70589	0.00681224	0.92254	11.5078	11.5069	11.4849	11.5391	11.3328	11.284	11.3079	11.4451	Dact1	dishevelled-binding antagonist of beta-catenin 1	MGI:1891740	ENSMUSG00000044548	na	na
99	MGP_CASTEiJ_G0020408	114.204	2.74426	1.0154	2.70265	0.00687892	0.92254	1.91987	3.47493	6.45293	4.32205	8.7608	6.94749	6.39081	7.30389	Prrxl1	paired related homeobox protein-like 1	MGI:2148204	ENSMUSG00000041730	na	na
100	MGP_CASTEiJ_G0021439	522.326	-0.293495	0.109286	-2.68558	0.00724035	0.938419	8.94492	9.35464	9.21826	9.13598	8.91789	8.76879	8.98656	8.82584	Phf21b	PHD finger protein 21B	MGI:2443812	ENSMUSG00000016624	na	na
101	MGP_CASTEiJ_G0022658	973.396	-0.225546	0.0839078	-2.68802	0.00718776	0.938419	10.0919	10.1124	9.8919	10.0395	9.68875	9.83669	9.82835	9.88494	Scube3	signal peptide, CUB domain, EGF-like 3	MGI:3045253	ENSMUSG00000038677	na	na
102	MGP_CASTEiJ_G0024339	44.5509	-0.820795	0.306574	-2.67732	0.00742141	0.938419	5.80089	5.14584	6.21358	6.05421	4.94238	4.98214	5.48847	4.66351	Sfrp5	secreted frizzled-related sequence protein 5	MGI:1860298	ENSMUSG00000018822	na	na
103	MGP_CASTEiJ_G0024848	435.249	0.385576	0.143905	2.67938	0.00737592	0.938419	8.34367	8.73468	8.73164	8.39531	8.7187	8.72054	9.15401	9.14092	Stom	stomatin	MGI:95403	ENSMUSG00000026880	na	na
104	MGP_CASTEiJ_G0028236	198.857	0.439226	0.16381	2.68131	0.00733341	0.938419	7.30219	7.02814	7.76198	7.43522	7.70232	7.97492	7.77164	7.91883	Fbxo2	F-box protein 2	MGI:2446216	ENSMUSG00000041556	na	na
105	MGP_CASTEiJ_G0033027	505.909	-0.30238	0.11251	-2.6876	0.00719685	0.938419	9.12594	9.18944	8.95571	9.23282	8.93779	8.6841	8.99486	8.65341	Pdp2	pyruvate dehyrogenase phosphatase catalytic subunit 2	MGI:1918878	ENSMUSG00000048371	na	na
106	MGP_CASTEiJ_G0016710	123.705	0.687212	0.25721	2.6718	0.00754463	0.945	6.50799	5.84963	6.93575	6.80534	7.66869	7.31119	6.5792	7.29273	S100b	S100 protein, beta polypeptide, neural	MGI:98217	ENSMUSG00000033208	na	na
107	MGP_CASTEiJ_G0005728	45.3875	-0.711576	0.26768	-2.65831	0.00785345	0.965465	6.04346	5.97096	5.67238	5.6311	4.80056	5.49174	4.91949	5.27543	4930447M23Rik	RIKEN cDNA 4930447M23 gene	MGI:1918902	ENSMUSG00000087674	na	na
108	MGP_CASTEiJ_G0017501	1583.72	0.436941	0.164203	2.66098	0.00779128	0.965465	9.78252	10.6132	10.5559	10.4864	11.1179	10.4808	10.7755	10.8814	Ebf1	early B cell factor 1	MGI:95275	ENSMUSG00000057098	na	na
109	MGP_CASTEiJ_G0015561	4190.72	0.248827	0.0938469	2.65142	0.00801543	0.96721	11.6991	11.9595	12.0785	11.8496	12.0306	12.2119	12.0631	12.2887	Serpine2	serine (or cysteine) peptidase inhibitor, clade E, member 2	MGI:101780	ENSMUSG00000026249	na	na
110	MGP_CASTEiJ_G0023100	253.428	0.456792	0.17298	2.64072	0.00827302	0.96721	7.3685	7.45989	8.02193	8.00856	8.24902	8.40761	7.94155	8.16505	Slc5a7	solute carrier family 5 (choline transporter), member 7	MGI:1927126	ENSMUSG00000023945	na	na
111	MGP_CASTEiJ_G0027192	759.454	0.367859	0.139371	2.63942	0.00830473	0.96721	9.02933	9.74664	9.38551	9.24542	9.61299	9.75919	9.93426	9.64066	Car8	carbonic anhydrase 8	MGI:88253	ENSMUSG00000041261	na	na
112	MGP_CASTEiJ_G0029875	980.497	0.441468	0.167141	2.64128	0.00825923	0.96721	9.15676	10.0978	9.81104	9.58185	10.028	10.0677	10.457	9.96266	Pde1c	phosphodiesterase 1C	MGI:108413	ENSMUSG00000004347	na	na
113	MGP_CASTEiJ_G0030033	482.913	0.367936	0.139002	2.64699	0.00812109	0.96721	8.416	9.02263	8.60172	8.78876	9.15004	9.06773	9.26568	8.84124	Cyp26b1	cytochrome P450, family 26, subfamily b, polypeptide 1	MGI:2176159	ENSMUSG00000063415	na	na
114	MGP_CASTEiJ_G0032283	10540.4	0.172572	0.0652471	2.64491	0.00817134	0.96721	13.2497	13.3471	13.3226	13.1737	13.4995	13.3854	13.3842	13.5157	Igf2	insulin-like growth factor 2	MGI:96434	ENSMUSG00000048583	na	na
115	MGP_CASTEiJ_G0014800	317.371	-0.33573	0.127891	-2.62513	0.00866149	0.974564	8.41992	8.43905	8.51987	8.51254	8.2894	8.3538	7.91846	7.92607	Gm14204	predicted gene 14204	MGI:3651576	ENSMUSG00000086496	na	na
116	MGP_CASTEiJ_G0022093	535.683	0.284176	0.10819	2.62663	0.00862347	0.974564	8.81421	8.86875	9.04376	8.93595	9.33504	9.02068	9.08572	9.34371	Sidt1	SID1 transmembrane family, member 1	MGI:2443155	ENSMUSG00000022696	na	na
117	MGP_CASTEiJ_G0022326	202.021	0.440922	0.167642	2.63014	0.00853498	0.974564	7.59311	7.25533	7.53773	7.29679	7.59184	7.67077	8.2357	7.88951	Erg	ETS transcription factor	MGI:95415	ENSMUSG00000040732	na	na
118	MGP_CASTEiJ_G0034292	667.289	-0.209361	0.0796158	-2.62964	0.00854756	0.974564	9.48474	9.43064	9.47692	9.54563	9.32644	9.27348	9.20736	9.29423	Klhdc8b	kelch domain containing 8B	MGI:1925517	ENSMUSG00000032609	na	na
119	MGP_CASTEiJ_G0021000	764.88	0.255482	0.0975616	2.61868	0.00882719	0.984862	9.62698	9.43487	9.20958	9.48953	9.70377	9.66034	9.73235	9.71358	Cdh6	cadherin 6	MGI:107435	ENSMUSG00000039385	na	na
120	MGP_CASTEiJ_G0000011	65.9602	0.399112	0.259842	1.53598	0.124543	0.999911	6.26852	5.40895	5.62096	5.98376	6.52608	6.41222	6.21253	5.70377	Ighm	immunoglobulin heavy constant mu	MGI:96448	ENSMUSG00000076617	na	na
[truncated: 13,157 more rows]

## Sheet: 15 DEGs
Gene	Log2Fold Change	Adjusted p-value
Hoxb8	6.86532	6.71328e-14
Bcas1	0.970743	0.000141482
Kank1	0.490709	0.00540103
[truncated: 12 more rows]

## Sheet: WikiPathways
Term	Overlap	P-value	Adjusted P-value	Old P-value	Old Adjusted P-value	Z-score	Combined Score	Genes
[truncated: 23 more rows]

[truncated: 3 more sheets: HumanCyc, GO bio proc, GO mol funct]
