# Supplementary material for: Transcriptomic, proteomic, and metabolomic analyses identify candidate pathways linking maternal cadmium exposure to altered neurodevelopment and behavior
Source: Sci Rep. 2021 Aug 11;11:16302. doi: 10.1038/s41598-021-95630-2 (PMC8357970; doi:10.1038/s41598-021-95630-2)
Supplement: Supplementary file 6 — Supplementary Information 6. [file 41598_2021_95630_MOESM6_ESM.xlsx]

## Sheet: Proteins
Checked	Protein FDR Confidence: Combined	Master	Accession	Description	Exp. q-value: Combined	Sum PEP Score	Coverage [%]	# Peptides	# PSMs	# Unique Peptides	# Protein Groups	# AAs	MW [kDa]	calc. pI	Score Sequest HT: Sequest HT	# Peptides (by Search Engine): Sequest HT	Biological Process	Cellular Component	Molecular Function	Pfam IDs	Entrez Gene ID	Gene Symbol	Chromosome	Ensembl Gene ID	KEGG Pathways	WikiPathways	# Razor Peptides	Abundance Ratio: (1ppm) / (0ppm)	Abundance Ratio: (50ppm) / (0ppm)	Abundance Ratio: (50ppm) / (1ppm)	Abundance Ratio Adj. P-Value: (1ppm) / (0ppm)	Abundance Ratio Adj. P-Value: (50ppm) / (0ppm)	Abundance Ratio Adj. P-Value: (50ppm) / (1ppm)	Abundance Ratio Variability [%]: (1ppm) / (0ppm)	Abundance Ratio Variability [%]: (50ppm) / (0ppm)	Abundance Ratio Variability [%]: (50ppm) / (1ppm)	Abundances (Grouped): 0ppm	Abundances (Grouped): 1ppm	Abundances (Grouped): 50ppm	Abundances (Grouped) CV [%]: 0ppm	Abundances (Grouped) CV [%]: 1ppm	Abundances (Grouped) CV [%]: 50ppm	Found in Sample: [S3] F3: Sample, 0ppm, 1, Female	Found in Sample: [S4] F4: Sample, 0ppm, 2, Female	Found in Sample: [S5] F5: Sample, 0ppm, 3, Female	Found in Sample: [S6] F6: Sample, 0ppm, 4, Female	Found in Sample: [S7] F7: Sample, 1ppm, 1, Female	Found in Sample: [S8] F8: Sample, 1ppm, 2, Female	Found in Sample: [S9] F9: Sample, 1ppm, 3, Female
FALSE	High	Master Protein	Q9JHU4	Cytoplasmic dynein 1 heavy chain 1 [OS=Mus musculus]	0	1025.08	43	164	2391	164	1	4644	531.7	6.42	2004.91	164	cell division;cell organization and biogenesis;cellular component movement;metabolic process;regulation of biological process;transport	cytoplasm;cytoskeleton;membrane	catalytic activity;motor activity;nucleotide binding;protein binding;RNA binding	Pf00769, Pf03028, Pf03915, Pf04156, Pf07246, Pf07728, Pf08385, Pf08393, Pf12774, Pf12775, Pf12777, Pf12780, Pf12781, Pf13173, Pf13207, Pf13401	13424	Dync1h1	12	ENSMUSG00000018707.13	Phagosome; Salmonella infection; Vasopressin-regulated water reabsorption		0	1.076	1.021	0.942	0.428153	0.914276	0.874988	17.08	14.97	13.11	97.7	101.6	100.7	1.86	5.84	1.55	High	High	High	High	High	High	High
	Checked	Protein Group ID	# Proteins	# Unique Peptides	# Peptides	# PSMs	Group Description	Found in Sample: [S3] F3: Sample, 0ppm, 1, Female	Found in Sample: [S4] F4: Sample, 0ppm, 2, Female	Found in Sample: [S5] F5: Sample, 0ppm, 3, Female	Found in Sample: [S6] F6: Sample, 0ppm, 4, Female	Found in Sample: [S7] F7: Sample, 1ppm, 1, Female	Found in Sample: [S8] F8: Sample, 1ppm, 2, Female	Found in Sample: [S9] F9: Sample, 1ppm, 3, Female	Found in Sample: [S10] F10: Sample, 1ppm, 4, Female	Found in Sample: [S11] F11: Sample, 50ppm, 1, Female	Found in Sample: [S12] F12: Sample, 50ppm, 2, Female	Found in Sample: [S13] F13: Sample, 50ppm, 3, Female	Found in Sample: [S14] F14: Sample, 50ppm, 4, Female
	FALSE	304	1	164	164	2391	[Master Protein] Cytoplasmic dynein 1 heavy chain 1 [OS=Mus musculus]	High	High	High	High	High	High	High	High	High	High	High	High
		Checked	Confidence	Identifying Node	PSM Ambiguity	Annotated Sequence	Modifications	# Protein Groups	# Proteins	Master Protein Accessions	Protein Accessions	# Missed Cleavages	Charge	DeltaScore	DeltaCn	Rank	Search Engine Rank	m/z [Da]	MH+ [Da]	Theo. MH+ [Da]	DeltaM [ppm]	Deltam/z [Da]	Activation Type	MS Order	Isolation Interference [%]	Ion Inject Time [ms]	RT [min]	First Scan	Spectrum File	File ID	Quan Info	XCorr	Percolator q-Value	Percolator PEP	Precursor Abundance	Apex RT [min]
		FALSE	High	Sequest HT (A2)	Unambiguous	[R].QALVAIFTHLR.[K]		1	1	Q9JHU4	Q9JHU4	0	3	0.7108	0	1	1	423.587	1268.75	1268.75	-0.93	-0.00039	HCD (High Energy Collision Dissociation)	MS2	0	60	108.002	47969	20181019_Cowley_Brain_09.raw	F9		2.04	0	2.833e-06	348315	107.89
		FALSE	High	Sequest HT (A2)	Unambiguous	[K].TKPVTGNLRPEEALQALTIYEGK.[F]		1	1	Q9JHU4	Q9JHU4	0	4	0.6842	0	1	1	632.848	2528.37	2528.37	-0.09	-6e-05	HCD (High Energy Collision Dissociation)	MS2	23.4773	60	105.951	46772	20181019_Cowley_Brain_09.raw	F9		2.47	0	1.942e-05	627402	105.88
		FALSE	High	Sequest HT (A2)	Unambiguous	[R].LFLTMEINPK.[V]		1	1	Q9JHU4	Q9JHU4	0	2	0.5853	0	1	1	603.334	1205.66	1205.66	0.57	0.00035	HCD (High Energy Collision Dissociation)	MS2	26.6143	60	105.592	46558	20181019_Cowley_Brain_09.raw	F9		2.17	0	2.201e-06	492609	105.53
		FALSE	High	Sequest HT (A2)	Unambiguous	[K].FNYGFEYLGVQDK.[L]		1	1	Q9JHU4	Q9JHU4	0	2	0.8359	0	1	1	790.376	1579.74	1579.74	0.93	0.00073	HCD (High Energy Collision Dissociation)	MS2	40.7658	60	106.984	47381	20181019_Cowley_Brain_09.raw	F9		2.56	0	1.079e-06	928519	106.87
		FALSE	High	Sequest HT (A2)	Unambiguous	[K].WQALLVQIR.[K]		1	1	Q9JHU4	Q9JHU4	0	2	0.6592	0	1	1	563.84	1126.67	1126.67	-0.11	-6e-05	HCD (High Energy Collision Dissociation)	MS2	20.1571	60	107.29	47564	20181019_Cowley_Brain_09.raw	F9		2.67	0	5.259e-06	727436	107.17
		FALSE	High	Sequest HT (A2)	Unambiguous	[K].FNYGFEYLGVQDK.[L]		1	1	Q9JHU4	Q9JHU4	0	2	0.8457	0	1	1	790.375	1579.74	1579.74	-0.15	-0.00012	HCD (High Energy Collision Dissociation)	MS2	57.4409	60	106.644	47179	20181019_Cowley_Brain_09.raw	F9		1.62	0	7.838e-06	928519	106.87
		FALSE	High	Sequest HT (A2)	Unambiguous	[K].MDLEKPNYIVPDYMPVVYDK.[L]		1	1	Q9JHU4	Q9JHU4	0	3	0.7071	0	1	1	810.397	2429.18	2429.18	0.01	1e-05	HCD (High Energy Collision Dissociation)	MS2	23.1917	60	111.875	50244	20181019_Cowley_Brain_09.raw	F9		0.99	0	1.048e-05	566310	112.07
		FALSE	High	Sequest HT (A2)	Unambiguous	[K].AVDDLNLHSYSNLPIWVNK.[L]		1	1	Q9JHU4	Q9JHU4	0	3	0.7421	0	1	1	733.379	2198.12	2198.12	-0.07	-5e-05	HCD (High Energy Collision Dissociation)	MS2	18.3623	60	111.499	50027	20181019_Cowley_Brain_09.raw	F9		1.9	0	4.231e-07	949266	111.64
		FALSE	High	Sequest HT (A2)	Unambiguous	[R].QNLFTTWSHHLQQANIQFR.[T]		1	1	Q9JHU4	Q9JHU4	0	3	0.5818	0	1	1	790.403	2369.2	2369.19	2.32	0.00183	HCD (High Energy Collision Dissociation)	MS2	16.0617	60	111.445	49996	20181019_Cowley_Brain_09.raw	F9		1.65	0	1.073e-06	241683	111.63
		FALSE	High	Sequest HT (A2)	Unambiguous	[R].QNLFTTWSHHLQQANIQFR.[T]		1	1	Q9JHU4	Q9JHU4	0	4	0.4545	0	1	1	593.053	2369.19	2369.19	0.33	0.00019	HCD (High Energy Collision Dissociation)	MS2	64.8269	60	111.462	50007	20181019_Cowley_Brain_09.raw	F9		1.54	0	6.262e-06	198502	111.62
		FALSE	High	Sequest HT (A2)	Unambiguous	[R].HYLDFINHYANLFHEK.[R]		1	1	Q9JHU4	Q9JHU4	0	4	0.7957	0	1	1	516.005	2061	2061	-0.11	-6e-05	HCD (High Energy Collision Dissociation)	MS2	0	60	112.435	50561	20181019_Cowley_Brain_09.raw	F9		4.21	0	4.559e-09	804148	112.37
		FALSE	High	Sequest HT (A2)	Unambiguous	[R].HYLDFINHYANLFHEK.[R]		1	1	Q9JHU4	Q9JHU4	0	3	0.6612	0	1	1	687.671	2061	2061	0.08	5e-05	HCD (High Energy Collision Dissociation)	MS2	19.8133	60	112.522	50610	20181019_Cowley_Brain_09.raw	F9		1.83	0	1.834e-06	372922	112.32
		FALSE	High	Sequest HT (A2)	Unambiguous	[R].cLGSLFSMLHQAcR.[N]	C1(Carbamidomethyl); C13(Carbamidomethyl)	1	1	Q9JHU4	Q9JHU4	0	3	0.8327	0	1	1	560.598	1679.78	1679.78	-0.83	-0.00047	HCD (High Energy Collision Dissociation)	MS2	6.08803	60	112.044	50343	20181019_Cowley_Brain_09.raw	F9		2.69	0	3.218e-11	197315	112.14
		FALSE	High	Sequest HT (A2)	Unambiguous	[K].MDLEKPNYIVPDYMPVVYDK.[L]		1	1	Q9JHU4	Q9JHU4	0	3	0.8135	0	1	1	810.397	2429.18	2429.18	0.39	0.00031	HCD (High Energy Collision Dissociation)	MS2	67.6891	60	112.229	50450	20181019_Cowley_Brain_09.raw	F9		1.93	0	2.31e-09	566310	112.07
		FALSE	High	Sequest HT (A2)	Unambiguous	[R].EWTDGLFTHVLR.[K]		1	1	Q9JHU4	Q9JHU4	0	2	0.592	0	1	1	737.377	1473.75	1473.75	-1.31	-0.00097	HCD (High Energy Collision Dissociation)	MS2	46.9516	60	110.655	49532	20181019_Cowley_Brain_09.raw	F9		1.74	0	2.033e-07	411293	110.67
		FALSE	High	Sequest HT (A2)	Unambiguous	[K].INMLVIELK.[S]		1	1	Q9JHU4	Q9JHU4	0	2	0.6514	0	1	1	536.825	1072.64	1072.64	-0.22	-0.00012	HCD (High Energy Collision Dissociation)	MS2	42.2415	60	110.538	49461	20181019_Cowley_Brain_09.raw	F9		1.75	0	5.55e-05	330450	110.36
		FALSE	High	Sequest HT (A2)	Unambiguous	[R].EWTDGLFTHVLR.[K]		1	1	Q9JHU4	Q9JHU4	0	3	0.6075	0	1	1	491.921	1473.75	1473.75	-0.52	-0.00025	HCD (High Energy Collision Dissociation)	MS2	7.79954	60	110.732	49577	20181019_Cowley_Brain_09.raw	F9		2.65	0	1.832e-09	559907	110.65
		FALSE	High	Sequest HT (A2)	Unambiguous	[K].INMLVIELK.[S]		1	1	Q9JHU4	Q9JHU4	0	2	0.6284	0	1	1	536.825	1072.64	1072.64	0.01	1e-05	HCD (High Energy Collision Dissociation)	MS2	31.6886	60	110.209	49263	20181019_Cowley_Brain_09.raw	F9		1.83	0	2.341e-06	330450	110.36
		FALSE	High	Sequest HT (A2)	Unambiguous	[K].VTDFGDKVEDPTFLNQLQSGVNR.[W]		1	1	Q9JHU4	Q9JHU4	1	3	0.7855	0	1	1	860.43	2579.28	2579.27	1.19	0.00102	HCD (High Energy Collision Dissociation)	MS2	17.2278	60	105.491	46496	20181019_Cowley_Brain_09.raw	F9		3.59	0	2.718e-09	1.451e+06	105.68
		FALSE	High	Sequest HT (A2)	Unambiguous	[K].EALELTDTGLLSGSEER.[V]		1	1	Q9JHU4	Q9JHU4	0	2	0.738	0	1	1	910.445	1819.88	1819.89	-4.54	-0.00414	HCD (High Energy Collision Dissociation)	MS2	8.27181	60	101.291	44022	20181019_Cowley_Brain_09.raw	F9		1.87	0	1.016e-07	507016	101.56
		FALSE	High	Sequest HT (A2)	Unambiguous	[R].SAcDTVDTWLDDTAK.[G]	C3(Carbamidomethyl)	1	1	Q9JHU4	Q9JHU4	0	2	0.4932	0	1	1	849.37	1697.73	1697.73	0.46	0.00039	HCD (High Energy Collision Dissociation)	MS2	37.1701	60	101.645	44224	20181019_Cowley_Brain_09.raw	F9		0.73	0	1.706e-06	700755	101.85
		FALSE	High	Sequest HT (A2)	Unambiguous	[R].SAcDTVDTWLDDTAK.[G]	C3(Carbamidomethyl)	1	1	Q9JHU4	Q9JHU4	0	2	0.6415	0	1	1	849.369	1697.73	1697.73	-0.4	-0.00034	HCD (High Energy Collision Dissociation)	MS2	36.615	60	101.628	44214	20181019_Cowley_Brain_09.raw	F9		1.59	0	5.684e-07	700755	101.85
		FALSE	High	Sequest HT (A2)	Unambiguous	[R].TTDLLTDWEK.[T]		1	1	Q9JHU4	Q9JHU4	0	2	0.6861	0	1	1	611.303	1221.6	1221.6	-0.49	-0.0003	HCD (High Energy Collision Dissociation)	MS2	19.9181	60	100.685	43681	20181019_Cowley_Brain_09.raw	F9		2.74	0	4.216e-07	715321	100.6
		FALSE	High	Sequest HT (A2)	Unambiguous	[R].VTFVNFTVTR.[S]		1	1	Q9JHU4	Q9JHU4	0	2	0.6157	0	1	1	592.327	1183.65	1183.65	-0.47	-0.00028	HCD (High Energy Collision Dissociation)	MS2	47.0711	60	98.1816	42231	20181019_Cowley_Brain_09.raw	F9		2.42	0	2.751e-05	865615	98.16
		FALSE	High	Sequest HT (A2)	Unambiguous	[R].IMFEVQDLK.[Y]		1	1	Q9JHU4	Q9JHU4	0	2	0.5534	0	1	1	561.797	1122.59	1122.59	-0.31	-0.00017	HCD (High Energy Collision Dissociation)	MS2	23.5729	60	98.3437	42324	20181019_Cowley_Brain_09.raw	F9		2.06	0	1.324e-05	380557	98.24
		FALSE	High	Sequest HT (A2)	Unambiguous	[R].ITNQVIYLNPPIEEcR.[Y]	C15(Carbamidomethyl)	1	1	Q9JHU4	Q9JHU4	0	2	0.75	0	1	1	980.004	1959	1959	0.43	0.00042	HCD (High Energy Collision Dissociation)	MS2	0	60	98.2188	42253	20181019_Cowley_Brain_09.raw	F9		1.28	0	3.019e-05	320043	97.74
		FALSE	High	Sequest HT (A2)	Unambiguous	[K].VAAPDVVVPTLDTVR.[H]		1	1	Q9JHU4	Q9JHU4	0	2	0.7155	0	1	1	776.441	1551.87	1551.87	0.43	0.00033	HCD (High Energy Collision Dissociation)	MS2	13.3379	60	99.3243	42889	20181019_Cowley_Brain_09.raw	F9		2.39	0	5.783e-07	978384	99.25
		FALSE	High	Sequest HT (A2)	Unambiguous	[R].NTISLLVAGLKK.[E]		1	1	Q9JHU4	Q9JHU4	1	2	0.7083	0	1	1	628.901	1256.79	1256.79	0.85	0.00054	HCD (High Energy Collision Dissociation)	MS2	43.8424	60	99.7269	43125	20181019_Cowley_Brain_09.raw	F9		1.2	0	5.65e-05	101652	99.77
		FALSE	High	Sequest HT (A2)	Unambiguous	[K].VAAPDVVVPTLDTVR.[H]		1	1	Q9JHU4	Q9JHU4	0	2	0.6176	0	1	1	776.441	1551.87	1551.87	0.11	9e-05	HCD (High Energy Collision Dissociation)	MS2	33.6117	60	98.9771	42688	20181019_Cowley_Brain_09.raw	F9		1.36	0	0.000104	978384	99.25
		FALSE	High	Sequest HT (A2)	Unambiguous	[R].YKEEYAVLISEAQAIK.[A]		1	1	Q9JHU4	Q9JHU4	1	3	0.5367	0	1	1	619	1854.98	1854.98	-0.04	-3e-05	HCD (High Energy Collision Dissociation)	MS2	23.2082	60	104.834	46099	20181019_Cowley_Brain_09.raw	F9		2.18	0	4.841e-05	860132	104.92
		FALSE	High	Sequest HT (A2)	Unambiguous	[R].SAcDTVDTWLDDTAK.[G]	C3(Carbamidomethyl)	1	1	Q9JHU4	Q9JHU4	0	2	0.8039	0	1	1	849.371	1697.73	1697.73	1.18	0.001	HCD (High Energy Collision Dissociation)	MS2	32.9569	60	101.998	44432	20181019_Cowley_Brain_09.raw	F9		2.04	0	6.429e-10	700755	101.85
		FALSE	High	Sequest HT (A2)	Unambiguous	[K].GTVGEPTYDAEFQHFLR.[G]		1	1	Q9JHU4	Q9JHU4	0	3	0.8017	0	1	1	656.314	1966.93	1966.93	-0.4	-0.00026	HCD (High Energy Collision Dissociation)	MS2	6.99763	60	102.865	44934	20181019_Cowley_Brain_09.raw	F9		3.63	0	3.043e-12	831932	102.78
		FALSE	High	Sequest HT (A2)	Unambiguous	[R].VQVALEELQDLK.[G]		1	1	Q9JHU4	Q9JHU4	0	2	0.689	0	1	1	692.888	1384.77	1384.77	0.15	0.0001	HCD (High Energy Collision Dissociation)	MS2	30.9413	60	103.013	45022	20181019_Cowley_Brain_09.raw	F9		2.99	0	1.164e-08	1386605	103.21
		FALSE	High	Sequest HT (A2)	Unambiguous	[R].HVPVVYVDYPGPASLTQIYGTFNR.[A]		1	1	Q9JHU4	Q9JHU4	0	3	0.8492	0	1	1	898.463	2693.37	2693.37	0.28	0.00025	HCD (High Energy Collision Dissociation)	MS2	8.65635	60	123.209	56716	20181019_Cowley_Brain_09.raw	F9		3.98	0	7.086e-12	786833	123.15
		FALSE	High	Sequest HT (A2)	Unambiguous	[K].ASVVTLPVYLNFTR.[A]		1	1	Q9JHU4	Q9JHU4	0	2	0.6111	0	1	1	790.446	1579.88	1579.88	0.14	0.00011	HCD (High Energy Collision Dissociation)	MS2	23.7617	60	123.917	57120	20181019_Cowley_Brain_09.raw	F9		1.62	0	8.103e-05	698429	123.76
		FALSE	High	Sequest HT (A2)	Unambiguous	[K].WAIAQLNYADMLK.[R]		1	1	Q9JHU4	Q9JHU4	0	2	0.8439	0	1	1	768.898	1536.79	1536.79	0.18	0.00014	HCD (High Energy Collision Dissociation)	MS2	51.9775	60	123.768	57031	20181019_Cowley_Brain_09.raw	F9		1.73	0	5.887e-06	712594	124
		FALSE	High	Sequest HT (A2)	Unambiguous	[K].WAIAQLNYADMLK.[R]		1	1	Q9JHU4	Q9JHU4	0	2	0.8075	0	1	1	768.898	1536.79	1536.79	-0.07	-5e-05	HCD (High Energy Collision Dissociation)	MS2	6.76759	60	124.108	57232	20181019_Cowley_Brain_09.raw	F9		2.39	0	9.622e-10	712594	124
		FALSE	High	Sequest HT (A2)	Unambiguous	[R].TLHTTASNWLHLIPQTLSPLK.[R]		1	1	Q9JHU4	Q9JHU4	0	3	0.5481	0	1	1	791.109	2371.31	2371.31	-0.26	-0.0002	HCD (High Energy Collision Dissociation)	MS2	43.0691	60	121.316	55633	20181019_Cowley_Brain_09.raw	F9		1.35	0	2.774e-05	299735	121.34
		FALSE	High	Sequest HT (A2)	Unambiguous	[K].SRQELEQHSVDTASTSDAVTFITYVQSLK.[R]		1	1	Q9JHU4	Q9JHU4	1	4	0.7143	0	1	1	810.907	3240.61	3240.6	1.19	0.00096	HCD (High Energy Collision Dissociation)	MS2	10.86	60	122.188	56130	20181019_Cowley_Brain_09.raw	F9		2.03	0	7.663e-07	609041	122.39
		FALSE	High	Sequest HT (A2)	Unambiguous	[K].VNFLPEIITLSK.[E]		1	1	Q9JHU4	Q9JHU4	0	2	0.5625	0	1	1	687.405	1373.8	1373.8	-0.22	-0.00015	HCD (High Energy Collision Dissociation)	MS2	1.84219	60	128.174	59423	20181019_Cowley_Brain_09.raw	F9		1.92	0	3.463e-06	861945	128.13
		FALSE	High	Sequest HT (A2)	Unambiguous	[R].ILDDDTIITTLENLKR.[E]		1	1	Q9JHU4	Q9JHU4	1	3	0.7561	0	1	1	625.013	1873.03	1873.03	-1.15	-0.00072	HCD (High Energy Collision Dissociation)	MS2	0	60	126.766	58664	20181019_Cowley_Brain_09.raw	F9		2.05	0	5.878e-07	783573	126.7
		FALSE	High	Sequest HT (A2)	Unambiguous	[R].YPLIIDPSGQATEFIMNEYKDR.[K]		1	1	Q9JHU4	Q9JHU4	1	3	0.7732	0	1	1	867.426	2600.26	2600.27	-2.79	-0.00242	HCD (High Energy Collision Dissociation)	MS2	72.2684	60	126.695	58628	20181019_Cowley_Brain_09.raw	F9		3.13	0	4.343e-09	431359	126.63
		FALSE	High	Sequest HT (A2)	Unambiguous	[K].NIHVcLGGLFVPEAYITATR.[Q]	C5(Carbamidomethyl)	1	1	Q9JHU4	Q9JHU4	0	3	0.822	0	1	1	744.392	2231.16	2231.16	-0.66	-0.00049	HCD (High Energy Collision Dissociation)	MS2	47.9914	60	126.096	58304	20181019_Cowley_Brain_09.raw	F9		1.91	0	7.234e-06	549328	126.32
		FALSE	High	Sequest HT (A2)	Unambiguous	[K].QTDVLQQLSIQMANAK.[F]		1	1	Q9JHU4	Q9JHU4	0	2	0.7416	0	1	1	894.471	1787.93	1787.93	1.16	0.00104	HCD (High Energy Collision Dissociation)	MS2	28.8412	60	115.386	52251	20181019_Cowley_Brain_09.raw	F9		2.09	0	7.22e-06	349934	115.24
		FALSE	High	Sequest HT (A2)	Unambiguous	[R].HEALLYTWLAEHKPLVLcGPPGSGK.[T]	C18(Carbamidomethyl)	1	1	Q9JHU4	Q9JHU4	0	4	0.7938	0	1	1	694.118	2773.45	2773.45	0.46	0.00032	HCD (High Energy Collision Dissociation)	MS2	23.5363	60	114.96	52009	20181019_Cowley_Brain_09.raw	F9		4.51	0	1.441e-10	1.1294e+06	114.85
		FALSE	High	Sequest HT (A2)	Unambiguous	[K].ATSIDPNTYITWIDK.[Y]		1	1	Q9JHU4	Q9JHU4	0	2	0.5	0	1	1	869.439	1737.87	1737.87	0.63	0.00055	HCD (High Energy Collision Dissociation)	MS2	34.2412	60	115.879	52529	20181019_Cowley_Brain_09.raw	F9		0.8	0	0.0001139	357006	115.79
		FALSE	High	Sequest HT (A2)	Unambiguous	[R].HEALLYTWLAEHKPLVLcGPPGSGK.[T]	C18(Carbamidomethyl)	1	1	Q9JHU4	Q9JHU4	0	3	0.5833	0	1	1	925.154	2773.45	2773.45	-0.75	-0.00069	HCD (High Energy Collision Dissociation)	MS2	34.7437	60	114.701	51862	20181019_Cowley_Brain_09.raw	F9		0.72	0	5.989e-05	184402	114.9
		FALSE	High	Sequest HT (A2)	Unambiguous	[R].EVWNTYELDLVNYQNK.[C]		1	1	Q9JHU4	Q9JHU4	0	2	0.5946	0	1	1	1014.49	2027.97	2027.97	0.55	0.00056	HCD (High Energy Collision Dissociation)	MS2	7.89352	60	113.389	51099	20181019_Cowley_Brain_09.raw	F9		0.74	0	2.024e-05	651215	113.63
		FALSE	High	Sequest HT (A2)	Unambiguous	[R].HEALLYTWLAEHKPLVLcGPPGSGK.[T]	C18(Carbamidomethyl)	1	1	Q9JHU4	Q9JHU4	0	4	0.7785	0	1	1	694.118	2773.45	2773.45	-0.42	-0.00029	HCD (High Energy Collision Dissociation)	MS2	40.1578	60	114.623	51815	20181019_Cowley_Brain_09.raw	F9		3.07	0	4.972e-09	1.1294e+06	114.85
		FALSE	High	Sequest HT (A2)	Unambiguous	[R].NTISLLVAGLK.[K]		1	1	Q9JHU4	Q9JHU4	0	2	0.4184	0	1	1	564.853	1128.7	1128.7	0.29	0.00016	HCD (High Energy Collision Dissociation)	MS2	0	60	114.277	51617	20181019_Cowley_Brain_09.raw	F9		2.39	0	1.92e-06	792570	114.17
		FALSE	High	Sequest HT (A2)	Unambiguous	[R].EVWNTYELDLVNYQNK.[C]		1	1	Q9JHU4	Q9JHU4	0	2	0.8276	0	1	1	1014.49	2027.97	2027.97	0.55	0.00056	HCD (High Energy Collision Dissociation)	MS2	11.6932	60	113.742	51305	20181019_Cowley_Brain_09.raw	F9		2.32	0	5.373e-09	651215	113.63
		FALSE	High	Sequest HT (A2)	Unambiguous	[R].MLSAVSQQVQcIQEALR.[E]	C11(Carbamidomethyl)	1	1	Q9JHU4	Q9JHU4	0	2	0.8182	0	1	1	981.002	1961	1960.99	1.09	0.00107	HCD (High Energy Collision Dissociation)	MS2	0	60	119.443	54569	20181019_Cowley_Brain_09.raw	F9		3.96	0	1.648e-13	562375	119.37
		FALSE	High	Sequest HT (A2)	Unambiguous	[K].VLQLYQITQINHGLMMVGPSGSGK.[S]		1	1	Q9JHU4	Q9JHU4	0	3	0.75	0	1	1	857.786	2571.34	2571.34	-0.03	-2e-05	HCD (High Energy Collision Dissociation)	MS2	50.306	60	117.115	53242	20181019_Cowley_Brain_09.raw	F9		1.36	0	1.557e-06	234747	117.18
		FALSE	High	Sequest HT (A2)	Unambiguous	[K].LNTQEIFDDWAR.[K]		1	1	Q9JHU4	Q9JHU4	0	2	0.7409	0	1	1	754.361	1507.71	1507.72	-1.87	-0.00141	HCD (High Energy Collision Dissociation)	MS2	24.9831	60	116.667	52980	20181019_Cowley_Brain_09.raw	F9		3.01	0	2.981e-08	849406	116.79
		FALSE	High	Sequest HT (A2)	Unambiguous	[K].LNTQEIFDDWAR.[K]		1	1	Q9JHU4	Q9JHU4	0	2	0.7095	0	1	1	754.362	1507.72	1507.72	-0.01	-1e-05	HCD (High Energy Collision Dissociation)	MS2	28.6537	60	117.008	53181	20181019_Cowley_Brain_09.raw	F9		2.41	0	2.594e-08	849406	116.79
		FALSE	High	Sequest HT (A2)	Unambiguous	[K].SPLVMDVLNIQGVQR.[S]		1	1	Q9JHU4	Q9JHU4	0	2	0.8554	0	1	1	834.959	1668.91	1668.91	-0.02	-1e-05	HCD (High Energy Collision Dissociation)	MS2	23.0815	60	118.466	54006	20181019_Cowley_Brain_09.raw	F9		4.01	0	2.383e-13	701176	118.5
		FALSE	High	Sequest HT (A2)	Unambiguous	[K].SPLVMDVLNIQGVQR.[S]		1	1	Q9JHU4	Q9JHU4	0	2	0.6835	0	1	1	834.959	1668.91	1668.91	0.43	0.00036	HCD (High Energy Collision Dissociation)	MS2	9.54427	60	118.122	53806	20181019_Cowley_Brain_09.raw	F9		0.79	0	5.168e-07	701176	118.5
		FALSE	High	Sequest HT (A2)	Unambiguous	[R].IQFVGAcNPPTDPGR.[K]	C7(Carbamidomethyl)	1	1	Q9JHU4	Q9JHU4	0	2	0.7925	0	1	1	814.896	1628.78	1628.78	-0.04	-3e-05	HCD (High Energy Collision Dissociation)	MS2	7.93998	60	74.1601	28692	20181019_Cowley_Brain_09.raw	F9		1.59	0	3.267e-09	693758	74.16
		FALSE	High	Sequest HT (A2)	Unambiguous	[R].QYASYEFVQR.[L]		1	1	Q9JHU4	Q9JHU4	0	2	0.715	0	1	1	645.809	1290.61	1290.61	-0.38	-0.00025	HCD (High Energy Collision Dissociation)	MS2	34.1812	60	73.5063	28330	20181019_Cowley_Brain_09.raw	F9		1.93	0	3.871e-06	573697	73.7
		FALSE	High	Sequest HT (A2)	Unambiguous	[R].QYASYEFVQR.[L]		1	1	Q9JHU4	Q9JHU4	0	2	0.748	0	1	1	645.809	1290.61	1290.61	0.09	6e-05	HCD (High Energy Collision Dissociation)	MS2	28.8744	60	73.847	28521	20181019_Cowley_Brain_09.raw	F9		2.5	0	4.531e-07	573697	73.7
		FALSE	High	Sequest HT (A2)	Unambiguous	[K].TLMAQSIYGGR.[V]		1	1	Q9JHU4	Q9JHU4	0	2	0.6099	0	1	1	598.808	1196.61	1196.61	-0.18	-0.00011	HCD (High Energy Collision Dissociation)	MS2	61.9278	60	75.3036	29324	20181019_Cowley_Brain_09.raw	F9		2.23	0	6.732e-05	596037	75.35
		FALSE	High	Sequest HT (A2)	Unambiguous	[R].YQVGVHYELTEEEK.[F]		1	1	Q9JHU4	Q9JHU4	0	3	0.5429	0	1	1	575.278	1723.82	1723.82	0.98	0.00056	HCD (High Energy Collision Dissociation)	MS2	39.6589	60	71.8012	27389	20181019_Cowley_Brain_09.raw	F9		1.75	0	2.281e-05	133456	71.9
		FALSE	High	Sequest HT (A2)	Unambiguous	[R].EAIVNScVFVHQTLHQANAR.[L]	C7(Carbamidomethyl)	1	1	Q9JHU4	Q9JHU4	0	3	0.7204	0	1	1	765.387	2294.15	2294.15	-0.19	-0.00014	HCD (High Energy Collision Dissociation)	MS2	8.44465	60	79.0271	31366	20181019_Cowley_Brain_09.raw	F9		3.97	0	2.169e-13	834600	78.9
		FALSE	High	Sequest HT (A2)	Unambiguous	[R].LScLPAFK.[D]	C3(Carbamidomethyl)	1	1	Q9JHU4	Q9JHU4	0	2	0.724	0	1	1	468.254	935.502	935.502	-0.25	-0.00012	HCD (High Energy Collision Dissociation)	MS2	0	60	80.5235	32208	20181019_Cowley_Brain_09.raw	F9		1.92	0	7.003e-05	488442	80.51
		FALSE	High	Sequest HT (A2)	Unambiguous	[K].YTGEDFDEDLR.[T]		1	1	Q9JHU4	Q9JHU4	0	2	0.8836	0	1	1	680.288	1359.57	1359.57	-0.18	-0.00012	HCD (High Energy Collision Dissociation)	MS2	48.8326	60	76.9622	30228	20181019_Cowley_Brain_09.raw	F9		1.46	0	1.868e-07	456689	77.14
		FALSE	High	Sequest HT (A2)	Unambiguous	[K].YTGEDFDEDLR.[T]		1	1	Q9JHU4	Q9JHU4	0	2	0.9322	0	1	1	680.288	1359.57	1359.57	-0.9	-0.00061	HCD (High Energy Collision Dissociation)	MS2	25.4028	60	77.3015	30408	20181019_Cowley_Brain_09.raw	F9		1.77	0	1.573e-06	456689	77.14
		FALSE	High	Sequest HT (A2)	Unambiguous	[K].EGTEAWEAAMK.[R]		1	1	Q9JHU4	Q9JHU4	0	2	0.4968	0	1	1	611.774	1222.54	1222.54	0.2	0.00012	HCD (High Energy Collision Dissociation)	MS2	71.9622	60	77.1439	30325	20181019_Cowley_Brain_09.raw	F9		1.55	0	2.217e-05	292507	77.26
		FALSE	High	Sequest HT (A2)	Unambiguous	[R].TVENIKDPLFR.[F]		1	1	Q9JHU4	Q9JHU4	1	3	0.6632	0	1	1	444.582	1331.73	1331.73	-0.38	-0.00017	HCD (High Energy Collision Dissociation)	MS2	8.42171	60	77.5719	30553	20181019_Cowley_Brain_09.raw	F9		1.9	0	1.724e-05	902743	77.69
		FALSE	High	Sequest HT (A2)	Unambiguous	[K].EIVLSAGSTPK.[I]		1	1	Q9JHU4	Q9JHU4	0	2	0.3077	0	1	1	551.311	1101.62	1101.62	0.48	0.00026	HCD (High Energy Collision Dissociation)	MS2	62.5205	60	60.9988	21735	20181019_Cowley_Brain_09.raw	F9		2.34	0	4.568e-05	634672	60.83
		FALSE	High	Sequest HT (A2)	Unambiguous	[R].SIPLDEGEDEAQR.[R]		1	1	Q9JHU4	Q9JHU4	0	2	0.8783	0	1	1	729.839	1458.67	1458.67	0.16	0.00012	HCD (High Energy Collision Dissociation)	MS2	18.7092	60	60.7589	21616	20181019_Cowley_Brain_09.raw	F9		2.3	0	8.87e-08	482599	60.71
		FALSE	High	Sequest HT (A2)	Unambiguous	[K].KYEFGESDLR.[S]		1	1	Q9JHU4	Q9JHU4	1	2	0.6809	0	1	1	622.301	1243.6	1243.6	-0.05	-3e-05	HCD (High Energy Collision Dissociation)	MS2	16.6023	60	63.7012	23115	20181019_Cowley_Brain_09.raw	F9		2.82	0	1.187e-05	851976	63.67
		FALSE	High	Sequest HT (A2)	Unambiguous	[K].YATLATVSR.[C]		1	1	Q9JHU4	Q9JHU4	0	2	0.7897	0	1	1	491.272	981.537	981.536	0.21	0.0001	HCD (High Energy Collision Dissociation)	MS2	36.424	60	57.5228	19968	20181019_Cowley_Brain_09.raw	F9		2.14	0	4.191e-06	633203	57.67
		FALSE	High	Sequest HT (A2)	Unambiguous	[R].AATSPALFNR.[C]		1	1	Q9JHU4	Q9JHU4	0	2	0.6206	0	1	1	524.283	1047.56	1047.56	-0.1	-5e-05	HCD (High Energy Collision Dissociation)	MS2	33.691	60	65.2129	23909	20181019_Cowley_Brain_09.raw	F9		2.53	0	3.088e-05	805303	65.33
		FALSE	High	Sequest HT (A2)	Unambiguous	[R].FTQDTQPHYIYSPR.[E]		1	1	Q9JHU4	Q9JHU4	0	3	0.5892	0	1	1	584.95	1752.83	1752.83	0.13	8e-05	HCD (High Energy Collision Dissociation)	MS2	51.1223	60	64.3595	23463	20181019_Cowley_Brain_09.raw	F9		1.85	0	3.068e-05	844435	64.68
		FALSE	High	Sequest HT (A2)	Unambiguous	[R].LGGSPFGPAGTGK.[T]		1	1	Q9JHU4	Q9JHU4	0	2	0.5186	0	1	1	573.301	1145.59	1145.59	-0.02	-1e-05	HCD (High Energy Collision Dissociation)	MS2	23.9553	60	64.9211	23760	20181019_Cowley_Brain_09.raw	F9		2.95	0	1.61e-07	1.00401e+06	64.86
		FALSE	High	Sequest HT (A2)	Unambiguous	[R].FTQDTQPHYIYSPR.[E]		1	1	Q9JHU4	Q9JHU4	0	3	0.7981	0	1	1	584.95	1752.83	1752.83	0.24	0.00014	HCD (High Energy Collision Dissociation)	MS2	2.2221	60	64.7025	23643	20181019_Cowley_Brain_09.raw	F9		3.17	0	3.126e-09	844435	64.68
		FALSE	High	Sequest HT (A2)	Unambiguous	[R].VLLTTQGVDMISK.[M]		1	1	Q9JHU4	Q9JHU4	0	2	0.829	0	1	1	702.892	1404.78	1404.78	-0.1	-7e-05	HCD (High Energy Collision Dissociation)	MS2	20.5747	60	92.5776	39003	20181019_Cowley_Brain_09.raw	F9		3.1	0	1.388e-09	846433	92.48
		FALSE	High	Sequest HT (A2)	Unambiguous	[K].IQGLTVEQAEAVVR.[L]		1	1	Q9JHU4	Q9JHU4	0	2	0.8193	0	1	1	756.923	1512.84	1512.84	0.08	6e-05	HCD (High Energy Collision Dissociation)	MS2	48.2727	60	92.7513	39105	20181019_Cowley_Brain_09.raw	F9		2.49	0	6.729e-09	1.4265e+06	92.91
		FALSE	High	Sequest HT (A2)	Unambiguous	[R].VLLTTQGVDMISK.[M]		1	1	Q9JHU4	Q9JHU4	0	2	0.6389	0	1	1	702.892	1404.78	1404.78	0.07	5e-05	HCD (High Energy Collision Dissociation)	MS2	40.8485	60	92.2285	38806	20181019_Cowley_Brain_09.raw	F9		1.08	0	5.431e-05	846433	92.48
		FALSE	High	Sequest HT (A2)	Unambiguous	[R].LAETVFNFQEK.[V]		1	1	Q9JHU4	Q9JHU4	0	2	0.625	0	1	1	663.34	1325.67	1325.67	-0.24	-0.00016	HCD (High Energy Collision Dissociation)	MS2	12.233	60	93.5485	39572	20181019_Cowley_Brain_09.raw	F9		2.56	0	2.908e-07	957513	93.61
		FALSE	High	Sequest HT (A2)	Unambiguous	[K].EFGPVVIDYGK.[V]		1	1	Q9JHU4	Q9JHU4	0	2	0.5307	0	1	1	612.319	1223.63	1223.63	0.02	1e-05	HCD (High Energy Collision Dissociation)	MS2	41.0194	60	93.137	39331	20181019_Cowley_Brain_09.raw	F9		2.28	0	5.236e-05	1.06714e+06	93.17
		FALSE	High	Sequest HT (A2)	Unambiguous	[K].IQGLTVEQAEAVVR.[L]		1	1	Q9JHU4	Q9JHU4	0	2	0.7454	0	1	1	756.923	1512.84	1512.84	-0.16	-0.00012	HCD (High Energy Collision Dissociation)	MS2	39.0247	60	93.1325	39328	20181019_Cowley_Brain_09.raw	F9		2.16	0	9.56e-06	1.4265e+06	92.91
		FALSE	High	Sequest HT (A2)	Unambiguous	[K].FGQMLGSNMTEFHSQISK.[S]		1	1	Q9JHU4	Q9JHU4	0	3	0.689	0	1	1	681.32	2041.95	2041.95	-0.48	-0.00033	HCD (High Energy Collision Dissociation)	MS2	5.03808	60	91.3534	38299	20181019_Cowley_Brain_09.raw	F9		2.09	0	3.912e-09	405642	91.24
		FALSE	High	Sequest HT (A2)	Unambiguous	[K].FGQMLGSNMTEFHSQISK.[S]		1	1	Q9JHU4	Q9JHU4	0	3	0.8103	0	1	1	681.32	2041.94	2041.95	-1.29	-0.00088	HCD (High Energy Collision Dissociation)	MS2	22.3922	60	91.0082	38101	20181019_Cowley_Brain_09.raw	F9		1.74	0	4.891e-06	405642	91.24
		FALSE	High	Sequest HT (A2)	Unambiguous	[K].VDDLLIIEEK.[I]		1	1	Q9JHU4	Q9JHU4	0	2	0.6318	0	1	1	593.831	1186.66	1186.66	-0.91	-0.00054	HCD (High Energy Collision Dissociation)	MS2	33.6177	60	96.8036	41440	20181019_Cowley_Brain_09.raw	F9		2.01	0	2.235e-06	778791	97.07
		FALSE	High	Sequest HT (A2)	Unambiguous	[R].ITNQVIYLNPPIEEcR.[Y]	C15(Carbamidomethyl)	1	1	Q9JHU4	Q9JHU4	0	2	0.8033	0	1	1	980.005	1959	1959	1.12	0.00109	HCD (High Energy Collision Dissociation)	MS2	43.6794	60	97.65	41924	20181019_Cowley_Brain_09.raw	F9		1.83	0	1.205e-05	320043	97.74
		FALSE	High	Sequest HT (A2)	Unambiguous	[R].WTDENIDMVALK.[H]		1	1	Q9JHU4	Q9JHU4	0	2	0.6268	0	1	1	717.851	1434.69	1434.69	0.45	0.00032	HCD (High Energy Collision Dissociation)	MS2	16.0878	60	97.8329	42028	20181019_Cowley_Brain_09.raw	F9		1.42	0	1.45e-06	565803	98.03
		FALSE	High	Sequest HT (A2)	Unambiguous	[K].VDDLLIIEEK.[I]		1	1	Q9JHU4	Q9JHU4	0	2	0.6688	0	1	1	593.832	1186.66	1186.66	0.33	0.00019	HCD (High Energy Collision Dissociation)	MS2	47.4174	60	97.1412	41635	20181019_Cowley_Brain_09.raw	F9		3.2	0	1.692e-07	778791	97.07
		FALSE	High	Sequest HT (A2)	Unambiguous	[R].cYLTMTQALEAR.[L]	C1(Carbamidomethyl)	1	1	Q9JHU4	Q9JHU4	0	2	0.5581	0	1	1	728.85	1456.69	1456.69	0.16	0.00012	HCD (High Energy Collision Dissociation)	MS2	43.3191	60	94.4276	40081	20181019_Cowley_Brain_09.raw	F9		2.15	0	1.223e-07	508329	94.57
		FALSE	High	Sequest HT (A2)	Unambiguous	[K].NYMSNPSYNYEIVNR.[A]		1	1	Q9JHU4	Q9JHU4	0	2	0.8095	0	1	1	932.42	1863.83	1863.83	-0.11	-0.00011	HCD (High Energy Collision Dissociation)	MS2	14.8448	60	83.797	34009	20181019_Cowley_Brain_09.raw	F9		1.89	0	6.56e-06	498678	83.99
		FALSE	High	Sequest HT (A2)	Unambiguous	[K].NYMSNPSYNYEIVNR.[A]		1	1	Q9JHU4	Q9JHU4	0	2	0.8639	0	1	1	932.421	1863.83	1863.83	0.86	0.0008	HCD (High Energy Collision Dissociation)	MS2	0	60	84.1403	34200	20181019_Cowley_Brain_09.raw	F9		2.94	0	1.992e-11	498678	83.99
		FALSE	High	Sequest HT (A2)	Unambiguous	[R].SSLQSQcLNEVLK.[A]	C7(Carbamidomethyl)	1	1	Q9JHU4	Q9JHU4	0	2	0.6277	0	1	1	753.385	1505.76	1505.76	0.47	0.00035	HCD (High Energy Collision Dissociation)	MS2	42.0207	60	83.4565	33824	20181019_Cowley_Brain_09.raw	F9		1.88	0	5.281e-07	800808	83.37
		FALSE	High	Sequest HT (A2)	Unambiguous	[K].FLSDPQVHTVLVER.[S]		1	1	Q9JHU4	Q9JHU4	0	3	0.785	0	1	1	547.298	1639.88	1639.88	-0.19	-0.0001	HCD (High Energy Collision Dissociation)	MS2	17.3156	52.854	81.9044	32972	20181019_Cowley_Brain_09.raw	F9		3.21	0	2.095e-09	911855	81.84
		FALSE	High	Sequest HT (A2)	Unambiguous	[R].KLEHLITELVHQR.[D]		1	1	Q9JHU4	Q9JHU4	1	3	0.5911	0	1	1	539.314	1615.93	1615.93	-0.2	-0.00011	HCD (High Energy Collision Dissociation)	MS2	46.4845	60	82.0628	33053	20181019_Cowley_Brain_09.raw	F9		2.47	0	2.848e-08	863224	82.29
		FALSE	High	Sequest HT (A2)	Unambiguous	[K].DYIPVDQEELR.[D]		1	1	Q9JHU4	Q9JHU4	0	2	0.676	0	1	1	688.839	1376.67	1376.67	0.6	0.00041	HCD (High Energy Collision Dissociation)	MS2	15.3203	60	82.0362	33038	20181019_Cowley_Brain_09.raw	F9		2.5	0	1.295e-06	652375	82.02
		FALSE	High	Sequest HT (A2)	Unambiguous	[R].KLEHLITELVHQR.[D]		1	1	Q9JHU4	Q9JHU4	1	3	0.7685	0	1	1	539.314	1615.93	1615.93	0.13	7e-05	HCD (High Energy Collision Dissociation)	MS2	7.83905	60	82.4065	33229	20181019_Cowley_Brain_09.raw	F9		4.06	0	3.908e-14	863224	82.29
		FALSE	High	Sequest HT (A2)	Unambiguous	[R].QDLADVVQVcEGK.[K]	C10(Carbamidomethyl)	1	1	Q9JHU4	Q9JHU4	0	2	0.6602	0	1	1	730.856	1460.7	1460.7	-0.43	-0.00031	HCD (High Energy Collision Dissociation)	MS2	21.1679	60	82.3394	33195	20181019_Cowley_Brain_09.raw	F9		2.06	0	9.142e-08	565619	82.53
		FALSE	High	Sequest HT (A2)	Unambiguous	[R].TPNGVVLAPVQLGK.[W]		1	1	Q9JHU4	Q9JHU4	0	2	0.8195	0	1	1	696.914	1392.82	1392.82	-0.22	-0.00016	HCD (High Energy Collision Dissociation)	MS2	52.2548	60	88.4981	36669	20181019_Cowley_Brain_09.raw	F9		2.77	0	1.374e-09	561195	88.34
		FALSE	High	Sequest HT (A2)	Unambiguous	[K].LcDEQLSSQSHYDFGLR.[A]	C2(Carbamidomethyl)	1	1	Q9JHU4	Q9JHU4	0	3	0.6914	0	1	1	685.646	2054.92	2054.92	-0.78	-0.00053	HCD (High Energy Collision Dissociation)	MS2	32.3042	60	85.3082	34851	20181019_Cowley_Brain_09.raw	F9		3.37	0	1.732e-10	739230	85.43
		FALSE	High	Sequest HT (A2)	Unambiguous	[K].LcDEQLSSQSHYDFGLR.[A]	C2(Carbamidomethyl)	1	1	Q9JHU4	Q9JHU4	0	3	0.6581	0	1	1	685.646	2054.92	2054.92	0.11	8e-05	HCD (High Energy Collision Dissociation)	MS2	30.5932	60	85.6513	35043	20181019_Cowley_Brain_09.raw	F9		2.34	0	1.017e-08	739230	85.43
		FALSE	High	Sequest HT (A2)	Unambiguous	[R].QELEQHSVDTASTSDAVTFITYVQSLK.[R]		1	1	Q9JHU4	Q9JHU4	0	3	0.771	0	1	1	999.828	2997.47	2997.47	0.34	0.00034	HCD (High Energy Collision Dissociation)	MS2	6.24447	60	129.629	60229	20181019_Cowley_Brain_09.raw	F9		1.31	0	1.857e-07	369975	129.55
		FALSE	High	Sequest HT (A2)	Unambiguous	[K].VAAPDVVVPTLDTVR.[H]		1	1	Q9JHU4	Q9JHU4	0	2	0.764	0	1	1	776.441	1551.87	1551.87	0.3	0.00023	HCD (High Energy Collision Dissociation)	MS2	15.7651	60	99.293	41102	20181019_Cowley_Brain_10.raw	F10		2.5	0	4.945e-08	748242	99.23
		FALSE	High	Sequest HT (A2)	Unambiguous	[K].EALELTDTGLLSGSEER.[V]		1	1	Q9JHU4	Q9JHU4	0	2	0.8056	0	1	1	910.449	1819.89	1819.89	-0.77	-0.0007	HCD (High Energy Collision Dissociation)	MS2	16.3138	60	101.328	42223	20181019_Cowley_Brain_10.raw	F10		2.16	0	3.905e-09	405155	101.52
		FALSE	High	Sequest HT (A2)	Unambiguous	[R].TTDLLTDWEK.[T]		1	1	Q9JHU4	Q9JHU4	0	2	0.6388	0	1	1	611.303	1221.6	1221.6	-0.23	-0.00014	HCD (High Energy Collision Dissociation)	MS2	15.4384	60	100.694	41882	20181019_Cowley_Brain_10.raw	F10		2.27	0	8.845e-06	551791	100.6
		FALSE	High	Sequest HT (A2)	Unambiguous	[R].NVAQYNANHPDFPMQIEQLER.[Y]		1	1	Q9JHU4	Q9JHU4	0	3	0.5189	0	1	1	838.733	2514.18	2514.18	0.5	0.00042	HCD (High Energy Collision Dissociation)	MS2	25.1581	60	100.317	41663	20181019_Cowley_Brain_10.raw	F10		1.06	0	0.0001094	442371	100.52
		FALSE	High	Sequest HT (A2)	Unambiguous	[R].NVAQYNANHPDFPMQIEQLER.[Y]		1	1	Q9JHU4	Q9JHU4	0	3	0.7778	0	1	1	838.732	2514.18	2514.18	-0.08	-7e-05	HCD (High Energy Collision Dissociation)	MS2	23.1629	60	100.678	41873	20181019_Cowley_Brain_10.raw	F10		1.62	0	6.071e-05	442371	100.52
		FALSE	High	Sequest HT (A2)	Unambiguous	[R].WTDENIDMVALK.[H]		1	1	Q9JHU4	Q9JHU4	0	2	0.7356	0	1	1	717.851	1434.69	1434.69	0.41	0.00029	HCD (High Energy Collision Dissociation)	MS2	40.9275	60	98.0739	40426	20181019_Cowley_Brain_10.raw	F10		2.08	0	6.305e-08	449340	98
		FALSE	High	Sequest HT (A2)	Unambiguous	[R].VTFVNFTVTR.[S]		1	1	Q9JHU4	Q9JHU4	0	2	0.5122	0	1	1	592.327	1183.65	1183.65	-0.51	-0.0003	HCD (High Energy Collision Dissociation)	MS2	51.3917	60	98.1551	40474	20181019_Cowley_Brain_10.raw	F10		2.05	0	1.061e-05	660565	98.18
		FALSE	High	Sequest HT (A2)	Unambiguous	[R].LFLTMEINPK.[V]		1	1	Q9JHU4	Q9JHU4	0	2	0.6349	0	1	1	603.333	1205.66	1205.66	-0.78	-0.00047	HCD (High Energy Collision Dissociation)	MS2	5.08934	60	105.605	44607	20181019_Cowley_Brain_10.raw	F10		1.89	0	6.289e-06	180176	105.67
		FALSE	High	Sequest HT (A2)	Unambiguous	[R].YKEEYAVLISEAQAIK.[A]		1	1	Q9JHU4	Q9JHU4	1	3	0.6805	0	1	1	619	1854.98	1854.98	-0.18	-0.00011	HCD (High Energy Collision Dissociation)	MS2	15.3597	60	104.919	44223	20181019_Cowley_Brain_10.raw	F10		2.66	0	2.88e-06	540194	104.89
		FALSE	High	Sequest HT (A2)	Unambiguous	[R].SAcDTVDTWLDDTAK.[G]	C3(Carbamidomethyl)	1	1	Q9JHU4	Q9JHU4	0	2	0.8354	0	1	1	849.37	1697.73	1697.73	-0.23	-0.00019	HCD (High Energy Collision Dissociation)	MS2	29.7243	60	101.974	42584	20181019_Cowley_Brain_10.raw	F10		2.43	0	2.131e-09	565809	101.9
		FALSE	High	Sequest HT (A2)	Unambiguous	[R].SAcDTVDTWLDDTAK.[G]	C3(Carbamidomethyl)	1	1	Q9JHU4	Q9JHU4	0	2	0.7449	0	1	1	849.369	1697.73	1697.73	-0.44	-0.00038	HCD (High Energy Collision Dissociation)	MS2	36.4351	60	101.618	42380	20181019_Cowley_Brain_10.raw	F10		0.98	0	1.572e-05	565809	101.9
		FALSE	High	Sequest HT (A2)	Unambiguous	[K].SLLQALNEVK.[G]		1	1	Q9JHU4	Q9JHU4	0	2	0.6034	0	1	1	557.827	1114.65	1114.65	-0.03	-2e-05	HCD (High Energy Collision Dissociation)	MS2	22.6344	60	101.624	42384	20181019_Cowley_Brain_10.raw	F10		1.74	0	3.431e-06	969284	101.9
		FALSE	High	Sequest HT (A2)	Unambiguous	[R].VQVALEELQDLK.[G]		1	1	Q9JHU4	Q9JHU4	0	2	0.7098	0	1	1	692.888	1384.77	1384.77	-0.24	-0.00017	HCD (High Energy Collision Dissociation)	MS2	42.6827	60	103.272	43311	20181019_Cowley_Brain_10.raw	F10		3.17	0	3.383e-08	974298	103.17
		FALSE	High	Sequest HT (A2)	Unambiguous	[K].GTVGEPTYDAEFQHFLR.[G]		1	1	Q9JHU4	Q9JHU4	0	3	0.7	0	1	1	656.315	1966.93	1966.93	0.3	0.0002	HCD (High Energy Collision Dissociation)	MS2	28.8248	60	102.571	42918	20181019_Cowley_Brain_10.raw	F10		1.5	0	1.141e-06	536038	102.75
		FALSE	High	Sequest HT (A2)	Unambiguous	[R].AWTQVLLGQAEDK.[A]		1	1	Q9JHU4	Q9JHU4	0	2	0.6364	0	1	1	729.883	1458.76	1458.76	-0.34	-0.00025	HCD (High Energy Collision Dissociation)	MS2	14.5192	60	102.502	42878	20181019_Cowley_Brain_10.raw	F10		1.54	0	1.182e-05
		FALSE	High	Sequest HT (A2)	Unambiguous	[R].VQVALEELQDLK.[G]		1	1	Q9JHU4	Q9JHU4	0	2	0.6791	0	1	1	692.887	1384.77	1384.77	-1.12	-0.00078	HCD (High Energy Collision Dissociation)	MS2	65.4969	60	102.921	43112	20181019_Cowley_Brain_10.raw	F10		2.68	0	1.399e-08	974298	103.17
		FALSE	High	Sequest HT (A2)	Unambiguous	[R].LLLIQAFRPDR.[L]		1	1	Q9JHU4	Q9JHU4	0	3	0.3543	0	1	1	447.938	1341.8	1341.8	-0.04	-2e-05	HCD (High Energy Collision Dissociation)	MS2	5.80641	60	102.775	43030	20181019_Cowley_Brain_10.raw	F10		1.75	0	0.0001061	421534	102.68
		FALSE	High	Sequest HT (A2)	Unambiguous	[K].FGQMLGSNMTEFHSQISK.[S]		1	1	Q9JHU4	Q9JHU4	0	3	0.7393	0	1	1	681.321	2041.95	2041.95	0.34	0.00023	HCD (High Energy Collision Dissociation)	MS2	17.6151	60	91.4	36724	20181019_Cowley_Brain_10.raw	F10		2.11	0	3.423e-09	350435	91.26
		FALSE	High	Sequest HT (A2)	Unambiguous	[K].FGQMLGSNMTEFHSQISK.[S]		1	1	Q9JHU4	Q9JHU4	0	3	0.759	0	1	1	681.32	2041.95	2041.95	-0.83	-0.00056	HCD (High Energy Collision Dissociation)	MS2	72.3889	60	91.055	36534	20181019_Cowley_Brain_10.raw	F10		1.95	0	1.273e-08	350435	91.26
		FALSE	High	Sequest HT (A2)	Unambiguous	[R].VLLTTQGVDMISK.[M]		1	1	Q9JHU4	Q9JHU4	0	2	0.7971	0	1	1	702.892	1404.78	1404.78	-0.02	-1e-05	HCD (High Energy Collision Dissociation)	MS2	18.719	60	92.5585	37372	20181019_Cowley_Brain_10.raw	F10		2.76	0	2.388e-09	655362	92.45
		FALSE	High	Sequest HT (A2)	Unambiguous	[K].IQGLTVEQAEAVVR.[L]		1	1	Q9JHU4	Q9JHU4	0	2	1	0	1	1	756.923	1512.84	1512.84	0	0	HCD (High Energy Collision Dissociation)	MS2	44.3438	60	92.7546	37481	20181019_Cowley_Brain_10.raw	F10		2.34	0	1.37e-06	972816	92.94
		FALSE	High	Sequest HT (A2)	Unambiguous	[R].TPNGVVLAPVQLGK.[W]		1	1	Q9JHU4	Q9JHU4	0	2	0.8134	0	1	1	696.914	1392.82	1392.82	0.15	0.00011	HCD (High Energy Collision Dissociation)	MS2	51.7584	60	88.3039	35003	20181019_Cowley_Brain_10.raw	F10		2.09	0	1.304e-08	386198	88.37
		FALSE	High	Sequest HT (A2)	Unambiguous	[K].VDDLLIIEEK.[I]		1	1	Q9JHU4	Q9JHU4	0	2	0.6408	0	1	1	593.832	1186.66	1186.66	0.08	5e-05	HCD (High Energy Collision Dissociation)	MS2	7.16175	60	97.1314	39903	20181019_Cowley_Brain_10.raw	F10		2.84	0	1.452e-07	594521	97.06
		FALSE	High	Sequest HT (A2)	Unambiguous	[R].LAETVFNFQEK.[V]		1	1	Q9JHU4	Q9JHU4	0	2	0.5061	0	1	1	663.34	1325.67	1325.67	-0.07	-5e-05	HCD (High Energy Collision Dissociation)	MS2	22.8858	60	93.6683	37994	20181019_Cowley_Brain_10.raw	F10		2.47	0	7.419e-06	677754	93.61
		FALSE	High	Sequest HT (A2)	Unambiguous	[K].EFGPVVIDYGK.[V]		1	1	Q9JHU4	Q9JHU4	0	2	0.5886	0	1	1	612.319	1223.63	1223.63	-0.38	-0.00024	HCD (High Energy Collision Dissociation)	MS2	39.0802	60	93.0402	37641	20181019_Cowley_Brain_10.raw	F10		1.75	0	0.0001196	709370	93.14
		FALSE	High	Sequest HT (A2)	Unambiguous	[K].IQGLTVEQAEAVVR.[L]		1	1	Q9JHU4	Q9JHU4	0	2	0.8044	0	1	1	756.923	1512.84	1512.84	0.48	0.00036	HCD (High Energy Collision Dissociation)	MS2	46.0515	60	93.0921	37670	20181019_Cowley_Brain_10.raw	F10		2.71	0	3.919e-09	972816	92.94
		FALSE	High	Sequest HT (A2)	Unambiguous	[K].VFEEDALSWEDK.[L]		1	1	Q9JHU4	Q9JHU4	0	2	0.7473	0	1	1	734.335	1467.66	1467.66	-1.33	-0.00098	HCD (High Energy Collision Dissociation)	MS2	19.1903	60	95.0057	38736	20181019_Cowley_Brain_10.raw	F10		1.86	0	1.52e-05	522873	95.26
		FALSE	High	Sequest HT (A2)	Unambiguous	[R].cYLTMTQALEAR.[L]	C1(Carbamidomethyl)	1	1	Q9JHU4	Q9JHU4	0	2	0.4828	0	1	1	728.849	1456.69	1456.69	-0.69	-0.0005	HCD (High Energy Collision Dissociation)	MS2	25.3932	60	94.4089	38404	20181019_Cowley_Brain_10.raw	F10		2.03	0	2.578e-06	377153	94.58
		FALSE	High	Sequest HT (A2)	Unambiguous	[K].SPLVMDVLNIQGVQR.[S]		1	1	Q9JHU4	Q9JHU4	0	2	0.6622	0	1	1	834.958	1668.91	1668.91	-0.33	-0.00027	HCD (High Energy Collision Dissociation)	MS2	34.5274	60	118.212	51178	20181019_Cowley_Brain_10.raw	F10		0.74	0	1.078e-06	439910	118.5
		FALSE	High	Sequest HT (A2)	Unambiguous	[K].SPLVMDVLNIQGVQR.[S]		1	1	Q9JHU4	Q9JHU4	0	2	0.8084	0	1	1	834.959	1668.91	1668.91	0.77	0.00064	HCD (High Energy Collision Dissociation)	MS2	14.4829	60	118.583	51366	20181019_Cowley_Brain_10.raw	F10		3.08	0	1.35e-10	439910	118.5
		FALSE	High	Sequest HT (A2)	Unambiguous	[K].SPLVMDVLNIQGVQR.[S]		1	1	Q9JHU4	Q9JHU4	0	2	0.6965	0	1	1	834.958	1668.91	1668.91	-0.25	-0.00021	HCD (High Energy Collision Dissociation)	MS2	62.3516	60	118.641	51391	20181019_Cowley_Brain_10.raw	F10		2.01	0	1.588e-08	439910	118.5
		FALSE	High	Sequest HT (A2)	Unambiguous	[R].MLSAVSQQVQcIQEALR.[E]	C11(Carbamidomethyl)	1	1	Q9JHU4	Q9JHU4	0	2	0.7067	0	1	1	981.001	1960.99	1960.99	0.09	9e-05	HCD (High Energy Collision Dissociation)	MS2	3.78328	60	119.44	51786	20181019_Cowley_Brain_10.raw	F10		2.08	0	4.075e-08	235687	119.4
		FALSE	High	Sequest HT (A2)	Unambiguous	[K].LNTQEIFDDWAR.[K]		1	1	Q9JHU4	Q9JHU4	0	2	0.79	0	1	1	754.362	1507.72	1507.72	-0.69	-0.00052	HCD (High Energy Collision Dissociation)	MS2	22.4461	60	116.633	50349	20181019_Cowley_Brain_10.raw	F10		2.19	0	1.305e-07	493885	116.76
		FALSE	High	Sequest HT (A2)	Unambiguous	[R].QLIAQVMLYSQGFR.[T]		1	1	Q9JHU4	Q9JHU4	0	2	0.6429	0	1	1	827.443	1653.88	1653.88	0.57	0.00047	HCD (High Energy Collision Dissociation)	MS2	21.6728	60	124.287	54122	20181019_Cowley_Brain_10.raw	F10		0.7	0	3.284e-06	131673	124.4
		FALSE	High	Sequest HT (A2)	Unambiguous	[R].ILDDDTIITTLENLKR.[E]		1	1	Q9JHU4	Q9JHU4	1	3	0.7919	0	1	1	625.013	1873.02	1873.03	-1.74	-0.00109	HCD (High Energy Collision Dissociation)	MS2	20.9444	60	126.852	55229	20181019_Cowley_Brain_10.raw	F10		2.21	0	7.925e-06	351029	126.72
		FALSE	High	Sequest HT (A2)	Unambiguous	[K].NIHVcLGGLFVPEAYITATR.[Q]	C5(Carbamidomethyl)	1	1	Q9JHU4	Q9JHU4	0	3	0.7688	0	1	1	744.393	2231.16	2231.16	-0.16	-0.00012	HCD (High Energy Collision Dissociation)	MS2	28.0441	60	126.341	54994	20181019_Cowley_Brain_10.raw	F10		1.86	0	8.986e-07	97162.5	126.42
		FALSE	High	Sequest HT (A2)	Unambiguous	[R].YPLIIDPSGQATEFIMNEYKDR.[K]		1	1	Q9JHU4	Q9JHU4	1	3	0.7706	0	1	1	867.43	2600.27	2600.27	1.53	0.00132	HCD (High Energy Collision Dissociation)	MS2	22.0947	60	126.729	55167	20181019_Cowley_Brain_10.raw	F10		1.09	0	3.548e-05	247135	126.64
		FALSE	High	Sequest HT (A2)	Unambiguous	[R].HVPVVYVDYPGPASLTQIYGTFNR.[A]		1	1	Q9JHU4	Q9JHU4	0	3	0.8397	0	1	1	898.462	2693.37	2693.37	0.21	0.00019	HCD (High Energy Collision Dissociation)	MS2	10.1972	60	123.195	53589	20181019_Cowley_Brain_10.raw	F10		3.12	0	1.626e-11	384795	123.27
		FALSE	High	Sequest HT (A2)	Unambiguous	[K].SRQELEQHSVDTASTSDAVTFITYVQSLK.[R]		1	1	Q9JHU4	Q9JHU4	1	4	0.7851	0	1	1	810.907	3240.61	3240.6	1.38	0.00112	HCD (High Energy Collision Dissociation)	MS2	10.3055	60	122.424	53222	20181019_Cowley_Brain_10.raw	F10		2.42	0	4.066e-09	294202	122.37
		FALSE	High	Sequest HT (A2)	Unambiguous	[R].EWTDGLFTHVLR.[K]		1	1	Q9JHU4	Q9JHU4	0	3	0.4459	0	1	1	491.921	1473.75	1473.75	-0.49	-0.00024	HCD (High Energy Collision Dissociation)	MS2	23.2236	60	110.448	47186	20181019_Cowley_Brain_10.raw	F10		1.57	0	4.347e-07	306917	110.65
		FALSE	High	Sequest HT (A2)	Unambiguous	[R].QALVAIFTHLR.[K]		1	1	Q9JHU4	Q9JHU4	0	2	0.7036	0	1	1	634.877	1268.75	1268.75	0.13	8e-05	HCD (High Energy Collision Dissociation)	MS2	63.9523	60	108.029	45902	20181019_Cowley_Brain_10.raw	F10		2.53	0	6.654e-08	376265	107.86
		FALSE	High	Sequest HT (A2)	Unambiguous	[K].FNYGFEYLGVQDK.[L]		1	1	Q9JHU4	Q9JHU4	0	2	0.8242	0	1	1	790.376	1579.74	1579.74	1.05	0.00083	HCD (High Energy Collision Dissociation)	MS2	36.9925	60	106.697	45206	20181019_Cowley_Brain_10.raw	F10		1.65	0	4.7e-07	500117	106.91
		FALSE	High	Sequest HT (A2)	Unambiguous	[K].TKPVTGNLRPEEALQALTIYEGK.[F]		1	1	Q9JHU4	Q9JHU4	0	4	0.6281	0	1	1	632.848	2528.37	2528.37	-0.41	-0.00026	HCD (High Energy Collision Dissociation)	MS2	33.775	60	105.998	44823	20181019_Cowley_Brain_10.raw	F10		2.42	0	2.56e-06	354369	105.89
		FALSE	High	Sequest HT (A2)	Unambiguous	[K].WQALLVQIR.[K]		1	1	Q9JHU4	Q9JHU4	0	2	0.6027	0	1	1	563.84	1126.67	1126.67	-0.57	-0.00032	HCD (High Energy Collision Dissociation)	MS2	46.8141	60	107.102	45424	20181019_Cowley_Brain_10.raw	F10		2.19	0	2.016e-06	347679	107.19
		FALSE	High	Sequest HT (A2)	Unambiguous	[R].GMLHQDHITFAMLLAR.[I]		1	1	Q9JHU4	Q9JHU4	0	3	0.584	0	1	1	618.655	1853.95	1853.95	-0.37	-0.00023	HCD (High Energy Collision Dissociation)	MS2	31.7608	60	106.883	45307	20181019_Cowley_Brain_10.raw	F10		1.25	0	3.977e-05	59644.1	106.96
		FALSE	High	Sequest HT (A2)	Unambiguous	[R].EVWNTYELDLVNYQNK.[C]		1	1	Q9JHU4	Q9JHU4	0	2	0.7622	0	1	1	1014.49	2027.97	2027.97	0.51	0.00051	HCD (High Energy Collision Dissociation)	MS2	38.235	60	113.765	48898	20181019_Cowley_Brain_10.raw	F10		1.64	0	2.554e-07	351368	113.62
		FALSE	High	Sequest HT (A2)	Unambiguous	[R].NTISLLVAGLK.[K]		1	1	Q9JHU4	Q9JHU4	0	2	0.4769	0	1	1	564.853	1128.7	1128.7	-0.62	-0.00035	HCD (High Energy Collision Dissociation)	MS2	0	60	114.234	49152	20181019_Cowley_Brain_10.raw	F10		1.95	0	2.014e-06	421862	114.11
		FALSE	High	Sequest HT (A2)	Unambiguous	[R].HEALLYTWLAEHKPLVLcGPPGSGK.[T]	C18(Carbamidomethyl)	1	1	Q9JHU4	Q9JHU4	0	4	0.7778	0	1	1	694.118	2773.45	2773.45	0.24	0.00017	HCD (High Energy Collision Dissociation)	MS2	22.0949	60	115.016	49563	20181019_Cowley_Brain_10.raw	F10		4.23	0	1.969e-10	443598	114.93
		FALSE	High	Sequest HT (A2)	Unambiguous	[K].AVDDLNLHSYSNLPIWVNK.[L]		1	1	Q9JHU4	Q9JHU4	0	3	0.6241	0	1	1	733.379	2198.12	2198.12	-0.11	-8e-05	HCD (High Energy Collision Dissociation)	MS2	32.628	60	111.527	47765	20181019_Cowley_Brain_10.raw	F10		1.41	0	2.822e-05	582337	111.65
		FALSE	High	Sequest HT (A2)	Unambiguous	[R].EWTDGLFTHVLR.[K]		1	1	Q9JHU4	Q9JHU4	0	3	0.3506	0	1	1	491.921	1473.75	1473.75	0.19	0.0001	HCD (High Energy Collision Dissociation)	MS2	12.055	60	110.794	47370	20181019_Cowley_Brain_10.raw	F10		1.74	0	3.569e-07	306917	110.65
		FALSE	High	Sequest HT (A2)	Unambiguous	[R].HYLDFINHYANLFHEK.[R]		1	1	Q9JHU4	Q9JHU4	0	4	0.692	0	1	1	516.005	2061	2061	-0.03	-2e-05	HCD (High Energy Collision Dissociation)	MS2	1.47806	60	112.461	48241	20181019_Cowley_Brain_10.raw	F10		2.5	0	2.085e-07	432626	112.33
		FALSE	High	Sequest HT (A2)	Unambiguous	[K].MDLEKPNYIVPDYMPVVYDK.[L]		1	1	Q9JHU4	Q9JHU4	0	3	0.5556	0	1	1	810.397	2429.18	2429.18	0.04	4e-05	HCD (High Energy Collision Dissociation)	MS2	15.2361	60	111.934	47981	20181019_Cowley_Brain_10.raw	F10		0.54	0	2.641e-05	352797	112.12
		FALSE	High	Sequest HT (A2)	Unambiguous	[K].MDLEKPNYIVPDYMPVVYDK.[L]		1	1	Q9JHU4	Q9JHU4	0	3	0.7807	0	1	1	810.396	2429.17	2429.18	-0.86	-0.0007	HCD (High Energy Collision Dissociation)	MS2	5.07005	60	112.271	48154	20181019_Cowley_Brain_10.raw	F10		1.14	0	8.951e-05	352797	112.12
		FALSE	High	Sequest HT (A2)	Unambiguous	[R].cLGSLFSMLHQAcR.[N]	C1(Carbamidomethyl); C13(Carbamidomethyl)	1	1	Q9JHU4	Q9JHU4	0	3	0.6727	0	1	1	560.599	1679.78	1679.78	0.98	0.00055	HCD (High Energy Collision Dissociation)	MS2	13.0529	60	112.085	48058	20181019_Cowley_Brain_10.raw	F10		1.65	0	2.935e-06	140011	112.19
		FALSE	High	Sequest HT (A2)	Unambiguous	[K].RAPVIDADKPVSSQLR.[V]		1	1	Q9JHU4	Q9JHU4	1	3	0.7366	0	1	1	584.664	1751.98	1751.98	-0.02	-1e-05	HCD (High Energy Collision Dissociation)	MS2	14.4967	60	56.673	18695	20181019_Cowley_Brain_10.raw	F10		2.62	0	9.147e-05	478731	56.57
		FALSE	High	Sequest HT (A2)	Unambiguous	[K].QLQNISQAAASGGAK.[E]		1	1	Q9JHU4	Q9JHU4	0	2	0.7216	0	1	1	722.382	1443.76	1443.76	1.51	0.00109	HCD (High Energy Collision Dissociation)	MS2	21.0947	60	52.3319	16736	20181019_Cowley_Brain_10.raw	F10		2.73	0	6e-10	654764	52.48
		FALSE	High	Sequest HT (A2)	Unambiguous	[K].VPQIEVETHK.[V]		1	1	Q9JHU4	Q9JHU4	0	2	0.581	0	1	1	590.322	1179.64	1179.64	0.25	0.00015	HCD (High Energy Collision Dissociation)	MS2	25.0624	60	51.1924	16238	20181019_Cowley_Brain_10.raw	F10		1.79	0	5.966e-05	418716	51.09
		FALSE	High	Sequest HT (A2)	Unambiguous	[K].HLLPVETQR.[F]		1	1	Q9JHU4	Q9JHU4	0	2	0.7281	0	1	1	546.812	1092.62	1092.62	0.06	3e-05	HCD (High Energy Collision Dissociation)	MS2	19.5476	60	54.2104	17575	20181019_Cowley_Brain_10.raw	F10		2.17	0	0.0001008	637836	54.17
		FALSE	High	Sequest HT (A2)	Unambiguous	[R].LGGSPFGPAGTGK.[T]		1	1	Q9JHU4	Q9JHU4	0	2	0.5311	0	1	1	573.301	1145.59	1145.59	-0.05	-3e-05	HCD (High Energy Collision Dissociation)	MS2	27.3661	60	64.9309	22755	20181019_Cowley_Brain_10.raw	F10		2.73	0	1.344e-07	731806	64.82
		FALSE	High	Sequest HT (A2)	Unambiguous	[R].FTQDTQPHYIYSPR.[E]		1	1	Q9JHU4	Q9JHU4	0	3	0.773	0	1	1	584.949	1752.83	1752.83	-0.21	-0.00012	HCD (High Energy Collision Dissociation)	MS2	2.04354	60	64.7481	22665	20181019_Cowley_Brain_10.raw	F10		2.82	0	4.234e-07	661061	64.65
		FALSE	High	Sequest HT (A2)	Unambiguous	[R].LGGSPFGPAGTGK.[T]		1	1	Q9JHU4	Q9JHU4	0	2	0.5221	0	1	1	573.301	1145.59	1145.59	-0.79	-0.00045	HCD (High Energy Collision Dissociation)	MS2		60	64.5924	22584	20181019_Cowley_Brain_10.raw	F10		2.26	0	6.95e-05	731806	64.82
		FALSE	High	Sequest HT (A2)	Unambiguous	[R].AATSPALFNR.[C]		1	1	Q9JHU4	Q9JHU4	0	2	0.6148	0	1	1	524.283	1047.56	1047.56	0.23	0.00012	HCD (High Energy Collision Dissociation)	MS2	40.9024	60	65.2013	22883	20181019_Cowley_Brain_10.raw	F10		2.57	0	2.681e-05	597011	65.29
		FALSE	High	Sequest HT (A2)	Unambiguous	[R].FTQDTQPHYIYSPR.[E]		1	1	Q9JHU4	Q9JHU4	0	3	0.7173	0	1	1	584.949	1752.83	1752.83	-0.31	-0.00018	HCD (High Energy Collision Dissociation)	MS2	42.906	60	64.4079	22492	20181019_Cowley_Brain_10.raw	F10		1.91	0	1.548e-05	661061	64.65
		FALSE	High	Sequest HT (A2)	Unambiguous	[K].KYEFGESDLR.[S]		1	1	Q9JHU4	Q9JHU4	1	2	0.6604	0	1	1	622.301	1243.59	1243.6	-0.66	-0.00041	HCD (High Energy Collision Dissociation)	MS2	14.9597	60	63.6543	22113	20181019_Cowley_Brain_10.raw	F10		2.68	0	1.8e-05
		FALSE	High	Sequest HT (A2)	Unambiguous	[K].EIVLSAGSTPK.[I]		1	1	Q9JHU4	Q9JHU4	0	2	0.3784	0	1	1	551.311	1101.61	1101.62	-0.19	-0.00011	HCD (High Energy Collision Dissociation)	MS2	50.185	60	60.9873	20769	20181019_Cowley_Brain_10.raw	F10		2.22	0	7.478e-05	509665	60.86
		FALSE	High	Sequest HT (A2)	Unambiguous	[R].SIPLDEGEDEAQR.[R]		1	1	Q9JHU4	Q9JHU4	0	2	0.8077	0	1	1	729.839	1458.67	1458.67	0.32	0.00024	HCD (High Energy Collision Dissociation)	MS2	6.41099	60	60.748	20653	20181019_Cowley_Brain_10.raw	F10		2.08	0	8.568e-07	345220	60.77
		FALSE	High	Sequest HT (A2)	Unambiguous	[K].DHLYGTLDPNTR.[E]		1	1	Q9JHU4	Q9JHU4	0	2	0.6471	0	1	1	701.341	1401.68	1401.68	-0.29	-0.0002	HCD (High Energy Collision Dissociation)	MS2	37.4001	60	62.4913	21516	20181019_Cowley_Brain_10.raw	F10		1.53	0	1.798e-05	341499	62.82
		FALSE	High	Sequest HT (A2)	Unambiguous	[R].VDNEFDQR.[L]		1	1	Q9JHU4	Q9JHU4	0	2	0.3395	0	1	1	511.73	1022.45	1022.45	-0.24	-0.00012	HCD (High Energy Collision Dissociation)	MS2	38.292	60	43.3925	13058	20181019_Cowley_Brain_10.raw	F10		2.71	0	8.693e-05	614661	43.4
		FALSE	High	Sequest HT (A2)	Unambiguous	[R].TEYLSNADER.[L]		1	1	Q9JHU4	Q9JHU4	0	2	0.7208	0	1	1	599.273	1197.54	1197.54	0.42	0.00025	HCD (High Energy Collision Dissociation)	MS2	15.5366	60	48.2714	14996	20181019_Cowley_Brain_10.raw	F10		2.4	0	2.709e-06	572517	48.37
		FALSE	High	Sequest HT (A2)	Unambiguous	[K].VQYPQSQAcK.[M]	C9(Carbamidomethyl)	1	1	Q9JHU4	Q9JHU4	0	2	0.5231	0	1	1	604.79	1208.57	1208.57	0.06	4e-05	HCD (High Energy Collision Dissociation)	MS2	40.2621	60	36.2358	10288	20181019_Cowley_Brain_10.raw	F10		1.95	0	5.799e-05	432427	36.1
		FALSE	High	Sequest HT (A2)	Unambiguous	[K].TPVSITEHPK.[I]		1	1	Q9JHU4	Q9JHU4	0	2	0.5625	0	1	1	554.804	1108.6	1108.6	0.05	3e-05	HCD (High Energy Collision Dissociation)	MS2	34.7504	60	39.6306	11617	20181019_Cowley_Brain_10.raw	F10		2.08	0	8.636e-05	530435	39.53
		FALSE	High	Sequest HT (A2)	Unambiguous	[K].DYIPVDQEELR.[D]		1	1	Q9JHU4	Q9JHU4	0	2	0.7525	0	1	1	688.838	1376.67	1376.67	-0.03	-2e-05	HCD (High Energy Collision Dissociation)	MS2	14.9512	60	82.0872	31633	20181019_Cowley_Brain_10.raw	F10		1.98	0	1.028e-05	517739	82.04
		FALSE	High	Sequest HT (A2)	Unambiguous	[R].KLEHLITELVHQR.[D]		1	1	Q9JHU4	Q9JHU4	1	3	0.7838	0	1	1	539.314	1615.93	1615.93	-0.09	-5e-05	HCD (High Energy Collision Dissociation)	MS2	5.49198	60	82.4148	31800	20181019_Cowley_Brain_10.raw	F10		4.81	0	1.24e-12	594385	82.33
		FALSE	High	Sequest HT (A2)	Unambiguous	[K].DYIPVDQEELR.[D]		1	1	Q9JHU4	Q9JHU4	0	2	0.6074	0	1	1	688.839	1376.67	1376.67	1.48	0.00102	HCD (High Energy Collision Dissociation)	MS2	69.3337	60	82.4258	31806	20181019_Cowley_Brain_10.raw	F10		1.35	0	4.865e-05	517739	82.04
		FALSE	High	Sequest HT (A2)	Unambiguous	[K].FLSDPQVHTVLVER.[S]		1	1	Q9JHU4	Q9JHU4	0	3	0.7222	0	1	1	547.298	1639.88	1639.88	-0.64	-0.00035	HCD (High Energy Collision Dissociation)	MS2	27.5249	60	81.9627	31572	20181019_Cowley_Brain_10.raw	F10		2.7	0	4.291e-08	622024	81.86
		FALSE	High	Sequest HT (A2)	Unambiguous	[R].SELEEQQMHLNVGLR.[K]		1	1	Q9JHU4	Q9JHU4	0	3	0.7474	0	1	1	594.965	1782.88	1782.88	-0.51	-0.0003	HCD (High Energy Collision Dissociation)	MS2	54.0413	60	82.5937	31893	20181019_Cowley_Brain_10.raw	F10		1.94	0	2.88e-06	173021	82.73
		FALSE	High	Sequest HT (A2)	Unambiguous	[R].QPQGHLLLIGVSGAGK.[T]		1	1	Q9JHU4	Q9JHU4	0	3	0.517	0	1	1	525.638	1574.9	1574.9	-0.36	-0.00019	HCD (High Energy Collision Dissociation)	MS2	34.5481	60	81.801	31490	20181019_Cowley_Brain_10.raw	F10		1.76	0	1.584e-05	298150	82.01
		FALSE	High	Sequest HT (A2)	Unambiguous	[R].QDLADVVQVcEGK.[K]	C10(Carbamidomethyl)	1	1	Q9JHU4	Q9JHU4	0	2	0.7	0	1	1	730.857	1460.71	1460.7	0.74	0.00054	HCD (High Energy Collision Dissociation)	MS2	69.3762	60	82.6237	31909	20181019_Cowley_Brain_10.raw	F10		2.2	0	5.51e-08	428118	82.54
		FALSE	High	Sequest HT (A2)	Unambiguous	[R].EAIVNScVFVHQTLHQANAR.[L]	C7(Carbamidomethyl)	1	1	Q9JHU4	Q9JHU4	0	3	0.5792	0	1	1	765.387	2294.15	2294.15	-0.22	-0.00017	HCD (High Energy Collision Dissociation)	MS2	15.3501	60	79.0498	30007	20181019_Cowley_Brain_10.raw	F10		2.59	0	2.064e-11	537686	78.93
		FALSE	High	Sequest HT (A2)	Unambiguous	[K].NYMSNPSYNYEIVNR.[A]		1	1	Q9JHU4	Q9JHU4	0	2	0.7518	0	1	1	932.42	1863.83	1863.83	-0.24	-0.00022	HCD (High Energy Collision Dissociation)	MS2	0	60	84.1535	32732	20181019_Cowley_Brain_10.raw	F10		1.37	0	2.004e-05	436239	83.99
		FALSE	High	Sequest HT (A2)	Unambiguous	[R].NLHVVFTMNPSSEGLKDR.[A]		1	1	Q9JHU4	Q9JHU4	1	3	0.6644	0	1	1	682.014	2044.03	2044.03	-0.44	-0.0003	HCD (High Energy Collision Dissociation)	MS2	14.4114	60	84.0449	32669	20181019_Cowley_Brain_10.raw	F10		1.46	0	5.852e-06	114580	84.16
		FALSE	High	Sequest HT (A2)	Unambiguous	[K].LcDEQLSSQSHYDFGLR.[A]	C2(Carbamidomethyl)	1	1	Q9JHU4	Q9JHU4	0	3	0.6846	0	1	1	685.646	2054.92	2054.92	-0.58	-0.0004	HCD (High Energy Collision Dissociation)	MS2	12.8605	60	85.6161	33522	20181019_Cowley_Brain_10.raw	F10		2.6	0	3.223e-10	496709	85.41
		FALSE	High	Sequest HT (A2)	Unambiguous	[K].LcDEQLSSQSHYDFGLR.[A]	C2(Carbamidomethyl)	1	1	Q9JHU4	Q9JHU4	0	3	0.7305	0	1	1	685.646	2054.92	2054.92	-0.49	-0.00034	HCD (High Energy Collision Dissociation)	MS2	36.5488	60	85.2788	33343	20181019_Cowley_Brain_10.raw	F10		2.82	0	4.118e-11	496709	85.41
		FALSE	High	Sequest HT (A2)	Unambiguous	[K].GKEDEGEEAASPMLQIQR.[D]		1	1	Q9JHU4	Q9JHU4	1	3	0.7033	0	1	1	663.318	1987.94	1987.94	0.06	4e-05	HCD (High Energy Collision Dissociation)	MS2	52.6014	60	72.077	26349	20181019_Cowley_Brain_10.raw	F10		1.82	0	6.263e-06	231230	71.9
		FALSE	High	Sequest HT (A2)	Unambiguous	[R].VLRPQVTAVAQQNQGEAPEPQDMK.[V]		1	1	Q9JHU4	Q9JHU4	0	3	0.8242	0	1	1	878.782	2634.33	2634.33	0.34	0.0003	HCD (High Energy Collision Dissociation)	MS2	3.61215	60	68.2726	24404	20181019_Cowley_Brain_10.raw	F10		1.82	0	1.975e-05	539515	68.16
		FALSE	High	Sequest HT (A2)	Unambiguous	[K].YTGEDFDEDLR.[T]		1	1	Q9JHU4	Q9JHU4	0	2	0.8375	0	1	1	680.289	1359.57	1359.57	0.23	0.00015	HCD (High Energy Collision Dissociation)	MS2	42.3087	60	76.9209	28891	20181019_Cowley_Brain_10.raw	F10		1.6	0	6.02e-06	324730	77.12
		FALSE	High	Sequest HT (A2)	Unambiguous	[K].YTGEDFDEDLR.[T]		1	1	Q9JHU4	Q9JHU4	0	2	0.9432	0	1	1	680.288	1359.57	1359.57	-0.22	-0.00015	HCD (High Energy Collision Dissociation)	MS2	19.7045	60	77.2719	29066	20181019_Cowley_Brain_10.raw	F10		1.76	0	2.018e-06	324730	77.12
		FALSE	High	Sequest HT (A2)	Unambiguous	[R].EAIVNScVFVHQTLHQANAR.[L]	C7(Carbamidomethyl)	1	1	Q9JHU4	Q9JHU4	0	3	0.5714	0	1	1	765.387	2294.15	2294.15	0.26	0.0002	HCD (High Energy Collision Dissociation)	MS2	0	60	78.706	29822	20181019_Cowley_Brain_10.raw	F10		2.24	0	5.908e-07	537686	78.93
		FALSE	High	Sequest HT (A2)	Unambiguous	[R].IQFVGAcNPPTDPGR.[K]	C7(Carbamidomethyl)	1	1	Q9JHU4	Q9JHU4	0	2	0.8593	0	1	1	814.896	1628.78	1628.78	-0.16	-0.00013	HCD (High Energy Collision Dissociation)	MS2	0	60	74.2487	27485	20181019_Cowley_Brain_10.raw	F10		2.7	0	1.247e-09	502680	74.23
		FALSE	High	Sequest HT (A2)	Unambiguous	[R].KFLSDPQVHTVLVER.[S]		1	1	Q9JHU4	Q9JHU4	1	3	0.3258	0	1	1	589.996	1767.97	1767.98	-0.61	-0.00036	HCD (High Energy Collision Dissociation)	MS2	40.5815	60	74.7615	27768	20181019_Cowley_Brain_10.raw	F10		0.89	0	6.85e-05	224394	74.9
		FALSE	High	Sequest HT (A2)	Unambiguous	[K].TLMAQSIYGGR.[V]		1	1	Q9JHU4	Q9JHU4	0	2	0.6507	0	1	1	598.808	1196.61	1196.61	0.18	0.00011	HCD (High Energy Collision Dissociation)	MS2	58.392	60	75.2689	28029	20181019_Cowley_Brain_10.raw	F10		2.09	0	5.706e-05	484112	75.34
		FALSE	High	Sequest HT (A2)	Unambiguous	[R].SAcDTVDTWLDDTAK.[G]	C3(Carbamidomethyl)	1	1	Q9JHU4	Q9JHU4	0	2	0.7636	0	1	1	849.37	1697.73	1697.73	0.43	0.00037	HCD (High Energy Collision Dissociation)	MS2	42.7042	60	101.938	39600	20181019_Cowley_Brain_07.raw	F7		1.65	0	1.691e-08	363327	101.83
		FALSE	High	Sequest HT (A2)	Unambiguous	[K].SLLQALNEVK.[G]		1	1	Q9JHU4	Q9JHU4	0	2	0.5812	0	1	1	557.827	1114.65	1114.65	0.49	0.00028	HCD (High Energy Collision Dissociation)	MS2	3.28202	60	102.057	39666	20181019_Cowley_Brain_07.raw	F7		2.34	0	6.414e-05	664550	101.99
		FALSE	High	Sequest HT (A2)	Unambiguous	[K].EALELTDTGLLSGSEER.[V]		1	1	Q9JHU4	Q9JHU4	0	2	0.7176	0	1	1	910.45	1819.89	1819.89	0.93	0.00085	HCD (High Energy Collision Dissociation)	MS2	21.2655	60	101.335	39275	20181019_Cowley_Brain_07.raw	F7		1.31	0	3.202e-06	306136	101.59
		FALSE	High	Sequest HT (A2)	Unambiguous	[R].VQVALEELQDLK.[G]		1	1	Q9JHU4	Q9JHU4	0	2	0.5578	0	1	1	692.887	1384.77	1384.77	-0.42	-0.00029	HCD (High Energy Collision Dissociation)	MS2	54.0032	60	102.969	40132	20181019_Cowley_Brain_07.raw	F7		1.99	0	4.573e-09	712228	103.19
		FALSE	High	Sequest HT (A2)	Unambiguous	[R].VQVALEELQDLK.[G]		1	1	Q9JHU4	Q9JHU4	0	2	0.6977	0	1	1	692.888	1384.77	1384.77	-0.16	-0.00011	HCD (High Energy Collision Dissociation)	MS2	43.6699	60	103.313	40314	20181019_Cowley_Brain_07.raw	F7		3.01	0	1.263e-08	712228	103.19
		FALSE	High	Sequest HT (A2)	Unambiguous	[K].GTVGEPTYDAEFQHFLR.[G]		1	1	Q9JHU4	Q9JHU4	0	3	0.8264	0	1	1	656.315	1966.93	1966.93	0.29	0.00019	HCD (High Energy Collision Dissociation)	MS2	7.0982	60	102.778	40032	20181019_Cowley_Brain_07.raw	F7		3.63	0	1.223e-11	375199	102.71
		FALSE	High	Sequest HT (A2)	Unambiguous	[K].VAAPDVVVPTLDTVR.[H]		1	1	Q9JHU4	Q9JHU4	0	2	0.6582	0	1	1	776.441	1551.87	1551.87	0.31	0.00024	HCD (High Energy Collision Dissociation)	MS2	13.8952	60	99.331	38274	20181019_Cowley_Brain_07.raw	F7		2.37	0	1.211e-05	570583	99.33
		FALSE	High	Sequest HT (A2)	Unambiguous	[K].FNYGFEYLGVQDK.[L]		1	1	Q9JHU4	Q9JHU4	0	2	0.7967	0	1	1	790.376	1579.74	1579.74	1.04	0.00083	HCD (High Energy Collision Dissociation)	MS2	42.5463	60	106.591	42130	20181019_Cowley_Brain_07.raw	F7		1.23	0	3.929e-06	494564	106.83
		FALSE	High	Sequest HT (A2)	Unambiguous	[K].WQALLVQIR.[K]		1	1	Q9JHU4	Q9JHU4	0	2	0.5108	0	1	1	563.84	1126.67	1126.67	0.25	0.00014	HCD (High Energy Collision Dissociation)	MS2	31.1807	60	107.095	42404	20181019_Cowley_Brain_07.raw	F7		1.86	0	1.236e-05	315086	107.18
		FALSE	High	Sequest HT (A2)	Unambiguous	[K].FNYGFEYLGVQDK.[L]		1	1	Q9JHU4	Q9JHU4	0	2	0.7778	0	1	1	790.375	1579.74	1579.74	-0.27	-0.00021	HCD (High Energy Collision Dissociation)	MS2	39.129	60	106.936	42320	20181019_Cowley_Brain_07.raw	F7		1.53	0	9.53e-07	494564	106.83
		FALSE	High	Sequest HT (A2)	Unambiguous	[R].YKEEYAVLISEAQAIK.[A]		1	1	Q9JHU4	Q9JHU4	1	3	0.5815	0	1	1	619	1854.98	1854.98	0	0	HCD (High Energy Collision Dissociation)	MS2	16.6645	60	104.872	41166	20181019_Cowley_Brain_07.raw	F7		1.84	0	5.129e-06	551184	104.87
		FALSE	High	Sequest HT (A2)	Unambiguous	[K].VTDFGDKVEDPTFLNQLQSGVNR.[W]		1	1	Q9JHU4	Q9JHU4	1	3	0.7596	0	1	1	860.43	2579.27	2579.27	0.16	0.00014	HCD (High Energy Collision Dissociation)	MS2	37.6108	60	105.75	41660	20181019_Cowley_Brain_07.raw	F7		1.83	0	2.766e-05	811687	105.57
		FALSE	High	Sequest HT (A2)	Unambiguous	[R].LFLTMEINPK.[V]		1	1	Q9JHU4	Q9JHU4	0	2	0.4878	0	1	1	603.334	1205.66	1205.66	-0.1	-6e-05	HCD (High Energy Collision Dissociation)	MS2	43.0934	60	105.568	41558	20181019_Cowley_Brain_07.raw	F7		1.64	0	9.297e-06	232919	105.59
		FALSE	High	Sequest HT (A2)	Unambiguous	[K].TKPVTGNLRPEEALQALTIYEGK.[F]		1	1	Q9JHU4	Q9JHU4	0	4	0.6299	0	1	1	632.849	2528.37	2528.37	0.14	9e-05	HCD (High Energy Collision Dissociation)	MS2	48.4869	60	105.939	41766	20181019_Cowley_Brain_07.raw	F7		1.27	0	8.371e-06	362858	105.84
		FALSE	High	Sequest HT (A2)	Unambiguous	[K].VTDFGDKVEDPTFLNQLQSGVNR.[W]		1	1	Q9JHU4	Q9JHU4	1	3	0.7696	0	1	1	860.432	2579.28	2579.27	3.15	0.0027	HCD (High Energy Collision Dissociation)	MS2	22.8387	60	105.405	41463	20181019_Cowley_Brain_07.raw	F7		2.17	0	7.635e-07	811687	105.57
		FALSE	High	Sequest HT (A2)	Unambiguous	[K].FGQMLGSNMTEFHSQISK.[S]		1	1	Q9JHU4	Q9JHU4	0	3	0.7483	0	1	1	681.321	2041.95	2041.95	0.64	0.00044	HCD (High Energy Collision Dissociation)	MS2	31.8353	60	91.2974	34135	20181019_Cowley_Brain_07.raw	F7		1.51	0	2.433e-05	186323	91.14
		FALSE	High	Sequest HT (A2)	Unambiguous	[R].TPNGVVLAPVQLGK.[W]		1	1	Q9JHU4	Q9JHU4	0	2	0.7849	0	1	1	696.914	1392.82	1392.82	-0.1	-7e-05	HCD (High Energy Collision Dissociation)	MS2	42.5218	60	88.381	32653	20181019_Cowley_Brain_07.raw	F7		1.86	0	1.95e-07	284919	88.45
		FALSE	High	Sequest HT (A2)	Unambiguous	[K].VDDLLIIEEK.[I]		1	1	Q9JHU4	Q9JHU4	0	2	0.6326	0	1	1	593.832	1186.66	1186.66	0.16	0.0001	HCD (High Energy Collision Dissociation)	MS2	18.2474	60	97.1689	37150	20181019_Cowley_Brain_07.raw	F7		2.15	0	5.295e-06	447763	97.09
		FALSE	High	Sequest HT (A2)	Unambiguous	[R].LAETVFNFQEK.[V]		1	1	Q9JHU4	Q9JHU4	0	2	0.7468	0	1	1	663.341	1325.67	1325.67	0.36	0.00024	HCD (High Energy Collision Dissociation)	MS2	17.2693	60	93.7338	35394	20181019_Cowley_Brain_07.raw	F7		1.54	0	3.782e-05	497033	93.59
		FALSE	High	Sequest HT (A2)	Unambiguous	[R].VLLTTQGVDMISK.[M]		1	1	Q9JHU4	Q9JHU4	0	2	0.7443	0	1	1	702.892	1404.78	1404.78	0.38	0.00027	HCD (High Energy Collision Dissociation)	MS2	8.4594	60	92.6424	34820	20181019_Cowley_Brain_07.raw	F7		2.19	0	1.74e-09	442874	92.5
		FALSE	High	Sequest HT (A2)	Unambiguous	[K].IQGLTVEQAEAVVR.[L]		1	1	Q9JHU4	Q9JHU4	0	2	1	0	1	1	756.923	1512.84	1512.84	0.05	4e-05	HCD (High Energy Collision Dissociation)	MS2	59.1552	60	92.7016	34852	20181019_Cowley_Brain_07.raw	F7		1.9	0	3.283e-06	696798	92.93
		FALSE	High	Sequest HT (A2)	Unambiguous	[K].IQGLTVEQAEAVVR.[L]		1	1	Q9JHU4	Q9JHU4	0	2	0.7293	0	1	1	756.922	1512.84	1512.84	-0.43	-0.00033	HCD (High Energy Collision Dissociation)	MS2	26.1482	60	93.0433	35029	20181019_Cowley_Brain_07.raw	F7		2.29	0	3.589e-10	696798	92.93
		FALSE	High	Sequest HT (A2)	Unambiguous	[K].EFGPVVIDYGK.[V]		1	1	Q9JHU4	Q9JHU4	0	2	0.712	0	1	1	612.318	1223.63	1223.63	-0.83	-0.00051	HCD (High Energy Collision Dissociation)	MS2	39.4718	60	93.0639	35040	20181019_Cowley_Brain_07.raw	F7		1.91	0	4.202e-05	533062	93.21
		FALSE	High	Sequest HT (A2)	Unambiguous	[R].cYLTMTQALEAR.[L]	C1(Carbamidomethyl)	1	1	Q9JHU4	Q9JHU4	0	2	0.565	0	1	1	728.85	1456.69	1456.69	0.13	9e-05	HCD (High Energy Collision Dissociation)	MS2	42.0693	60	94.4509	35748	20181019_Cowley_Brain_07.raw	F7		1.77	0	1.008e-05	231100	94.62
		FALSE	High	Sequest HT (A2)	Unambiguous	[R].HVPVVYVDYPGPASLTQIYGTFNR.[A]		1	1	Q9JHU4	Q9JHU4	0	3	0.844	0	1	1	898.462	2693.37	2693.37	-0.12	-0.00011	HCD (High Energy Collision Dissociation)	MS2	6.57603	60	123.167	50689	20181019_Cowley_Brain_07.raw	F7		3.27	0	1.527e-10	371638	123.17
		FALSE	High	Sequest HT (A2)	Unambiguous	[K].WAIAQLNYADMLK.[R]		1	1	Q9JHU4	Q9JHU4	0	2	0.6742	0	1	1	768.898	1536.79	1536.79	0.03	2e-05	HCD (High Energy Collision Dissociation)	MS2	23.9221	60	123.799	51010	20181019_Cowley_Brain_07.raw	F7		1.32	0	3.923e-05	289726	123.96
		FALSE	High	Sequest HT (A2)	Unambiguous	[R].MLSAVSQQVQcIQEALR.[E]	C11(Carbamidomethyl)	1	1	Q9JHU4	Q9JHU4	0	2	0.5789	0	1	1	981.002	1961	1960.99	0.76	0.00075	HCD (High Energy Collision Dissociation)	MS2	14.9759	60	119.474	48859	20181019_Cowley_Brain_07.raw	F7		1.14	0	4.64e-05	277984	119.35
		FALSE	High	Sequest HT (A2)	Unambiguous	[K].SRQELEQHSVDTASTSDAVTFITYVQSLK.[R]		1	1	Q9JHU4	Q9JHU4	1	4	0.731	0	1	1	810.905	3240.6	3240.6	-0.85	-0.00069	HCD (High Energy Collision Dissociation)	MS2	15.6523	60	122.075	50160	20181019_Cowley_Brain_07.raw	F7		1.71	0	2.273e-05	340770	122.27
		FALSE	High	Sequest HT (A2)	Unambiguous	[R].QELEQHSVDTASTSDAVTFITYVQSLK.[R]		1	1	Q9JHU4	Q9JHU4	0	3	0.125	0	1	1	999.83	2997.48	2997.47	2.27	0.00227	HCD (High Energy Collision Dissociation)	MS2	29.6102	60	129.63	53708	20181019_Cowley_Brain_07.raw	F7		0.48	0	5.695e-05	159422	129.5
		FALSE	High	Sequest HT (A2)	Unambiguous	[R].ILDDDTIITTLENLKR.[E]		1	1	Q9JHU4	Q9JHU4	1	3	0.7511	0	1	1	625.013	1873.02	1873.03	-1.7	-0.00106	HCD (High Energy Collision Dissociation)	MS2	10.1913	60	126.85	52427	20181019_Cowley_Brain_07.raw	F7		2.25	0	7.821e-07	419234	126.77
		FALSE	High	Sequest HT (A2)	Unambiguous	[R].YPLIIDPSGQATEFIMNEYKDR.[K]		1	1	Q9JHU4	Q9JHU4	1	3	0.6304	0	1	1	867.427	2600.27	2600.27	-1	-0.00087	HCD (High Energy Collision Dissociation)	MS2	4.95451	60	126.73	52360	20181019_Cowley_Brain_07.raw	F7		0.92	0	5.451e-05	203086	126.57
		FALSE	High	Sequest HT (A2)	Unambiguous	[K].NIHVcLGGLFVPEAYITATR.[Q]	C5(Carbamidomethyl)	1	1	Q9JHU4	Q9JHU4	0	3	0.7303	0	1	1	744.393	2231.16	2231.16	-0.38	-0.00028	HCD (High Energy Collision Dissociation)	MS2	43.3446	60	126.113	52079	20181019_Cowley_Brain_07.raw	F7		0.89	0	6.517e-05	278050	126.4
		FALSE	High	Sequest HT (A2)	Unambiguous	[K].VNFLPEIITLSK.[E]		1	1	Q9JHU4	Q9JHU4	0	2	0.5519	0	1	1	687.405	1373.8	1373.8	-0.44	-0.00031	HCD (High Energy Collision Dissociation)	MS2	5.90614	60	128.261	53080	20181019_Cowley_Brain_07.raw	F7		1.83	0	1.875e-05	437958	128.24
		FALSE	High	Sequest HT (A2)	Unambiguous	[K].MDLEKPNYIVPDYMPVVYDK.[L]		1	1	Q9JHU4	Q9JHU4	0	3	0.7213	0	1	1	810.397	2429.18	2429.18	-0.59	-0.00048	HCD (High Energy Collision Dissociation)	MS2	8.59295	60	112.24	45125	20181019_Cowley_Brain_07.raw	F7		1.22	0	1.855e-06	233469	112.09
		FALSE	High	Sequest HT (A2)	Unambiguous	[K].AVDDLNLHSYSNLPIWVNK.[L]		1	1	Q9JHU4	Q9JHU4	0	3	0.6016	0	1	1	733.38	2198.13	2198.12	0.52	0.00038	HCD (High Energy Collision Dissociation)	MS2	71.5866	60	111.788	44903	20181019_Cowley_Brain_07.raw	F7		1.23	0	9.893e-06	553821	111.63
		FALSE	High	Sequest HT (A2)	Unambiguous	[R].HYLDFINHYANLFHEK.[R]		1	1	Q9JHU4	Q9JHU4	0	4	0.7797	0	1	1	516.005	2061	2061	0.01	1e-05	HCD (High Energy Collision Dissociation)	MS2	1.88209	60	112.413	45213	20181019_Cowley_Brain_07.raw	F7		2.36	0	2.695e-06	406446	112.33
		FALSE	High	Sequest HT (A2)	Unambiguous	[R].EWTDGLFTHVLR.[K]		1	1	Q9JHU4	Q9JHU4	0	3	0.5587	0	1	1	491.921	1473.75	1473.75	-0.25	-0.00012	HCD (High Energy Collision Dissociation)	MS2	8.01915	60	110.729	44332	20181019_Cowley_Brain_07.raw	F7		1.79	0	1.451e-07	359231	110.65
		FALSE	High	Sequest HT (A2)	Unambiguous	[R].EVWNTYELDLVNYQNK.[C]		1	1	Q9JHU4	Q9JHU4	0	2	0.7937	0	1	1	1014.49	2027.97	2027.97	0.55	0.00055	HCD (High Energy Collision Dissociation)	MS2	20.5329	60	113.737	45881	20181019_Cowley_Brain_07.raw	F7		2.23	0	1.756e-08	370641	113.64
		FALSE	High	Sequest HT (A2)	Unambiguous	[K].LNTQEIFDDWAR.[K]		1	1	Q9JHU4	Q9JHU4	0	2	0.7709	0	1	1	754.363	1507.72	1507.72	0.7	0.00053	HCD (High Energy Collision Dissociation)	MS2	2.39775	60	116.938	47564	20181019_Cowley_Brain_07.raw	F7		2.75	0	3.901e-09	494124	116.79
		FALSE	High	Sequest HT (A2)	Unambiguous	[K].LNTQEIFDDWAR.[K]		1	1	Q9JHU4	Q9JHU4	0	2	0.6839	0	1	1	754.362	1507.72	1507.72	-0.67	-0.0005	HCD (High Energy Collision Dissociation)	MS2	24.0932	60	116.591	47375	20181019_Cowley_Brain_07.raw	F7		1.55	0	1.966e-05	494124	116.79
		FALSE	High	Sequest HT (A2)	Unambiguous	[K].SPLVMDVLNIQGVQR.[S]		1	1	Q9JHU4	Q9JHU4	0	2	0.8431	0	1	1	834.959	1668.91	1668.91	-0.19	-0.00016	HCD (High Energy Collision Dissociation)	MS2	30.4182	60	118.598	48419	20181019_Cowley_Brain_07.raw	F7		3.25	0	1.596e-12	392070	118.54
		FALSE	High	Sequest HT (A2)	Unambiguous	[R].HEALLYTWLAEHKPLVLcGPPGSGK.[T]	C18(Carbamidomethyl)	1	1	Q9JHU4	Q9JHU4	0	4	0.7478	0	1	1	694.117	2773.45	2773.45	-0.7	-0.00048	HCD (High Energy Collision Dissociation)	MS2	87.2221	60	114.606	46366	20181019_Cowley_Brain_07.raw	F7		2.3	0	1.971e-08	403401	114.79
		FALSE	High	Sequest HT (A2)	Unambiguous	[R].NTISLLVAGLK.[K]		1	1	Q9JHU4	Q9JHU4	0	2	0.5068	0	1	1	564.853	1128.7	1128.7	0.83	0.00047	HCD (High Energy Collision Dissociation)	MS2	24.8038	60	114.018	46028	20181019_Cowley_Brain_07.raw	F7		1.46	0	7.429e-05	296285	114.29
		FALSE	High	Sequest HT (A2)	Unambiguous	[R].HEALLYTWLAEHKPLVLcGPPGSGK.[T]	C18(Carbamidomethyl)	1	1	Q9JHU4	Q9JHU4	0	4	0.8123	0	1	1	694.118	2773.45	2773.45	0.18	0.00013	HCD (High Energy Collision Dissociation)	MS2	27.0592	60	114.958	46553	20181019_Cowley_Brain_07.raw	F7		3.09	0	6.236e-07	403401	114.79
		FALSE	High	Sequest HT (A2)	Unambiguous	[K].TFDHYcEYR.[R]	C6(Carbamidomethyl)	1	1	Q9JHU4	Q9JHU4	0	2	0.6985	0	1	1	645.765	1290.52	1290.52	0.74	0.00048	HCD (High Energy Collision Dissociation)	MS2	62.0258	60	53.6185	16483	20181019_Cowley_Brain_07.raw	F7		1.36	0	0.0001099	98398.1	53.65
		FALSE	High	Sequest HT (A2)	Unambiguous	[K].EVDGLDVSK.[E]		1	1	Q9JHU4	Q9JHU4	0	2	0.6319	0	1	1	481.245	961.483	961.484	-0.53	-0.00026	HCD (High Energy Collision Dissociation)	MS2	33.8738	60	54.1857	16713	20181019_Cowley_Brain_07.raw	F7		1.82	0	7.592e-05	413838	54.04
		FALSE	High	Sequest HT (A2)	Unambiguous	[R].VDNEFDQR.[L]		1	1	Q9JHU4	Q9JHU4	0	2	0.3883	0	1	1	511.731	1022.45	1022.45	0.18	9e-05	HCD (High Energy Collision Dissociation)	MS2	39.524	60	43.3876	12563	20181019_Cowley_Brain_07.raw	F7		2.06	0	1.796e-05	409853	43.4
		FALSE	High	Sequest HT (A2)	Unambiguous	[R].TEYLSNADER.[L]		1	1	Q9JHU4	Q9JHU4	0	2	0.672	0	1	1	599.273	1197.54	1197.54	-0.35	-0.00021	HCD (High Energy Collision Dissociation)	MS2	19.3995	60	48.2601	14342	20181019_Cowley_Brain_07.raw	F7		1.89	0	4.264e-05	440247	48.44
		FALSE	High	Sequest HT (A2)	Unambiguous	[K].SPLVMDVLNIQGVQR.[S]		1	1	Q9JHU4	Q9JHU4	0	2	0.8946	0	1	1	834.959	1668.91	1668.91	-0.02	-2e-05	HCD (High Energy Collision Dissociation)	MS2	36.8347	60	118.627	50579	20181019_Cowley_Brain_06.raw	F6		3.7	0	1.639e-11	634710	118.53
		FALSE	High	Sequest HT (A2)	Unambiguous	[K].SPLVMDVLNIQGVQR.[S]		1	1	Q9JHU4	Q9JHU4	0	2	0.7884	0	1	1	834.959	1668.91	1668.91	-0.02	-1e-05	HCD (High Energy Collision Dissociation)	MS2	30.4055	60	118.589	50557	20181019_Cowley_Brain_06.raw	F6		2.93	0	2.059e-08	634710	118.53
		FALSE	High	Sequest HT (A2)	Unambiguous	[R].MLSAVSQQVQcIQEALR.[E]	C11(Carbamidomethyl)	1	1	Q9JHU4	Q9JHU4	0	2	0.7763	0	1	1	981.002	1961	1960.99	0.97	0.00096	HCD (High Energy Collision Dissociation)	MS2	0	60	119.414	51025	20181019_Cowley_Brain_06.raw	F6		3.89	0	3.827e-13	460086	119.3
		FALSE	High	Sequest HT (A2)	Unambiguous	[R].ILDDDTIITTLENLKR.[E]		1	1	Q9JHU4	Q9JHU4	1	3	0.7854	0	1	1	625.013	1873.02	1873.03	-2.27	-0.00142	HCD (High Energy Collision Dissociation)	MS2	13.8656	60	126.84	55055	20181019_Cowley_Brain_06.raw	F6		2.33	0	5.458e-05	427718	126.8
		FALSE	High	Sequest HT (A2)	Unambiguous	[K].VNFLPEIITLSK.[E]		1	1	Q9JHU4	Q9JHU4	0	2	0.7315	0	1	1	687.406	1373.8	1373.8	0.01	1e-05	HCD (High Energy Collision Dissociation)	MS2	2.03496	60	128.278	55798	20181019_Cowley_Brain_06.raw	F6		2.16	0	2.65e-07	602063	128.28
		FALSE	High	Sequest HT (A2)	Unambiguous	[K].WAIAQLNYADMLK.[R]		1	1	Q9JHU4	Q9JHU4	0	2	0.6316	0	1	1	768.898	1536.79	1536.79	0.45	0.00034	HCD (High Energy Collision Dissociation)	MS2	18.6092	60	123.83	53530	20181019_Cowley_Brain_06.raw	F6		1.71	0	4.204e-08	460499	123.95
		FALSE	High	Sequest HT (A2)	Unambiguous	[R].QLIAQVMLYSQGFR.[T]		1	1	Q9JHU4	Q9JHU4	0	2	0.5868	0	1	1	827.442	1653.88	1653.88	-0.43	-0.00035	HCD (High Energy Collision Dissociation)	MS2	13.188	60	124.33	53810	20181019_Cowley_Brain_06.raw	F6		1.21	0	3.617e-06	94470.8	123.84
		FALSE	High	Sequest HT (A2)	Unambiguous	[R].TVENIKDPLFR.[F]		1	1	Q9JHU4	Q9JHU4	1	3	0.7216	0	1	1	444.582	1331.73	1331.73	-0.17	-8e-05	HCD (High Energy Collision Dissociation)	MS2	1.0064	60	77.6574	27327	20181019_Cowley_Brain_07.raw	F7		1.76	0	3.877e-05	471097	77.7
		FALSE	High	Sequest HT (A2)	Unambiguous	[R].EAIVNScVFVHQTLHQANAR.[L]	C7(Carbamidomethyl)	1	1	Q9JHU4	Q9JHU4	0	3	0.6119	0	1	1	765.387	2294.15	2294.15	0.21	0.00016	HCD (High Energy Collision Dissociation)	MS2	9.43913	60	78.9975	27980	20181019_Cowley_Brain_07.raw	F7		2.01	0	5.402e-08	371877	78.89
		FALSE	High	Sequest HT (A2)	Unambiguous	[R].QYASYEFVQR.[L]		1	1	Q9JHU4	Q9JHU4	0	2	0.5856	0	1	1	645.81	1290.61	1290.61	0.86	0.00056	HCD (High Energy Collision Dissociation)	MS2	33.7946	60	73.8122	25472	20181019_Cowley_Brain_07.raw	F7		1.11	0	3.41e-05	278327	73.64
		FALSE	High	Sequest HT (A2)	Unambiguous	[R].IQFVGAcNPPTDPGR.[K]	C7(Carbamidomethyl)	1	1	Q9JHU4	Q9JHU4	0	2	0.8227	0	1	1	814.896	1628.78	1628.78	-0.18	-0.00014	HCD (High Energy Collision Dissociation)	MS2	4.58494	60	74.2679	25703	20181019_Cowley_Brain_07.raw	F7		2.03	0	1.396e-09	331509	74.23
		FALSE	High	Sequest HT (A2)	Unambiguous	[K].YTGEDFDEDLR.[T]		1	1	Q9JHU4	Q9JHU4	0	2	0.8818	0	1	1	680.289	1359.57	1359.57	-0.09	-6e-05	HCD (High Energy Collision Dissociation)	MS2	40.8513	60	77.2616	27139	20181019_Cowley_Brain_07.raw	F7		1.1	0	1.886e-06	239524	77.06
		FALSE	High	Sequest HT (A2)	Unambiguous	[K].YTGEDFDEDLR.[T]		1	1	Q9JHU4	Q9JHU4	0	2	0.8067	0	1	1	680.289	1359.57	1359.57	0.09	6e-05	HCD (High Energy Collision Dissociation)	MS2	40.0647	60	76.9191	26989	20181019_Cowley_Brain_07.raw	F7		1.19	0	3.287e-06	239524	77.06
		FALSE	High	Sequest HT (A2)	Unambiguous	[R].LScLPAFK.[D]	C3(Carbamidomethyl)	1	1	Q9JHU4	Q9JHU4	0	2	0.6963	0	1	1	468.254	935.501	935.502	-0.83	-0.00039	HCD (High Energy Collision Dissociation)	MS2	7.86217	60	80.72	28838	20181019_Cowley_Brain_07.raw	F7		1.91	0	2.108e-05	259498	80.59
		FALSE	High	Sequest HT (A2)	Unambiguous	[R].NLHVVFTMNPSSEGLKDR.[A]		1	1	Q9JHU4	Q9JHU4	1	3	0.4464	0	1	1	682.014	2044.03	2044.03	-0.71	-0.00048	HCD (High Energy Collision Dissociation)	MS2	27.8198	60	84.0116	30428	20181019_Cowley_Brain_07.raw	F7		1.12	0	2.288e-05	84945.7	84.07
		FALSE	High	Sequest HT (A2)	Unambiguous	[K].LcDEQLSSQSHYDFGLR.[A]	C2(Carbamidomethyl)	1	1	Q9JHU4	Q9JHU4	0	3	0.7437	0	1	1	685.646	2054.92	2054.92	-0.66	-0.00045	HCD (High Energy Collision Dissociation)	MS2	41.5921	60	85.1956	31025	20181019_Cowley_Brain_07.raw	F7		2.38	0	9.048e-09	419882	85.34
		FALSE	High	Sequest HT (A2)	Unambiguous	[K].LcDEQLSSQSHYDFGLR.[A]	C2(Carbamidomethyl)	1	1	Q9JHU4	Q9JHU4	0	3	0.6875	0	1	1	685.646	2054.92	2054.92	-0.13	-9e-05	HCD (High Energy Collision Dissociation)	MS2	26.1497	60	85.5311	31191	20181019_Cowley_Brain_07.raw	F7		1.92	0	2.357e-08	419882	85.34
		FALSE	High	Sequest HT (A2)	Unambiguous	[K].DYIPVDQEELR.[D]		1	1	Q9JHU4	Q9JHU4	0	2	0.5872	0	1	1	688.839	1376.67	1376.67	0.52	0.00036	HCD (High Energy Collision Dissociation)	MS2	18.4355	60	81.8039	29360	20181019_Cowley_Brain_07.raw	F7		1.09	0	3.249e-05	356774	82.07
		FALSE	High	Sequest HT (A2)	Unambiguous	[K].DYIPVDQEELR.[D]		1	1	Q9JHU4	Q9JHU4	0	2	0.7423	0	1	1	688.838	1376.67	1376.67	-0.1	-7e-05	HCD (High Energy Collision Dissociation)	MS2	29.8948	60	82.1458	29520	20181019_Cowley_Brain_07.raw	F7		1.63	0	7.106e-05	356774	82.07
		FALSE	High	Sequest HT (A2)	Unambiguous	[R].KLEHLITELVHQR.[D]		1	1	Q9JHU4	Q9JHU4	1	3	0.665	0	1	1	539.314	1615.93	1615.93	0.15	8e-05	HCD (High Energy Collision Dissociation)	MS2	55.245	60	82.124	29508	20181019_Cowley_Brain_07.raw	F7		2.06	0	9.465e-07	431133	82.39
		FALSE	High	Sequest HT (A2)	Unambiguous	[R].QDLADVVQVcEGK.[K]	C10(Carbamidomethyl)	1	1	Q9JHU4	Q9JHU4	0	2	0.6324	0	1	1	730.856	1460.71	1460.7	0.17	0.00012	HCD (High Energy Collision Dissociation)	MS2	23.9815	60	82.382	29624	20181019_Cowley_Brain_07.raw	F7		1.36	0	3.007e-05	274269	82.55
		FALSE	High	Sequest HT (A2)	Unambiguous	[R].KLEHLITELVHQR.[D]		1	1	Q9JHU4	Q9JHU4	1	3	0.713	0	1	1	539.314	1615.93	1615.93	0.15	8e-05	HCD (High Energy Collision Dissociation)	MS2	7.30374	60	82.4628	29664	20181019_Cowley_Brain_07.raw	F7		3.45	0	1.672e-11	431133	82.39
		FALSE	High	Sequest HT (A2)	Unambiguous	[R].LGGSPFGPAGTGK.[T]		1	1	Q9JHU4	Q9JHU4	0	2	0.4794	0	1	1	573.301	1145.59	1145.59	-0.08	-5e-05	HCD (High Energy Collision Dissociation)	MS2	23.2281	60	64.968	21377	20181019_Cowley_Brain_07.raw	F7		2.67	0	1.231e-08	547066	64.92
		FALSE	High	Sequest HT (A2)	Unambiguous	[R].FTQDTQPHYIYSPR.[E]		1	1	Q9JHU4	Q9JHU4	0	3	0.8032	0	1	1	584.949	1752.83	1752.83	-0.45	-0.00026	HCD (High Energy Collision Dissociation)	MS2	4.73975	60	64.7123	21253	20181019_Cowley_Brain_07.raw	F7		2.49	0	2.943e-07	491488	64.62
		FALSE	High	Sequest HT (A2)	Unambiguous	[R].AATSPALFNR.[C]		1	1	Q9JHU4	Q9JHU4	0	2	0.3224	0	1	1	524.283	1047.56	1047.56	-0.28	-0.00015	HCD (High Energy Collision Dissociation)	MS2	38.8536	60	65.2225	21489	20181019_Cowley_Brain_07.raw	F7		1.52	0	4.087e-05	410842	65.41
		FALSE	High	Sequest HT (A2)	Unambiguous	[K].KYEFGESDLR.[S]		1	1	Q9JHU4	Q9JHU4	1	2	0.5039	0	1	1	622.301	1243.59	1243.6	-0.41	-0.00025	HCD (High Energy Collision Dissociation)	MS2	35.4494	60	63.8548	20876	20181019_Cowley_Brain_07.raw	F7		1.29	0	8.425e-05	521766	63.67
		FALSE	High	Sequest HT (A2)	Unambiguous	[R].FTQDTQPHYIYSPR.[E]		1	1	Q9JHU4	Q9JHU4	0	3	0.5796	0	1	1	584.95	1752.83	1752.83	0.38	0.00022	HCD (High Energy Collision Dissociation)	MS2	61.5012	60	64.3673	21102	20181019_Cowley_Brain_07.raw	F7		1.57	0	0.0001041	491488	64.62
		FALSE	High	Sequest HT (A2)	Unambiguous	[K].RAPVIDADKPVSSQLR.[V]		1	1	Q9JHU4	Q9JHU4	1	3	0.7436	0	1	1	584.664	1751.98	1751.98	-0.05	-3e-05	HCD (High Energy Collision Dissociation)	MS2	6.77259	60	56.5904	17696	20181019_Cowley_Brain_07.raw	F7		2.73	0	6.306e-05	370769	56.5
		FALSE	High	Sequest HT (A2)	Unambiguous	[K].EIVLSAGSTPK.[I]		1	1	Q9JHU4	Q9JHU4	0	2	0.3539	0	1	1	551.311	1101.62	1101.62	0.06	3e-05	HCD (High Energy Collision Dissociation)	MS2	66.1612	60	61.0623	19629	20181019_Cowley_Brain_07.raw	F7		1.78	0	0.00012	360273	60.9
		FALSE	High	Sequest HT (A2)	Unambiguous	[R].SIPLDEGEDEAQR.[R]		1	1	Q9JHU4	Q9JHU4	0	2	0.8788	0	1	1	729.839	1458.67	1458.67	0.43	0.00032	HCD (High Energy Collision Dissociation)	MS2	12.1847	60	60.7854	19516	20181019_Cowley_Brain_07.raw	F7		1.65	0	5.082e-06	233091	60.73
		FALSE	High	Sequest HT (A2)	Unambiguous	[R].QYASYEFVQR.[L]		1	1	Q9JHU4	Q9JHU4	0	2	0.6182	0	1	1	645.809	1290.61	1290.61	-0.18	-0.00011	HCD (High Energy Collision Dissociation)	MS2	45.0498	60	73.4745	25304	20181019_Cowley_Brain_07.raw	F7		1.1	0	1.061e-05	278327	73.64
		FALSE	High	Sequest HT (A2)	Unambiguous	[R].VLRPQVTAVAQQNQGEAPEPQDMK.[V]		1	1	Q9JHU4	Q9JHU4	0	3	0.662	0	1	1	878.783	2634.34	2634.33	1.88	0.00165	HCD (High Energy Collision Dissociation)	MS2	6.8494	60	67.9648	22737	20181019_Cowley_Brain_07.raw	F7		0.71	0	9.602e-05	287147	68.1
		FALSE	High	Sequest HT (A2)	Unambiguous	[R].EWTDGLFTHVLR.[K]		1	1	Q9JHU4	Q9JHU4	0	3	0.533	0	1	1	491.921	1473.75	1473.75	-0.15	-8e-05	HCD (High Energy Collision Dissociation)	MS2	10.3869	60	110.787	44242	20181019_Cowley_Brain_08.raw	F8		1.97	0	8.448e-08	377966	110.68
		FALSE	High	Sequest HT (A2)	Unambiguous	[K].MDLEKPNYIVPDYMPVVYDK.[L]		1	1	Q9JHU4	Q9JHU4	0	3	0.6634	0	1	1	810.399	2429.18	2429.18	1.8	0.00146	HCD (High Energy Collision Dissociation)	MS2	10.5951	60	112.246	45006	20181019_Cowley_Brain_08.raw	F8		1.01	0	6.194e-06	322215	112.08
		FALSE	High	Sequest HT (A2)	Unambiguous	[R].HYLDFINHYANLFHEK.[R]		1	1	Q9JHU4	Q9JHU4	0	4	0.7823	0	1	1	516.005	2061	2061	-0.24	-0.00013	HCD (High Energy Collision Dissociation)	MS2	0	60	112.424	45097	20181019_Cowley_Brain_08.raw	F8		2.48	0	8.042e-06	432340	112.32
		FALSE	High	Sequest HT (A2)	Unambiguous	[R].cLGSLFSMLHQAcR.[N]	C1(Carbamidomethyl); C13(Carbamidomethyl)	1	1	Q9JHU4	Q9JHU4	0	3	0.7143	0	1	1	560.599	1679.78	1679.78	-0.19	-0.00011	HCD (High Energy Collision Dissociation)	MS2	5.19199	60	112.078	44919	20181019_Cowley_Brain_08.raw	F8		0.84	0	6.837e-05	115277	112.14
		FALSE	High	Sequest HT (A2)	Unambiguous	[R].QALVAIFTHLR.[K]		1	1	Q9JHU4	Q9JHU4	0	2	0.6912	0	1	1	634.877	1268.75	1268.75	-0.23	-0.00015	HCD (High Energy Collision Dissociation)	MS2	60.9828	60	107.951	42782	20181019_Cowley_Brain_08.raw	F8		2.17	0	3.696e-05	281196	107.9
		FALSE	High	Sequest HT (A2)	Unambiguous	[K].LNTQEIFDDWAR.[K]		1	1	Q9JHU4	Q9JHU4	0	2	0.6667	0	1	1	754.362	1507.72	1507.72	-0.76	-0.00057	HCD (High Energy Collision Dissociation)	MS2	42.5917	60	116.627	47184	20181019_Cowley_Brain_08.raw	F8		1.95	0	7.089e-07	450941	116.77
		FALSE	High	Sequest HT (A2)	Unambiguous	[K].LNTQEIFDDWAR.[K]		1	1	Q9JHU4	Q9JHU4	0	2	0.7982	0	1	1	754.363	1507.72	1507.72	0.86	0.00064	HCD (High Energy Collision Dissociation)	MS2	28.0539	60	116.97	47363	20181019_Cowley_Brain_08.raw	F8		2.23	0	3.34e-09	450941	116.77
		FALSE	High	Sequest HT (A2)	Unambiguous	[R].NTISLLVAGLK.[K]		1	1	Q9JHU4	Q9JHU4	0	2	0.5952	0	1	1	564.853	1128.7	1128.7	0.27	0.00015	HCD (High Energy Collision Dissociation)	MS2	0	60	113.937	45869	20181019_Cowley_Brain_08.raw	F8		1.68	0	7.477e-06	383600	114.15
		FALSE	High	Sequest HT (A2)	Unambiguous	[R].EVWNTYELDLVNYQNK.[C]		1	1	Q9JHU4	Q9JHU4	0	2	0.7619	0	1	1	1014.49	2027.97	2027.97	-1.82	-0.00184	HCD (High Energy Collision Dissociation)	MS2	24.3549	60	113.767	45777	20181019_Cowley_Brain_08.raw	F8		1.05	0	5.4e-06	362729	113.61
		FALSE	High	Sequest HT (A2)	Unambiguous	[R].HEALLYTWLAEHKPLVLcGPPGSGK.[T]	C18(Carbamidomethyl)	1	1	Q9JHU4	Q9JHU4	0	4	0.7982	0	1	1	694.117	2773.45	2773.45	-0.89	-0.00062	HCD (High Energy Collision Dissociation)	MS2	10.1573	60	114.981	46411	20181019_Cowley_Brain_08.raw	F8		3.42	0	2.423e-07	387328	114.88
		FALSE	High	Sequest HT (A2)	Unambiguous	[R].HEALLYTWLAEHKPLVLcGPPGSGK.[T]	C18(Carbamidomethyl)	1	1	Q9JHU4	Q9JHU4	0	4	0.7511	0	1	1	694.118	2773.45	2773.45	-0.27	-0.00019	HCD (High Energy Collision Dissociation)	MS2	41.7264	60	114.634	46249	20181019_Cowley_Brain_08.raw	F8		2.33	0	8.646e-09	387328	114.88
		FALSE	High	Sequest HT (A2)	Unambiguous	[R].NTISLLVAGLK.[K]		1	1	Q9JHU4	Q9JHU4	0	2	0.5087	0	1	1	564.853	1128.7	1128.7	-0.06	-3e-05	HCD (High Energy Collision Dissociation)	MS2	6.57462	60	114.278	46058	20181019_Cowley_Brain_08.raw	F8		2.3	0	1.123e-06	383600	114.15
		FALSE	High	Sequest HT (A2)	Unambiguous	[R].TTDLLTDWEK.[T]		1	1	Q9JHU4	Q9JHU4	0	2	0.5161	0	1	1	611.304	1221.6	1221.6	0.41	0.00025	HCD (High Energy Collision Dissociation)	MS2	38.7625	60	100.374	38893	20181019_Cowley_Brain_08.raw	F8		1.24	0	1.742e-05	365460	100.61
		FALSE	High	Sequest HT (A2)	Unambiguous	[R].TTDLLTDWEK.[T]		1	1	Q9JHU4	Q9JHU4	0	2	0.6364	0	1	1	611.304	1221.6	1221.6	0.41	0.00025	HCD (High Energy Collision Dissociation)	MS2	23.1845	60	100.722	39068	20181019_Cowley_Brain_08.raw	F8		1.98	0	6.911e-06	365460	100.61
		FALSE	High	Sequest HT (A2)	Unambiguous	[R].SAcDTVDTWLDDTAK.[G]	C3(Carbamidomethyl)	1	1	Q9JHU4	Q9JHU4	0	2	0.7957	0	1	1	849.37	1697.73	1697.73	0.75	0.00064	HCD (High Energy Collision Dissociation)	MS2	28.3207	60	101.99	39685	20181019_Cowley_Brain_08.raw	F8		2.3	0	4.661e-12	295338	101.87
		FALSE	High	Sequest HT (A2)	Unambiguous	[R].VTFVNFTVTR.[S]		1	1	Q9JHU4	Q9JHU4	0	2	0.6535	0	1	1	592.327	1183.65	1183.65	-0.67	-0.0004	HCD (High Energy Collision Dissociation)	MS2	53.5853	60	98.1471	37773	20181019_Cowley_Brain_08.raw	F8		2.02	0	3.359e-05	377235	98.19
		FALSE	High	Sequest HT (A2)	Unambiguous	[K].VDDLLIIEEK.[I]		1	1	Q9JHU4	Q9JHU4	0	2	0.6055	0	1	1	593.832	1186.66	1186.66	-0.19	-0.00011	HCD (High Energy Collision Dissociation)	MS2	19.3839	60	97.1498	37271	20181019_Cowley_Brain_08.raw	F8		2.56	0	4.253e-07	377572	97.07
		FALSE	High	Sequest HT (A2)	Unambiguous	[K].VAAPDVVVPTLDTVR.[H]		1	1	Q9JHU4	Q9JHU4	0	2	0.724	0	1	1	776.441	1551.88	1551.87	0.74	0.00057	HCD (High Energy Collision Dissociation)	MS2	19.7865	60	99.3049	38376	20181019_Cowley_Brain_08.raw	F8		1.92	0	4.961e-07	472285	99.2
		FALSE	High	Sequest HT (A2)	Unambiguous	[R].IMFEVQDLK.[Y]		1	1	Q9JHU4	Q9JHU4	0	2	0.6647	0	1	1	561.797	1122.59	1122.59	0.56	0.00032	HCD (High Energy Collision Dissociation)	MS2	18.6015	60	98.3615	37887	20181019_Cowley_Brain_08.raw	F8		1.7	0	2.889e-06	196888	98.3
		FALSE	High	Sequest HT (A2)	Unambiguous	[K].TKPVTGNLRPEEALQALTIYEGK.[F]		1	1	Q9JHU4	Q9JHU4	0	4	0.6831	0	1	1	632.848	2528.37	2528.37	-0.28	-0.00018	HCD (High Energy Collision Dissociation)	MS2	22.6403	60	105.979	41771	20181019_Cowley_Brain_08.raw	F8		1.83	0	2.089e-07	357319	105.84
		FALSE	High	Sequest HT (A2)	Unambiguous	[R].LFLTMEINPK.[V]		1	1	Q9JHU4	Q9JHU4	0	2	0.5796	0	1	1	603.333	1205.66	1205.66	-0.64	-0.00039	HCD (High Energy Collision Dissociation)	MS2	14.2312	60	105.569	41552	20181019_Cowley_Brain_08.raw	F8		1.57	0	1.274e-05	232441	105.52
		FALSE	High	Sequest HT (A2)	Unambiguous	[K].VTDFGDKVEDPTFLNQLQSGVNR.[W]		1	1	Q9JHU4	Q9JHU4	1	3	0.6566	0	1	1	860.429	2579.27	2579.27	-0.59	-0.0005	HCD (High Energy Collision Dissociation)	MS2	45.8095	60	105.431	41473	20181019_Cowley_Brain_08.raw	F8		1.66	0	3.68e-05	679465	105.65
		FALSE	High	Sequest HT (A2)	Unambiguous	[K].WQALLVQIR.[K]		1	1	Q9JHU4	Q9JHU4	0	2	0.6398	0	1	1	563.84	1126.67	1126.67	0.1	6e-05	HCD (High Energy Collision Dissociation)	MS2	25.8443	60	107.143	42388	20181019_Cowley_Brain_08.raw	F8		2.36	0	8.74e-06	287360	107.16
		FALSE	High	Sequest HT (A2)	Unambiguous	[R].VQVALEELQDLK.[G]		1	1	Q9JHU4	Q9JHU4	0	2	0.729	0	1	1	692.887	1384.77	1384.77	-0.65	-0.00045	HCD (High Energy Collision Dissociation)	MS2	9.18555	60	103.265	40309	20181019_Cowley_Brain_08.raw	F8		2.62	0	7.75e-09	558434	103.19
		FALSE	High	Sequest HT (A2)	Unambiguous	[R].VQVALEELQDLK.[G]		1	1	Q9JHU4	Q9JHU4	0	2	0.4604	0	1	1	692.887	1384.77	1384.77	-0.82	-0.00057	HCD (High Energy Collision Dissociation)	MS2	62.8608	60	102.923	40132	20181019_Cowley_Brain_08.raw	F8		1.39	0	6.895e-05	558434	103.19
		FALSE	High	Sequest HT (A2)	Unambiguous	[R].YKEEYAVLISEAQAIK.[A]		1	1	Q9JHU4	Q9JHU4	1	3	0.6071	0	1	1	619	1854.99	1854.98	0.15	9e-05	HCD (High Energy Collision Dissociation)	MS2	19.9611	60	104.877	41163	20181019_Cowley_Brain_08.raw	F8		1.96	0	2.048e-06	474466	104.93
		FALSE	High	Sequest HT (A2)	Unambiguous	[K].TPVSITEHPK.[I]		1	1	Q9JHU4	Q9JHU4	0	2	0.6426	0	1	1	554.804	1108.6	1108.6	0.17	9e-05	HCD (High Energy Collision Dissociation)	MS2	37.0054	60	39.5955	12024	20181019_Cowley_Brain_09.raw	F9		2.77	0	9.885e-06	767099	39.51
		FALSE	High	Sequest HT (A2)	Unambiguous	[R].VKDDIESLHDK.[F]		1	1	Q9JHU4	Q9JHU4	1	3	0.36	0	1	1	433.558	1298.66	1298.66	-0.09	-4e-05	HCD (High Energy Collision Dissociation)	MS2	49.6972	60	38.6294	11637	20181019_Cowley_Brain_09.raw	F9		1.75	0	3.572e-05	740032	38.77
		FALSE	High	Sequest HT (A2)	Unambiguous	[K].VQYPQSQAcK.[M]	C9(Carbamidomethyl)	1	1	Q9JHU4	Q9JHU4	0	2	0.532	0	1	1	604.79	1208.57	1208.57	-0.43	-0.00026	HCD (High Energy Collision Dissociation)	MS2	45.3041	60	36.2369	10626	20181019_Cowley_Brain_09.raw	F9		2.03	0	2.635e-05	579434	36.12
		FALSE	High	Sequest HT (A2)	Unambiguous	[K].RAPVIDADKPVSSQLR.[V]		1	1	Q9JHU4	Q9JHU4	1	3	0.7794	0	1	1	584.664	1751.98	1751.98	-0.14	-8e-05	HCD (High Energy Collision Dissociation)	MS2	1.56781	60	56.6037	19517	20181019_Cowley_Brain_09.raw	F9		3.4	0	5.144e-07	696966	56.51
		FALSE	High	Sequest HT (A2)	Unambiguous	[R].TEYLSNADER.[L]		1	1	Q9JHU4	Q9JHU4	0	2	0.7231	0	1	1	599.273	1197.54	1197.54	-0.03	-2e-05	HCD (High Energy Collision Dissociation)	MS2	33.1848	60	48.6175	15801	20181019_Cowley_Brain_09.raw	F9		2.42	0	2.755e-06	756740	48.48
		FALSE	High	Sequest HT (A2)	Unambiguous	[R].TEYLSNADER.[L]		1	1	Q9JHU4	Q9JHU4	0	2	0.6878	0	1	1	599.273	1197.54	1197.54	0.07	4e-05	HCD (High Energy Collision Dissociation)	MS2	39.1136	60	48.2618	15655	20181019_Cowley_Brain_09.raw	F9		1.89	0	8.302e-05	756740	48.48
		FALSE	High	Sequest HT (A2)	Unambiguous	[K].QLQNISQAAASGGAK.[E]		1	1	Q9JHU4	Q9JHU4	0	2	0.6584	0	1	1	722.382	1443.76	1443.76	0.7	0.00051	HCD (High Energy Collision Dissociation)	MS2	50.4438	60	52.2759	17456	20181019_Cowley_Brain_09.raw	F9		2.02	0	1.086e-07	884763	52.49
		FALSE	High	Sequest HT (A2)	Unambiguous	[K].VPQIEVETHK.[V]		1	1	Q9JHU4	Q9JHU4	0	2	0.5767	0	1	1	590.322	1179.64	1179.64	-0.11	-7e-05	HCD (High Energy Collision Dissociation)	MS2	24.6496	60	51.121	16917	20181019_Cowley_Brain_09.raw	F9		2.15	0	8.74e-07	533198	51.06
		FALSE	High	Sequest HT (A2)	Unambiguous	[R].HVPVVYVDYPGPASLTQIYGTFNR.[A]		1	1	Q9JHU4	Q9JHU4	0	3	0.8227	0	1	1	898.463	2693.37	2693.37	0.54	0.00048	HCD (High Energy Collision Dissociation)	MS2	27.3074	60	123.155	50247	20181019_Cowley_Brain_08.raw	F8		2.99	0	8.288e-11	303183	123.18
		FALSE	High	Sequest HT (A2)	Unambiguous	[K].SRQELEQHSVDTASTSDAVTFITYVQSLK.[R]		1	1	Q9JHU4	Q9JHU4	1	4	0.8439	0	1	1	810.906	3240.6	3240.6	-0.04	-3e-05	HCD (High Energy Collision Dissociation)	MS2	5.02064	60	122.418	49920	20181019_Cowley_Brain_08.raw	F8		2.05	0	9.409e-08	315226	122.33
		FALSE	High	Sequest HT (A2)	Unambiguous	[K].ASVVTLPVYLNFTR.[A]		1	1	Q9JHU4	Q9JHU4	0	2	0.5	0	1	1	790.446	1579.88	1579.88	-0.03	-2e-05	HCD (High Energy Collision Dissociation)	MS2	15.5124	60	123.94	50609	20181019_Cowley_Brain_08.raw	F8		0.6	0	6.379e-05	279310	123.78
		FALSE	High	Sequest HT (A2)	Unambiguous	[R].QLIAQVMLYSQGFR.[T]		1	1	Q9JHU4	Q9JHU4	0	2	0.56	0	1	1	827.443	1653.88	1653.88	0.34	0.00028	HCD (High Energy Collision Dissociation)	MS2	28.27	60	124.325	50793	20181019_Cowley_Brain_08.raw	F8		0.25	0	3.283e-06	115016	124.46
		FALSE	High	Sequest HT (A2)	Unambiguous	[R].MLSAVSQQVQcIQEALR.[E]	C11(Carbamidomethyl)	1	1	Q9JHU4	Q9JHU4	0	2	0.65	0	1	1	981.001	1960.99	1960.99	-0.24	-0.00023	HCD (High Energy Collision Dissociation)	MS2	3.09626	60	119.219	48447	20181019_Cowley_Brain_08.raw	F8		1.6	0	3.54e-05	212527	119.42
		FALSE	High	Sequest HT (A2)	Unambiguous	[K].SPLVMDVLNIQGVQR.[S]		1	1	Q9JHU4	Q9JHU4	0	2	0.8279	0	1	1	834.959	1668.91	1668.91	-0.05	-4e-05	HCD (High Energy Collision Dissociation)	MS2	9.6179	60	118.58	48153	20181019_Cowley_Brain_08.raw	F8		3.08	0	3.33e-11	357566	118.53
		FALSE	High	Sequest HT (A2)	Unambiguous	[R].ILDDDTIITTLENLKR.[E]		1	1	Q9JHU4	Q9JHU4	1	3	0.6983	0	1	1	625.013	1873.03	1873.03	-1.25	-0.00078	HCD (High Energy Collision Dissociation)	MS2	7.84163	60	126.894	51852	20181019_Cowley_Brain_08.raw	F8		1.79	0	4.338e-05	331695	126.78
		FALSE	High	Sequest HT (A2)	Unambiguous	[K].VNFLPEIITLSK.[E]		1	1	Q9JHU4	Q9JHU4	0	2	0.581	0	1	1	687.405	1373.8	1373.8	-0.22	-0.00015	HCD (High Energy Collision Dissociation)	MS2	1.04725	60	128.21	52431	20181019_Cowley_Brain_08.raw	F8		1.79	0	1.011e-05	338853	128.22
		FALSE	High	Sequest HT (A2)	Unambiguous	[R].FTQDTQPHYIYSPR.[E]		1	1	Q9JHU4	Q9JHU4	0	3	0.7802	0	1	1	584.95	1752.84	1752.83	0.74	0.00043	HCD (High Energy Collision Dissociation)	MS2	1.61854	60	64.6886	21271	20181019_Cowley_Brain_08.raw	F8		2.32	0	1.795e-05	429911	64.63
		FALSE	High	Sequest HT (A2)	Unambiguous	[R].LGGSPFGPAGTGK.[T]		1	1	Q9JHU4	Q9JHU4	0	2	0.4961	0	1	1	573.301	1145.59	1145.59	-0.04	-3e-05	HCD (High Energy Collision Dissociation)	MS2	31.8908	60	64.7334	21290	20181019_Cowley_Brain_08.raw	F8		2.58	0	7.387e-07	523313	64.85
		FALSE	High	Sequest HT (A2)	Unambiguous	[R].AATSPALFNR.[C]		1	1	Q9JHU4	Q9JHU4	0	2	0.4231	0	1	1	524.283	1047.56	1047.56	-0.24	-0.00012	HCD (High Energy Collision Dissociation)	MS2	46.624	60	65.2092	21504	20181019_Cowley_Brain_08.raw	F8		1.56	0	3.785e-05	462902	65.33
		FALSE	High	Sequest HT (A2)	Unambiguous	[R].LGGSPFGPAGTGK.[T]		1	1	Q9JHU4	Q9JHU4	0	2	0.3237	0	1	1	573.301	1145.6	1145.59	0.17	0.0001	HCD (High Energy Collision Dissociation)	MS2	33.3692	60	65.0707	21445	20181019_Cowley_Brain_08.raw	F8		1.73	0	2.223e-05	523313	64.85
		FALSE	High	Sequest HT (A2)	Unambiguous	[R].VLRPQVTAVAQQNQGEAPEPQDMK.[V]		1	1	Q9JHU4	Q9JHU4	0	3	0.5652	0	1	1	878.78	2634.33	2634.33	-1.46	-0.00128	HCD (High Energy Collision Dissociation)	MS2	3.66306	60	67.9334	22734	20181019_Cowley_Brain_08.raw	F8		0.92	0	8.397e-05	496288	68.15
		FALSE	High	Sequest HT (A2)	Unambiguous	[K].EIVLSAGSTPK.[I]		1	1	Q9JHU4	Q9JHU4	0	2	0.403	0	1	1	551.311	1101.61	1101.62	-0.42	-0.00023	HCD (High Energy Collision Dissociation)	MS2	59.5016	60	61.033	19614	20181019_Cowley_Brain_08.raw	F8		2.01	0	2.044e-05	362243	60.87
		FALSE	High	Sequest HT (A2)	Unambiguous	[R].SIPLDEGEDEAQR.[R]		1	1	Q9JHU4	Q9JHU4	0	2	0.9128	0	1	1	729.839	1458.67	1458.67	0.4	0.00029	HCD (High Energy Collision Dissociation)	MS2	14.2604	60	60.7907	19509	20181019_Cowley_Brain_08.raw	F8		2.18	0	1.119e-07	278519	60.73
		FALSE	High	Sequest HT (A2)	Unambiguous	[R].SIPLDEGEDEAQR.[R]		1	1	Q9JHU4	Q9JHU4	0	2	0.7647	0	1	1	729.839	1458.67	1458.67	-0.35	-0.00026	HCD (High Energy Collision Dissociation)	MS2	25.017	60	60.4571	19369	20181019_Cowley_Brain_08.raw	F8		1.02	0	3.239e-05	278519	60.73
		FALSE	High	Sequest HT (A2)	Unambiguous	[K].GKEDEGEEAASPMLQIQR.[D]		1	1	Q9JHU4	Q9JHU4	1	3	0.7327	0	1	1	663.318	1987.94	1987.94	-0.11	-7e-05	HCD (High Energy Collision Dissociation)	MS2	37.5741	60	72.0644	24664	20181019_Cowley_Brain_08.raw	F8		2.02	0	8.48e-05	209278	71.91
		FALSE	High	Sequest HT (A2)	Unambiguous	[K].TLMAQSIYGGR.[V]		1	1	Q9JHU4	Q9JHU4	0	2	0.5545	0	1	1	598.809	1196.61	1196.61	0.7	0.00042	HCD (High Energy Collision Dissociation)	MS2	55.4045	60	75.2226	26209	20181019_Cowley_Brain_08.raw	F8		2.02	0	1.308e-05	336598	75.37
		FALSE	High	Sequest HT (A2)	Unambiguous	[R].QYASYEFVQR.[L]		1	1	Q9JHU4	Q9JHU4	0	2	0.5362	0	1	1	645.809	1290.61	1290.61	-0.13	-9e-05	HCD (High Energy Collision Dissociation)	MS2	34.7571	60	73.8483	25511	20181019_Cowley_Brain_08.raw	F8		1.38	0	2.218e-05	294725	73.72
		FALSE	High	Sequest HT (A2)	Unambiguous	[R].IQFVGAcNPPTDPGR.[K]	C7(Carbamidomethyl)	1	1	Q9JHU4	Q9JHU4	0	2	0.8223	0	1	1	814.896	1628.79	1628.78	0.15	0.00012	HCD (High Energy Collision Dissociation)	MS2	0	60	74.2312	25707	20181019_Cowley_Brain_08.raw	F8		1.97	0	2.815e-09	373258	74.24
		FALSE	High	Sequest HT (A2)	Unambiguous	[K].TLMAQSIYGGR.[V]		1	1	Q9JHU4	Q9JHU4	0	2	0.6169	0	1	1	598.808	1196.61	1196.61	-0.11	-7e-05	HCD (High Energy Collision Dissociation)	MS2	61.5037	60	75.3543	26274	20181019_Cowley_Brain_08.raw	F8		2.01	0	4.041e-05	336598	75.37
		FALSE	High	Sequest HT (A2)	Unambiguous	[R].VDNEFDQR.[L]		1	1	Q9JHU4	Q9JHU4	0	2	0.3457	0	1	1	511.731	1022.45	1022.45	-0.01	-1e-05	HCD (High Energy Collision Dissociation)	MS2	49.4243	60	43.4095	12568	20181019_Cowley_Brain_08.raw	F8		2.69	0	1.9e-05	445634	43.46
		FALSE	High	Sequest HT (A2)	Unambiguous	[R].TEYLSNADER.[L]		1	1	Q9JHU4	Q9JHU4	0	2	0.6667	0	1	1	599.273	1197.54	1197.54	0.56	0.00034	HCD (High Energy Collision Dissociation)	MS2	19.7076	60	48.2576	14318	20181019_Cowley_Brain_08.raw	F8		1.89	0	1.095e-05	406127	48.44
		FALSE	High	Sequest HT (A2)	Unambiguous	[K].TPVSITEHPK.[I]		1	1	Q9JHU4	Q9JHU4	0	2	0.5375	0	1	1	554.804	1108.6	1108.6	0.09	5e-05	HCD (High Energy Collision Dissociation)	MS2	51.2508	60	39.2807	11113	20181019_Cowley_Brain_08.raw	F8		1.6	0	4.759e-05	375245	39.5
		FALSE	High	Sequest HT (A2)	Unambiguous	[K].VQYPQSQAcK.[M]	C9(Carbamidomethyl)	1	1	Q9JHU4	Q9JHU4	0	2	0.4846	0	1	1	604.79	1208.57	1208.57	-0.31	-0.00019	HCD (High Energy Collision Dissociation)	MS2	42.2411	60	36.2026	9985	20181019_Cowley_Brain_08.raw	F8		1.3	0	4.832e-05	319467	36.1
		FALSE	High	Sequest HT (A2)	Unambiguous	[K].RAPVIDADKPVSSQLR.[V]		1	1	Q9JHU4	Q9JHU4	1	3	0.7474	0	1	1	584.663	1751.98	1751.98	-0.56	-0.00033	HCD (High Energy Collision Dissociation)	MS2	5.06803	60	56.638	17689	20181019_Cowley_Brain_08.raw	F8		2.85	0	8.886e-07	368614	56.51
		FALSE	High	Sequest HT (A2)	Unambiguous	[K].YATLATVSR.[C]		1	1	Q9JHU4	Q9JHU4	0	2	0.7798	0	1	1	491.272	981.537	981.536	0.2	0.0001	HCD (High Energy Collision Dissociation)	MS2	25.5753	60	57.5023	18056	20181019_Cowley_Brain_08.raw	F8		1.68	0	5.317e-05	312252	57.67
		FALSE	High	Sequest HT (A2)	Unambiguous	[K].YATLATVSR.[C]		1	1	Q9JHU4	Q9JHU4	0	2	0.798	0	1	1	491.272	981.537	981.536	0.33	0.00016	HCD (High Energy Collision Dissociation)	MS2	23.3449	60	57.8396	18202	20181019_Cowley_Brain_08.raw	F8		1.98	0	3.723e-05	312252	57.67
		FALSE	High	Sequest HT (A2)	Unambiguous	[K].QLQNISQAAASGGAK.[E]		1	1	Q9JHU4	Q9JHU4	0	2	0.6755	0	1	1	722.382	1443.76	1443.76	0.7	0.0005	HCD (High Energy Collision Dissociation)	MS2	46.3904	60	52.2616	15883	20181019_Cowley_Brain_08.raw	F8		1.88	0	1.826e-05	504475	52.46
		FALSE	High	Sequest HT (A2)	Unambiguous	[K].EVDGLDVSK.[E]		1	1	Q9JHU4	Q9JHU4	0	2	0.6585	0	1	1	481.246	961.484	961.484	0.7	0.00034	HCD (High Energy Collision Dissociation)	MS2	51.5017	60	54.2216	16696	20181019_Cowley_Brain_08.raw	F8		2.05	0	7.055e-05	406551	54.05
		FALSE	High	Sequest HT (A2)	Unambiguous	[K].EVDGLDVSK.[E]		1	1	Q9JHU4	Q9JHU4	0	2	0.6941	0	1	1	481.245	961.484	961.484	-0.12	-6e-05	HCD (High Energy Collision Dissociation)	MS2	29.06	60	53.8821	16564	20181019_Cowley_Brain_08.raw	F8		2.19	0	6.351e-05	406551	54.05
		FALSE	High	Sequest HT (A2)	Unambiguous	[K].FGQMLGSNMTEFHSQISK.[S]		1	1	Q9JHU4	Q9JHU4	0	3	0.7861	0	1	1	681.32	2041.94	2041.95	-1.45	-0.00099	HCD (High Energy Collision Dissociation)	MS2	3.54702	60	91.3534	34276	20181019_Cowley_Brain_08.raw	F8		1.73	0	2.62e-06	292395	91.24
		FALSE	High	Sequest HT (A2)	Unambiguous	[R].TPNGVVLAPVQLGK.[W]		1	1	Q9JHU4	Q9JHU4	0	2	0.7943	0	1	1	696.914	1392.82	1392.82	-0.47	-0.00033	HCD (High Energy Collision Dissociation)	MS2	61.8155	60	88.2755	32691	20181019_Cowley_Brain_08.raw	F8		2.09	0	4.851e-06	297417	88.42
		FALSE	High	Sequest HT (A2)	Unambiguous	[R].TPNGVVLAPVQLGK.[W]		1	1	Q9JHU4	Q9JHU4	0	2	0.7551	0	1	1	696.914	1392.82	1392.82	0.41	0.00028	HCD (High Energy Collision Dissociation)	MS2	59.0461	60	88.6444	32874	20181019_Cowley_Brain_08.raw	F8		0.98	0	1.044e-05	297417	88.42
		FALSE	High	Sequest HT (A2)	Unambiguous	[K].VDDLLIIEEK.[I]		1	1	Q9JHU4	Q9JHU4	0	2	0.5594	0	1	1	593.832	1186.66	1186.66	0.33	0.00019	HCD (High Energy Collision Dissociation)	MS2	34.6405	60	96.8068	37099	20181019_Cowley_Brain_08.raw	F8		1.43	0	0.00011	377572	97.07
		FALSE	High	Sequest HT (A2)	Unambiguous	[R].VLLTTQGVDMISK.[M]		1	1	Q9JHU4	Q9JHU4	0	2	0.7973	0	1	1	702.892	1404.78	1404.78	0	0	HCD (High Energy Collision Dissociation)	MS2	10.6667	60	92.5645	34899	20181019_Cowley_Brain_08.raw	F8		3.01	0	3.57e-09	584013	92.48
		FALSE	High	Sequest HT (A2)	Unambiguous	[K].IQGLTVEQAEAVVR.[L]		1	1	Q9JHU4	Q9JHU4	0	2	0.7292	0	1	1	756.923	1512.84	1512.84	1.06	0.0008	HCD (High Energy Collision Dissociation)	MS2	43.5577	60	92.7564	35001	20181019_Cowley_Brain_08.raw	F8		1.44	0	3.676e-05	691457	92.94
		FALSE	High	Sequest HT (A2)	Unambiguous	[R].LAETVFNFQEK.[V]		1	1	Q9JHU4	Q9JHU4	0	2	0.6699	0	1	1	663.34	1325.67	1325.67	-0.23	-0.00015	HCD (High Energy Collision Dissociation)	MS2	26.0543	60	93.7207	35527	20181019_Cowley_Brain_08.raw	F8		2.06	0	5.145e-05	457979	93.64
		FALSE	High	Sequest HT (A2)	Unambiguous	[K].IQGLTVEQAEAVVR.[L]		1	1	Q9JHU4	Q9JHU4	0	2	0.6833	0	1	1	756.922	1512.84	1512.84	-0.63	-0.00048	HCD (High Energy Collision Dissociation)	MS2	48.0142	60	93.1062	35191	20181019_Cowley_Brain_08.raw	F8		1.8	0	5.698e-09	691457	92.94
		FALSE	High	Sequest HT (A2)	Unambiguous	[K].EFGPVVIDYGK.[V]		1	1	Q9JHU4	Q9JHU4	0	2	0.6878	0	1	1	612.318	1223.63	1223.63	-1.07	-0.00065	HCD (High Energy Collision Dissociation)	MS2		60	93.0623	35167	20181019_Cowley_Brain_08.raw	F8		2.05	0	1.575e-05	531669	93.17
		FALSE	High	Sequest HT (A2)	Unambiguous	[R].EAIVNScVFVHQTLHQANAR.[L]	C7(Carbamidomethyl)	1	1	Q9JHU4	Q9JHU4	0	3	0.6599	0	1	1	765.387	2294.15	2294.15	0.35	0.00027	HCD (High Energy Collision Dissociation)	MS2	18.2506	60	79.0703	28049	20181019_Cowley_Brain_08.raw	F8		1.97	0	9.144e-08	387069	78.96
		FALSE	High	Sequest HT (A2)	Unambiguous	[K].YTGEDFDEDLR.[T]		1	1	Q9JHU4	Q9JHU4	0	2	0.8086	0	1	1	680.289	1359.57	1359.57	0.51	0.00035	HCD (High Energy Collision Dissociation)	MS2	37.842	60	76.9442	27021	20181019_Cowley_Brain_08.raw	F8		1.62	0	8.008e-07	223359	77.15
		FALSE	High	Sequest HT (A2)	Unambiguous	[K].EGTEAWEAAMK.[R]		1	1	Q9JHU4	Q9JHU4	0	2	0.4488	0	1	1	611.774	1222.54	1222.54	-0.02	-1e-05	HCD (High Energy Collision Dissociation)	MS2	70.2233	60	77.1914	27134	20181019_Cowley_Brain_08.raw	F8		1.27	0	3.04e-06	180232	77.3
		FALSE	High	Sequest HT (A2)	Unambiguous	[K].YTGEDFDEDLR.[T]		1	1	Q9JHU4	Q9JHU4	0	2	0.9107	0	1	1	680.288	1359.57	1359.57	-0.3	-0.0002	HCD (High Energy Collision Dissociation)	MS2	29.2629	60	77.2872	27177	20181019_Cowley_Brain_08.raw	F8		1.12	0	4.988e-07	223359	77.15
		FALSE	High	Sequest HT (A2)	Unambiguous	[K].LcDEQLSSQSHYDFGLR.[A]	C2(Carbamidomethyl)	1	1	Q9JHU4	Q9JHU4	0	3	0.6884	0	1	1	685.646	2054.92	2054.92	-0.05	-4e-05	HCD (High Energy Collision Dissociation)	MS2	33.9282	60	85.2199	31113	20181019_Cowley_Brain_08.raw	F8		2.76	0	7.596e-09	450163	85.39
		FALSE	High	Sequest HT (A2)	Unambiguous	[K].LcDEQLSSQSHYDFGLR.[A]	C2(Carbamidomethyl)	1	1	Q9JHU4	Q9JHU4	0	3	0.5841	0	1	1	685.646	2054.92	2054.92	0.03	2e-05	HCD (High Energy Collision Dissociation)	MS2	22.7515	60	85.5644	31292	20181019_Cowley_Brain_08.raw	F8		2.14	0	3.13e-08	450163	85.39
		FALSE	High	Sequest HT (A2)	Unambiguous	[R].QDLADVVQVcEGK.[K]	C10(Carbamidomethyl)	1	1	Q9JHU4	Q9JHU4	0	2	0.6434	0	1	1	730.856	1460.7	1460.7	-0.18	-0.00013	HCD (High Energy Collision Dissociation)	MS2	46.2328	60	82.3391	29640	20181019_Cowley_Brain_08.raw	F8		1.29	0	1.523e-05	343173	82.55
		FALSE	High	Sequest HT (A2)	Unambiguous	[R].KLEHLITELVHQR.[D]		1	1	Q9JHU4	Q9JHU4	1	3	0.7778	0	1	1	539.314	1615.93	1615.93	-0.21	-0.00011	HCD (High Energy Collision Dissociation)	MS2	6.59152	60	82.4151	29674	20181019_Cowley_Brain_08.raw	F8		4.5	0	1.252e-13	610247	82.37
		FALSE	High	Sequest HT (A2)	Unambiguous	[R].QDLADVVQVcEGK.[K]	C10(Carbamidomethyl)	1	1	Q9JHU4	Q9JHU4	0	2	0.5522	0	1	1	730.856	1460.71	1460.7	0.49	0.00036	HCD (High Energy Collision Dissociation)	MS2	47.9604	60	82.6348	29786	20181019_Cowley_Brain_08.raw	F8		2.01	0	5.111e-08	343173	82.55
		FALSE	High	Sequest HT (A2)	Unambiguous	[R].QPQGHLLLIGVSGAGK.[T]		1	1	Q9JHU4	Q9JHU4	0	3	0.7189	0	1	1	525.639	1574.9	1574.9	0.1	5e-05	HCD (High Energy Collision Dissociation)	MS2	22.4886	60	82.1682	29559	20181019_Cowley_Brain_08.raw	F8		2.17	0	3.139e-06	261948	82.01
		FALSE	High	Sequest HT (A2)	Unambiguous	[K].FLSDPQVHTVLVER.[S]		1	1	Q9JHU4	Q9JHU4	0	3	0.7214	0	1	1	547.298	1639.88	1639.88	-0.08	-5e-05	HCD (High Energy Collision Dissociation)	MS2	27.6416	60	81.9402	29458	20181019_Cowley_Brain_08.raw	F8		2.62	0	1.492e-06	545310	81.86
		FALSE	High	Sequest HT (A2)	Unambiguous	[K].NYMSNPSYNYEIVNR.[A]		1	1	Q9JHU4	Q9JHU4	0	2	0.7934	0	1	1	932.42	1863.83	1863.83	-0.63	-0.00059	HCD (High Energy Collision Dissociation)	MS2	38.6376	60	83.8004	30374	20181019_Cowley_Brain_08.raw	F8		1.21	0	3.228e-05	334229	84
		FALSE	High	Sequest HT (A2)	Unambiguous	[R].LLLIQAFRPDR.[L]		1	1	Q9JHU4	Q9JHU4	0	3	0.2483	0	1	1	447.938	1341.8	1341.8	-0.36	-0.00016	HCD (High Energy Collision Dissociation)	MS2	20.2345	60	102.493	42129	20181019_Cowley_Brain_13.raw	F13		1.45	0	0.0001025	366888	102.74
		FALSE	High	Sequest HT (A2)	Unambiguous	[K].GTVGEPTYDAEFQHFLR.[G]		1	1	Q9JHU4	Q9JHU4	0	3	0.6983	0	1	1	656.315	1966.93	1966.93	0.51	0.00033	HCD (High Energy Collision Dissociation)	MS2	32.3381	60	102.495	42130	20181019_Cowley_Brain_13.raw	F13		2.42	0	1.446e-09	482218	102.7
		FALSE	High	Sequest HT (A2)	Unambiguous	[R].AWTQVLLGQAEDK.[A]		1	1	Q9JHU4	Q9JHU4	0	2	0.6744	0	1	1	729.883	1458.76	1458.76	-0.23	-0.00017	HCD (High Energy Collision Dissociation)	MS2	33.1621	60	102.52	42144	20181019_Cowley_Brain_13.raw	F13		1.72	0	6.409e-06
		FALSE	High	Sequest HT (A2)	Unambiguous	[R].SAcDTVDTWLDDTAK.[G]	C3(Carbamidomethyl)	1	1	Q9JHU4	Q9JHU4	0	2	0.8229	0	1	1	849.369	1697.73	1697.73	-0.85	-0.00072	HCD (High Energy Collision Dissociation)	MS2	40.001	60	101.961	41830	20181019_Cowley_Brain_13.raw	F13		1.92	0	3.676e-10	455080	101.82
		FALSE	High	Sequest HT (A2)	Unambiguous	[R].VQVALEELQDLK.[G]		1	1	Q9JHU4	Q9JHU4	0	2	0.6196	0	1	1	692.887	1384.77	1384.77	-0.49	-0.00034	HCD (High Energy Collision Dissociation)	MS2	55.4631	60	102.992	42407	20181019_Cowley_Brain_13.raw	F13		2.55	0	3.508e-07	866390	103.2
		FALSE	High	Sequest HT (A2)	Unambiguous	[R].TTDLLTDWEK.[T]		1	1	Q9JHU4	Q9JHU4	0	2	0.6369	0	1	1	611.304	1221.6	1221.6	0.1	6e-05	HCD (High Energy Collision Dissociation)	MS2	15.5617	60	100.382	40962	20181019_Cowley_Brain_13.raw	F13		1.68	0	4.38e-05	492469	100.61
		FALSE	High	Sequest HT (A2)	Unambiguous	[K].EALELTDTGLLSGSEER.[V]		1	1	Q9JHU4	Q9JHU4	0	2	0.8975	0	1	1	910.45	1819.89	1819.89	0.07	6e-05	HCD (High Energy Collision Dissociation)	MS2	26.2026	60	101.332	41479	20181019_Cowley_Brain_13.raw	F13		2.44	0	7.09e-09	382076	101.56
		FALSE	High	Sequest HT (A2)	Unambiguous	[R].SAcDTVDTWLDDTAK.[G]	C3(Carbamidomethyl)	1	1	Q9JHU4	Q9JHU4	0	2	0.4661	0	1	1	849.37	1697.73	1697.73	0.45	0.00038	HCD (High Energy Collision Dissociation)	MS2	48.9314	60	101.611	41627	20181019_Cowley_Brain_13.raw	F13		1.18	0	6.612e-08	455080	101.82
		FALSE	High	Sequest HT (A2)	Unambiguous	[R].TTDLLTDWEK.[T]		1	1	Q9JHU4	Q9JHU4	0	2	0.7188	0	1	1	611.304	1221.6	1221.6	0.1	6e-05	HCD (High Energy Collision Dissociation)	MS2	30.2517	60	100.723	41154	20181019_Cowley_Brain_13.raw	F13		2.24	0	2.897e-07	492469	100.61
		FALSE	High	Sequest HT (A2)	Unambiguous	[R].NVAQYNANHPDFPMQIEQLER.[Y]		1	1	Q9JHU4	Q9JHU4	0	3	0.439	0	1	1	838.732	2514.18	2514.18	-0.56	-0.00047	HCD (High Energy Collision Dissociation)	MS2	31.3386	60	100.621	41097	20181019_Cowley_Brain_13.raw	F13		0.82	0	6.001e-05	398982	100.5
		FALSE	High	Sequest HT (A2)	Unambiguous	[K].FNYGFEYLGVQDK.[L]		1	1	Q9JHU4	Q9JHU4	0	2	0.7465	0	1	1	790.375	1579.74	1579.74	-0.1	-8e-05	HCD (High Energy Collision Dissociation)	MS2	40.0527	60	106.609	44502	20181019_Cowley_Brain_13.raw	F13		1.42	0	3.498e-07	559111	106.83
		FALSE	High	Sequest HT (A2)	Unambiguous	[K].FNYGFEYLGVQDK.[L]		1	1	Q9JHU4	Q9JHU4	0	2	0.7376	0	1	1	790.375	1579.74	1579.74	-0.41	-0.00032	HCD (High Energy Collision Dissociation)	MS2		60	106.95	44698	20181019_Cowley_Brain_13.raw	F13		1.41	0	1.6e-05	559111	106.83
		FALSE	High	Sequest HT (A2)	Unambiguous	[K].WQALLVQIR.[K]		1	1	Q9JHU4	Q9JHU4	0	2	0.5604	0	1	1	563.84	1126.67	1126.67	-0.14	-8e-05	HCD (High Energy Collision Dissociation)	MS2	65.2601	60	106.989	44721	20181019_Cowley_Brain_13.raw	F13		1.82	0	9.884e-06	404570	107.15
		FALSE	High	Sequest HT (A2)	Unambiguous	[R].QALVAIFTHLR.[K]		1	1	Q9JHU4	Q9JHU4	0	3	0.617	0	1	1	423.587	1268.75	1268.75	-1.68	-0.00071	HCD (High Energy Collision Dissociation)	MS2	0	60	108.034	45283	20181019_Cowley_Brain_13.raw	F13		1.88	0	1.629e-05	287544	107.89
		FALSE	High	Sequest HT (A2)	Unambiguous	[R].QALVAIFTHLR.[K]		1	1	Q9JHU4	Q9JHU4	0	2	0.7881	0	1	1	634.878	1268.75	1268.75	0.33	0.00021	HCD (High Energy Collision Dissociation)	MS2	55.4008	60	107.939	45234	20181019_Cowley_Brain_13.raw	F13		2.69	0	8.556e-07	446526	107.84
		FALSE	High	Sequest HT (A2)	Unambiguous	[K].WQALLVQIR.[K]		1	1	Q9JHU4	Q9JHU4	0	2	0.6915	0	1	1	563.84	1126.67	1126.67	-0.57	-0.00032	HCD (High Energy Collision Dissociation)	MS2	15.7258	60	107.328	44907	20181019_Cowley_Brain_13.raw	F13		1.88	0	1.174e-05	404570	107.15
		FALSE	High	Sequest HT (A2)	Unambiguous	[R].YKEEYAVLISEAQAIK.[A]		1	1	Q9JHU4	Q9JHU4	1	3	0.6604	0	1	1	619	1854.98	1854.98	-0.17	-0.0001	HCD (High Energy Collision Dissociation)	MS2	17.0045	60	104.893	43498	20181019_Cowley_Brain_13.raw	F13		2.68	0	7.8e-06	566691	104.85
		FALSE	High	Sequest HT (A2)	Unambiguous	[K].TKPVTGNLRPEEALQALTIYEGK.[F]		1	1	Q9JHU4	Q9JHU4	0	4	0.7413	0	1	1	632.849	2528.37	2528.37	0.46	0.00029	HCD (High Energy Collision Dissociation)	MS2	22.0534	60	105.945	44118	20181019_Cowley_Brain_13.raw	F13		2.86	0	3.21e-06	400556	105.87
		FALSE	High	Sequest HT (A2)	Unambiguous	[R].LFLTMEINPK.[V]		1	1	Q9JHU4	Q9JHU4	0	2	0.5578	0	1	1	603.333	1205.66	1205.66	-0.87	-0.00053	HCD (High Energy Collision Dissociation)	MS2	46.4465	60	105.582	43907	20181019_Cowley_Brain_13.raw	F13		1.99	0	1.551e-05	269530	105.52
		FALSE	High	Sequest HT (A2)	Unambiguous	[K].VTDFGDKVEDPTFLNQLQSGVNR.[W]		1	1	Q9JHU4	Q9JHU4	1	3	0.7831	0	1	1	860.431	2579.28	2579.27	2.23	0.00191	HCD (High Energy Collision Dissociation)	MS2	21.7776	60	105.462	43837	20181019_Cowley_Brain_13.raw	F13		1.89	0	1.615e-05	1.01294e+06	105.62
		FALSE	High	Sequest HT (A2)	Unambiguous	[K].IQGLTVEQAEAVVR.[L]		1	1	Q9JHU4	Q9JHU4	0	2	0.7434	0	1	1	756.922	1512.84	1512.84	-0.64	-0.00048	HCD (High Energy Collision Dissociation)	MS2	35.0382	60	93.0813	37003	20181019_Cowley_Brain_13.raw	F13		2.26	0	6.281e-08	848188	92.92
		FALSE	High	Sequest HT (A2)	Unambiguous	[K].EFGPVVIDYGK.[V]		1	1	Q9JHU4	Q9JHU4	0	2	0.6422	0	1	1	612.319	1223.63	1223.63	0.03	2e-05	HCD (High Energy Collision Dissociation)	MS2	33.1543	60	93.0597	36990	20181019_Cowley_Brain_13.raw	F13		2.18	0	3.181e-05	653607	93.18
		FALSE	High	Sequest HT (A2)	Unambiguous	[R].LAETVFNFQEK.[V]		1	1	Q9JHU4	Q9JHU4	0	2	0.6014	0	1	1	663.34	1325.67	1325.67	-0.42	-0.00028	HCD (High Energy Collision Dissociation)	MS2	41.4573	60	93.3779	37174	20181019_Cowley_Brain_13.raw	F13		1.48	0	3.765e-05	572068	93.58
		FALSE	High	Sequest HT (A2)	Unambiguous	[K].IQGLTVEQAEAVVR.[L]		1	1	Q9JHU4	Q9JHU4	0	2	0.7412	0	1	1	756.923	1512.84	1512.84	0.01	1e-05	HCD (High Energy Collision Dissociation)	MS2	51.0405	60	92.7311	36805	20181019_Cowley_Brain_13.raw	F13		2.28	0	2.694e-07	848188	92.92
		FALSE	High	Sequest HT (A2)	Unambiguous	[R].VLLTTQGVDMISK.[M]		1	1	Q9JHU4	Q9JHU4	0	2	0.8185	0	1	1	702.892	1404.78	1404.78	0.16	0.00011	HCD (High Energy Collision Dissociation)	MS2	23.976	60	92.5815	36725	20181019_Cowley_Brain_13.raw	F13		2.7	0	5.579e-08	594849	92.48
		FALSE	High	Sequest HT (A2)	Unambiguous	[R].cYLTMTQALEAR.[L]	C1(Carbamidomethyl)	1	1	Q9JHU4	Q9JHU4	0	2	0.6707	0	1	1	728.85	1456.69	1456.69	0.59	0.00043	HCD (High Energy Collision Dissociation)	MS2	40.6659	60	94.4454	37750	20181019_Cowley_Brain_13.raw	F13		1.67	0	1.569e-06	338292	94.56
		FALSE	High	Sequest HT (A2)	Unambiguous	[R].LAETVFNFQEK.[V]		1	1	Q9JHU4	Q9JHU4	0	2	0.5689	0	1	1	663.34	1325.67	1325.67	-0.14	-0.0001	HCD (High Energy Collision Dissociation)	MS2	30.4813	60	93.7299	37364	20181019_Cowley_Brain_13.raw	F13		2.25	0	4.146e-06	572068	93.58
		FALSE	High	Sequest HT (A2)	Unambiguous	[K].FGQMLGSNMTEFHSQISK.[S]		1	1	Q9JHU4	Q9JHU4	0	3	0.6237	0	1	1	681.321	2041.95	2041.95	0.06	4e-05	HCD (High Energy Collision Dissociation)	MS2	19.6966	60	91.3014	36033	20181019_Cowley_Brain_13.raw	F13		0.93	0	3.271e-05	267697	91.16
		FALSE	High	Sequest HT (A2)	Unambiguous	[R].WTDENIDMVALK.[H]		1	1	Q9JHU4	Q9JHU4	0	2	0.7047	0	1	1	717.85	1434.69	1434.69	-0.06	-5e-05	HCD (High Energy Collision Dissociation)	MS2	57.1384	60	98.1743	39748	20181019_Cowley_Brain_13.raw	F13		1.49	0	5.325e-05	350788	98.04
		FALSE	High	Sequest HT (A2)	Unambiguous	[R].VTFVNFTVTR.[S]		1	1	Q9JHU4	Q9JHU4	0	2	0.6008	0	1	1	592.327	1183.65	1183.65	-0.58	-0.00034	HCD (High Energy Collision Dissociation)	MS2	51.0884	60	98.1867	39755	20181019_Cowley_Brain_13.raw	F13		2.38	0	0.0001026	613646	98.23
		FALSE	High	Sequest HT (A2)	Unambiguous	[R].ITNQVIYLNPPIEEcR.[Y]	C15(Carbamidomethyl)	1	1	Q9JHU4	Q9JHU4	0	2	0.7368	0	1	1	980.005	1959	1959	1.17	0.00115	HCD (High Energy Collision Dissociation)	MS2	43.0579	60	97.7099	39498	20181019_Cowley_Brain_13.raw	F13		1.33	0	1.799e-05	162444	97.96
		FALSE	High	Sequest HT (A2)	Unambiguous	[K].VAAPDVVVPTLDTVR.[H]		1	1	Q9JHU4	Q9JHU4	0	2	0.6899	0	1	1	776.44	1551.87	1551.87	-1.07	-0.00083	HCD (High Energy Collision Dissociation)	MS2	35.7461	60	99.0153	40214	20181019_Cowley_Brain_13.raw	F13		1.29	0	3.908e-05	771984	99.34
		FALSE	High	Sequest HT (A2)	Unambiguous	[K].VAAPDVVVPTLDTVR.[H]		1	1	Q9JHU4	Q9JHU4	0	2	0.7257	0	1	1	776.441	1551.88	1551.87	0.81	0.00063	HCD (High Energy Collision Dissociation)	MS2	15.8612	60	99.3551	40402	20181019_Cowley_Brain_13.raw	F13		2.37	0	1.977e-05	771984	99.34
		FALSE	High	Sequest HT (A2)	Unambiguous	[K].VFEEDALSWEDK.[L]		1	1	Q9JHU4	Q9JHU4	0	2	0.4962	0	1	1	734.334	1467.66	1467.66	-1.72	-0.00126	HCD (High Energy Collision Dissociation)	MS2	16.1786	60	94.972	38036	20181019_Cowley_Brain_13.raw	F13		1.33	0	2.244e-07	439756	95.18
		FALSE	High	Sequest HT (A2)	Unambiguous	[K].VDDLLIIEEK.[I]		1	1	Q9JHU4	Q9JHU4	0	2	0.4224	0	1	1	593.832	1186.66	1186.66	0.22	0.00013	HCD (High Energy Collision Dissociation)	MS2	27.3529	60	96.8306	39024	20181019_Cowley_Brain_13.raw	F13		1.61	0	1.138e-05	526430	97.08
		FALSE	High	Sequest HT (A2)	Unambiguous	[K].VDDLLIIEEK.[I]		1	1	Q9JHU4	Q9JHU4	0	2	0.4512	0	1	1	593.832	1186.66	1186.66	-0.5	-0.0003	HCD (High Energy Collision Dissociation)	MS2	6.73723	60	97.1676	39206	20181019_Cowley_Brain_13.raw	F13		2.15	0	6.736e-07	526430	97.08
		FALSE	High	Sequest HT (A2)	Unambiguous	[K].SRQELEQHSVDTASTSDAVTFITYVQSLK.[R]		1	1	Q9JHU4	Q9JHU4	1	4	0.8251	0	1	1	810.907	3240.61	3240.6	1.31	0.00106	HCD (High Energy Collision Dissociation)	MS2	30.5557	60	122.082	52975	20181019_Cowley_Brain_13.raw	F13		2.23	0	9.263e-07	408341	122.25
		FALSE	High	Sequest HT (A2)	Unambiguous	[R].TLHTTASNWLHLIPQTLSPLK.[R]		1	1	Q9JHU4	Q9JHU4	0	3	0.6519	0	1	1	791.11	2371.32	2371.31	1.49	0.00118	HCD (High Energy Collision Dissociation)	MS2	34.5834	60	121.25	52526	20181019_Cowley_Brain_13.raw	F13		1.35	0	3.087e-05	166038	121.26
		FALSE	High	Sequest HT (A2)	Unambiguous	[R].MLSAVSQQVQcIQEALR.[E]	C11(Carbamidomethyl)	1	1	Q9JHU4	Q9JHU4	0	2	0.6784	0	1	1	981.002	1961	1960.99	1.44	0.00142	HCD (High Energy Collision Dissociation)	MS2	6.93976	60	119.496	51571	20181019_Cowley_Brain_13.raw	F13		1.71	0	4.689e-09	349674	119.38
		FALSE	High	Sequest HT (A2)	Unambiguous	[K].SPLVMDVLNIQGVQR.[S]		1	1	Q9JHU4	Q9JHU4	0	2	0.8459	0	1	1	834.958	1668.91	1668.91	-0.35	-0.00029	HCD (High Energy Collision Dissociation)	MS2	22.2387	60	118.599	51090	20181019_Cowley_Brain_13.raw	F13		2.79	0	1.243e-11	506994	118.52
		FALSE	High	Sequest HT (A2)	Unambiguous	[K].NIHVcLGGLFVPEAYITATR.[Q]	C5(Carbamidomethyl)	1	1	Q9JHU4	Q9JHU4	0	3	0.7309	0	1	1	744.393	2231.16	2231.16	0.11	8e-05	HCD (High Energy Collision Dissociation)	MS2	36.8192	60	126.13	55062	20181019_Cowley_Brain_13.raw	F13		2.23	0	2.217e-09	345885	126.34
		FALSE	High	Sequest HT (A2)	Unambiguous	[R].ILDDDTIITTLENLKR.[E]		1	1	Q9JHU4	Q9JHU4	1	3	0.7398	0	1	1	625.013	1873.02	1873.03	-1.62	-0.00101	HCD (High Energy Collision Dissociation)	MS2	2.59069	60	126.809	55410	20181019_Cowley_Brain_13.raw	F13		2.46	0	3.402e-07	563021	126.75
		FALSE	High	Sequest HT (A2)	Unambiguous	[R].HVPVVYVDYPGPASLTQIYGTFNR.[A]		1	1	Q9JHU4	Q9JHU4	0	3	0.831	0	1	1	898.463	2693.37	2693.37	0.33	0.0003	HCD (High Energy Collision Dissociation)	MS2	8.64116	60	123.15	53543	20181019_Cowley_Brain_13.raw	F13		3.61	0	1.101e-11	511106	123.09
		FALSE	High	Sequest HT (A2)	Unambiguous	[K].SRQELEQHSVDTASTSDAVTFITYVQSLK.[R]		1	1	Q9JHU4	Q9JHU4	1	4	0.8281	0	1	1	810.906	3240.6	3240.6	0.18	0.00014	HCD (High Energy Collision Dissociation)	MS2	43.2369	60	122.424	53164	20181019_Cowley_Brain_13.raw	F13		2.21	0	5.239e-07	408341	122.25
		FALSE	High	Sequest HT (A2)	Unambiguous	[K].WAIAQLNYADMLK.[R]		1	1	Q9JHU4	Q9JHU4	0	2	0.6695	0	1	1	768.898	1536.79	1536.79	-0.02	-1e-05	HCD (High Energy Collision Dissociation)	MS2	47.1554	60	123.773	53876	20181019_Cowley_Brain_13.raw	F13		1.18	0	5.912e-05	421185	123.97
		FALSE	High	Sequest HT (A2)	Unambiguous	[K].WAIAQLNYADMLK.[R]		1	1	Q9JHU4	Q9JHU4	0	2	0.8408	0	1	1	768.897	1536.79	1536.79	-0.58	-0.00045	HCD (High Energy Collision Dissociation)	MS2	12.559	60	124.118	54067	20181019_Cowley_Brain_13.raw	F13		1.57	0	8.452e-05	421185	123.97
		FALSE	High	Sequest HT (A2)	Unambiguous	[R].EWTDGLFTHVLR.[K]		1	1	Q9JHU4	Q9JHU4	0	3	0.4842	0	1	1	491.921	1473.75	1473.75	-0.72	-0.00035	HCD (High Energy Collision Dissociation)	MS2	29.97	60	110.437	46640	20181019_Cowley_Brain_13.raw	F13		1.9	0	4.727e-07	390457	110.66
		FALSE	High	Sequest HT (A2)	Unambiguous	[R].EWTDGLFTHVLR.[K]		1	1	Q9JHU4	Q9JHU4	0	3	0.6	0	1	1	491.921	1473.75	1473.75	-0.29	-0.00014	HCD (High Energy Collision Dissociation)	MS2	19.7653	60	110.79	46843	20181019_Cowley_Brain_13.raw	F13		2.05	0	3.314e-09	390457	110.66
		FALSE	High	Sequest HT (A2)	Unambiguous	[K].DLFQVAFNR.[V]		1	1	Q9JHU4	Q9JHU4	0	2	0.6748	0	1	1	555.291	1109.57	1109.57	0.28	0.00015	HCD (High Energy Collision Dissociation)	MS2	20.8155	60	110.614	46745	20181019_Cowley_Brain_13.raw	F13		1.63	0	6.189e-05	364915	110.45
		FALSE	High	Sequest HT (A2)	Unambiguous	[K].MDLEKPNYIVPDYMPVVYDK.[L]		1	1	Q9JHU4	Q9JHU4	0	3	0.7172	0	1	1	810.397	2429.18	2429.18	-0.38	-0.00031	HCD (High Energy Collision Dissociation)	MS2	16.9346	60	112.249	47655	20181019_Cowley_Brain_13.raw	F13		1.45	0	4.312e-06	340829	112.08
		FALSE	High	Sequest HT (A2)	Unambiguous	[R].cLGSLFSMLHQAcR.[N]	C1(Carbamidomethyl); C13(Carbamidomethyl)	1	1	Q9JHU4	Q9JHU4	0	3	0.7609	0	1	1	560.599	1679.78	1679.78	0.46	0.00026	HCD (High Energy Collision Dissociation)	MS2	3.09882	60	112.121	47589	20181019_Cowley_Brain_13.raw	F13		1.38	0	1.554e-05	105178	112.2
		FALSE	High	Sequest HT (A2)	Unambiguous	[R].HYLDFINHYANLFHEK.[R]		1	1	Q9JHU4	Q9JHU4	0	4	0.7281	0	1	1	516.005	2061	2061	-0.12	-6e-05	HCD (High Energy Collision Dissociation)	MS2	0.984863	60	112.413	47737	20181019_Cowley_Brain_13.raw	F13		3.42	0	4.388e-10	507506	112.34
		FALSE	High	Sequest HT (A2)	Unambiguous	[R].QNLFTTWSHHLQQANIQFR.[T]		1	1	Q9JHU4	Q9JHU4	0	3	0.6022	0	1	1	790.401	2369.19	2369.19	-0.64	-0.0005	HCD (High Energy Collision Dissociation)	MS2	13.1741	60	111.527	47266	20181019_Cowley_Brain_13.raw	F13		0.93	0	8.078e-06	143620	111.55
		FALSE	High	Sequest HT (A2)	Unambiguous	[K].LLAESVTEVEIFGK.[A]		1	1	Q9JHU4	Q9JHU4	0	2	0.7434	0	1	1	767.922	1534.84	1534.84	0.2	0.00016	HCD (High Energy Collision Dissociation)	MS2	60.2633	60	112.531	47799	20181019_Cowley_Brain_13.raw	F13		1.13	0	5.113e-05	238412	112.82
		FALSE	High	Sequest HT (A2)	Unambiguous	[K].LNTQEIFDDWAR.[K]		1	1	Q9JHU4	Q9JHU4	0	2	0.7459	0	1	1	754.362	1507.72	1507.72	0.02	1e-05	HCD (High Energy Collision Dissociation)	MS2	12.2797	60	116.76	50099	20181019_Cowley_Brain_13.raw	F13		3.07	0	2.338e-08	589623	116.83
		FALSE	High	Sequest HT (A2)	Unambiguous	[K].INEWLTLVEK.[E]		1	1	Q9JHU4	Q9JHU4	0	2	0.5373	0	1	1	622.848	1244.69	1244.69	0.08	5e-05	HCD (High Energy Collision Dissociation)	MS2	63.8765	60	112.757	47922	20181019_Cowley_Brain_13.raw	F13		1.34	0	7.682e-05	418814	112.47
		FALSE	High	Sequest HT (A2)	Unambiguous	[R].EVWNTYELDLVNYQNK.[C]		1	1	Q9JHU4	Q9JHU4	0	2	0.7795	0	1	1	1014.49	2027.97	2027.97	0.67	0.00068	HCD (High Energy Collision Dissociation)	MS2	10.4504	60	113.785	48479	20181019_Cowley_Brain_13.raw	F13		1.95	0	1.603e-08	438324	113.65
		FALSE	High	Sequest HT (A2)	Unambiguous	[R].HEALLYTWLAEHKPLVLcGPPGSGK.[T]	C18(Carbamidomethyl)	1	1	Q9JHU4	Q9JHU4	0	4	0.6351	0	1	1	694.118	2773.45	2773.45	0.02	2e-05	HCD (High Energy Collision Dissociation)	MS2	40.3697	60	114.568	48926	20181019_Cowley_Brain_13.raw	F13		2.11	0	8.794e-08	658633	114.81
		FALSE	High	Sequest HT (A2)	Unambiguous	[R].HEALLYTWLAEHKPLVLcGPPGSGK.[T]	C18(Carbamidomethyl)	1	1	Q9JHU4	Q9JHU4	0	4	0.7652	0	1	1	694.118	2773.45	2773.45	0.38	0.00026	HCD (High Energy Collision Dissociation)	MS2	20.4333	60	114.909	49108	20181019_Cowley_Brain_13.raw	F13		3.45	0	1.248e-08	658633	114.81
		FALSE	High	Sequest HT (A2)	Unambiguous	[R].NTISLLVAGLK.[K]		1	1	Q9JHU4	Q9JHU4	0	2	0.5818	0	1	1	564.853	1128.7	1128.7	-0.46	-0.00026	HCD (High Energy Collision Dissociation)	MS2	26.1529	60	113.994	48598	20181019_Cowley_Brain_13.raw	F13		1.65	0	0.0001096	557137	114.25
		FALSE	High	Sequest HT (A2)	Unambiguous	[R].NTISLLVAGLK.[K]		1	1	Q9JHU4	Q9JHU4	0	2	0.48	0	1	1	564.853	1128.7	1128.7	-0.03	-2e-05	HCD (High Energy Collision Dissociation)	MS2	6.41549	60	114.342	48796	20181019_Cowley_Brain_13.raw	F13		2.5	0	2.067e-06	557137	114.25
		FALSE	High	Sequest HT (A2)	Unambiguous	[K].QLQNISQAAASGGAK.[E]		1	1	Q9JHU4	Q9JHU4	0	2	0.7446	0	1	1	722.382	1443.76	1443.76	0.68	0.00049	HCD (High Energy Collision Dissociation)	MS2	46.1155	60	52.2901	16604	20181019_Cowley_Brain_13.raw	F13		2.31	0	8.857e-09	556509	52.46
		FALSE	High	Sequest HT (A2)	Unambiguous	[K].RAPVIDADKPVSSQLR.[V]		1	1	Q9JHU4	Q9JHU4	1	3	0.7627	0	1	1	584.663	1751.98	1751.98	-0.66	-0.00039	HCD (High Energy Collision Dissociation)	MS2	9.33365	60	56.5868	18515	20181019_Cowley_Brain_13.raw	F13		2.95	0	4.64e-05	457395	56.51
		FALSE	High	Sequest HT (A2)	Unambiguous	[K].VPQIEVETHK.[V]		1	1	Q9JHU4	Q9JHU4	0	2	0.6143	0	1	1	590.323	1179.64	1179.64	1.01	0.00059	HCD (High Energy Collision Dissociation)	MS2	32.355	60	51.2046	16132	20181019_Cowley_Brain_13.raw	F13		2.23	0	1.309e-05	376789	51.07
		FALSE	High	Sequest HT (A2)	Unambiguous	[R].TEYLSNADER.[L]		1	1	Q9JHU4	Q9JHU4	0	2	0.6847	0	1	1	599.273	1197.54	1197.54	-0.06	-4e-05	HCD (High Energy Collision Dissociation)	MS2	25.5409	60	48.2768	14912	20181019_Cowley_Brain_13.raw	F13		2.22	0	2.648e-06	531703	48.41
		FALSE	High	Sequest HT (A2)	Unambiguous	[R].FTQDTQPHYIYSPR.[E]		1	1	Q9JHU4	Q9JHU4	0	3	0.7687	0	1	1	584.95	1752.83	1752.83	0.46	0.00027	HCD (High Energy Collision Dissociation)	MS2	4.05042	60	64.7372	22353	20181019_Cowley_Brain_13.raw	F13		2.81	0	4.214e-07	595884	64.66
		FALSE	High	Sequest HT (A2)	Unambiguous	[R].FTQDTQPHYIYSPR.[E]		1	1	Q9JHU4	Q9JHU4	0	3	0.6898	0	1	1	584.949	1752.83	1752.83	-0.28	-0.00016	HCD (High Energy Collision Dissociation)	MS2	60.4851	60	64.3914	22186	20181019_Cowley_Brain_13.raw	F13		1.87	0	1.751e-05	595884	64.66
		FALSE	High	Sequest HT (A2)	Unambiguous	[R].AATSPALFNR.[C]		1	1	Q9JHU4	Q9JHU4	0	2	0.5321	0	1	1	524.283	1047.56	1047.56	0.26	0.00014	HCD (High Energy Collision Dissociation)	MS2	43.7145	60	65.1807	22563	20181019_Cowley_Brain_13.raw	F13		1.56	0	0.0001054	559898	65.38
		FALSE	High	Sequest HT (A2)	Unambiguous	[R].LGGSPFGPAGTGK.[T]		1	1	Q9JHU4	Q9JHU4	0	2	0.5214	0	1	1	573.301	1145.59	1145.59	-0.01	-1e-05	HCD (High Energy Collision Dissociation)	MS2	24.5696	60	64.9622	22457	20181019_Cowley_Brain_13.raw	F13		2.8	0	9.753e-09	678712	64.88
		FALSE	High	Sequest HT (A2)	Unambiguous	[K].YATLATVSR.[C]		1	1	Q9JHU4	Q9JHU4	0	2	0.8082	0	1	1	491.272	981.536	981.536	0.09	4e-05	HCD (High Energy Collision Dissociation)	MS2	30.7813	60	57.7875	19057	20181019_Cowley_Brain_13.raw	F13		2.19	0	2.743e-06	396677	57.67
		FALSE	High	Sequest HT (A2)	Unambiguous	[K].YATLATVSR.[C]		1	1	Q9JHU4	Q9JHU4	0	2	0.7529	0	1	1	491.272	981.536	981.536	-0.03	-2e-05	HCD (High Energy Collision Dissociation)	MS2	41.2257	60	57.4447	18896	20181019_Cowley_Brain_13.raw	F13		1.7	0	8.719e-05	396677	57.67
		FALSE	High	Sequest HT (A2)	Unambiguous	[R].SIPLDEGEDEAQR.[R]		1	1	Q9JHU4	Q9JHU4	0	2	0.8389	0	1	1	729.839	1458.67	1458.67	0.51	0.00037	HCD (High Energy Collision Dissociation)	MS2	26.1654	60	60.4666	20318	20181019_Cowley_Brain_13.raw	F13		1.49	0	9.81e-06	326969	60.74
		FALSE	High	Sequest HT (A2)	Unambiguous	[R].SIPLDEGEDEAQR.[R]		1	1	Q9JHU4	Q9JHU4	0	2	0.9326	0	1	1	729.839	1458.67	1458.67	-0.08	-6e-05	HCD (High Energy Collision Dissociation)	MS2	12.9898	60	60.806	20467	20181019_Cowley_Brain_13.raw	F13		1.78	0	0.0001045	326969	60.74
		FALSE	High	Sequest HT (A2)	Unambiguous	[R].VDNEFDQR.[L]		1	1	Q9JHU4	Q9JHU4	0	2	0.3239	0	1	1	511.73	1022.45	1022.45	-0.11	-6e-05	HCD (High Energy Collision Dissociation)	MS2	44.0713	60	43.4038	13006	20181019_Cowley_Brain_13.raw	F13		2.47	0	1.999e-05	530721	43.42
		FALSE	High	Sequest HT (A2)	Unambiguous	[R].QELEQHSVDTASTSDAVTFITYVQSLK.[R]		1	1	Q9JHU4	Q9JHU4	0	3	0.7677	0	1	1	999.829	2997.47	2997.47	1.03	0.00103	HCD (High Energy Collision Dissociation)	MS2	8.34128	60	129.581	57414	20181019_Cowley_Brain_12.raw	F12		1.55	0	5.09e-07	248676	129.48
		FALSE	High	Sequest HT (A2)	Unambiguous	[K].NIHVcLGGLFVPEAYITATR.[Q]	C5(Carbamidomethyl)	1	1	Q9JHU4	Q9JHU4	0	3	0.776	0	1	1	744.392	2231.16	2231.16	-0.75	-0.00056	HCD (High Energy Collision Dissociation)	MS2	23.3336	60	126.424	55636	20181019_Cowley_Brain_12.raw	F12		3.08	0	1.048e-08	374337	126.35
		FALSE	High	Sequest HT (A2)	Unambiguous	[R].ILDDDTIITTLENLKR.[E]		1	1	Q9JHU4	Q9JHU4	1	3	0.7326	0	1	1	625.013	1873.02	1873.03	-2.25	-0.0014	HCD (High Energy Collision Dissociation)	MS2	5.75659	60	126.839	55865	20181019_Cowley_Brain_12.raw	F12		1.87	0	3.574e-06	570404	126.77
		FALSE	High	Sequest HT (A2)	Unambiguous	[K].VNFLPEIITLSK.[E]		1	1	Q9JHU4	Q9JHU4	0	2	0.5189	0	1	1	687.405	1373.8	1373.8	-0.25	-0.00017	HCD (High Energy Collision Dissociation)	MS2	1.12664	60	128.221	56630	20181019_Cowley_Brain_12.raw	F12		1.85	0	7.024e-06	636574	128.2
		FALSE	High	Sequest HT (A2)	Unambiguous	[K].VQYPQSQAcK.[M]	C9(Carbamidomethyl)	1	1	Q9JHU4	Q9JHU4	0	2	0.5412	0	1	1	604.79	1208.57	1208.57	-0.35	-0.00021	HCD (High Energy Collision Dissociation)	MS2	44.0511	60	36.1873	10268	20181019_Cowley_Brain_13.raw	F13		1.94	0	5.91e-05	392255	36.09
		FALSE	High	Sequest HT (A2)	Unambiguous	[K].TPVSITEHPK.[I]		1	1	Q9JHU4	Q9JHU4	0	2	0.6706	0	1	1	554.804	1108.6	1108.6	0.25	0.00014	HCD (High Energy Collision Dissociation)	MS2	40.8135	60	39.6247	11580	20181019_Cowley_Brain_13.raw	F13		2.55	0	2.631e-05	490251	39.5
		FALSE	High	Sequest HT (A2)	Unambiguous	[R].QPQGHLLLIGVSGAGK.[T]		1	1	Q9JHU4	Q9JHU4	0	3	0.5779	0	1	1	525.639	1574.9	1574.9	0.08	4e-05	HCD (High Energy Collision Dissociation)	MS2	33.4247	60	82.1908	31163	20181019_Cowley_Brain_13.raw	F13		1.99	0	4.042e-05	270840	82.08
		FALSE	High	Sequest HT (A2)	Unambiguous	[R].KLEHLITELVHQR.[D]		1	1	Q9JHU4	Q9JHU4	1	3	0.7705	0	1	1	539.314	1615.93	1615.93	0.22	0.00012	HCD (High Energy Collision Dissociation)	MS2	8.68044	60	82.4569	31295	20181019_Cowley_Brain_13.raw	F13		4.14	0	2.062e-13	559623	82.38
		FALSE	High	Sequest HT (A2)	Unambiguous	[K].NYMSNPSYNYEIVNR.[A]		1	1	Q9JHU4	Q9JHU4	0	2	0.6364	0	1	1	932.42	1863.83	1863.83	0.26	0.00024	HCD (High Energy Collision Dissociation)	MS2	10.6684	60	84.1561	32189	20181019_Cowley_Brain_13.raw	F13		0.77	0	1.184e-05	364186	83.99
		FALSE	High	Sequest HT (A2)	Unambiguous	[R].SSLQSQcLNEVLK.[A]	C7(Carbamidomethyl)	1	1	Q9JHU4	Q9JHU4	0	2	0.3273	0	1	1	753.385	1505.76	1505.76	0.29	0.00022	HCD (High Energy Collision Dissociation)	MS2	49.5854	60	83.2834	31734	20181019_Cowley_Brain_13.raw	F13		1.1	0	1.523e-06	467141	83.39
		FALSE	High	Sequest HT (A2)	Unambiguous	[R].TPNGVVLAPVQLGK.[W]		1	1	Q9JHU4	Q9JHU4	0	2	0.7789	0	1	1	696.914	1392.82	1392.82	-0.31	-0.00022	HCD (High Energy Collision Dissociation)	MS2	61.7411	60	88.2849	34398	20181019_Cowley_Brain_13.raw	F13		1.9	0	1.039e-06	369027	88.44
		FALSE	High	Sequest HT (A2)	Unambiguous	[R].TPNGVVLAPVQLGK.[W]		1	1	Q9JHU4	Q9JHU4	0	2	0.6861	0	1	1	696.914	1392.82	1392.82	0.13	9e-05	HCD (High Energy Collision Dissociation)	MS2	46.3967	60	88.6257	34579	20181019_Cowley_Brain_13.raw	F13		1.37	0	1.279e-08	369027	88.44
		FALSE	High	Sequest HT (A2)	Unambiguous	[K].LcDEQLSSQSHYDFGLR.[A]	C2(Carbamidomethyl)	1	1	Q9JHU4	Q9JHU4	0	3	0.7151	0	1	1	685.646	2054.92	2054.92	-0.26	-0.00018	HCD (High Energy Collision Dissociation)	MS2	33.5203	60	85.2743	32783	20181019_Cowley_Brain_13.raw	F13		3.65	0	1.235e-11	526666	85.39
		FALSE	High	Sequest HT (A2)	Unambiguous	[K].LcDEQLSSQSHYDFGLR.[A]	C2(Carbamidomethyl)	1	1	Q9JHU4	Q9JHU4	0	3	0.7197	0	1	1	685.646	2054.92	2054.92	0.19	0.00013	HCD (High Energy Collision Dissociation)	MS2	27.418	60	85.6191	32963	20181019_Cowley_Brain_13.raw	F13		2.39	0	7.017e-09	526666	85.39
		FALSE	High	Sequest HT (A2)	Unambiguous	[R].VLRPQVTAVAQQNQGEAPEPQDMK.[V]		1	1	Q9JHU4	Q9JHU4	0	3	0.6609	0	1	1	878.782	2634.33	2634.33	0.1	8e-05	HCD (High Energy Collision Dissociation)	MS2	24.4525	60	68.2743	24059	20181019_Cowley_Brain_13.raw	F13		1.74	0	9.702e-08	445485	68.14
		FALSE	High	Sequest HT (A2)	Unambiguous	[K].EGTEAWEAAMK.[R]		1	1	Q9JHU4	Q9JHU4	0	2	0.695	0	1	1	611.774	1222.54	1222.54	-0.43	-0.00026	HCD (High Energy Collision Dissociation)	MS2	71.6713	60	77.1705	28565	20181019_Cowley_Brain_13.raw	F13		1.41	0	5.255e-05	179881	77.24
		FALSE	High	Sequest HT (A2)	Unambiguous	[K].YTGEDFDEDLR.[T]		1	1	Q9JHU4	Q9JHU4	0	2	0.8736	0	1	1	680.288	1359.57	1359.57	-0.4	-0.00027	HCD (High Energy Collision Dissociation)	MS2	22.5547	60	77.212	28585	20181019_Cowley_Brain_13.raw	F13		1.74	0	8.243e-08	286526	77.1
		FALSE	High	Sequest HT (A2)	Unambiguous	[R].TVENIKDPLFR.[F]		1	1	Q9JHU4	Q9JHU4	1	3	0.7273	0	1	1	444.582	1331.73	1331.73	-0.28	-0.00012	HCD (High Energy Collision Dissociation)	MS2	3.61038	60	77.6281	28797	20181019_Cowley_Brain_13.raw	F13		2.31	0	1.617e-05	525597	77.72
		FALSE	High	Sequest HT (A2)	Unambiguous	[K].YTGEDFDEDLR.[T]		1	1	Q9JHU4	Q9JHU4	0	2	0.7745	0	1	1	680.288	1359.57	1359.57	-0.22	-0.00015	HCD (High Energy Collision Dissociation)	MS2	33.3424	60	76.8703	28422	20181019_Cowley_Brain_13.raw	F13		1.02	0	5.733e-06	286526	77.1
		FALSE	High	Sequest HT (A2)	Unambiguous	[R].EAIVNScVFVHQTLHQANAR.[L]	C7(Carbamidomethyl)	1	1	Q9JHU4	Q9JHU4	0	3	0.5792	0	1	1	765.387	2294.15	2294.15	-0.14	-0.00011	HCD (High Energy Collision Dissociation)	MS2	3.90027	60	78.7101	29362	20181019_Cowley_Brain_13.raw	F13		1.83	0	9.415e-05	511565	78.95
		FALSE	High	Sequest HT (A2)	Unambiguous	[R].EAIVNScVFVHQTLHQANAR.[L]	C7(Carbamidomethyl)	1	1	Q9JHU4	Q9JHU4	0	3	0.7355	0	1	1	765.387	2294.14	2294.15	-0.38	-0.00029	HCD (High Energy Collision Dissociation)	MS2	22.1313	60	79.0566	29545	20181019_Cowley_Brain_13.raw	F13		2.76	0	5.965e-11	511565	78.95
		FALSE	High	Sequest HT (A2)	Unambiguous	[R].QYASYEFVQR.[L]		1	1	Q9JHU4	Q9JHU4	0	2	0.5963	0	1	1	645.809	1290.61	1290.61	-0.51	-0.00033	HCD (High Energy Collision Dissociation)	MS2	37.0563	60	73.7925	26821	20181019_Cowley_Brain_13.raw	F13		1.61	0	1.982e-06	353146	73.69
		FALSE	High	Sequest HT (A2)	Unambiguous	[R].IQFVGAcNPPTDPGR.[K]	C7(Carbamidomethyl)	1	1	Q9JHU4	Q9JHU4	0	2	0.8186	0	1	1	814.897	1628.79	1628.78	0.9	0.00074	HCD (High Energy Collision Dissociation)	MS2	5.86953	60	74.2099	27039	20181019_Cowley_Brain_13.raw	F13		2.04	0	9.628e-09	425020	74.17
		FALSE	High	Sequest HT (A2)	Unambiguous	[R].QYASYEFVQR.[L]		1	1	Q9JHU4	Q9JHU4	0	2	0.3478	0	1	1	645.81	1290.61	1290.61	0.34	0.00022	HCD (High Energy Collision Dissociation)	MS2	63.2364	60	73.4419	26643	20181019_Cowley_Brain_13.raw	F13		0.69	0	9.255e-05	353146	73.69
		FALSE	High	Sequest HT (A2)	Unambiguous	[R].KFLSDPQVHTVLVER.[S]		1	1	Q9JHU4	Q9JHU4	1	3	0.5756	0	1	1	589.997	1767.98	1767.98	0.44	0.00026	HCD (High Energy Collision Dissociation)	MS2	82.8124	60	74.7686	27342	20181019_Cowley_Brain_13.raw	F13		1.72	0	3.473e-06	205722	74.87
		FALSE	High	Sequest HT (A2)	Unambiguous	[R].LFLTMEINPK.[V]		1	1	Q9JHU4	Q9JHU4	0	2	0.4615	0	1	1	603.333	1205.66	1205.66	-0.84	-0.00051	HCD (High Energy Collision Dissociation)	MS2	46.7248	60	105.592	44086	20181019_Cowley_Brain_14.raw	F14		1.56	0	9.988e-05	248646	105.5
		FALSE	High	Sequest HT (A2)	Unambiguous	[K].TKPVTGNLRPEEALQALTIYEGK.[F]		1	1	Q9JHU4	Q9JHU4	0	4	0.5294	0	1	1	632.848	2528.37	2528.37	-0.76	-0.00048	HCD (High Energy Collision Dissociation)	MS2	31.5545	60	105.929	44276	20181019_Cowley_Brain_14.raw	F14		1.7	0	2.22e-06	480997	105.77
		FALSE	High	Sequest HT (A2)	Unambiguous	[K].VTDFGDKVEDPTFLNQLQSGVNR.[W]		1	1	Q9JHU4	Q9JHU4	1	3	0.7839	0	1	1	860.432	2579.28	2579.27	2.75	0.00237	HCD (High Energy Collision Dissociation)	MS2	57.4112	60	105.384	43961	20181019_Cowley_Brain_14.raw	F14		2.36	0	4.538e-06	1.02535e+06	105.55
		FALSE	High	Sequest HT (A2)	Unambiguous	[K].GTVGEPTYDAEFQHFLR.[G]		1	1	Q9JHU4	Q9JHU4	0	3	0.4094	0	1	1	656.315	1966.93	1966.93	0.14	9e-05	HCD (High Energy Collision Dissociation)	MS2	43.4474	60	102.479	42326	20181019_Cowley_Brain_14.raw	F14		1.27	0	3.253e-06	510659	102.72
		FALSE	High	Sequest HT (A2)	Unambiguous	[R].LLLIQAFRPDR.[L]		1	1	Q9JHU4	Q9JHU4	0	3	0.1986	0	1	1	447.938	1341.8	1341.8	-0.49	-0.00022	HCD (High Energy Collision Dissociation)	MS2	9.61506	60	102.444	42307	20181019_Cowley_Brain_14.raw	F14		1.41	0	8.602e-05	445927	102.71
		FALSE	High	Sequest HT (A2)	Unambiguous	[K].SLLQALNEVK.[G]		1	1	Q9JHU4	Q9JHU4	0	2	0.5471	0	1	1	557.827	1114.65	1114.65	0.33	0.00018	HCD (High Energy Collision Dissociation)	MS2	4.29176	60	102.088	42113	20181019_Cowley_Brain_14.raw	F14		2.23	0	7.321e-05	934956	101.98
		FALSE	High	Sequest HT (A2)	Unambiguous	[R].SAcDTVDTWLDDTAK.[G]	C3(Carbamidomethyl)	1	1	Q9JHU4	Q9JHU4	0	2	0.3797	0	1	1	849.37	1697.73	1697.73	0.52	0.00044	HCD (High Energy Collision Dissociation)	MS2	44.8389	60	101.645	41860	20181019_Cowley_Brain_14.raw	F14		0.79	0	2.277e-05	448540	101.87
		FALSE	High	Sequest HT (A2)	Unambiguous	[R].SAcDTVDTWLDDTAK.[G]	C3(Carbamidomethyl)	1	1	Q9JHU4	Q9JHU4	0	2	0.7846	0	1	1	849.37	1697.73	1697.73	-0.27	-0.00023	HCD (High Energy Collision Dissociation)	MS2	37.4063	60	102.002	42065	20181019_Cowley_Brain_14.raw	F14		1.3	0	7.495e-07	448540	101.87
		FALSE	High	Sequest HT (A2)	Unambiguous	[R].VQVALEELQDLK.[G]		1	1	Q9JHU4	Q9JHU4	0	2	0.6691	0	1	1	692.888	1384.77	1384.77	-0.12	-9e-05	HCD (High Energy Collision Dissociation)	MS2	44.7496	60	103.332	42792	20181019_Cowley_Brain_14.raw	F14		2.75	0	3.541e-08	989789	103.2
		FALSE	High	Sequest HT (A2)	Unambiguous	[K].GTVGEPTYDAEFQHFLR.[G]		1	1	Q9JHU4	Q9JHU4	0	3	0.7468	0	1	1	656.315	1966.93	1966.93	0.8	0.00052	HCD (High Energy Collision Dissociation)	MS2	8.23702	60	102.831	42515	20181019_Cowley_Brain_14.raw	F14		3.87	0	9.02e-11	510659	102.72
		FALSE	High	Sequest HT (A2)	Unambiguous	[R].VQVALEELQDLK.[G]		1	1	Q9JHU4	Q9JHU4	0	2	0.6525	0	1	1	692.887	1384.77	1384.77	-0.48	-0.00033	HCD (High Energy Collision Dissociation)	MS2	43.9618	60	102.973	42592	20181019_Cowley_Brain_14.raw	F14		2.82	0	1.548e-08	989789	103.2
		FALSE	High	Sequest HT (A2)	Unambiguous	[K].INMLVIELK.[S]		1	1	Q9JHU4	Q9JHU4	0	2	0.6463	0	1	1	536.826	1072.64	1072.64	0.24	0.00013	HCD (High Energy Collision Dissociation)	MS2	38.2491	60	110.379	46764	20181019_Cowley_Brain_14.raw	F14		1.47	0	2.471e-05	186258	110.52
		FALSE	High	Sequest HT (A2)	Unambiguous	[K].FNYGFEYLGVQDK.[L]		1	1	Q9JHU4	Q9JHU4	0	2	0.8462	0	1	1	790.376	1579.74	1579.74	0.86	0.00068	HCD (High Energy Collision Dissociation)	MS2	30.6915	60	106.921	44842	20181019_Cowley_Brain_14.raw	F14		2.34	0	9.742e-09	621668	106.82
		FALSE	High	Sequest HT (A2)	Unambiguous	[K].WQALLVQIR.[K]		1	1	Q9JHU4	Q9JHU4	0	2	0.66	0	1	1	563.84	1126.67	1126.67	0.44	0.00025	HCD (High Energy Collision Dissociation)	MS2	75.3537	60	106.999	44885	20181019_Cowley_Brain_14.raw	F14		1.5	0	1.508e-05	449207	107.17
		FALSE	High	Sequest HT (A2)	Unambiguous	[R].QALVAIFTHLR.[K]		1	1	Q9JHU4	Q9JHU4	0	3	0.6879	0	1	1	423.587	1268.75	1268.75	-0.78	-0.00033	HCD (High Energy Collision Dissociation)	MS2	0	60	108.012	45434	20181019_Cowley_Brain_14.raw	F14		2.82	0	6.675e-07	415907	107.91
		FALSE	High	Sequest HT (A2)	Unambiguous	[K].WQALLVQIR.[K]		1	1	Q9JHU4	Q9JHU4	0	2	0.7128	0	1	1	563.84	1126.67	1126.67	-0.32	-0.00018	HCD (High Energy Collision Dissociation)	MS2	20.7886	60	107.348	45076	20181019_Cowley_Brain_14.raw	F14		1.88	0	4.873e-06	449207	107.17
		FALSE	High	Sequest HT (A2)	Unambiguous	[R].cYLTMTQALEAR.[L]	C1(Carbamidomethyl)	1	1	Q9JHU4	Q9JHU4	0	2	0.4969	0	1	1	728.849	1456.69	1456.69	-0.69	-0.0005	HCD (High Energy Collision Dissociation)	MS2	39.1407	60	94.4938	37940	20181019_Cowley_Brain_14.raw	F14		1.63	0	2.27e-06	277192	94.59
		FALSE	High	Sequest HT (A2)	Unambiguous	[K].IQGLTVEQAEAVVR.[L]		1	1	Q9JHU4	Q9JHU4	0	2	0.7287	0	1	1	756.923	1512.84	1512.84	-0.17	-0.00013	HCD (High Energy Collision Dissociation)	MS2	53.5653	60	92.7508	36951	20181019_Cowley_Brain_14.raw	F14		1.88	0	7.306e-08	938515	92.9
		FALSE	High	Sequest HT (A2)	Unambiguous	[R].VLLTTQGVDMISK.[M]		1	1	Q9JHU4	Q9JHU4	0	2	0.8065	0	1	1	702.892	1404.78	1404.78	-0.03	-2e-05	HCD (High Energy Collision Dissociation)	MS2	23.1356	60	92.5935	36866	20181019_Cowley_Brain_14.raw	F14		2.48	0	6.48e-09	520820	92.48
		FALSE	High	Sequest HT (A2)	Unambiguous	[R].LAETVFNFQEK.[V]		1	1	Q9JHU4	Q9JHU4	0	2	0.6697	0	1	1	663.341	1325.67	1325.67	0.48	0.00032	HCD (High Energy Collision Dissociation)	MS2	24.0952	60	93.7087	37501	20181019_Cowley_Brain_14.raw	F14		2.18	0	1.757e-07	639294	93.62
		FALSE	High	Sequest HT (A2)	Unambiguous	[K].VAAPDVVVPTLDTVR.[H]		1	1	Q9JHU4	Q9JHU4	0	2	0.6837	0	1	1	776.441	1551.87	1551.87	0.09	7e-05	HCD (High Energy Collision Dissociation)	MS2	14.6769	60	99.349	40614	20181019_Cowley_Brain_14.raw	F14		2.15	0	9.891e-06	677795	99.28
		FALSE	High	Sequest HT (A2)	Unambiguous	[K].EALELTDTGLLSGSEER.[V]		1	1	Q9JHU4	Q9JHU4	0	2	0.8677	0	1	1	910.448	1819.89	1819.89	-1.54	-0.0014	HCD (High Energy Collision Dissociation)	MS2	10.0181	60	101.305	41675	20181019_Cowley_Brain_14.raw	F14		1.89	0	1.188e-07	414006	101.56
		FALSE	High	Sequest HT (A2)	Unambiguous	[R].TTDLLTDWEK.[T]		1	1	Q9JHU4	Q9JHU4	0	2	0.6526	0	1	1	611.303	1221.6	1221.6	-0.11	-6e-05	HCD (High Energy Collision Dissociation)	MS2	21.8032	60	100.729	41370	20181019_Cowley_Brain_14.raw	F14		2.13	0	3.474e-06	482459	100.61
		FALSE	High	Sequest HT (A2)	Unambiguous	[R].ITNQVIYLNPPIEEcR.[Y]	C15(Carbamidomethyl)	1	1	Q9JHU4	Q9JHU4	0	2	0.7664	0	1	1	980.004	1959	1959	-0.03	-3e-05	HCD (High Energy Collision Dissociation)	MS2	33.9173	60	97.6589	39680	20181019_Cowley_Brain_14.raw	F14		1.07	0	4.406e-06	195729	97.72
		FALSE	High	Sequest HT (A2)	Unambiguous	[K].VDDLLIIEEK.[I]		1	1	Q9JHU4	Q9JHU4	0	2	0.4967	0	1	1	593.831	1186.66	1186.66	-0.73	-0.00043	HCD (High Energy Collision Dissociation)	MS2	57.8558	60	96.8072	39212	20181019_Cowley_Brain_14.raw	F14		1.51	0	2.486e-06	556350	97.1
		FALSE	High	Sequest HT (A2)	Unambiguous	[K].VDDLLIIEEK.[I]		1	1	Q9JHU4	Q9JHU4	0	2	0.5862	0	1	1	593.832	1186.66	1186.66	-0.01	-1e-05	HCD (High Energy Collision Dissociation)	MS2	17.7157	60	97.1482	39400	20181019_Cowley_Brain_14.raw	F14		2.32	0	2.623e-07	556350	97.1
		FALSE	High	Sequest HT (A2)	Unambiguous	[K].VAAPDVVVPTLDTVR.[H]		1	1	Q9JHU4	Q9JHU4	0	2	0.5912	0	1	1	776.441	1551.87	1551.87	0.17	0.00013	HCD (High Energy Collision Dissociation)	MS2	37.5831	60	98.9976	40423	20181019_Cowley_Brain_14.raw	F14		1.59	0	2.688e-05	677795	99.28
		FALSE	High	Sequest HT (A2)	Unambiguous	[R].VTFVNFTVTR.[S]		1	1	Q9JHU4	Q9JHU4	0	2	0.4729	0	1	1	592.327	1183.65	1183.65	0.12	7e-05	HCD (High Energy Collision Dissociation)	MS2	58.2717	60	98.192	39976	20181019_Cowley_Brain_14.raw	F14		2.03	0	8.405e-05	648432	98.24
		FALSE	High	Sequest HT (A2)	Unambiguous	[R].HVPVVYVDYPGPASLTQIYGTFNR.[A]		1	1	Q9JHU4	Q9JHU4	0	3	0.8077	0	1	1	898.463	2693.37	2693.37	0.55	0.00049	HCD (High Energy Collision Dissociation)	MS2	17.3257	60	123.198	53745	20181019_Cowley_Brain_14.raw	F14		3.12	0	1.14e-10	522779	123.09
		FALSE	High	Sequest HT (A2)	Unambiguous	[K].SRQELEQHSVDTASTSDAVTFITYVQSLK.[R]		1	1	Q9JHU4	Q9JHU4	1	4	0.8132	0	1	1	810.907	3240.61	3240.6	1.4	0.00113	HCD (High Energy Collision Dissociation)	MS2	24.5681	60	122.445	53351	20181019_Cowley_Brain_14.raw	F14		1.82	0	1.111e-05	405879	122.27
		FALSE	High	Sequest HT (A2)	Unambiguous	[K].WAIAQLNYADMLK.[R]		1	1	Q9JHU4	Q9JHU4	0	2	0.7432	0	1	1	768.897	1536.79	1536.79	-0.86	-0.00066	HCD (High Energy Collision Dissociation)	MS2	13.9146	60	123.846	54099	20181019_Cowley_Brain_14.raw	F14		1.83	0	1.567e-06	387417	123.95
		FALSE	High	Sequest HT (A2)	Unambiguous	[K].SRQELEQHSVDTASTSDAVTFITYVQSLK.[R]		1	1	Q9JHU4	Q9JHU4	1	4	0.8246	0	1	1	810.906	3240.6	3240.6	0.05	4e-05	HCD (High Energy Collision Dissociation)	MS2	13.6654	60	122.103	53175	20181019_Cowley_Brain_14.raw	F14		2.28	0	4.91e-07	405879	122.27
		FALSE	High	Sequest HT (A2)	Unambiguous	[K].VNFLPEIITLSK.[E]		1	1	Q9JHU4	Q9JHU4	0	2	0.702	0	1	1	687.405	1373.8	1373.8	-0.39	-0.00027	HCD (High Energy Collision Dissociation)	MS2	7.91969	60	128.258	56291	20181019_Cowley_Brain_14.raw	F14		1.98	0	2.089e-08	589707	128.23
		FALSE	High	Sequest HT (A2)	Unambiguous	[R].YPLIIDPSGQATEFIMNEYKDR.[K]		1	1	Q9JHU4	Q9JHU4	1	3	0.7901	0	1	1	867.428	2600.27	2600.27	-0.32	-0.00027	HCD (High Energy Collision Dissociation)	MS2	27.0195	60	126.714	55523	20181019_Cowley_Brain_14.raw	F14		1.81	0	8.227e-06	264840	126.6
		FALSE	High	Sequest HT (A2)	Unambiguous	[R].ILDDDTIITTLENLKR.[E]		1	1	Q9JHU4	Q9JHU4	1	3	0.7742	0	1	1	625.014	1873.03	1873.03	-0.84	-0.00053	HCD (High Energy Collision Dissociation)	MS2	12.7209	60	126.853	55600	20181019_Cowley_Brain_14.raw	F14		2.17	0	6.497e-06	565597	126.74
		FALSE	High	Sequest HT (A2)	Unambiguous	[R].EWTDGLFTHVLR.[K]		1	1	Q9JHU4	Q9JHU4	0	3	0.604	0	1	1	491.921	1473.75	1473.75	0.79	0.00039	HCD (High Energy Collision Dissociation)	MS2	57.7001	60	110.436	46799	20181019_Cowley_Brain_14.raw	F14		1.49	0	2.896e-06	463846	110.65
		FALSE	High	Sequest HT (A2)	Unambiguous	[R].EVWNTYELDLVNYQNK.[C]		1	1	Q9JHU4	Q9JHU4	0	2	0.7593	0	1	1	1014.49	2027.97	2027.97	0.11	0.00011	HCD (High Energy Collision Dissociation)	MS2	15.897	60	113.735	48611	20181019_Cowley_Brain_14.raw	F14		1.62	0	6.399e-10	401206	113.65
		FALSE	High	Sequest HT (A2)	Unambiguous	[K].LLAESVTEVEIFGK.[A]		1	1	Q9JHU4	Q9JHU4	0	2	0.6337	0	1	1	767.922	1534.84	1534.84	-0.12	-9e-05	HCD (High Energy Collision Dissociation)	MS2	24.6009	60	112.877	48142	20181019_Cowley_Brain_14.raw	F14		2.02	0	5.297e-09	249258	112.8
		FALSE	High	Sequest HT (A2)	Unambiguous	[R].HEALLYTWLAEHKPLVLcGPPGSGK.[T]	C18(Carbamidomethyl)	1	1	Q9JHU4	Q9JHU4	0	4	0.7389	0	1	1	694.118	2773.45	2773.45	-0.26	-0.00018	HCD (High Energy Collision Dissociation)	MS2	63.9579	60	114.532	49068	20181019_Cowley_Brain_14.raw	F14		2.03	0	4.103e-08	730162	114.82
		FALSE	High	Sequest HT (A2)	Unambiguous	[R].HEALLYTWLAEHKPLVLcGPPGSGK.[T]	C18(Carbamidomethyl)	1	1	Q9JHU4	Q9JHU4	0	4	0.7963	0	1	1	694.118	2773.45	2773.45	0.08	6e-05	HCD (High Energy Collision Dissociation)	MS2	17.8203	60	114.869	49252	20181019_Cowley_Brain_14.raw	F14		4.37	0	1.182e-10	730162	114.82
		FALSE	High	Sequest HT (A2)	Unambiguous	[R].QNLFTTWSHHLQQANIQFR.[T]		1	1	Q9JHU4	Q9JHU4	0	4	0.4388	0	1	1	593.052	2369.19	2369.19	-1.22	-0.00072	HCD (High Energy Collision Dissociation)	MS2	20.6259	60	111.351	47319	20181019_Cowley_Brain_14.raw	F14		1.39	0	1.554e-05	141795	111.45
		FALSE	High	Sequest HT (A2)	Unambiguous	[R].EWTDGLFTHVLR.[K]		1	1	Q9JHU4	Q9JHU4	0	3	0.5759	0	1	1	491.921	1473.75	1473.75	-0.14	-7e-05	HCD (High Energy Collision Dissociation)	MS2	16.6241	60	110.808	47011	20181019_Cowley_Brain_14.raw	F14		2.24	0	1.854e-08	463846	110.65
		FALSE	High	Sequest HT (A2)	Unambiguous	[R].EWTDGLFTHVLR.[K]		1	1	Q9JHU4	Q9JHU4	0	2	0.6309	0	1	1	737.377	1473.75	1473.75	-1.4	-0.00103	HCD (High Energy Collision Dissociation)	MS2	72.2804	60	110.714	46957	20181019_Cowley_Brain_14.raw	F14		1.49	0	8.445e-05	140838	110.68
		FALSE	High	Sequest HT (A2)	Unambiguous	[R].cLGSLFSMLHQAcR.[N]	C1(Carbamidomethyl); C13(Carbamidomethyl)	1	1	Q9JHU4	Q9JHU4	0	3	0.8107	0	1	1	560.599	1679.78	1679.78	0.25	0.00014	HCD (High Energy Collision Dissociation)	MS2	11.0925	60	112.16	47769	20181019_Cowley_Brain_14.raw	F14		1.69	0	8.198e-06	107010	112.22
		FALSE	High	Sequest HT (A2)	Unambiguous	[K].LLAESVTEVEIFGK.[A]		1	1	Q9JHU4	Q9JHU4	0	2	0.6481	0	1	1	767.922	1534.84	1534.84	0.84	0.00064	HCD (High Energy Collision Dissociation)	MS2	32.9947	60	112.511	47950	20181019_Cowley_Brain_14.raw	F14		1.08	0	2.048e-05	249258	112.8
		FALSE	High	Sequest HT (A2)	Unambiguous	[R].HYLDFINHYANLFHEK.[R]		1	1	Q9JHU4	Q9JHU4	0	4	0.7803	0	1	1	516.005	2061	2061	-0.12	-6e-05	HCD (High Energy Collision Dissociation)	MS2	3.05061	60	112.396	47889	20181019_Cowley_Brain_14.raw	F14		2.64	0	7.598e-07	512954	112.31
		FALSE	High	Sequest HT (A2)	Unambiguous	[K].AVDDLNLHSYSNLPIWVNK.[L]		1	1	Q9JHU4	Q9JHU4	0	3	0.6667	0	1	1	733.38	2198.12	2198.12	0	0	HCD (High Energy Collision Dissociation)	MS2	3.36014	60	111.786	47563	20181019_Cowley_Brain_14.raw	F14		1.41	0	6.513e-05	673303	111.63
		FALSE	High	Sequest HT (A2)	Unambiguous	[K].SPLVMDVLNIQGVQR.[S]		1	1	Q9JHU4	Q9JHU4	0	2	0.5586	0	1	1	834.958	1668.91	1668.91	-0.85	-0.00071	HCD (High Energy Collision Dissociation)	MS2	36.0465	60	118.271	51121	20181019_Cowley_Brain_14.raw	F14		1.11	0	1.672e-07	386086	118.52
		FALSE	High	Sequest HT (A2)	Unambiguous	[R].MLSAVSQQVQcIQEALR.[E]	C11(Carbamidomethyl)	1	1	Q9JHU4	Q9JHU4	0	2	0.7774	0	1	1	981.002	1961	1960.99	0.88	0.00086	HCD (High Energy Collision Dissociation)	MS2	0	60	119.443	51756	20181019_Cowley_Brain_14.raw	F14		3.28	0	1.929e-10	327565	119.38
		FALSE	High	Sequest HT (A2)	Unambiguous	[K].SPLVMDVLNIQGVQR.[S]		1	1	Q9JHU4	Q9JHU4	0	2	0.8165	0	1	1	834.959	1668.91	1668.91	0.47	0.00039	HCD (High Energy Collision Dissociation)	MS2	25.5311	60	118.613	51310	20181019_Cowley_Brain_14.raw	F14		2.67	0	6.391e-12	386086	118.52
		FALSE	High	Sequest HT (A2)	Unambiguous	[K].LNTQEIFDDWAR.[K]		1	1	Q9JHU4	Q9JHU4	0	2	0.7214	0	1	1	754.363	1507.72	1507.72	0.29	0.00022	HCD (High Energy Collision Dissociation)	MS2	23.8876	60	116.83	50330	20181019_Cowley_Brain_14.raw	F14		2.8	0	2.623e-07	605151	116.76
		FALSE	High	Sequest HT (A2)	Unambiguous	[K].YATLATVSR.[C]		1	1	Q9JHU4	Q9JHU4	0	2	0.7741	0	1	1	491.272	981.537	981.536	0.39	0.00019	HCD (High Energy Collision Dissociation)	MS2	36.9258	60	57.8439	19140	20181019_Cowley_Brain_14.raw	F14		2.39	0	5.941e-05	412275	57.7
		FALSE	High	Sequest HT (A2)	Unambiguous	[K].RAPVIDADKPVSSQLR.[V]		1	1	Q9JHU4	Q9JHU4	1	3	0.7866	0	1	1	584.663	1751.98	1751.98	-0.25	-0.00015	HCD (High Energy Collision Dissociation)	MS2	3.40923	60	56.6076	18573	20181019_Cowley_Brain_14.raw	F14		3.14	0	3.281e-06	485016	56.51
		FALSE	High	Sequest HT (A2)	Unambiguous	[K].DHLYGTLDPNTR.[E]		1	1	Q9JHU4	Q9JHU4	0	2	0.7178	0	1	1	701.341	1401.68	1401.68	-0.1	-7e-05	HCD (High Energy Collision Dissociation)	MS2	24.3958	60	62.5861	21357	20181019_Cowley_Brain_14.raw	F14		1.63	0	3.642e-05	187913	62.8
		FALSE	High	Sequest HT (A2)	Unambiguous	[R].SIPLDEGEDEAQR.[R]		1	1	Q9JHU4	Q9JHU4	0	2	0.7838	0	1	1	729.839	1458.67	1458.67	0.5	0.00036	HCD (High Energy Collision Dissociation)	MS2	9.30457	60	60.8015	20515	20181019_Cowley_Brain_14.raw	F14		1.48	0	5.583e-07	343958	60.72
		FALSE	High	Sequest HT (A2)	Unambiguous	[R].FTQDTQPHYIYSPR.[E]		1	1	Q9JHU4	Q9JHU4	0	3	0.6947	0	1	1	584.949	1752.83	1752.83	-0.08	-5e-05	HCD (High Energy Collision Dissociation)	MS2	56.4115	60	64.3308	22208	20181019_Cowley_Brain_14.raw	F14		1.9	0	4.445e-05	563976	64.57
		FALSE	High	Sequest HT (A2)	Unambiguous	[R].LGGSPFGPAGTGK.[T]		1	1	Q9JHU4	Q9JHU4	0	2	0.4685	0	1	1	573.301	1145.6	1145.59	0.51	0.00029	HCD (High Energy Collision Dissociation)	MS2	16.5442	60	64.9573	22518	20181019_Cowley_Brain_14.raw	F14		2.54	0	3.058e-07	675930	64.86
		FALSE	High	Sequest HT (A2)	Unambiguous	[R].FTQDTQPHYIYSPR.[E]		1	1	Q9JHU4	Q9JHU4	0	3	0.7866	0	1	1	584.95	1752.83	1752.83	0.13	8e-05	HCD (High Energy Collision Dissociation)	MS2	2.64335	60	64.6678	22380	20181019_Cowley_Brain_14.raw	F14		2.39	0	3.964e-09	563976	64.57
		FALSE	High	Sequest HT (A2)	Unambiguous	[R].QELEQHSVDTASTSDAVTFITYVQSLK.[R]		1	1	Q9JHU4	Q9JHU4	0	3	0.7185	0	1	1	999.828	2997.47	2997.47	-0.13	-0.00013	HCD (High Energy Collision Dissociation)	MS2	3.75513	60	129.592	56824	20181019_Cowley_Brain_13.raw	F13		1.35	0	1.891e-06	210606	129.51
		FALSE	High	Sequest HT (A2)	Unambiguous	[K].VNFLPEIITLSK.[E]		1	1	Q9JHU4	Q9JHU4	0	2	0.5677	0	1	1	687.405	1373.8	1373.8	-0.4	-0.00028	HCD (High Energy Collision Dissociation)	MS2	4.72467	60	128.209	56119	20181019_Cowley_Brain_13.raw	F13		1.92	0	6.029e-06	561604	128.23
		FALSE	High	Sequest HT (A2)	Unambiguous	[R].VDNEFDQR.[L]		1	1	Q9JHU4	Q9JHU4	0	2	0.343	0	1	1	511.731	1022.45	1022.45	0.12	6e-05	HCD (High Energy Collision Dissociation)	MS2	48.2026	60	43.4117	13071	20181019_Cowley_Brain_14.raw	F14		2.42	0	5.445e-05	577843	43.48
		FALSE	High	Sequest HT (A2)	Unambiguous	[R].VKDDIESLHDK.[F]		1	1	Q9JHU4	Q9JHU4	1	3	0.3396	0	1	1	433.558	1298.66	1298.66	-0.02	-1e-05	HCD (High Energy Collision Dissociation)	MS2	58.2684	60	38.6212	11277	20181019_Cowley_Brain_14.raw	F14		1.59	0	0.0001125	587252	38.76
		FALSE	High	Sequest HT (A2)	Unambiguous	[K].LcDEQLSSQSHYDFGLR.[A]	C2(Carbamidomethyl)	1	1	Q9JHU4	Q9JHU4	0	3	0.6873	0	1	1	685.646	2054.92	2054.92	0.13	9e-05	HCD (High Energy Collision Dissociation)	MS2	31.1031	60	85.2089	32885	20181019_Cowley_Brain_14.raw	F14		3.23	0	1.19e-11	509418	85.34
		FALSE	High	Sequest HT (A2)	Unambiguous	[K].LcDEQLSSQSHYDFGLR.[A]	C2(Carbamidomethyl)	1	1	Q9JHU4	Q9JHU4	0	3	0.6377	0	1	1	685.646	2054.92	2054.92	0.3	0.00021	HCD (High Energy Collision Dissociation)	MS2	31.0232	60	85.556	33071	20181019_Cowley_Brain_14.raw	F14		1.38	0	6.907e-08	509418	85.34
		FALSE	High	Sequest HT (A2)	Unambiguous	[R].KLEHLITELVHQR.[D]		1	1	Q9JHU4	Q9JHU4	1	3	0.7656	0	1	1	539.314	1615.93	1615.93	-0.09	-5e-05	HCD (High Energy Collision Dissociation)	MS2	12.6674	60	82.465	31446	20181019_Cowley_Brain_14.raw	F14		4.01	0	1.315e-11	503134	82.33
		FALSE	High	Sequest HT (A2)	Unambiguous	[R].QDLADVVQVcEGK.[K]	C10(Carbamidomethyl)	1	1	Q9JHU4	Q9JHU4	0	2	0.7191	0	1	1	730.856	1460.71	1460.7	0.08	5e-05	HCD (High Energy Collision Dissociation)	MS2	31.7406	60	82.3618	31389	20181019_Cowley_Brain_14.raw	F14		1.78	0	3.318e-07	349287	82.56
		FALSE	High	Sequest HT (A2)	Unambiguous	[K].FLSDPQVHTVLVER.[S]		1	1	Q9JHU4	Q9JHU4	0	3	0.6091	0	1	1	547.298	1639.88	1639.88	-1.31	-0.00071	HCD (High Energy Collision Dissociation)	MS2	47.2948	60	81.5704	30992	20181019_Cowley_Brain_14.raw	F14		1.1	0	8.666e-05	669016	81.81
		FALSE	High	Sequest HT (A2)	Unambiguous	[K].DYIPVDQEELR.[D]		1	1	Q9JHU4	Q9JHU4	0	2	0.6829	0	1	1	688.839	1376.67	1376.67	0.51	0.00035	HCD (High Energy Collision Dissociation)	MS2	22.7383	60	82.0712	31245	20181019_Cowley_Brain_14.raw	F14		2.05	0	7.674e-06	450158	82.03
		FALSE	High	Sequest HT (A2)	Unambiguous	[R].KLEHLITELVHQR.[D]		1	1	Q9JHU4	Q9JHU4	1	3	0.5776	0	1	1	539.314	1615.93	1615.93	0.36	0.0002	HCD (High Energy Collision Dissociation)	MS2	70.3564	60	82.1168	31268	20181019_Cowley_Brain_14.raw	F14		2.32	0	1.736e-09	503134	82.33
		FALSE	High	Sequest HT (A2)	Unambiguous	[R].SSLQSQcLNEVLK.[A]	C7(Carbamidomethyl)	1	1	Q9JHU4	Q9JHU4	0	2	0.4375	0	1	1	753.385	1505.76	1505.76	0.15	0.00011	HCD (High Energy Collision Dissociation)	MS2	47.2056	60	83.439	31955	20181019_Cowley_Brain_14.raw	F14		1.28	0	1.822e-06	471007	83.36
		FALSE	High	Sequest HT (A2)	Unambiguous	[K].NYMSNPSYNYEIVNR.[A]		1	1	Q9JHU4	Q9JHU4	0	2	0.8138	0	1	1	932.421	1863.83	1863.83	0.74	0.00069	HCD (High Energy Collision Dissociation)	MS2	0	60	83.7697	32115	20181019_Cowley_Brain_14.raw	F14		1.88	0	4.556e-06	292482	83.94
		FALSE	High	Sequest HT (A2)	Unambiguous	[R].LLNTFLER.[L]		1	1	Q9JHU4	Q9JHU4	0	2	0.5396	0	1	1	503.29	1005.57	1005.57	0.35	0.00018	HCD (High Energy Collision Dissociation)	MS2	45.7025	60	91.1133	36053	20181019_Cowley_Brain_14.raw	F14		1.39	0	5.562e-05	751672	91.38
		FALSE	High	Sequest HT (A2)	Unambiguous	[K].FGQMLGSNMTEFHSQISK.[S]		1	1	Q9JHU4	Q9JHU4	0	3	0.8059	0	1	1	681.321	2041.95	2041.95	1.13	0.00077	HCD (High Energy Collision Dissociation)	MS2	32.421	60	91.354	36188	20181019_Cowley_Brain_14.raw	F14		1.7	0	6.675e-08	201498	91.21
		FALSE	High	Sequest HT (A2)	Unambiguous	[R].TPNGVVLAPVQLGK.[W]		1	1	Q9JHU4	Q9JHU4	0	2	0.7426	0	1	1	696.914	1392.82	1392.82	-0.3	-0.00021	HCD (High Energy Collision Dissociation)	MS2	32.9509	60	88.6045	34698	20181019_Cowley_Brain_14.raw	F14		2.37	0	6.102e-07	362745	88.44
		FALSE	High	Sequest HT (A2)	Unambiguous	[R].TPNGVVLAPVQLGK.[W]		1	1	Q9JHU4	Q9JHU4	0	2	0.7895	0	1	1	696.914	1392.82	1392.82	0.49	0.00034	HCD (High Energy Collision Dissociation)	MS2	67.9918	60	88.269	34525	20181019_Cowley_Brain_14.raw	F14		1.71	0	8.288e-06	362745	88.44
		FALSE	High	Sequest HT (A2)	Unambiguous	[R].QYASYEFVQR.[L]		1	1	Q9JHU4	Q9JHU4	0	2	0.6979	0	1	1	645.809	1290.61	1290.61	-0.32	-0.00021	HCD (High Energy Collision Dissociation)	MS2	39.8049	60	73.8309	26989	20181019_Cowley_Brain_14.raw	F14		1.92	0	8.904e-06	315414	73.74
		FALSE	High	Sequest HT (A2)	Unambiguous	[K].TLMAQSIYGGR.[V]		1	1	Q9JHU4	Q9JHU4	0	2	0.6355	0	1	1	598.809	1196.61	1196.61	0.6	0.00036	HCD (High Energy Collision Dissociation)	MS2	61.9843	60	75.4251	27824	20181019_Cowley_Brain_14.raw	F14		2.03	0	0.0001008	307420	75.4
		FALSE	High	Sequest HT (A2)	Unambiguous	[R].IQFVGAcNPPTDPGR.[K]	C7(Carbamidomethyl)	1	1	Q9JHU4	Q9JHU4	0	2	0.8522	0	1	1	814.895	1628.78	1628.78	-1.49	-0.00121	HCD (High Energy Collision Dissociation)	MS2	0	60	74.2101	27187	20181019_Cowley_Brain_14.raw	F14		2.03	0	1.164e-08	468658	74.24
		FALSE	High	Sequest HT (A2)	Unambiguous	[R].EAIVNScVFVHQTLHQANAR.[L]	C7(Carbamidomethyl)	1	1	Q9JHU4	Q9JHU4	0	3	0.6488	0	1	1	765.387	2294.15	2294.15	-0.13	-0.0001	HCD (High Energy Collision Dissociation)	MS2	12.007	60	79.0037	29651	20181019_Cowley_Brain_14.raw	F14		2.05	0	4.452e-09	493468	78.87
		FALSE	High	Sequest HT (A2)	Unambiguous	[R].LScLPAFK.[D]	C3(Carbamidomethyl)	1	1	Q9JHU4	Q9JHU4	0	2	0.6632	0	1	1	468.255	935.502	935.502	0.2	9e-05	HCD (High Energy Collision Dissociation)	MS2	14.5801	60	80.6106	30493	20181019_Cowley_Brain_14.raw	F14		1.93	0	3.647e-05	349356	80.5
		FALSE	High	Sequest HT (A2)	Unambiguous	[K].YTGEDFDEDLR.[T]		1	1	Q9JHU4	Q9JHU4	0	2	0.8763	0	1	1	680.288	1359.57	1359.57	-0.3	-0.0002	HCD (High Energy Collision Dissociation)	MS2	38.4649	60	77.0073	28631	20181019_Cowley_Brain_14.raw	F14		1.94	0	6.172e-07	293473	77.14
		FALSE	High	Sequest HT (A2)	Unambiguous	[K].YTGEDFDEDLR.[T]		1	1	Q9JHU4	Q9JHU4	0	2	0.8662	0	1	1	680.289	1359.57	1359.57	0.24	0.00016	HCD (High Energy Collision Dissociation)	MS2	44.4496	60	77.3603	28805	20181019_Cowley_Brain_14.raw	F14		1.57	0	4.572e-07	293473	77.14
		FALSE	High	Sequest HT (A2)	Unambiguous	[R].TVENIKDPLFR.[F]		1	1	Q9JHU4	Q9JHU4	1	3	0.6309	0	1	1	444.582	1331.73	1331.73	-0.06	-3e-05	HCD (High Energy Collision Dissociation)	MS2	3.43849	60	77.6464	28946	20181019_Cowley_Brain_14.raw	F14		1.49	0	3.629e-07	631371	77.7
		FALSE	High	Sequest HT (A2)	Unambiguous	[K].GTVGEPTYDAEFQHFLR.[G]		1	1	Q9JHU4	Q9JHU4	0	3	0.6083	0	1	1	656.314	1966.93	1966.93	-0.39	-0.00025	HCD (High Energy Collision Dissociation)	MS2	36.5655	60	102.476	42480	20181019_Cowley_Brain_11.raw	F11		1.2	0	9.381e-06	557940	102.73
		FALSE	High	Sequest HT (A2)	Unambiguous	[K].SLLQALNEVK.[G]		1	1	Q9JHU4	Q9JHU4	0	2	0.2282	0	1	1	557.827	1114.65	1114.65	0.14	8e-05	HCD (High Energy Collision Dissociation)	MS2	48.7681	60	101.68	42033	20181019_Cowley_Brain_11.raw	F11		1.49	0	2.311e-05	837443	101.91
		FALSE	High	Sequest HT (A2)	Unambiguous	[R].SAcDTVDTWLDDTAK.[G]	C3(Carbamidomethyl)	1	1	Q9JHU4	Q9JHU4	0	2	0.7692	0	1	1	849.37	1697.73	1697.73	0.26	0.00022	HCD (High Energy Collision Dissociation)	MS2	31.5122	60	101.928	42177	20181019_Cowley_Brain_11.raw	F11		1.82	0	7.768e-10	457112	101.81
		FALSE	High	Sequest HT (A2)	Unambiguous	[R].VQVALEELQDLK.[G]		1	1	Q9JHU4	Q9JHU4	0	2	0.6256	0	1	1	692.888	1384.77	1384.77	-0.19	-0.00013	HCD (High Energy Collision Dissociation)	MS2	63.8022	60	102.944	42740	20181019_Cowley_Brain_11.raw	F11		2.27	0	1.316e-08	970862	103.17
		FALSE	High	Sequest HT (A2)	Unambiguous	[K].VAAPDVVVPTLDTVR.[H]		1	1	Q9JHU4	Q9JHU4	0	2	0.7081	0	1	1	776.441	1551.87	1551.87	0.51	0.00039	HCD (High Energy Collision Dissociation)	MS2	23.7333	60	99.3291	40744	20181019_Cowley_Brain_11.raw	F11		2.09	0	9.662e-06	756800	99.23
		FALSE	High	Sequest HT (A2)	Unambiguous	[K].EALELTDTGLLSGSEER.[V]		1	1	Q9JHU4	Q9JHU4	0	2	0.8418	0	1	1	910.449	1819.89	1819.89	-0.17	-0.00016	HCD (High Energy Collision Dissociation)	MS2	8.98043	60	101.288	41818	20181019_Cowley_Brain_11.raw	F11		1.58	0	1.36e-07	392041	101.53
		FALSE	High	Sequest HT (A2)	Unambiguous	[R].TTDLLTDWEK.[T]		1	1	Q9JHU4	Q9JHU4	0	2	0.5658	0	1	1	611.304	1221.6	1221.6	0.12	7e-05	HCD (High Energy Collision Dissociation)	MS2	26.2379	60	100.787	41551	20181019_Cowley_Brain_11.raw	F11		1.52	0	3.458e-05	512009	100.6
		FALSE	High	Sequest HT (A2)	Unambiguous	[R].NVAQYNANHPDFPMQIEQLER.[Y]		1	1	Q9JHU4	Q9JHU4	0	3	0.3868	0	1	1	838.732	2514.18	2514.18	-0.39	-0.00033	HCD (High Energy Collision Dissociation)	MS2	19.9509	60	100.579	41431	20181019_Cowley_Brain_11.raw	F11		1.06	0	8.271e-06	384994	100.5
		FALSE	High	Sequest HT (A2)	Unambiguous	[K].FNYGFEYLGVQDK.[L]		1	1	Q9JHU4	Q9JHU4	0	2	0.593	0	1	1	790.375	1579.74	1579.74	0.25	0.0002	HCD (High Energy Collision Dissociation)	MS2	53.9963	60	106.614	44866	20181019_Cowley_Brain_11.raw	F11		0.86	0	5.096e-06	677015	106.9
		FALSE	High	Sequest HT (A2)	Unambiguous	[K].TKPVTGNLRPEEALQALTIYEGK.[F]		1	1	Q9JHU4	Q9JHU4	0	4	0.7351	0	1	1	632.849	2528.37	2528.37	0.51	0.00032	HCD (High Energy Collision Dissociation)	MS2	22.6787	60	105.92	44457	20181019_Cowley_Brain_11.raw	F11		3.02	0	3.577e-05	476922	105.83
		FALSE	High	Sequest HT (A2)	Unambiguous	[K].WQALLVQIR.[K]		1	1	Q9JHU4	Q9JHU4	0	2	0.5477	0	1	1	563.84	1126.67	1126.67	-0.31	-0.00018	HCD (High Energy Collision Dissociation)	MS2	21.9275	60	107.36	45296	20181019_Cowley_Brain_11.raw	F11		1.99	0	1.396e-05	442467	107.16
		FALSE	High	Sequest HT (A2)	Unambiguous	[K].FNYGFEYLGVQDK.[L]		1	1	Q9JHU4	Q9JHU4	0	2	0.809	0	1	1	790.375	1579.74	1579.74	0.25	0.0002	HCD (High Energy Collision Dissociation)	MS2	35.4373	60	106.96	45069	20181019_Cowley_Brain_11.raw	F11		1.99	0	2.389e-05	677015	106.9
		FALSE	High	Sequest HT (A2)	Unambiguous	[K].WQALLVQIR.[K]		1	1	Q9JHU4	Q9JHU4	0	2	0.6368	0	1	1	563.841	1126.67	1126.67	0.77	0.00043	HCD (High Energy Collision Dissociation)	MS2	61.1102	60	107.015	45100	20181019_Cowley_Brain_11.raw	F11		2.01	0	3.277e-05	442467	107.16
		FALSE	High	Sequest HT (A2)	Unambiguous	[K].VTDFGDKVEDPTFLNQLQSGVNR.[W]		1	1	Q9JHU4	Q9JHU4	1	3	0.8186	0	1	1	860.429	2579.27	2579.27	-0.5	-0.00043	HCD (High Energy Collision Dissociation)	MS2	44.2719	60	105.382	44145	20181019_Cowley_Brain_11.raw	F11		2.04	0	2.866e-05	1.1087e+06	105.62
		FALSE	High	Sequest HT (A2)	Unambiguous	[R].LFLTMEINPK.[V]		1	1	Q9JHU4	Q9JHU4	0	2	0.5605	0	1	1	603.333	1205.66	1205.66	-1.03	-0.00062	HCD (High Energy Collision Dissociation)	MS2	38.1529	60	105.565	44255	20181019_Cowley_Brain_11.raw	F11		2.23	0	1.401e-06	273302	105.56
		FALSE	High	Sequest HT (A2)	Unambiguous	[R].YKEEYAVLISEAQAIK.[A]		1	1	Q9JHU4	Q9JHU4	1	3	0.4845	0	1	1	619	1854.98	1854.98	-0.32	-0.0002	HCD (High Energy Collision Dissociation)	MS2	18.7829	60	104.834	43824	20181019_Cowley_Brain_11.raw	F11		1.94	0	4.264e-05	661114	104.89
		FALSE	High	Sequest HT (A2)	Unambiguous	[K].IQGLTVEQAEAVVR.[L]		1	1	Q9JHU4	Q9JHU4	0	2	0.7	0	1	1	756.923	1512.84	1512.84	0.64	0.00048	HCD (High Energy Collision Dissociation)	MS2	40.6585	60	93.1034	37338	20181019_Cowley_Brain_11.raw	F11		2	0	2.915e-06	944922	92.92
		FALSE	High	Sequest HT (A2)	Unambiguous	[K].EFGPVVIDYGK.[V]		1	1	Q9JHU4	Q9JHU4	0	2	0.6532	0	1	1	612.318	1223.63	1223.63	-1.09	-0.00067	HCD (High Energy Collision Dissociation)	MS2	34.5747	60	93.157	37369	20181019_Cowley_Brain_11.raw	F11		2.22	0	4.759e-05	729198	93.22
		FALSE	High	Sequest HT (A2)	Unambiguous	[R].VLLTTQGVDMISK.[M]		1	1	Q9JHU4	Q9JHU4	0	2	0.7863	0	1	1	702.892	1404.78	1404.78	-0.03	-2e-05	HCD (High Energy Collision Dissociation)	MS2	19.071	60	92.5596	37033	20181019_Cowley_Brain_11.raw	F11		2.48	0	1.241e-08	625846	92.48
		FALSE	High	Sequest HT (A2)	Unambiguous	[K].IQGLTVEQAEAVVR.[L]		1	1	Q9JHU4	Q9JHU4	0	2	0.7944	0	1	1	756.923	1512.84	1512.84	0.24	0.00018	HCD (High Energy Collision Dissociation)	MS2	57.6741	60	92.7631	37145	20181019_Cowley_Brain_11.raw	F11		2.14	0	8.899e-09	944922	92.92
		FALSE	High	Sequest HT (A2)	Unambiguous	[R].cYLTMTQALEAR.[L]	C1(Carbamidomethyl)	1	1	Q9JHU4	Q9JHU4	0	2	0.625	0	1	1	728.85	1456.69	1456.69	0.15	0.00011	HCD (High Energy Collision Dissociation)	MS2	28.0586	60	94.4426	38077	20181019_Cowley_Brain_11.raw	F11		1.52	0	4.923e-06	377307	94.6
		FALSE	High	Sequest HT (A2)	Unambiguous	[R].LAETVFNFQEK.[V]		1	1	Q9JHU4	Q9JHU4	0	2	0.4398	0	1	1	663.341	1325.67	1325.67	0.67	0.00044	HCD (High Energy Collision Dissociation)	MS2	47.5922	60	93.8402	37747	20181019_Cowley_Brain_11.raw	F11		1.91	0	2.439e-06	646680	93.65
		FALSE	High	Sequest HT (A2)	Unambiguous	[R].LAETVFNFQEK.[V]		1	1	Q9JHU4	Q9JHU4	0	2	0.686	0	1	1	663.341	1325.67	1325.67	0.12	8e-05	HCD (High Energy Collision Dissociation)	MS2	29.8504	60	93.7489	37697	20181019_Cowley_Brain_11.raw	F11		2.42	0	6.916e-07	646680	93.65
		FALSE	High	Sequest HT (A2)	Unambiguous	[K].FGQMLGSNMTEFHSQISK.[S]		1	1	Q9JHU4	Q9JHU4	0	3	0.6067	0	1	1	681.32	2041.94	2041.95	-1.02	-0.0007	HCD (High Energy Collision Dissociation)	MS2	8.79709	60	91.3557	36372	20181019_Cowley_Brain_11.raw	F11		1.78	0	2.508e-07	279817	91.23
		FALSE	High	Sequest HT (A2)	Unambiguous	[K].VDDLLIIEEK.[I]		1	1	Q9JHU4	Q9JHU4	0	2	0.6492	0	1	1	593.832	1186.66	1186.66	-0.3	-0.00018	HCD (High Energy Collision Dissociation)	MS2	16.5979	60	97.1786	39562	20181019_Cowley_Brain_11.raw	F11		2.48	0	3.785e-07	577167	97.07
		FALSE	High	Sequest HT (A2)	Unambiguous	[R].ITNQVIYLNPPIEEcR.[Y]	C15(Carbamidomethyl)	1	1	Q9JHU4	Q9JHU4	0	2	0.7521	0	1	1	980.004	1959	1959	0.43	0.00042	HCD (High Energy Collision Dissociation)	MS2	35.1799	60	97.6385	39813	20181019_Cowley_Brain_11.raw	F11		1.21	0	2.023e-06	221715	97.75
		FALSE	High	Sequest HT (A2)	Unambiguous	[R].VTFVNFTVTR.[S]		1	1	Q9JHU4	Q9JHU4	0	2	0.6121	0	1	1	592.327	1183.65	1183.65	-0.06	-4e-05	HCD (High Energy Collision Dissociation)	MS2	58.3598	60	98.1718	40109	20181019_Cowley_Brain_11.raw	F11		2.32	0	5.423e-06	584995	98.2
		FALSE	High	Sequest HT (A2)	Unambiguous	[K].VFEEDALSWEDK.[L]		1	1	Q9JHU4	Q9JHU4	0	2	0.6978	0	1	1	734.336	1467.66	1467.66	0.51	0.00037	HCD (High Energy Collision Dissociation)	MS2	20.0132	60	95.0346	38402	20181019_Cowley_Brain_11.raw	F11		1.39	0	5.205e-05	492847	95.25
		FALSE	High	Sequest HT (A2)	Unambiguous	[K].VDDLLIIEEK.[I]		1	1	Q9JHU4	Q9JHU4	0	2	0.5273	0	1	1	593.832	1186.66	1186.66	-0.5	-0.0003	HCD (High Energy Collision Dissociation)	MS2	31.1352	60	96.8336	39369	20181019_Cowley_Brain_11.raw	F11		1.65	0	1.071e-06	577167	97.07
		FALSE	High	Sequest HT (A2)	Unambiguous	[R].MLSAVSQQVQcIQEALR.[E]	C11(Carbamidomethyl)	1	1	Q9JHU4	Q9JHU4	0	2	0.7446	0	1	1	981.001	1960.99	1960.99	0.23	0.00023	HCD (High Energy Collision Dissociation)	MS2	2.42922	60	119.45	51990	20181019_Cowley_Brain_11.raw	F11		3.25	0	1.406e-11	421085	119.38
		FALSE	High	Sequest HT (A2)	Unambiguous	[R].MLSAVSQQVQcIQEALR.[E]	C11(Carbamidomethyl)	1	1	Q9JHU4	Q9JHU4	0	2	0.7009	0	1	1	981.002	1961	1960.99	0.8	0.00078	HCD (High Energy Collision Dissociation)	MS2	10.8485	60	119.1	51794	20181019_Cowley_Brain_11.raw	F11		1.17	0	8.924e-05	421085	119.38
		FALSE	High	Sequest HT (A2)	Unambiguous	[K].LNTQEIFDDWAR.[K]		1	1	Q9JHU4	Q9JHU4	0	2	0.7191	0	1	1	754.362	1507.72	1507.72	0.09	7e-05	HCD (High Energy Collision Dissociation)	MS2	25.9725	60	116.842	50566	20181019_Cowley_Brain_11.raw	F11		2.67	0	1.799e-07	655945	116.84
		FALSE	High	Sequest HT (A2)	Unambiguous	[K].SPLVMDVLNIQGVQR.[S]		1	1	Q9JHU4	Q9JHU4	0	2	0.7757	0	1	1	834.959	1668.91	1668.91	0.29	0.00024	HCD (High Energy Collision Dissociation)	MS2	54.2952	60	118.55	51507	20181019_Cowley_Brain_11.raw	F11		3.21	0	1.636e-11	486104	118.49
		FALSE	High	Sequest HT (A2)	Unambiguous	[K].SPLVMDVLNIQGVQR.[S]		1	1	Q9JHU4	Q9JHU4	0	2	0.8	0	1	1	834.959	1668.91	1668.91	0	0	HCD (High Energy Collision Dissociation)	MS2	19.7663	60	118.178	51301	20181019_Cowley_Brain_11.raw	F11		1.6	0	2.644e-06	486104	118.49
		FALSE	High	Sequest HT (A2)	Unambiguous	[K].WAIAQLNYADMLK.[R]		1	1	Q9JHU4	Q9JHU4	0	2	0.7738	0	1	1	768.897	1536.79	1536.79	-0.28	-0.00021	HCD (High Energy Collision Dissociation)	MS2	8.71522	60	123.826	54337	20181019_Cowley_Brain_11.raw	F11		1.68	0	1.753e-06	445110	123.97
		FALSE	High	Sequest HT (A2)	Unambiguous	[R].QLIAQVMLYSQGFR.[T]		1	1	Q9JHU4	Q9JHU4	0	2	0.6575	0	1	1	827.443	1653.88	1653.88	0.01	1e-05	HCD (High Energy Collision Dissociation)	MS2	58.5965	60	124.3	54601	20181019_Cowley_Brain_11.raw	F11		0.73	0	1.92e-06	165296	124.46
		FALSE	High	Sequest HT (A2)	Unambiguous	[K].NIHVcLGGLFVPEAYITATR.[Q]	C5(Carbamidomethyl)	1	1	Q9JHU4	Q9JHU4	0	3	0.8408	0	1	1	744.393	2231.16	2231.16	0.31	0.00023	HCD (High Energy Collision Dissociation)	MS2	30.8439	60	126.469	55673	20181019_Cowley_Brain_11.raw	F11		3.14	0	8.051e-10	384325	126.39
		FALSE	High	Sequest HT (A2)	Unambiguous	[K].NIHVcLGGLFVPEAYITATR.[Q]	C5(Carbamidomethyl)	1	1	Q9JHU4	Q9JHU4	0	3	0.661	0	1	1	744.394	2231.17	2231.16	1.05	0.00078	HCD (High Energy Collision Dissociation)	MS2	27.5288	60	126.132	55510	20181019_Cowley_Brain_11.raw	F11		1.77	0	1.841e-07	384325	126.39
		FALSE	High	Sequest HT (A2)	Unambiguous	[K].SRQELEQHSVDTASTSDAVTFITYVQSLK.[R]		1	1	Q9JHU4	Q9JHU4	1	4	0.8657	0	1	1	810.906	3240.6	3240.6	-0.4	-0.00033	HCD (High Energy Collision Dissociation)	MS2	19.7517	60	122.435	53584	20181019_Cowley_Brain_11.raw	F11		3.5	0	2.239e-09	404751	122.35
		FALSE	High	Sequest HT (A2)	Unambiguous	[R].HVPVVYVDYPGPASLTQIYGTFNR.[A]		1	1	Q9JHU4	Q9JHU4	0	3	0.8187	0	1	1	898.462	2693.37	2693.37	0.23	0.0002	HCD (High Energy Collision Dissociation)	MS2	9.27295	60	123.147	53960	20181019_Cowley_Brain_11.raw	F11		3.53	0	6.373e-11	528683	123.14
		FALSE	High	Sequest HT (A2)	Unambiguous	[R].HVPVVYVDYPGPASLTQIYGTFNR.[A]		1	1	Q9JHU4	Q9JHU4	0	3	0.7632	0	1	1	898.463	2693.38	2693.37	1.11	0.001	HCD (High Energy Collision Dissociation)	MS2	34.2042	60	123.508	54156	20181019_Cowley_Brain_11.raw	F11		1.52	0	1.137e-06	528683	123.14
		FALSE	High	Sequest HT (A2)	Unambiguous	[R].EWTDGLFTHVLR.[K]		1	1	Q9JHU4	Q9JHU4	0	3	0.5393	0	1	1	491.921	1473.75	1473.75	0.09	4e-05	HCD (High Energy Collision Dissociation)	MS2	10.4819	60	110.794	47236	20181019_Cowley_Brain_11.raw	F11		1.91	0	1.466e-07	457753	110.67
		FALSE	High	Sequest HT (A2)	Unambiguous	[K].INMLVIELK.[S]		1	1	Q9JHU4	Q9JHU4	0	2	0.6705	0	1	1	536.826	1072.64	1072.64	0.22	0.00012	HCD (High Energy Collision Dissociation)	MS2	34.1506	60	110.256	46922	20181019_Cowley_Brain_11.raw	F11		1.73	0	3.374e-05	192447	110.36
		FALSE	High	Sequest HT (A2)	Unambiguous	[R].QALVAIFTHLR.[K]		1	1	Q9JHU4	Q9JHU4	0	2	0.7778	0	1	1	634.877	1268.75	1268.75	-0.6	-0.00038	HCD (High Energy Collision Dissociation)	MS2	63.9549	60	107.898	45592	20181019_Cowley_Brain_11.raw	F11		2.88	0	7.073e-06	439175	107.86
		FALSE	High	Sequest HT (A2)	Unambiguous	[R].QALVAIFTHLR.[K]		1	1	Q9JHU4	Q9JHU4	0	3	0.5561	0	1	1	423.587	1268.75	1268.75	-0.71	-0.0003	HCD (High Energy Collision Dissociation)	MS2	0	60	108.03	45659	20181019_Cowley_Brain_11.raw	F11		1.87	0	1.886e-06	314284	107.89
		FALSE	High	Sequest HT (A2)	Unambiguous	[R].HEALLYTWLAEHKPLVLcGPPGSGK.[T]	C18(Carbamidomethyl)	1	1	Q9JHU4	Q9JHU4	0	4	0.778	0	1	1	694.118	2773.45	2773.45	0.04	3e-05	HCD (High Energy Collision Dissociation)	MS2	14.4746	60	114.965	49542	20181019_Cowley_Brain_11.raw	F11		4.1	0	1.966e-09	681976	114.88
		FALSE	High	Sequest HT (A2)	Unambiguous	[R].HEALLYTWLAEHKPLVLcGPPGSGK.[T]	C18(Carbamidomethyl)	1	1	Q9JHU4	Q9JHU4	0	4	0.75	0	1	1	694.116	2773.44	2773.45	-1.89	-0.00131	HCD (High Energy Collision Dissociation)	MS2	52.6825	60	114.618	49356	20181019_Cowley_Brain_11.raw	F11		2.72	0	1.072e-07	681976	114.88
		FALSE	High	Sequest HT (A2)	Unambiguous	[K].QTDVLQQLSIQMANAK.[F]		1	1	Q9JHU4	Q9JHU4	0	2	0.7515	0	1	1	894.47	1787.93	1787.93	-0.06	-6e-05	HCD (High Energy Collision Dissociation)	MS2	41.0808	60	115.416	49790	20181019_Cowley_Brain_11.raw	F11		1.65	0	8.864e-07	274851	115.3
		FALSE	High	Sequest HT (A2)	Unambiguous	[K].LLAESVTEVEIFGK.[A]		1	1	Q9JHU4	Q9JHU4	0	2	0.7322	0	1	1	767.922	1534.84	1534.84	-0.07	-5e-05	HCD (High Energy Collision Dissociation)	MS2	85.7631	60	112.965	48428	20181019_Cowley_Brain_11.raw	F11		1.83	0	2.184e-06	219324	112.77
		FALSE	High	Sequest HT (A2)	Unambiguous	[K].MDLEKPNYIVPDYMPVVYDK.[L]		1	1	Q9JHU4	Q9JHU4	0	3	0.7095	0	1	1	810.396	2429.17	2429.18	-0.86	-0.00069	HCD (High Energy Collision Dissociation)	MS2	12.6465	60	112.229	48034	20181019_Cowley_Brain_11.raw	F11		1.79	0	4.271e-09	368152	112.1
		FALSE	High	Sequest HT (A2)	Unambiguous	[R].cLGSLFSMLHQAcR.[N]	C1(Carbamidomethyl); C13(Carbamidomethyl)	1	1	Q9JHU4	Q9JHU4	0	3	0.8198	0	1	1	560.599	1679.78	1679.78	-0.1	-6e-05	HCD (High Energy Collision Dissociation)	MS2	8.14675	60	112.137	47987	20181019_Cowley_Brain_11.raw	F11		1.72	0	2.624e-06	127650	112.21
		FALSE	High	Sequest HT (A2)	Unambiguous	[R].HYLDFINHYANLFHEK.[R]		1	1	Q9JHU4	Q9JHU4	0	4	0.7493	0	1	1	516.005	2061	2061	-0.27	-0.00014	HCD (High Energy Collision Dissociation)	MS2	0	60	112.461	48155	20181019_Cowley_Brain_11.raw	F11		3.39	0	1.372e-08	482817	112.39
		FALSE	High	Sequest HT (A2)	Unambiguous	[R].EVWNTYELDLVNYQNK.[C]		1	1	Q9JHU4	Q9JHU4	0	2	0.8074	0	1	1	1014.49	2027.97	2027.97	0.32	0.00032	HCD (High Energy Collision Dissociation)	MS2	19.8717	60	113.738	48850	20181019_Cowley_Brain_11.raw	F11		2.7	0	3.204e-08	479006	113.67
		FALSE	High	Sequest HT (A2)	Unambiguous	[R].NTISLLVAGLK.[K]		1	1	Q9JHU4	Q9JHU4	0	2	0.3153	0	1	1	564.853	1128.7	1128.7	-0.52	-0.00029	HCD (High Energy Collision Dissociation)	MS2	3.89314	60	114.263	49150	20181019_Cowley_Brain_11.raw	F11		2.22	0	2.232e-06	577788	114.19
		FALSE	High	Sequest HT (A2)	Unambiguous	[K].RAPVIDADKPVSSQLR.[V]		1	1	Q9JHU4	Q9JHU4	1	3	0.7423	0	1	1	584.664	1751.98	1751.98	0.07	4e-05	HCD (High Energy Collision Dissociation)	MS2	8.44772	60	56.5933	18723	20181019_Cowley_Brain_11.raw	F11		2.91	0	2.008e-05	489309	56.47
		FALSE	High	Sequest HT (A2)	Unambiguous	[K].VPQIEVETHK.[V]		1	1	Q9JHU4	Q9JHU4	0	2	0.639	0	1	1	590.322	1179.64	1179.64	0.41	0.00024	HCD (High Energy Collision Dissociation)	MS2	10.4925	60	51.1098	16295	20181019_Cowley_Brain_11.raw	F11		2.05	0	7.051e-07	408422	50.95
		FALSE	High	Sequest HT (A2)	Unambiguous	[K].TFDHYcEYR.[R]	C6(Carbamidomethyl)	1	1	Q9JHU4	Q9JHU4	0	2	0.6068	0	1	1	645.764	1290.52	1290.52	-0.17	-0.00011	HCD (High Energy Collision Dissociation)	MS2	46.1201	60	53.6542	17421	20181019_Cowley_Brain_11.raw	F11		1.17	0	6.434e-05	144873	53.79
		FALSE	High	Sequest HT (A2)	Unambiguous	[R].AATSPALFNR.[C]		1	1	Q9JHU4	Q9JHU4	0	2	0.5875	0	1	1	524.283	1047.56	1047.56	0.34	0.00018	HCD (High Energy Collision Dissociation)	MS2	34.9453	60	65.2132	22788	20181019_Cowley_Brain_11.raw	F11		2.4	0	7.625e-05	607239	65.38
		FALSE	High	Sequest HT (A2)	Unambiguous	[R].AATSPALFNR.[C]		1	1	Q9JHU4	Q9JHU4	0	2	0.6398	0	1	1	524.282	1047.56	1047.56	-0.47	-0.00025	HCD (High Energy Collision Dissociation)	MS2	41.23	60	65.5531	22947	20181019_Cowley_Brain_11.raw	F11		2.11	0	1.728e-05	607239	65.38
		FALSE	High	Sequest HT (A2)	Unambiguous	[R].LGGSPFGPAGTGK.[T]		1	1	Q9JHU4	Q9JHU4	0	2	0.5517	0	1	1	573.301	1145.59	1145.59	-0.05	-3e-05	HCD (High Energy Collision Dissociation)	MS2	30.3049	60	65.0158	22695	20181019_Cowley_Brain_11.raw	F11		2.32	0	1.69e-06	633781	64.89
		FALSE	High	Sequest HT (A2)	Unambiguous	[R].FTQDTQPHYIYSPR.[E]		1	1	Q9JHU4	Q9JHU4	0	3	0.6825	0	1	1	584.95	1752.84	1752.83	1.46	0.00086	HCD (High Energy Collision Dissociation)	MS2	53.8797	60	64.3756	22387	20181019_Cowley_Brain_11.raw	F11		2.11	0	3.487e-05	570453	64.6
		FALSE	High	Sequest HT (A2)	Unambiguous	[R].LGGSPFGPAGTGK.[T]		1	1	Q9JHU4	Q9JHU4	0	2	0.4818	0	1	1	573.301	1145.6	1145.59	0.17	0.0001	HCD (High Energy Collision Dissociation)	MS2	31.8834	60	64.6687	22522	20181019_Cowley_Brain_11.raw	F11		2.47	0	7.498e-06	633781	64.89
		FALSE	High	Sequest HT (A2)	Unambiguous	[R].FTQDTQPHYIYSPR.[E]		1	1	Q9JHU4	Q9JHU4	0	3	0.81	0	1	1	584.95	1752.83	1752.83	0	0	HCD (High Energy Collision Dissociation)	MS2	4.25771	60	64.7162	22547	20181019_Cowley_Brain_11.raw	F11		3	0	1.458e-09	570453	64.6
		FALSE	High	Sequest HT (A2)	Unambiguous	[R].SIPLDEGEDEAQR.[R]		1	1	Q9JHU4	Q9JHU4	0	2	0.8438	0	1	1	729.839	1458.67	1458.67	0.49	0.00036	HCD (High Energy Collision Dissociation)	MS2	10.1625	60	60.7718	20660	20181019_Cowley_Brain_11.raw	F11		1.28	0	4.659e-05	327281	60.71
		FALSE	High	Sequest HT (A2)	Unambiguous	[K].VNFLPEIITLSK.[E]		1	1	Q9JHU4	Q9JHU4	0	2	0.709	0	1	1	687.406	1373.8	1373.8	0.05	3e-05	HCD (High Energy Collision Dissociation)	MS2	1.69675	60	128.161	55832	20181019_Cowley_Brain_10.raw	F10		1.89	0	2.349e-06	454240	128.15
		FALSE	High	Sequest HT (A2)	Unambiguous	[R].QELEQHSVDTASTSDAVTFITYVQSLK.[R]		1	1	Q9JHU4	Q9JHU4	0	3	0.8273	0	1	1	999.829	2997.47	2997.47	0.83	0.00083	HCD (High Energy Collision Dissociation)	MS2	8.83951	60	129.603	56509	20181019_Cowley_Brain_10.raw	F10		1.1	0	1.844e-05	161820	129.61
		FALSE	High	Sequest HT (A2)	Unambiguous	[R].VDNEFDQR.[L]		1	1	Q9JHU4	Q9JHU4	0	2	0.3371	0	1	1	511.731	1022.45	1022.45	0.42	0.00022	HCD (High Energy Collision Dissociation)	MS2	43.9956	60	43.4332	13183	20181019_Cowley_Brain_11.raw	F11		2.64	0	2.74e-05	579013	43.45
		FALSE	High	Sequest HT (A2)	Unambiguous	[R].TEYLSNADER.[L]		1	1	Q9JHU4	Q9JHU4	0	2	0.6556	0	1	1	599.273	1197.54	1197.54	0.47	0.00028	HCD (High Energy Collision Dissociation)	MS2	30.7582	60	48.2631	15101	20181019_Cowley_Brain_11.raw	F11		1.8	0	1.274e-05	550163	48.47
		FALSE	High	Sequest HT (A2)	Unambiguous	[K].VQYPQSQAcK.[M]	C9(Carbamidomethyl)	1	1	Q9JHU4	Q9JHU4	0	2	0.5395	0	1	1	604.79	1208.57	1208.57	-0.45	-0.00027	HCD (High Energy Collision Dissociation)	MS2	49.15	60	36.0878	10338	20181019_Cowley_Brain_11.raw	F11		2.15	0	0.0001118	414725	36.06
		FALSE	High	Sequest HT (A2)	Unambiguous	[K].TPVSITEHPK.[I]		1	1	Q9JHU4	Q9JHU4	0	2	0.585	0	1	1	554.804	1108.6	1108.6	0.79	0.00044	HCD (High Energy Collision Dissociation)	MS2	38.7021	60	39.6161	11714	20181019_Cowley_Brain_11.raw	F11		2	0	1.37e-05	478188	39.5
		FALSE	High	Sequest HT (A2)	Unambiguous	[K].TPVSITEHPK.[I]		1	1	Q9JHU4	Q9JHU4	0	2	0.5039	0	1	1	554.804	1108.6	1108.6	0.13	7e-05	HCD (High Energy Collision Dissociation)	MS2	47.8695	60	39.2819	11585	20181019_Cowley_Brain_11.raw	F11		1.27	0	1.911e-05	478188	39.5
		FALSE	High	Sequest HT (A2)	Unambiguous	[R].SSLQSQcLNEVLK.[A]	C7(Carbamidomethyl)	1	1	Q9JHU4	Q9JHU4	0	2	0.6034	0	1	1	753.385	1505.76	1505.76	-0.18	-0.00013	HCD (High Energy Collision Dissociation)	MS2	43.9162	60	83.4592	32137	20181019_Cowley_Brain_11.raw	F11		1.74	0	1.346e-06	532457	83.36
		FALSE	High	Sequest HT (A2)	Unambiguous	[R].NLHVVFTMNPSSEGLKDR.[A]		1	1	Q9JHU4	Q9JHU4	1	3	0.7263	0	1	1	682.014	2044.03	2044.03	0.35	0.00024	HCD (High Energy Collision Dissociation)	MS2	25.2954	60	83.9703	32399	20181019_Cowley_Brain_11.raw	F11		1.79	0	3.305e-05	119369	84.13
		FALSE	High	Sequest HT (A2)	Unambiguous	[K].NYMSNPSYNYEIVNR.[A]		1	1	Q9JHU4	Q9JHU4	0	2	0.7655	0	1	1	932.42	1863.83	1863.83	0.28	0.00026	HCD (High Energy Collision Dissociation)	MS2	0	60	84.1017	32471	20181019_Cowley_Brain_11.raw	F11		1.45	0	1.009e-05	365811	83.94
		FALSE	High	Sequest HT (A2)	Unambiguous	[R].QDLADVVQVcEGK.[K]	C10(Carbamidomethyl)	1	1	Q9JHU4	Q9JHU4	0	2	0.669	0	1	1	730.855	1460.7	1460.7	-1.26	-0.00092	HCD (High Energy Collision Dissociation)	MS2	38.227	60	82.2999	31517	20181019_Cowley_Brain_11.raw	F11		1.42	0	1.882e-05	415418	82.52
		FALSE	High	Sequest HT (A2)	Unambiguous	[R].KLEHLITELVHQR.[D]		1	1	Q9JHU4	Q9JHU4	1	3	0.6583	0	1	1	539.314	1615.93	1615.93	0.36	0.0002	HCD (High Energy Collision Dissociation)	MS2	42.8962	60	82.1179	31430	20181019_Cowley_Brain_11.raw	F11		2.4	0	2.361e-08	495099	82.37
		FALSE	High	Sequest HT (A2)	Unambiguous	[R].QDLADVVQVcEGK.[K]	C10(Carbamidomethyl)	1	1	Q9JHU4	Q9JHU4	0	2	0.7121	0	1	1	730.857	1460.71	1460.7	0.74	0.00054	HCD (High Energy Collision Dissociation)	MS2	58.9486	60	82.6468	31700	20181019_Cowley_Brain_11.raw	F11		2.57	0	2.799e-07	415418	82.52
		FALSE	High	Sequest HT (A2)	Unambiguous	[R].KLEHLITELVHQR.[D]		1	1	Q9JHU4	Q9JHU4	1	3	0.7706	0	1	1	539.314	1615.93	1615.93	0.13	7e-05	HCD (High Energy Collision Dissociation)	MS2	7.6591	60	82.4698	31607	20181019_Cowley_Brain_11.raw	F11		3.88	0	3.75e-14	495099	82.37
		FALSE	High	Sequest HT (A2)	Unambiguous	[K].FLSDPQVHTVLVER.[S]		1	1	Q9JHU4	Q9JHU4	0	3	0.7267	0	1	1	547.298	1639.88	1639.88	-0.64	-0.00035	HCD (High Energy Collision Dissociation)	MS2	37.8216	60	81.5879	31164	20181019_Cowley_Brain_11.raw	F11		1.72	0	4.678e-05	635505	81.78
		FALSE	High	Sequest HT (A2)	Unambiguous	[K].DYIPVDQEELR.[D]		1	1	Q9JHU4	Q9JHU4	0	2	0.7273	0	1	1	688.838	1376.67	1376.67	0.06	4e-05	HCD (High Energy Collision Dissociation)	MS2	11.4373	60	81.9776	31360	20181019_Cowley_Brain_11.raw	F11		1.76	0	0.0001149	462692	81.98
		FALSE	High	Sequest HT (A2)	Unambiguous	[K].EGLMLDSHEELYK.[W]		1	1	Q9JHU4	Q9JHU4	0	3	0.525	0	1	1	521.917	1563.74	1563.74	-0.03	-2e-05	HCD (High Energy Collision Dissociation)	MS2	50.8501	60	81.795	31273	20181019_Cowley_Brain_11.raw	F11		2	0	7.591e-07	132082	81.86
		FALSE	High	Sequest HT (A2)	Unambiguous	[R].TPNGVVLAPVQLGK.[W]		1	1	Q9JHU4	Q9JHU4	0	2	0.8007	0	1	1	696.914	1392.82	1392.82	0.39	0.00027	HCD (High Energy Collision Dissociation)	MS2	66.7506	60	88.3207	34727	20181019_Cowley_Brain_11.raw	F11		2.71	0	4.54e-10	405611	88.34
		FALSE	High	Sequest HT (A2)	Unambiguous	[K].LcDEQLSSQSHYDFGLR.[A]	C2(Carbamidomethyl)	1	1	Q9JHU4	Q9JHU4	0	3	0.637	0	1	1	685.646	2054.92	2054.92	-0.06	-4e-05	HCD (High Energy Collision Dissociation)	MS2	31.9723	60	85.5995	33262	20181019_Cowley_Brain_11.raw	F11		1.35	0	1.972e-08	518071	85.34
		FALSE	High	Sequest HT (A2)	Unambiguous	[K].LcDEQLSSQSHYDFGLR.[A]	C2(Carbamidomethyl)	1	1	Q9JHU4	Q9JHU4	0	3	0.6467	0	1	1	685.646	2054.92	2054.92	-0.33	-0.00022	HCD (High Energy Collision Dissociation)	MS2	31.8981	60	85.2524	33075	20181019_Cowley_Brain_11.raw	F11		3.17	0	3.386e-11	518071	85.34
		FALSE	High	Sequest HT (A2)	Unambiguous	[R].QYASYEFVQR.[L]		1	1	Q9JHU4	Q9JHU4	0	2	0.6524	0	1	1	645.809	1290.61	1290.61	-0.13	-8e-05	HCD (High Energy Collision Dissociation)	MS2	10.5201	60	73.8784	27156	20181019_Cowley_Brain_11.raw	F11		1.64	0	3.314e-05	413943	73.76
		FALSE	High	Sequest HT (A2)	Unambiguous	[R].IQFVGAcNPPTDPGR.[K]	C7(Carbamidomethyl)	1	1	Q9JHU4	Q9JHU4	0	2	0.8548	0	1	1	814.896	1628.78	1628.78	-0.14	-0.00012	HCD (High Energy Collision Dissociation)	MS2	3.93746	60	74.2006	27325	20181019_Cowley_Brain_11.raw	F11		2.41	0	8.417e-10	451708	74.18
		FALSE	High	Sequest HT (A2)	Unambiguous	[R].QYASYEFVQR.[L]		1	1	Q9JHU4	Q9JHU4	0	2	0.6549	0	1	1	645.809	1290.61	1290.61	-0.32	-0.00021	HCD (High Energy Collision Dissociation)	MS2	47.8666	60	73.4899	26952	20181019_Cowley_Brain_11.raw	F11		1.13	0	4.57e-05	413943	73.76
		FALSE	High	Sequest HT (A2)	Unambiguous	[R].TVENIKDPLFR.[F]		1	1	Q9JHU4	Q9JHU4	1	3	0.5987	0	1	1	444.582	1331.73	1331.73	-0.33	-0.00015	HCD (High Energy Collision Dissociation)	MS2	23.1497	60	77.5886	29056	20181019_Cowley_Brain_11.raw	F11		1.57	0	8.635e-06	612829	77.74
		FALSE	High	Sequest HT (A2)	Unambiguous	[R].EAIVNScVFVHQTLHQANAR.[L]	C7(Carbamidomethyl)	1	1	Q9JHU4	Q9JHU4	0	3	0.6307	0	1	1	765.387	2294.15	2294.15	-0.12	-9e-05	HCD (High Energy Collision Dissociation)	MS2	7.85865	60	79.0327	29817	20181019_Cowley_Brain_11.raw	F11		1.76	0	3.063e-07	512885	78.89
		FALSE	High	Sequest HT (A2)	Unambiguous	[K].TLMAQSIYGGR.[V]		1	1	Q9JHU4	Q9JHU4	0	2	0.6784	0	1	1	598.808	1196.61	1196.61	-0.21	-0.00013	HCD (High Energy Collision Dissociation)	MS2	61.8629	60	75.4614	27985	20181019_Cowley_Brain_11.raw	F11		2.27	0	7.65e-05	353456	75.39
		FALSE	High	Sequest HT (A2)	Unambiguous	[R].KFLSDPQVHTVLVER.[S]		1	1	Q9JHU4	Q9JHU4	1	3	0.6118	0	1	1	589.996	1767.97	1767.98	-0.18	-0.00011	HCD (High Energy Collision Dissociation)	MS2	76.4902	60	74.7507	27624	20181019_Cowley_Brain_11.raw	F11		1.52	0	9.859e-05	246348	74.88
		FALSE	High	Sequest HT (A2)	Unambiguous	[K].YTGEDFDEDLR.[T]		1	1	Q9JHU4	Q9JHU4	0	2	0.8874	0	1	1	680.288	1359.57	1359.57	-0.92	-0.00062	HCD (High Energy Collision Dissociation)	MS2	58.9948	60	76.9942	28768	20181019_Cowley_Brain_11.raw	F11		2.22	0	3.098e-08	303905	77.18
		FALSE	High	Sequest HT (A2)	Unambiguous	[K].YTGEDFDEDLR.[T]		1	1	Q9JHU4	Q9JHU4	0	2	0.8647	0	1	1	680.288	1359.57	1359.57	-0.38	-0.00026	HCD (High Energy Collision Dissociation)	MS2	26.8022	60	77.3364	28937	20181019_Cowley_Brain_11.raw	F11		1.7	0	2.864e-08	303905	77.18
		FALSE	High	Sequest HT (A2)	Unambiguous	[R].SAcDTVDTWLDDTAK.[G]	C3(Carbamidomethyl)	1	1	Q9JHU4	Q9JHU4	0	2	0.8167	0	1	1	849.37	1697.73	1697.73	-0.09	-7e-05	HCD (High Energy Collision Dissociation)	MS2	30.8448	60	101.918	41857	20181019_Cowley_Brain_12.raw	F12		2.4	0	2.114e-11	478621	101.86
		FALSE	High	Sequest HT (A2)	Unambiguous	[K].EALELTDTGLLSGSEER.[V]		1	1	Q9JHU4	Q9JHU4	0	2	0.7475	0	1	1	910.45	1819.89	1819.89	0.51	0.00046	HCD (High Energy Collision Dissociation)	MS2	6.2531	60	101.302	41515	20181019_Cowley_Brain_12.raw	F12		0.99	0	7.884e-07	402937	101.51
		FALSE	High	Sequest HT (A2)	Unambiguous	[R].VQVALEELQDLK.[G]		1	1	Q9JHU4	Q9JHU4	0	2	0.6348	0	1	1	692.888	1384.77	1384.77	0.71	0.00049	HCD (High Energy Collision Dissociation)	MS2	53.4656	60	102.932	42411	20181019_Cowley_Brain_12.raw	F12		1.78	0	2.294e-08	879243	103.15
		FALSE	High	Sequest HT (A2)	Unambiguous	[R].VQVALEELQDLK.[G]		1	1	Q9JHU4	Q9JHU4	0	2	0.616	0	1	1	692.888	1384.77	1384.77	-0.17	-0.00012	HCD (High Energy Collision Dissociation)	MS2	38.3643	60	103.3	42614	20181019_Cowley_Brain_12.raw	F12		2.37	0	2.041e-08	879243	103.15
		FALSE	High	Sequest HT (A2)	Unambiguous	[K].VAAPDVVVPTLDTVR.[H]		1	1	Q9JHU4	Q9JHU4	0	2	0.7321	0	1	1	776.441	1551.87	1551.87	0.12	9e-05	HCD (High Energy Collision Dissociation)	MS2	14.3971	60	99.3053	40443	20181019_Cowley_Brain_12.raw	F12		2.65	0	3.572e-06	709407	99.27
		FALSE	High	Sequest HT (A2)	Unambiguous	[R].TTDLLTDWEK.[T]		1	1	Q9JHU4	Q9JHU4	0	2	0.7018	0	1	1	611.304	1221.6	1221.6	0.73	0.00045	HCD (High Energy Collision Dissociation)	MS2	30.3166	60	100.725	41207	20181019_Cowley_Brain_12.raw	F12		2.18	0	1.317e-05	514387	100.58
		FALSE	High	Sequest HT (A2)	Unambiguous	[R].NVAQYNANHPDFPMQIEQLER.[Y]		1	1	Q9JHU4	Q9JHU4	0	3	0.1379	0	1	1	838.733	2514.18	2514.18	-0.02	-2e-05	HCD (High Energy Collision Dissociation)	MS2	33.4978	60	100.307	40978	20181019_Cowley_Brain_12.raw	F12		0.58	0	4.293e-05	381691	100.47
		FALSE	High	Sequest HT (A2)	Unambiguous	[R].TTDLLTDWEK.[T]		1	1	Q9JHU4	Q9JHU4	0	2	0.6084	0	1	1	611.303	1221.6	1221.6	-1.07	-0.00065	HCD (High Energy Collision Dissociation)	MS2	32.9156	60	100.355	41003	20181019_Cowley_Brain_12.raw	F12		1.43	0	3.876e-05	514387	100.58
		FALSE	High	Sequest HT (A2)	Unambiguous	[K].VTDFGDKVEDPTFLNQLQSGVNR.[W]		1	1	Q9JHU4	Q9JHU4	1	3	0.7674	0	1	1	860.429	2579.27	2579.27	-0.27	-0.00023	HCD (High Energy Collision Dissociation)	MS2	29.6707	60	105.744	44000	20181019_Cowley_Brain_12.raw	F12		3.01	0	1.875e-10	1.12682e+06	105.61
		FALSE	High	Sequest HT (A2)	Unambiguous	[K].TKPVTGNLRPEEALQALTIYEGK.[F]		1	1	Q9JHU4	Q9JHU4	0	4	0.6552	0	1	1	632.848	2528.37	2528.37	-1.02	-0.00065	HCD (High Energy Collision Dissociation)	MS2	14.3145	60	105.958	44120	20181019_Cowley_Brain_12.raw	F12		2.61	0	4.39e-06	519197	105.82
		FALSE	High	Sequest HT (A2)	Unambiguous	[K].WQALLVQIR.[K]		1	1	Q9JHU4	Q9JHU4	0	2	0.6066	0	1	1	563.84	1126.67	1126.67	0.13	7e-05	HCD (High Energy Collision Dissociation)	MS2	14.4237	60	107.462	44948	20181019_Cowley_Brain_12.raw	F12		2.11	0	5.426e-06	452641	107.25
		FALSE	High	Sequest HT (A2)	Unambiguous	[K].WQALLVQIR.[K]		1	1	Q9JHU4	Q9JHU4	0	2	0.6108	0	1	1	563.84	1126.67	1126.67	-0.09	-5e-05	HCD (High Energy Collision Dissociation)	MS2	64.5495	60	107.085	44745	20181019_Cowley_Brain_12.raw	F12		2.03	0	3.832e-07	452641	107.25
		FALSE	High	Sequest HT (A2)	Unambiguous	[K].VTDFGDKVEDPTFLNQLQSGVNR.[W]		1	1	Q9JHU4	Q9JHU4	1	3	0.6802	0	1	1	860.43	2579.28	2579.27	1.01	0.00087	HCD (High Energy Collision Dissociation)	MS2	90.605	60	105.386	43796	20181019_Cowley_Brain_12.raw	F12		1.97	0	2.495e-07	1.12682e+06	105.61
		FALSE	High	Sequest HT (A2)	Unambiguous	[R].LFLTMEINPK.[V]		1	1	Q9JHU4	Q9JHU4	0	2	0.5134	0	1	1	603.333	1205.66	1205.66	-1.22	-0.00073	HCD (High Energy Collision Dissociation)	MS2	42.8644	60	105.617	43929	20181019_Cowley_Brain_12.raw	F12		1.87	0	6.167e-05	310950	105.6
		FALSE	High	Sequest HT (A2)	Unambiguous	[R].YKEEYAVLISEAQAIK.[A]		1	1	Q9JHU4	Q9JHU4	1	2	0.3137	0	1	1	927.995	1854.98	1854.98	-0.69	-0.00064	HCD (High Energy Collision Dissociation)	MS2	8.18073	60	104.83	43478	20181019_Cowley_Brain_12.raw	F12		1.02	0	2.364e-05	174984	104.88
		FALSE	High	Sequest HT (A2)	Unambiguous	[R].YKEEYAVLISEAQAIK.[A]		1	1	Q9JHU4	Q9JHU4	1	3	0.7153	0	1	1	619	1854.98	1854.98	-0.31	-0.00019	HCD (High Energy Collision Dissociation)	MS2	20.9442	60	104.917	43526	20181019_Cowley_Brain_12.raw	F12		2.88	0	1.604e-06	670248	104.9
		FALSE	High	Sequest HT (A2)	Unambiguous	[R].VLLTTQGVDMISK.[M]		1	1	Q9JHU4	Q9JHU4	0	2	0.7744	0	1	1	702.892	1404.78	1404.78	0.47	0.00033	HCD (High Energy Collision Dissociation)	MS2	55.6953	60	92.6243	36769	20181019_Cowley_Brain_12.raw	F12		2.97	0	7.876e-09	658205	92.51
		FALSE	High	Sequest HT (A2)	Unambiguous	[K].IQGLTVEQAEAVVR.[L]		1	1	Q9JHU4	Q9JHU4	0	2	0.7419	0	1	1	756.922	1512.84	1512.84	-0.43	-0.00033	HCD (High Energy Collision Dissociation)	MS2	59.4292	60	92.7742	36845	20181019_Cowley_Brain_12.raw	F12		2.17	0	8.11e-07	818662	92.94
		FALSE	High	Sequest HT (A2)	Unambiguous	[R].LAETVFNFQEK.[V]		1	1	Q9JHU4	Q9JHU4	0	2	0.6485	0	1	1	663.341	1325.67	1325.67	0.28	0.00019	HCD (High Energy Collision Dissociation)	MS2	32.1125	60	93.7424	37385	20181019_Cowley_Brain_12.raw	F12		2.02	0	5.301e-06	605525	93.63
		FALSE	High	Sequest HT (A2)	Unambiguous	[K].FGQMLGSNMTEFHSQISK.[S]		1	1	Q9JHU4	Q9JHU4	0	3	0.7872	0	1	1	681.322	2041.95	2041.95	1.55	0.00106	HCD (High Energy Collision Dissociation)	MS2	34.3261	60	91.4066	36101	20181019_Cowley_Brain_12.raw	F12		1.41	0	8.053e-07	271088	91.24
		FALSE	High	Sequest HT (A2)	Unambiguous	[K].FGQMLGSNMTEFHSQISK.[S]		1	1	Q9JHU4	Q9JHU4	0	3	0.5524	0	1	1	681.32	2041.95	2041.95	-0.87	-0.00059	HCD (High Energy Collision Dissociation)	MS2	14.5755	60	91.0666	35912	20181019_Cowley_Brain_12.raw	F12		1.43	0	2.278e-06	271088	91.24
		FALSE	High	Sequest HT (A2)	Unambiguous	[R].ITNQVIYLNPPIEEcR.[Y]	C15(Carbamidomethyl)	1	1	Q9JHU4	Q9JHU4	0	2	0.6638	0	1	1	980.004	1959	1959	0.05	5e-05	HCD (High Energy Collision Dissociation)	MS2	44.3379	60	97.6547	39531	20181019_Cowley_Brain_12.raw	F12		1.16	0	6.366e-06	193765	97.66
		FALSE	High	Sequest HT (A2)	Unambiguous	[K].VDDLLIIEEK.[I]		1	1	Q9JHU4	Q9JHU4	0	2	0.5596	0	1	1	593.832	1186.66	1186.66	-0.31	-0.00018	HCD (High Energy Collision Dissociation)	MS2	12.0324	60	97.121	39243	20181019_Cowley_Brain_12.raw	F12		2.18	0	9.178e-07	503955	97.06
		FALSE	High	Sequest HT (A2)	Unambiguous	[R].VTFVNFTVTR.[S]		1	1	Q9JHU4	Q9JHU4	0	2	0.6754	0	1	1	592.327	1183.65	1183.65	-0.06	-4e-05	HCD (High Energy Collision Dissociation)	MS2	46.7511	60	98.1418	39803	20181019_Cowley_Brain_12.raw	F12		1.91	0	9.011e-05	555402	98.18
		FALSE	High	Sequest HT (A2)	Unambiguous	[R].cYLTMTQALEAR.[L]	C1(Carbamidomethyl)	1	1	Q9JHU4	Q9JHU4	0	2	0.4294	0	1	1	728.85	1456.69	1456.69	0.55	0.0004	HCD (High Energy Collision Dissociation)	MS2	29.5621	60	94.4411	37772	20181019_Cowley_Brain_12.raw	F12		1.63	0	1.098e-05	405711	94.63
		FALSE	High	Sequest HT (A2)	Unambiguous	[R].MLSAVSQQVQcIQEALR.[E]	C11(Carbamidomethyl)	1	1	Q9JHU4	Q9JHU4	0	2	0.7645	0	1	1	981	1960.99	1960.99	-0.36	-0.00035	HCD (High Energy Collision Dissociation)	MS2	4.23044	60	119.494	51664	20181019_Cowley_Brain_12.raw	F12		2.76	0	1.202e-10	414937	119.38
		FALSE	High	Sequest HT (A2)	Unambiguous	[K].LNTQEIFDDWAR.[K]		1	1	Q9JHU4	Q9JHU4	0	2	0.7686	0	1	1	754.363	1507.72	1507.72	1.32	0.001	HCD (High Energy Collision Dissociation)	MS2	18.8371	60	116.619	50042	20181019_Cowley_Brain_12.raw	F12		2.42	0	1.538e-06	647952	116.73
		FALSE	High	Sequest HT (A2)	Unambiguous	[K].SPLVMDVLNIQGVQR.[S]		1	1	Q9JHU4	Q9JHU4	0	2	0.7423	0	1	1	834.959	1668.91	1668.91	0.75	0.00063	HCD (High Energy Collision Dissociation)	MS2	74.1325	60	118.205	50930	20181019_Cowley_Brain_12.raw	F12		0.97	0	4.36e-05	545727	118.52
		FALSE	High	Sequest HT (A2)	Unambiguous	[K].SPLVMDVLNIQGVQR.[S]		1	1	Q9JHU4	Q9JHU4	0	2	0.8246	0	1	1	834.959	1668.91	1668.91	-0.05	-4e-05	HCD (High Energy Collision Dissociation)	MS2	28.9116	60	118.551	51129	20181019_Cowley_Brain_12.raw	F12		3.25	0	9.101e-11	545727	118.52
		FALSE	High	Sequest HT (A2)	Unambiguous	[K].WAIAQLNYADMLK.[R]		1	1	Q9JHU4	Q9JHU4	0	2	0.8	0	1	1	768.898	1536.79	1536.79	0.31	0.00024	HCD (High Energy Collision Dissociation)	MS2	11.2044	60	123.95	54264	20181019_Cowley_Brain_12.raw	F12		2.8	0	1.12e-10	497053	123.94
		FALSE	High	Sequest HT (A2)	Unambiguous	[R].QLIAQVMLYSQGFR.[T]		1	1	Q9JHU4	Q9JHU4	0	2	0.5408	0	1	1	827.443	1653.88	1653.88	0.93	0.00077	HCD (High Energy Collision Dissociation)	MS2	34.3142	60	124.266	54445	20181019_Cowley_Brain_12.raw	F12		0.98	0	1.907e-07	213242	124.47
		FALSE	High	Sequest HT (A2)	Unambiguous	[K].SRQELEQHSVDTASTSDAVTFITYVQSLK.[R]		1	1	Q9JHU4	Q9JHU4	1	4	0.6951	0	1	1	810.907	3240.61	3240.6	1.44	0.00117	HCD (High Energy Collision Dissociation)	MS2	11.4522	60	122.483	53410	20181019_Cowley_Brain_12.raw	F12		1.64	0	2.075e-05	404246	122.26
		FALSE	High	Sequest HT (A2)	Unambiguous	[R].HVPVVYVDYPGPASLTQIYGTFNR.[A]		1	1	Q9JHU4	Q9JHU4	0	3	0.8232	0	1	1	898.463	2693.37	2693.37	0.53	0.00048	HCD (High Energy Collision Dissociation)	MS2	13.9962	60	123.231	53834	20181019_Cowley_Brain_12.raw	F12		3.62	0	6.256e-13	481000	123.23
		FALSE	High	Sequest HT (A2)	Unambiguous	[R].EWTDGLFTHVLR.[K]		1	1	Q9JHU4	Q9JHU4	0	3	0.2901	0	1	1	491.921	1473.75	1473.75	-0.09	-5e-05	HCD (High Energy Collision Dissociation)	MS2	23.892	60	110.514	46635	20181019_Cowley_Brain_12.raw	F12		1.31	0	2.756e-05	539530	110.75
		FALSE	High	Sequest HT (A2)	Unambiguous	[K].INMLVIELK.[S]		1	1	Q9JHU4	Q9JHU4	0	2	0.58	0	1	1	536.825	1072.64	1072.64	-0.34	-0.00018	HCD (High Energy Collision Dissociation)	MS2	49.6132	60	110.513	46634	20181019_Cowley_Brain_12.raw	F12		2	0	3.833e-06	278036	110.57
		FALSE	High	Sequest HT (A2)	Unambiguous	[K].NVHLAPGWLMQLEK.[K]		1	1	Q9JHU4	Q9JHU4	0	3	0.6601	0	1	1	545.961	1635.87	1635.87	0.31	0.00017	HCD (High Energy Collision Dissociation)	MS2	64.5992	60	110.331	46532	20181019_Cowley_Brain_12.raw	F12		2.53	0	0.0001034	319461	110.24
		FALSE	High	Sequest HT (A2)	Unambiguous	[K].AVDDLNLHSYSNLPIWVNK.[L]		1	1	Q9JHU4	Q9JHU4	0	2	0.6875	0	1	1	1099.57	2198.13	2198.12	1.77	0.00194	HCD (High Energy Collision Dissociation)	MS2	12.6823	60	111.528	47206	20181019_Cowley_Brain_12.raw	F12		1.6	0	6.23e-07	126287	111.5
		FALSE	High	Sequest HT (A2)	Unambiguous	[K].MDLEKPNYIVPDYMPVVYDK.[L]		1	1	Q9JHU4	Q9JHU4	0	3	0.8174	0	1	1	810.397	2429.18	2429.18	0.36	0.00029	HCD (High Energy Collision Dissociation)	MS2	11.1055	60	111.836	47376	20181019_Cowley_Brain_12.raw	F12		2.19	0	1.655e-07	390263	111.91
		FALSE	High	Sequest HT (A2)	Unambiguous	[R].EWTDGLFTHVLR.[K]		1	1	Q9JHU4	Q9JHU4	0	3	0.5446	0	1	1	491.921	1473.75	1473.75	-0.84	-0.00041	HCD (High Energy Collision Dissociation)	MS2	35.4956	60	110.893	46848	20181019_Cowley_Brain_12.raw	F12		2.13	0	2.692e-07	539530	110.75
		FALSE	High	Sequest HT (A2)	Unambiguous	[K].AVDDLNLHSYSNLPIWVNK.[L]		1	1	Q9JHU4	Q9JHU4	0	3	0.7086	0	1	1	733.379	2198.12	2198.12	-0.51	-0.00038	HCD (High Energy Collision Dissociation)	MS2	25.9353	60	111.431	47150	20181019_Cowley_Brain_12.raw	F12		1.75	0	7.088e-06	690755	111.53
		FALSE	High	Sequest HT (A2)	Unambiguous	[R].QALVAIFTHLR.[K]		1	1	Q9JHU4	Q9JHU4	0	3	0.5849	0	1	1	423.587	1268.75	1268.75	-0.99	-0.00042	HCD (High Energy Collision Dissociation)	MS2	0	60	108.198	45333	20181019_Cowley_Brain_12.raw	F12		1.59	0	4.576e-05	242314	107.98
		FALSE	High	Sequest HT (A2)	Unambiguous	[R].QNLDGLLNQLK.[N]		1	1	Q9JHU4	Q9JHU4	0	2	0.6456	0	1	1	628.354	1255.7	1255.7	-0.2	-0.00012	HCD (High Energy Collision Dissociation)	MS2	37.9471	60	107.835	45147	20181019_Cowley_Brain_12.raw	F12		2.06	0	5.509e-05	526894	107.74
		FALSE	High	Sequest HT (A2)	Unambiguous	[R].QALVAIFTHLR.[K]		1	1	Q9JHU4	Q9JHU4	0	2	0.7033	0	1	1	634.878	1268.75	1268.75	0.56	0.00036	HCD (High Energy Collision Dissociation)	MS2	63.3161	60	108.04	45250	20181019_Cowley_Brain_12.raw	F12		2.73	0	1.02e-07	457074	108.03
		FALSE	High	Sequest HT (A2)	Unambiguous	[R].HEALLYTWLAEHKPLVLcGPPGSGK.[T]	C18(Carbamidomethyl)	1	1	Q9JHU4	Q9JHU4	0	4	0.7678	0	1	1	694.118	2773.45	2773.45	-0.3	-0.00021	HCD (High Energy Collision Dissociation)	MS2	30.2389	60	114.705	48979	20181019_Cowley_Brain_12.raw	F12		4.22	0	8.216e-11	717203	114.58
		FALSE	High	Sequest HT (A2)	Unambiguous	[R].HEALLYTWLAEHKPLVLcGPPGSGK.[T]	C18(Carbamidomethyl)	1	1	Q9JHU4	Q9JHU4	0	4	0.7612	0	1	1	694.117	2773.45	2773.45	-1	-0.00069	HCD (High Energy Collision Dissociation)	MS2	56.2225	60	114.344	48774	20181019_Cowley_Brain_12.raw	F12		2.01	0	3.231e-07	717203	114.58
		FALSE	High	Sequest HT (A2)	Unambiguous	[R].NTISLLVAGLK.[K]		1	1	Q9JHU4	Q9JHU4	0	2	0.4806	0	1	1	564.853	1128.7	1128.7	0.56	0.00032	HCD (High Energy Collision Dissociation)	MS2	8.12363	60	114.482	48853	20181019_Cowley_Brain_12.raw	F12		2.06	0	2.087e-06	665588	114.26
		FALSE	High	Sequest HT (A2)	Unambiguous	[R].NTISLLVAGLK.[K]		1	1	Q9JHU4	Q9JHU4	0	2	0.4848	0	1	1	564.853	1128.7	1128.7	0.68	0.00038	HCD (High Energy Collision Dissociation)	MS2	5.82611	60	114.111	48642	20181019_Cowley_Brain_12.raw	F12		2.64	0	7.968e-06	665588	114.26
		FALSE	High	Sequest HT (A2)	Unambiguous	[K].LLAESVTEVEIFGK.[A]		1	1	Q9JHU4	Q9JHU4	0	2	0.5	0	1	1	767.921	1534.83	1534.84	-1.26	-0.00096	HCD (High Energy Collision Dissociation)	MS2	48.1729	60	112.516	47753	20181019_Cowley_Brain_12.raw	F12		1.14	0	5.742e-05	275786	112.72
		FALSE	High	Sequest HT (A2)	Unambiguous	[K].INEWLTLVEK.[E]		1	1	Q9JHU4	Q9JHU4	0	2	0.6038	0	1	1	622.848	1244.69	1244.69	0.14	9e-05	HCD (High Energy Collision Dissociation)	MS2	31.4765	60	112.648	47824	20181019_Cowley_Brain_12.raw	F12		2.6	0	6.785e-07	545756	112.58
		FALSE	High	Sequest HT (A2)	Unambiguous	[R].HYLDFINHYANLFHEK.[R]		1	1	Q9JHU4	Q9JHU4	0	3	0.6332	0	1	1	687.671	2061	2061	0.76	0.00052	HCD (High Energy Collision Dissociation)	MS2	48.7068	60	112.001	47471	20181019_Cowley_Brain_12.raw	F12		2.29	0	4.957e-08	312492	112.16
		FALSE	High	Sequest HT (A2)	Unambiguous	[R].cLGSLFSMLHQAcR.[N]	C1(Carbamidomethyl); C13(Carbamidomethyl)	1	1	Q9JHU4	Q9JHU4	0	3	0.5659	0	1	1	560.598	1679.78	1679.78	-0.76	-0.00042	HCD (High Energy Collision Dissociation)	MS2	0	60	112.071	47509	20181019_Cowley_Brain_12.raw	F12		1.82	0	3.562e-07	210128	112.2
		FALSE	High	Sequest HT (A2)	Unambiguous	[R].HYLDFINHYANLFHEK.[R]		1	1	Q9JHU4	Q9JHU4	0	4	0.7289	0	1	1	516.005	2061	2061	-0.26	-0.00013	HCD (High Energy Collision Dissociation)	MS2	8.65493	60	112.263	47611	20181019_Cowley_Brain_12.raw	F12		3.91	0	6.175e-11	666192	112.11
		FALSE	High	Sequest HT (A2)	Unambiguous	[R].EVWNTYELDLVNYQNK.[C]		1	1	Q9JHU4	Q9JHU4	0	2	0.7338	0	1	1	1014.49	2027.97	2027.97	1.59	0.00161	HCD (High Energy Collision Dissociation)	MS2	20.4442	60	113.669	48394	20181019_Cowley_Brain_12.raw	F12		1.39	0	4.128e-08	542122	113.51
		FALSE	High	Sequest HT (A2)	Unambiguous	[K].YATLATVSR.[C]		1	1	Q9JHU4	Q9JHU4	0	2	0.7622	0	1	1	491.272	981.536	981.536	-0.11	-5e-05	HCD (High Energy Collision Dissociation)	MS2	40.9432	60	57.499	18902	20181019_Cowley_Brain_12.raw	F12		1.85	0	8.494e-05	402705	57.68
		FALSE	High	Sequest HT (A2)	Unambiguous	[K].RAPVIDADKPVSSQLR.[V]		1	1	Q9JHU4	Q9JHU4	1	3	0.7774	0	1	1	584.664	1751.98	1751.98	0.06	4e-05	HCD (High Energy Collision Dissociation)	MS2	9.49561	60	56.6206	18504	20181019_Cowley_Brain_12.raw	F12		3.01	0	1.012e-05	466084	56.53
		FALSE	High	Sequest HT (A2)	Unambiguous	[R].TEYLSNADER.[L]		1	1	Q9JHU4	Q9JHU4	0	2	0.7212	0	1	1	599.273	1197.54	1197.54	0.19	0.00012	HCD (High Energy Collision Dissociation)	MS2	26.3756	60	48.2788	14907	20181019_Cowley_Brain_12.raw	F12		2.26	0	1.038e-05	554614	48.45
		FALSE	High	Sequest HT (A2)	Unambiguous	[K].QLQNISQAAASGGAK.[E]		1	1	Q9JHU4	Q9JHU4	0	2	0.6582	0	1	1	722.382	1443.76	1443.76	1.72	0.00124	HCD (High Energy Collision Dissociation)	MS2		60	52.2925	16588	20181019_Cowley_Brain_12.raw	F12		1.96	0	1.268e-08	585362	52.47
		FALSE	High	Sequest HT (A2)	Unambiguous	[K].VPQIEVETHK.[V]		1	1	Q9JHU4	Q9JHU4	0	2	0.6056	0	1	1	590.322	1179.64	1179.64	0.1	6e-05	HCD (High Energy Collision Dissociation)	MS2	19.7954	60	51.1603	16105	20181019_Cowley_Brain_12.raw	F12		2.13	0	1.17e-06	396207	51.08
		FALSE	High	Sequest HT (A2)	Unambiguous	[K].KYEFGESDLR.[S]		1	1	Q9JHU4	Q9JHU4	1	2	0.6863	0	1	1	622.301	1243.59	1243.6	-0.43	-0.00027	HCD (High Energy Collision Dissociation)	MS2	18.6295	60	63.6676	21814	20181019_Cowley_Brain_12.raw	F12		2.71	0	1.453e-06	683077	63.59
		FALSE	High	Sequest HT (A2)	Unambiguous	[K].VMSQEIQEQLHK.[Q]		1	1	Q9JHU4	Q9JHU4	0	3	0.6333	0	1	1	490.585	1469.74	1469.74	-0.32	-0.00016	HCD (High Energy Collision Dissociation)	MS2	70.3208	60	62.6438	21310	20181019_Cowley_Brain_12.raw	F12		2.1	0	6.952e-05	382913	62.71
		FALSE	High	Sequest HT (A2)	Unambiguous	[R].FTQDTQPHYIYSPR.[E]		1	1	Q9JHU4	Q9JHU4	0	3	0.7512	0	1	1	584.95	1752.84	1752.83	0.57	0.00033	HCD (High Energy Collision Dissociation)	MS2	54.987	60	64.328	22134	20181019_Cowley_Brain_12.raw	F12		2.01	0	9.702e-06	602663	64.6
		FALSE	High	Sequest HT (A2)	Unambiguous	[R].LGGSPFGPAGTGK.[T]		1	1	Q9JHU4	Q9JHU4	0	2	0.4963	0	1	1	573.301	1145.59	1145.59	-0.11	-6e-05	HCD (High Energy Collision Dissociation)	MS2	31.2388	60	64.7095	22320	20181019_Cowley_Brain_12.raw	F12		2.72	0	2.44e-06	664411	64.84
		FALSE	High	Sequest HT (A2)	Unambiguous	[R].FTQDTQPHYIYSPR.[E]		1	1	Q9JHU4	Q9JHU4	0	3	0.7815	0	1	1	584.949	1752.83	1752.83	-0.16	-9e-05	HCD (High Energy Collision Dissociation)	MS2	5.72712	60	64.6707	22298	20181019_Cowley_Brain_12.raw	F12		2.7	0	1.127e-09	602663	64.6
		FALSE	High	Sequest HT (A2)	Unambiguous	[R].AATSPALFNR.[C]		1	1	Q9JHU4	Q9JHU4	0	2	0.576	0	1	1	524.283	1047.56	1047.56	0.28	0.00015	HCD (High Energy Collision Dissociation)	MS2	50.4261	60	65.1673	22535	20181019_Cowley_Brain_12.raw	F12		2.17	0	0.0001034	570789	65.34
		FALSE	High	Sequest HT (A2)	Unambiguous	[R].LGGSPFGPAGTGK.[T]		1	1	Q9JHU4	Q9JHU4	0	2	0.5228	0	1	1	573.301	1145.59	1145.59	-0.42	-0.00024	HCD (High Energy Collision Dissociation)	MS2	40.5899	60	65.046	22480	20181019_Cowley_Brain_12.raw	F12		1.97	0	8.442e-06	664411	64.84
		FALSE	High	Sequest HT (A2)	Unambiguous	[R].SIPLDEGEDEAQR.[R]		1	1	Q9JHU4	Q9JHU4	0	2	0.8514	0	1	1	729.84	1458.67	1458.67	0.83	0.00061	HCD (High Energy Collision Dissociation)	MS2	9.72366	60	60.7824	20438	20181019_Cowley_Brain_12.raw	F12		1.75	0	6.125e-06	299616	60.71
		FALSE	High	Sequest HT (A2)	Unambiguous	[R].QELEQHSVDTASTSDAVTFITYVQSLK.[R]		1	1	Q9JHU4	Q9JHU4	0	3	0.8033	0	1	1	999.829	2997.47	2997.47	1.59	0.00159	HCD (High Energy Collision Dissociation)	MS2	12.88	60	129.657	57324	20181019_Cowley_Brain_11.raw	F11		1.22	0	8.003e-06	196861	129.57
		FALSE	High	Sequest HT (A2)	Unambiguous	[R].YPLIIDPSGQATEFIMNEYKDR.[K]		1	1	Q9JHU4	Q9JHU4	1	3	0.8134	0	1	1	867.427	2600.27	2600.27	-1.94	-0.00168	HCD (High Energy Collision Dissociation)	MS2	34.5277	60	126.736	55816	20181019_Cowley_Brain_11.raw	F11		1.34	0	4.931e-06	302459	126.59
		FALSE	High	Sequest HT (A2)	Unambiguous	[R].ILDDDTIITTLENLKR.[E]		1	1	Q9JHU4	Q9JHU4	1	3	0.738	0	1	1	625.014	1873.03	1873.03	-0.78	-0.00049	HCD (High Energy Collision Dissociation)	MS2	0	60	126.845	55873	20181019_Cowley_Brain_11.raw	F11		2.29	0	3.505e-05	583166	126.78
		FALSE	High	Sequest HT (A2)	Unambiguous	[K].VNFLPEIITLSK.[E]		1	1	Q9JHU4	Q9JHU4	0	2	0.5952	0	1	1	687.405	1373.8	1373.8	-0.4	-0.00027	HCD (High Energy Collision Dissociation)	MS2	5.52602	60	128.198	56570	20181019_Cowley_Brain_11.raw	F11		2.1	0	9.214e-07	573495	128.23
		FALSE	High	Sequest HT (A2)	Unambiguous	[K].TPVSITEHPK.[I]		1	1	Q9JHU4	Q9JHU4	0	2	0.6157	0	1	1	554.804	1108.6	1108.6	0.28	0.00015	HCD (High Energy Collision Dissociation)	MS2	44.388	60	39.6082	11565	20181019_Cowley_Brain_12.raw	F12		2.16	0	3.026e-05	511231	39.47
		FALSE	High	Sequest HT (A2)	Unambiguous	[R].VDNEFDQR.[L]		1	1	Q9JHU4	Q9JHU4	0	2	0.3511	0	1	1	511.73	1022.45	1022.45	-0.06	-3e-05	HCD (High Energy Collision Dissociation)	MS2	41.9404	60	43.3958	12994	20181019_Cowley_Brain_12.raw	F12		2.62	0	8.075e-05	530236	43.44
		FALSE	High	Sequest HT (A2)	Unambiguous	[R].KLEHLITELVHQR.[D]		1	1	Q9JHU4	Q9JHU4	1	3	0.7692	0	1	1	539.314	1615.93	1615.93	0.03	2e-05	HCD (High Energy Collision Dissociation)	MS2	10.4541	60	82.4104	31255	20181019_Cowley_Brain_12.raw	F12		4.29	0	1.337e-12	563140	82.32
		FALSE	High	Sequest HT (A2)	Unambiguous	[R].SELEEQQMHLNVGLR.[K]		1	1	Q9JHU4	Q9JHU4	0	3	0.6386	0	1	1	594.965	1782.88	1782.88	-0.4	-0.00024	HCD (High Energy Collision Dissociation)	MS2	41.151	60	82.6024	31348	20181019_Cowley_Brain_12.raw	F12		1.66	0	2.035e-05	157924	82.7
		FALSE	High	Sequest HT (A2)	Unambiguous	[R].NLHVVFTMNPSSEGLKDR.[A]		1	1	Q9JHU4	Q9JHU4	1	3	0.7248	0	1	1	682.014	2044.03	2044.03	-0.45	-0.00031	HCD (High Energy Collision Dissociation)	MS2	89.7986	60	84.0004	32087	20181019_Cowley_Brain_12.raw	F12		2.18	0	5.885e-09	145955	84.09
		FALSE	High	Sequest HT (A2)	Unambiguous	[K].NYMSNPSYNYEIVNR.[A]		1	1	Q9JHU4	Q9JHU4	0	2	0.8211	0	1	1	932.42	1863.83	1863.83	-0.38	-0.00035	HCD (High Energy Collision Dissociation)	MS2	0	60	84.1005	32142	20181019_Cowley_Brain_12.raw	F12		1.9	0	2.1e-07	392766	83.97
		FALSE	High	Sequest HT (A2)	Unambiguous	[R].SSLQSQcLNEVLK.[A]	C7(Carbamidomethyl)	1	1	Q9JHU4	Q9JHU4	0	2	0.391	0	1	1	753.385	1505.76	1505.76	0.07	5e-05	HCD (High Energy Collision Dissociation)	MS2	53.8859	60	83.463	31811	20181019_Cowley_Brain_12.raw	F12		1.33	0	1.815e-06	435617	83.34
		FALSE	High	Sequest HT (A2)	Unambiguous	[K].DYIPVDQEELR.[D]		1	1	Q9JHU4	Q9JHU4	0	2	0.7312	0	1	1	688.838	1376.67	1376.67	0.34	0.00023	HCD (High Energy Collision Dissociation)	MS2	16.201	60	82.0217	31060	20181019_Cowley_Brain_12.raw	F12		1.86	0	1.239e-05	463083	82.05
		FALSE	High	Sequest HT (A2)	Unambiguous	[R].KLEHLITELVHQR.[D]		1	1	Q9JHU4	Q9JHU4	1	3	0.5638	0	1	1	539.314	1615.93	1615.93	-0.42	-0.00023	HCD (High Energy Collision Dissociation)	MS2	51.8871	60	82.069	31083	20181019_Cowley_Brain_12.raw	F12		1.49	0	2.92e-06	563140	82.32
		FALSE	High	Sequest HT (A2)	Unambiguous	[R].TPNGVVLAPVQLGK.[W]		1	1	Q9JHU4	Q9JHU4	0	2	0.6842	0	1	1	696.914	1392.82	1392.82	-0.07	-5e-05	HCD (High Energy Collision Dissociation)	MS2	56.5213	60	88.6483	34596	20181019_Cowley_Brain_12.raw	F12		1.14	0	7.902e-06	376977	88.42
		FALSE	High	Sequest HT (A2)	Unambiguous	[R].TPNGVVLAPVQLGK.[W]		1	1	Q9JHU4	Q9JHU4	0	2	0.75	0	1	1	696.914	1392.82	1392.82	-0.15	-0.00011	HCD (High Energy Collision Dissociation)	MS2	79.6329	60	88.3034	34420	20181019_Cowley_Brain_12.raw	F12		1.88	0	2.62e-07	376977	88.42
		FALSE	High	Sequest HT (A2)	Unambiguous	[K].EDLDKVEPAVIEAQNAVK.[S]		1	1	Q9JHU4	Q9JHU4	1	3	0.6426	0	1	1	656.681	1968.03	1968.03	0.44	0.00029	HCD (High Energy Collision Dissociation)	MS2	85.4546	60	88.2905	34414	20181019_Cowley_Brain_12.raw	F12		2.35	0	3.815e-05	302299	88.49
		FALSE	High	Sequest HT (A2)	Unambiguous	[K].LcDEQLSSQSHYDFGLR.[A]	C2(Carbamidomethyl)	1	1	Q9JHU4	Q9JHU4	0	3	0.6901	0	1	1	685.646	2054.92	2054.92	0.02	2e-05	HCD (High Energy Collision Dissociation)	MS2	34.549	60	85.243	32762	20181019_Cowley_Brain_12.raw	F12		2.84	0	4.325e-10	508749	85.42
		FALSE	High	Sequest HT (A2)	Unambiguous	[K].LcDEQLSSQSHYDFGLR.[A]	C2(Carbamidomethyl)	1	1	Q9JHU4	Q9JHU4	0	3	0.7476	0	1	1	685.646	2054.92	2054.92	-0.52	-0.00035	HCD (High Energy Collision Dissociation)	MS2	18.6974	60	85.584	32946	20181019_Cowley_Brain_12.raw	F12		2.06	0	4.86e-08	508749	85.42
		FALSE	High	Sequest HT (A2)	Unambiguous	[K].GKEDEGEEAASPMLQIQR.[D]		1	1	Q9JHU4	Q9JHU4	1	3	0.75	0	1	1	663.318	1987.94	1987.94	0.14	9e-05	HCD (High Energy Collision Dissociation)	MS2	55.1293	60	71.8555	25829	20181019_Cowley_Brain_12.raw	F12		2.04	0	2.011e-05	221737	71.91
		FALSE	High	Sequest HT (A2)	Unambiguous	[R].VLRPQVTAVAQQNQGEAPEPQDMK.[V]		1	1	Q9JHU4	Q9JHU4	0	3	0.716	0	1	1	878.782	2634.33	2634.33	0.9	0.00079	HCD (High Energy Collision Dissociation)	MS2	6.63904	60	68.3024	24063	20181019_Cowley_Brain_12.raw	F12		1.69	0	1.309e-05	495997	68.18
		FALSE	High	Sequest HT (A2)	Unambiguous	[R].TVENIKDPLFR.[F]		1	1	Q9JHU4	Q9JHU4	1	3	0.694	0	1	1	444.582	1331.73	1331.73	-0.22	-0.0001	HCD (High Energy Collision Dissociation)	MS2	9.37657	60	77.6135	28760	20181019_Cowley_Brain_12.raw	F12		1.83	0	2.068e-06	616788	77.73
		FALSE	High	Sequest HT (A2)	Unambiguous	[K].YTGEDFDEDLR.[T]		1	1	Q9JHU4	Q9JHU4	0	2	0.9464	0	1	1	680.289	1359.57	1359.57	0.37	0.00025	HCD (High Energy Collision Dissociation)	MS2	25.2087	60	77.298	28607	20181019_Cowley_Brain_12.raw	F12		1.68	0	3.223e-07	291658	77.1
		FALSE	High	Sequest HT (A2)	Unambiguous	[K].YTGEDFDEDLR.[T]		1	1	Q9JHU4	Q9JHU4	0	2	0.8649	0	1	1	680.289	1359.57	1359.57	-0.07	-5e-05	HCD (High Energy Collision Dissociation)	MS2	46.1478	60	76.9401	28432	20181019_Cowley_Brain_12.raw	F12		1.85	0	6.867e-07	291658	77.1
		FALSE	High	Sequest HT (A2)	Unambiguous	[R].EAIVNScVFVHQTLHQANAR.[L]	C7(Carbamidomethyl)	1	1	Q9JHU4	Q9JHU4	0	3	0.6456	0	1	1	765.386	2294.14	2294.15	-0.65	-0.0005	HCD (High Energy Collision Dissociation)	MS2	10.612	60	79.0288	29495	20181019_Cowley_Brain_12.raw	F12		2.85	0	2.693e-12	494163	78.87
		FALSE	High	Sequest HT (A2)	Unambiguous	[R].IQFVGAcNPPTDPGR.[K]	C7(Carbamidomethyl)	1	1	Q9JHU4	Q9JHU4	0	2	0.8479	0	1	1	814.896	1628.78	1628.78	-0.24	-0.00019	HCD (High Energy Collision Dissociation)	MS2	0	60	74.2653	27048	20181019_Cowley_Brain_12.raw	F12		2.17	0	1.596e-08	420498	74.25
		FALSE	High	Sequest HT (A2)	Unambiguous	[R].KFLSDPQVHTVLVER.[S]		1	1	Q9JHU4	Q9JHU4	1	3	0.4724	0	1	1	589.996	1767.97	1767.98	-1.06	-0.00062	HCD (High Energy Collision Dissociation)	MS2	51.0803	60	74.7546	27318	20181019_Cowley_Brain_12.raw	F12		1.27	0	0.0001064	193768	74.94
		FALSE	High	Sequest HT (A2)	Unambiguous	[R].QYASYEFVQR.[L]		1	1	Q9JHU4	Q9JHU4	0	2	0.6377	0	1	1	645.809	1290.61	1290.61	0.3	0.0002	HCD (High Energy Collision Dissociation)	MS2	27.0246	60	73.8191	26815	20181019_Cowley_Brain_12.raw	F12		2.07	0	2.651e-06	369348	73.73
		FALSE	High	Sequest HT (A2)	Unambiguous	[R].IQFVGAcNPPTDPGR.[K]	C7(Carbamidomethyl)	1	1	Q9JHU4	Q9JHU4	0	2	0.712	0	1	1	814.896	1628.78	1628.78	-0.46	-0.00038	HCD (High Energy Collision Dissociation)	MS2	9.50866	60	73.9219	26870	20181019_Cowley_Brain_12.raw	F12		1.25	0	1.198e-06	420498	74.25
		FALSE	High	Sequest HT (A2)	Unambiguous	[K].TLMAQSIYGGR.[V]		1	1	Q9JHU4	Q9JHU4	0	2	0.6188	0	1	1	598.808	1196.61	1196.61	0.04	3e-05	HCD (High Energy Collision Dissociation)	MS2	63.6586	60	75.3248	27609	20181019_Cowley_Brain_12.raw	F12		2.02	0	4.972e-05	375981	75.37
		FALSE	High	Sequest HT (A2)	Unambiguous	[R].KFLSDPQVHTVLVER.[S]		1	1	Q9JHU4	Q9JHU4	1	3	0.6203	0	1	1	589.997	1767.98	1767.98	0.39	0.00023	HCD (High Energy Collision Dissociation)	MS2	58.4107	60	75.0939	27489	20181019_Cowley_Brain_12.raw	F12		1.58	0	1.576e-05	193768	74.94
		FALSE	High	Sequest HT (A2)	Unambiguous	[R].LLLIQAFRPDR.[L]		1	1	Q9JHU4	Q9JHU4	0	3	0.3737	0	1	1	447.938	1341.8	1341.8	-0.39	-0.00018	HCD (High Energy Collision Dissociation)	MS2	4.81087	60	102.765	40737	20181019_Cowley_Brain_03.raw	F3		1.9	0	5.137e-05	274181	102.64
		FALSE	High	Sequest HT (A2)	Unambiguous	[K].SLLQALNEVK.[G]		1	1	Q9JHU4	Q9JHU4	0	2	0.5964	0	1	1	557.827	1114.65	1114.65	0	0	HCD (High Energy Collision Dissociation)	MS2	2.34994	60	101.862	42249	20181019_Cowley_Brain_05.raw	F5		2.23	0	7.185e-05	764607	101.84
		FALSE	High	Sequest HT (A2)	Unambiguous	[R].SAcDTVDTWLDDTAK.[G]	C3(Carbamidomethyl)	1	1	Q9JHU4	Q9JHU4	0	2	0.7831	0	1	1	849.37	1697.73	1697.73	0.67	0.00057	HCD (High Energy Collision Dissociation)	MS2	23.0706	60	101.841	42238	20181019_Cowley_Brain_05.raw	F5		1.66	0	8.414e-10	418043	101.73
		FALSE	High	Sequest HT (A2)	Unambiguous	[K].EALELTDTGLLSGSEER.[V]		1	1	Q9JHU4	Q9JHU4	0	2	0.7551	0	1	1	910.449	1819.89	1819.89	-0.26	-0.00024	HCD (High Energy Collision Dissociation)	MS2	28.1686	60	101.295	41940	20181019_Cowley_Brain_05.raw	F5		0.49	0	0.0001019	349112	101.57
		FALSE	High	Sequest HT (A2)	Unambiguous	[K].GTVGEPTYDAEFQHFLR.[G]		1	1	Q9JHU4	Q9JHU4	0	3	0.7782	0	1	1	656.315	1966.93	1966.93	0.07	5e-05	HCD (High Energy Collision Dissociation)	MS2	10.84	60	102.809	40761	20181019_Cowley_Brain_03.raw	F3		2.75	0	1.456e-08	391816	102.71
		FALSE	High	Sequest HT (A2)	Unambiguous	[K].GTVGEPTYDAEFQHFLR.[G]		1	1	Q9JHU4	Q9JHU4	0	3	0.6622	0	1	1	656.315	1966.93	1966.93	1.01	0.00066	HCD (High Energy Collision Dissociation)	MS2	15.8952	60	102.466	40587	20181019_Cowley_Brain_03.raw	F3		0.74	0	1.645e-05	391816	102.71
		FALSE	High	Sequest HT (A2)	Unambiguous	[R].TTDLLTDWEK.[T]		1	1	Q9JHU4	Q9JHU4	0	2	0.6596	0	1	1	611.304	1221.6	1221.6	0.21	0.00013	HCD (High Energy Collision Dissociation)	MS2	30.298	60	100.311	41417	20181019_Cowley_Brain_05.raw	F5		1.88	0	1.454e-06	426379	100.52
		FALSE	High	Sequest HT (A2)	Unambiguous	[R].VQVALEELQDLK.[G]		1	1	Q9JHU4	Q9JHU4	0	2	0.7031	0	1	1	692.888	1384.77	1384.77	-0.1	-7e-05	HCD (High Energy Collision Dissociation)	MS2	48.6526	60	103.277	41005	20181019_Cowley_Brain_03.raw	F3		2.93	0	6.183e-09	546959	103.15
		FALSE	High	Sequest HT (A2)	Unambiguous	[R].VQVALEELQDLK.[G]		1	1	Q9JHU4	Q9JHU4	0	2	0.6835	0	1	1	692.889	1384.77	1384.77	1.31	0.00091	HCD (High Energy Collision Dissociation)	MS2	58.9628	60	102.937	40831	20181019_Cowley_Brain_03.raw	F3		2.37	0	3.216e-08	546959	103.15
		FALSE	High	Sequest HT (A2)	Unambiguous	[R].TTDLLTDWEK.[T]		1	1	Q9JHU4	Q9JHU4	0	2	0.7143	0	1	1	611.304	1221.6	1221.6	0.9	0.00055	HCD (High Energy Collision Dissociation)	MS2	5.77706	60	100.651	41605	20181019_Cowley_Brain_05.raw	F5		2.17	0	7.256e-06	426379	100.52
		FALSE	High	Sequest HT (A2)	Unambiguous	[R].SAcDTVDTWLDDTAK.[G]	C3(Carbamidomethyl)	1	1	Q9JHU4	Q9JHU4	0	2	0.763	0	1	1	849.371	1697.73	1697.73	0.98	0.00083	HCD (High Energy Collision Dissociation)	MS2	32.2644	60	101.895	40301	20181019_Cowley_Brain_03.raw	F3		1.73	0	6.05e-09	309820	101.8
		FALSE	High	Sequest HT (A2)	Unambiguous	[K].SLLQALNEVK.[G]		1	1	Q9JHU4	Q9JHU4	0	2	0.55	0	1	1	557.827	1114.65	1114.65	-0.31	-0.00017	HCD (High Energy Collision Dissociation)	MS2	33.1985	60	101.662	40175	20181019_Cowley_Brain_03.raw	F3		1.4	0	4.911e-05	546681	101.88
		FALSE	High	Sequest HT (A2)	Unambiguous	[R].VQVALEELQDLK.[G]		1	1	Q9JHU4	Q9JHU4	0	2	0.4581	0	1	1	692.888	1384.77	1384.77	0.32	0.00022	HCD (High Energy Collision Dissociation)	MS2	56.6402	60	102.912	42811	20181019_Cowley_Brain_05.raw	F5		1.79	0	3.348e-07	899870	103.16
		FALSE	High	Sequest HT (A2)	Unambiguous	[K].GTVGEPTYDAEFQHFLR.[G]		1	1	Q9JHU4	Q9JHU4	0	3	0.4766	0	1	1	656.315	1966.93	1966.93	-0.13	-9e-05	HCD (High Energy Collision Dissociation)	MS2	44.8693	60	102.52	42606	20181019_Cowley_Brain_05.raw	F5		1.07	0	1.402e-05	410470	102.75
		FALSE	High	Sequest HT (A2)	Unambiguous	[R].AWTQVLLGQAEDK.[A]		1	1	Q9JHU4	Q9JHU4	0	2	0.6592	0	1	1	729.883	1458.76	1458.76	-0.64	-0.00047	HCD (High Energy Collision Dissociation)	MS2	28.4018	60	102.449	42570	20181019_Cowley_Brain_05.raw	F5		1.79	0	4.25e-09
		FALSE	High	Sequest HT (A2)	Unambiguous	[R].VQVALEELQDLK.[G]		1	1	Q9JHU4	Q9JHU4	0	2	0.6894	0	1	1	692.888	1384.77	1384.77	-0.21	-0.00015	HCD (High Energy Collision Dissociation)	MS2	38.2376	60	103.255	43002	20181019_Cowley_Brain_05.raw	F5		2.93	0	1.307e-08	899870	103.16
		FALSE	High	Sequest HT (A2)	Unambiguous	[K].VDDLLIIEEK.[I]		1	1	Q9JHU4	Q9JHU4	0	2	0.5354	0	1	1	593.832	1186.66	1186.66	0.01	1e-05	HCD (High Energy Collision Dissociation)	MS2	12.5991	60	97.1473	39731	20181019_Cowley_Brain_05.raw	F5		1.98	0	2.984e-07	445747	97.03
		FALSE	High	Sequest HT (A2)	Unambiguous	[R].YKEEYAVLISEAQAIK.[A]		1	1	Q9JHU4	Q9JHU4	1	3	0.5749	0	1	1	619	1854.98	1854.98	-0.22	-0.00014	HCD (High Energy Collision Dissociation)	MS2	17.3617	60	104.822	41821	20181019_Cowley_Brain_03.raw	F3		2.07	0	2.777e-05	414849	104.85
		FALSE	High	Sequest HT (A2)	Unambiguous	[K].VAAPDVVVPTLDTVR.[H]		1	1	Q9JHU4	Q9JHU4	0	2	0.6977	0	1	1	776.441	1551.87	1551.87	0.57	0.00045	HCD (High Energy Collision Dissociation)	MS2	7.37551	60	99.3251	40898	20181019_Cowley_Brain_05.raw	F5		1.72	0	4.849e-06	582068	99.36
		FALSE	High	Sequest HT (A2)	Unambiguous	[R].VTFVNFTVTR.[S]		1	1	Q9JHU4	Q9JHU4	0	2	0.683	0	1	1	592.327	1183.65	1183.65	-0.48	-0.00028	HCD (High Energy Collision Dissociation)	MS2	48.9432	60	98.165	40280	20181019_Cowley_Brain_05.raw	F5		2.24	0	3.744e-06	484457	98.15
		FALSE	High	Sequest HT (A2)	Unambiguous	[R].ITNQVIYLNPPIEEcR.[Y]	C15(Carbamidomethyl)	1	1	Q9JHU4	Q9JHU4	0	2	0.7048	0	1	1	980.004	1959	1959	0.3	0.00029	HCD (High Energy Collision Dissociation)	MS2	28.0785	60	98.1051	40248	20181019_Cowley_Brain_05.raw	F5		1.05	0	9.741e-05	180728	97.78
		FALSE	High	Sequest HT (A2)	Unambiguous	[R].ITNQVIYLNPPIEEcR.[Y]	C15(Carbamidomethyl)	1	1	Q9JHU4	Q9JHU4	0	2	0.7075	0	1	1	980.004	1959	1959	0.36	0.00036	HCD (High Energy Collision Dissociation)	MS2	33.1648	60	97.6943	40020	20181019_Cowley_Brain_05.raw	F5		1.06	0	0.0001041	180728	97.78
		FALSE	High	Sequest HT (A2)	Unambiguous	[K].VAAPDVVVPTLDTVR.[H]		1	1	Q9JHU4	Q9JHU4	0	2	0.7597	0	1	1	776.441	1551.87	1551.87	0.34	0.00027	HCD (High Energy Collision Dissociation)	MS2	12.7035	60	99.2858	38991	20181019_Cowley_Brain_03.raw	F3		2.33	0	9.585e-08	483980	99.26
		FALSE	High	Sequest HT (A2)	Unambiguous	[R].ITNQVIYLNPPIEEcR.[Y]	C15(Carbamidomethyl)	1	1	Q9JHU4	Q9JHU4	0	2	0.6429	0	1	1	980.004	1959	1959	-0.32	-0.00032	HCD (High Energy Collision Dissociation)	MS2	43.471	60	97.6831	38156	20181019_Cowley_Brain_03.raw	F3		0.84	0	7.765e-05	147194	97.83
		FALSE	High	Sequest HT (A2)	Unambiguous	[R].EVWNTYELDLVNYQNK.[C]		1	1	Q9JHU4	Q9JHU4	0	2	0.8322	0	1	1	1014.49	2027.97	2027.97	1.18	0.0012	HCD (High Energy Collision Dissociation)	MS2	0	60	113.46	48501	20181019_Cowley_Brain_05.raw	F5		1.49	0	3.836e-07	377972	113.69
		FALSE	High	Sequest HT (A2)	Unambiguous	[R].HYLDFINHYANLFHEK.[R]		1	1	Q9JHU4	Q9JHU4	0	4	0.6702	0	1	1	516.005	2061	2061	0.1	5e-05	HCD (High Energy Collision Dissociation)	MS2	1.42581	60	112.563	48047	20181019_Cowley_Brain_05.raw	F5		1.88	0	1.538e-05	339050	112.49
		FALSE	High	Sequest HT (A2)	Unambiguous	[R].VTFVNFTVTR.[S]		1	1	Q9JHU4	Q9JHU4	0	2	0.4973	0	1	1	592.327	1183.65	1183.65	-0.48	-0.00028	HCD (High Energy Collision Dissociation)	MS2	57.3605	60	98.1281	38389	20181019_Cowley_Brain_03.raw	F3		1.83	0	1.398e-05	476434	98.14
		FALSE	High	Sequest HT (A2)	Unambiguous	[K].MDLEKPNYIVPDYMPVVYDK.[L]		1	1	Q9JHU4	Q9JHU4	0	3	0.7281	0	1	1	810.395	2429.17	2429.18	-1.98	-0.0016	HCD (High Energy Collision Dissociation)	MS2	18.8177	60	112.348	47946	20181019_Cowley_Brain_05.raw	F5		1.14	0	3.018e-05	262946	112.2
		FALSE	High	Sequest HT (A2)	Unambiguous	[R].cLGSLFSMLHQAcR.[N]	C1(Carbamidomethyl); C13(Carbamidomethyl)	1	1	Q9JHU4	Q9JHU4	0	3	0.761	0	1	1	560.599	1679.78	1679.78	0.99	0.00056	HCD (High Energy Collision Dissociation)	MS2	17.1776	60	112.123	47835	20181019_Cowley_Brain_05.raw	F5		1.59	0	2.389e-06	77546.4	112.25
		FALSE	High	Sequest HT (A2)	Unambiguous	[R].TTDLLTDWEK.[T]		1	1	Q9JHU4	Q9JHU4	0	2	0.6712	0	1	1	611.303	1221.6	1221.6	-0.08	-5e-05	HCD (High Energy Collision Dissociation)	MS2	19.7624	60	100.687	39699	20181019_Cowley_Brain_03.raw	F3		2.22	0	1.21e-06	382072	100.53
		FALSE	High	Sequest HT (A2)	Unambiguous	[K].TKPVTGNLRPEEALQALTIYEGK.[F]		1	1	Q9JHU4	Q9JHU4	0	4	0.6847	0	1	1	632.848	2528.37	2528.37	0	0	HCD (High Energy Collision Dissociation)	MS2	24.848	60	106.005	44539	20181019_Cowley_Brain_05.raw	F5		2.22	0	3.898e-06	378050	105.87
		FALSE	High	Sequest HT (A2)	Unambiguous	[K].FNYGFEYLGVQDK.[L]		1	1	Q9JHU4	Q9JHU4	0	2	0.6914	0	1	1	790.375	1579.74	1579.74	0.3	0.00024	HCD (High Energy Collision Dissociation)	MS2	40.6841	60	106.592	44875	20181019_Cowley_Brain_05.raw	F5		0.81	0	3.13e-05	559374	106.79
		FALSE	High	Sequest HT (A2)	Unambiguous	[R].YKEEYAVLISEAQAIK.[A]		1	1	Q9JHU4	Q9JHU4	1	3	0.6426	0	1	1	619	1854.98	1854.98	-0.25	-0.00016	HCD (High Energy Collision Dissociation)	MS2	8.96573	60	104.876	43896	20181019_Cowley_Brain_05.raw	F5		2.49	0	2.497e-06	505226	104.92
		FALSE	High	Sequest HT (A2)	Unambiguous	[K].EALELTDTGLLSGSEER.[V]		1	1	Q9JHU4	Q9JHU4	0	2	0.6017	0	1	1	910.449	1819.89	1819.89	-0.51	-0.00047	HCD (High Energy Collision Dissociation)	MS2	29.8274	60	101.318	40006	20181019_Cowley_Brain_03.raw	F3		1.18	0	5.555e-07	304708	101.54
		FALSE	High	Sequest HT (A2)	Unambiguous	[R].LFLTMEINPK.[V]		1	1	Q9JHU4	Q9JHU4	0	2	0.5392	0	1	1	603.333	1205.66	1205.66	-0.55	-0.00033	HCD (High Energy Collision Dissociation)	MS2	45.6939	60	105.599	44310	20181019_Cowley_Brain_05.raw	F5		2.04	0	2.141e-06	205913	105.52
		FALSE	High	Sequest HT (A2)	Unambiguous	[K].WQALLVQIR.[K]		1	1	Q9JHU4	Q9JHU4	0	2	0.6048	0	1	1	563.84	1126.67	1126.67	-0.12	-7e-05	HCD (High Energy Collision Dissociation)	MS2	16.476	60	107.322	45277	20181019_Cowley_Brain_05.raw	F5		1.24	0	1.02e-05	332328	107.11
		FALSE	High	Sequest HT (A2)	Unambiguous	[R].TTDLLTDWEK.[T]		1	1	Q9JHU4	Q9JHU4	0	2	0.5943	0	1	1	611.304	1221.6	1221.6	1.62	0.00099	HCD (High Energy Collision Dissociation)	MS2	24.6492	60	100.347	39526	20181019_Cowley_Brain_03.raw	F3		1.75	0	1.707e-05	382072	100.53
		FALSE	High	Sequest HT (A2)	Unambiguous	[R].QNLDGLLNQLK.[N]		1	1	Q9JHU4	Q9JHU4	0	2	0.6555	0	1	1	628.354	1255.7	1255.7	-0.42	-0.00026	HCD (High Energy Collision Dissociation)	MS2	36.7008	60	107.362	45300	20181019_Cowley_Brain_05.raw	F5		2.09	0	8.258e-05	469771	107.55
		FALSE	High	Sequest HT (A2)	Unambiguous	[K].WQALLVQIR.[K]		1	1	Q9JHU4	Q9JHU4	0	2	0.734	0	1	1	563.84	1126.67	1126.67	0.1	5e-05	HCD (High Energy Collision Dissociation)	MS2	57.6449	60	106.979	45088	20181019_Cowley_Brain_05.raw	F5		2.03	0	7.426e-06	332328	107.11
		FALSE	High	Sequest HT (A2)	Unambiguous	[K].FNYGFEYLGVQDK.[L]		1	1	Q9JHU4	Q9JHU4	0	2	0.6818	0	1	1	790.374	1579.74	1579.74	-0.7	-0.00055	HCD (High Energy Collision Dissociation)	MS2	26.4426	60	106.928	45060	20181019_Cowley_Brain_05.raw	F5		1.1	0	2e-06	559374	106.79
		FALSE	High	Sequest HT (A2)	Unambiguous	[R].QALVAIFTHLR.[K]		1	1	Q9JHU4	Q9JHU4	0	2	0.675	0	1	1	634.877	1268.75	1268.75	-0.14	-9e-05	HCD (High Energy Collision Dissociation)	MS2	63.6268	60	108.003	45625	20181019_Cowley_Brain_05.raw	F5		2	0	3.471e-06	381123	107.81
		FALSE	High	Sequest HT (A2)	Unambiguous	[R].QALVAIFTHLR.[K]		1	1	Q9JHU4	Q9JHU4	0	3	0.6134	0	1	1	423.587	1268.75	1268.75	-0.8	-0.00034	HCD (High Energy Collision Dissociation)	MS2	0	60	107.694	45474	20181019_Cowley_Brain_05.raw	F5		1.94	0	2.961e-06	191888	107.85
		FALSE	High	Sequest HT (A2)	Unambiguous	[R].QDLADVVQVcEGK.[K]	C10(Carbamidomethyl)	1	1	Q9JHU4	Q9JHU4	0	2	0.6387	0	1	1	730.856	1460.7	1460.7	-0.56	-0.00041	HCD (High Energy Collision Dissociation)	MS2	30.0547	60	82.3161	31753	20181019_Cowley_Brain_05.raw	F5		1.91	0	9.111e-07	431346	82.5
		FALSE	High	Sequest HT (A2)	Unambiguous	[R].KLEHLITELVHQR.[D]		1	1	Q9JHU4	Q9JHU4	1	3	0.7051	0	1	1	539.314	1615.93	1615.93	-0.25	-0.00014	HCD (High Energy Collision Dissociation)	MS2	15.3645	60	82.2593	31722	20181019_Cowley_Brain_05.raw	F5		3.12	0	1.356e-11	557074	82.41
		FALSE	High	Sequest HT (A2)	Unambiguous	[R].QPQGHLLLIGVSGAGK.[T]		1	1	Q9JHU4	Q9JHU4	0	3	0.6085	0	1	1	525.638	1574.9	1574.9	-0.53	-0.00028	HCD (High Energy Collision Dissociation)	MS2	26.6055	60	82.1974	31690	20181019_Cowley_Brain_05.raw	F5		2.35	0	7.514e-05	323358	82.13
		FALSE	High	Sequest HT (A2)	Unambiguous	[K].DYIPVDQEELR.[D]		1	1	Q9JHU4	Q9JHU4	0	2	0.6257	0	1	1	688.838	1376.67	1376.67	-0.34	-0.00023	HCD (High Energy Collision Dissociation)	MS2	20.6703	60	82.1152	31650	20181019_Cowley_Brain_05.raw	F5		1.71	0	3.175e-05	520898	82.05
		FALSE	High	Sequest HT (A2)	Unambiguous	[R].SELEEQQMHLNVGLR.[K]		1	1	Q9JHU4	Q9JHU4	0	3	0.6608	0	1	1	594.965	1782.88	1782.88	0.47	0.00028	HCD (High Energy Collision Dissociation)	MS2	49.9524	60	82.6925	31950	20181019_Cowley_Brain_05.raw	F5		1.71	0	3.131e-05	169789	82.74
		FALSE	High	Sequest HT (A2)	Unambiguous	[R].KLEHLITELVHQR.[D]		1	1	Q9JHU4	Q9JHU4	1	3	0.6453	0	1	1	539.315	1615.93	1615.93	1.1	0.00059	HCD (High Energy Collision Dissociation)	MS2	14.0162	60	82.6075	31903	20181019_Cowley_Brain_05.raw	F5		2.65	0	8.379e-09	557074	82.41
		FALSE	High	Sequest HT (A2)	Unambiguous	[K].LcDEQLSSQSHYDFGLR.[A]	C2(Carbamidomethyl)	1	1	Q9JHU4	Q9JHU4	0	3	0.7034	0	1	1	685.646	2054.92	2054.92	0.26	0.00018	HCD (High Energy Collision Dissociation)	MS2	37.068	60	85.2888	33356	20181019_Cowley_Brain_05.raw	F5		3.27	0	3.83e-10	540261	85.41
		FALSE	High	Sequest HT (A2)	Unambiguous	[K].NYMSNPSYNYEIVNR.[A]		1	1	Q9JHU4	Q9JHU4	0	2	0.8286	0	1	1	932.421	1863.83	1863.83	0.63	0.00058	HCD (High Energy Collision Dissociation)	MS2	0	60	84.1401	32728	20181019_Cowley_Brain_05.raw	F5		1.4	0	3.594e-05	396335	83.98
		FALSE	High	Sequest HT (A2)	Unambiguous	[R].SSLQSQcLNEVLK.[A]	C7(Carbamidomethyl)	1	1	Q9JHU4	Q9JHU4	0	2	0.5059	0	1	1	753.385	1505.76	1505.76	-0.06	-5e-05	HCD (High Energy Collision Dissociation)	MS2	60.7693	60	83.459	32370	20181019_Cowley_Brain_05.raw	F5		1.7	0	1.319e-05	569792	83.37
		FALSE	High	Sequest HT (A2)	Unambiguous	[R].HYLDFINHYANLFHEK.[R]		1	1	Q9JHU4	Q9JHU4	0	4	0.5495	0	1	1	516.005	2061	2061	-0.25	-0.00013	HCD (High Energy Collision Dissociation)	MS2	71.6875	60	112.433	45805	20181019_Cowley_Brain_03.raw	F3		1.82	0	1.788e-06	309210	112.38
		FALSE	High	Sequest HT (A2)	Unambiguous	[R].cLGSLFSMLHQAcR.[N]	C1(Carbamidomethyl); C13(Carbamidomethyl)	1	1	Q9JHU4	Q9JHU4	0	3	0.8333	0	1	1	560.598	1679.78	1679.78	-0.85	-0.00048	HCD (High Energy Collision Dissociation)	MS2	16.0562	60	112.232	45727	20181019_Cowley_Brain_03.raw	F3		1.5	0	2.864e-05	61296.7	112.21
		FALSE	High	Sequest HT (A2)	Unambiguous	[R].HYLDFINHYANLFHEK.[R]		1	1	Q9JHU4	Q9JHU4	0	3	0.6138	0	1	1	687.671	2061	2061	0.86	0.00059	HCD (High Energy Collision Dissociation)	MS2	31.6284	60	112.252	45737	20181019_Cowley_Brain_03.raw	F3		1.45	0	3.084e-05	118045	112.31
		FALSE	High	Sequest HT (A2)	Unambiguous	[K].MDLEKPNYIVPDYMPVVYDK.[L]		1	1	Q9JHU4	Q9JHU4	0	3	0.6042	0	1	1	810.398	2429.18	2429.18	0.52	0.00042	HCD (High Energy Collision Dissociation)	MS2	10.7329	60	112.257	45739	20181019_Cowley_Brain_03.raw	F3		0.96	0	1.231e-06	193491	112.11
		FALSE	High	Sequest HT (A2)	Unambiguous	[R].EVWNTYELDLVNYQNK.[C]		1	1	Q9JHU4	Q9JHU4	0	2	0.9032	0	1	1	1014.49	2027.97	2027.97	-0.92	-0.00093	HCD (High Energy Collision Dissociation)	MS2	30.4583	60	113.774	46443	20181019_Cowley_Brain_03.raw	F3		1.24	0	1.1e-05	301437	113.65
		FALSE	High	Sequest HT (A2)	Unambiguous	[R].TVENIKDPLFR.[F]		1	1	Q9JHU4	Q9JHU4	1	3	0.635	0	1	1	444.582	1331.73	1331.73	-0.56	-0.00025	HCD (High Energy Collision Dissociation)	MS2	6.69218	60	77.7435	29333	20181019_Cowley_Brain_05.raw	F5		1.37	0	5.392e-07	522424	77.74
		FALSE	High	Sequest HT (A2)	Unambiguous	[K].DLFQVAFNR.[V]		1	1	Q9JHU4	Q9JHU4	0	2	0.6449	0	1	1	555.291	1109.57	1109.57	-0.04	-2e-05	HCD (High Energy Collision Dissociation)	MS2	52.8479	60	110.312	44749	20181019_Cowley_Brain_03.raw	F3		1.38	0	9.108e-05	293509	110.5
		FALSE	High	Sequest HT (A2)	Unambiguous	[R].EWTDGLFTHVLR.[K]		1	1	Q9JHU4	Q9JHU4	0	3	0.4945	0	1	1	491.921	1473.75	1473.75	-0.58	-0.00029	HCD (High Energy Collision Dissociation)	MS2	44.4714	60	110.782	44999	20181019_Cowley_Brain_03.raw	F3		1.82	0	1.933e-06	346895	110.68
		FALSE	High	Sequest HT (A2)	Unambiguous	[R].EAIVNScVFVHQTLHQANAR.[L]	C7(Carbamidomethyl)	1	1	Q9JHU4	Q9JHU4	0	3	0.7442	0	1	1	765.387	2294.15	2294.15	0	0	HCD (High Energy Collision Dissociation)	MS2	10.4685	60	79.0924	30050	20181019_Cowley_Brain_05.raw	F5		2.58	0	1.755e-12	542460	79
		FALSE	High	Sequest HT (A2)	Unambiguous	[K].TKPVTGNLRPEEALQALTIYEGK.[F]		1	1	Q9JHU4	Q9JHU4	0	4	0.7143	0	1	1	632.849	2528.37	2528.37	0.32	0.0002	HCD (High Energy Collision Dissociation)	MS2	28.6282	60	105.958	42451	20181019_Cowley_Brain_03.raw	F3		1.68	0	1.985e-06	372688	105.81
		FALSE	High	Sequest HT (A2)	Unambiguous	[R].LEGVEGVAHIIDPK.[A]		1	1	Q9JHU4	Q9JHU4	0	2	0.391	0	1	1	738.906	1476.8	1476.81	-0.72	-0.00053	HCD (High Energy Collision Dissociation)	MS2	62.6153	60	90.6021	36217	20181019_Cowley_Brain_05.raw	F5		1.33	0	1.656e-05	218710	90.64
		FALSE	High	Sequest HT (A2)	Unambiguous	[R].VLLTTQGVDMISK.[M]		1	1	Q9JHU4	Q9JHU4	0	2	0.7935	0	1	1	702.892	1404.78	1404.78	-0.18	-0.00013	HCD (High Energy Collision Dissociation)	MS2	57.3709	60	92.5977	37288	20181019_Cowley_Brain_05.raw	F5		2.47	0	1.102e-08	566320	92.51
		FALSE	High	Sequest HT (A2)	Unambiguous	[R].cYLTMTQALEAR.[L]	C1(Carbamidomethyl)	1	1	Q9JHU4	Q9JHU4	0	2	0.5366	0	1	1	728.85	1456.69	1456.69	0.76	0.00055	HCD (High Energy Collision Dissociation)	MS2	24.1404	60	94.4262	38279	20181019_Cowley_Brain_05.raw	F5		2.05	0	9.846e-08	314066	94.57
		FALSE	High	Sequest HT (A2)	Unambiguous	[K].VFEEDALSWEDK.[L]		1	1	Q9JHU4	Q9JHU4	0	2	0.67	0	1	1	734.334	1467.66	1467.66	-2.64	-0.00194	HCD (High Energy Collision Dissociation)	MS2	23.539	60	94.9504	38568	20181019_Cowley_Brain_05.raw	F5		2.03	0	1.059e-05	385690	95.18
		FALSE	High	Sequest HT (A2)	Unambiguous	[K].VTDFGDKVEDPTFLNQLQSGVNR.[W]		1	1	Q9JHU4	Q9JHU4	1	3	0.7273	0	1	1	860.433	2579.28	2579.27	3.69	0.00318	HCD (High Energy Collision Dissociation)	MS2	75.0346	60	105.433	42157	20181019_Cowley_Brain_03.raw	F3		1.76	0	0.0001178	817896	105.59
		FALSE	High	Sequest HT (A2)	Unambiguous	[K].IQGLTVEQAEAVVR.[L]		1	1	Q9JHU4	Q9JHU4	0	2	0.8033	0	1	1	756.923	1512.84	1512.84	-0.15	-0.00011	HCD (High Energy Collision Dissociation)	MS2	20.6857	60	93.0619	37538	20181019_Cowley_Brain_05.raw	F5		2.39	0	4.309e-10	749278	92.94
		FALSE	High	Sequest HT (A2)	Unambiguous	[K].EFGPVVIDYGK.[V]		1	1	Q9JHU4	Q9JHU4	0	2	0.6432	0	1	1	612.319	1223.63	1223.63	-0.47	-0.00029	HCD (High Energy Collision Dissociation)	MS2	50.0138	60	93.2203	37627	20181019_Cowley_Brain_05.raw	F5		1.99	0	6.065e-05	611570	93.15
		FALSE	High	Sequest HT (A2)	Unambiguous	[K].IQGLTVEQAEAVVR.[L]		1	1	Q9JHU4	Q9JHU4	0	2	0.8037	0	1	1	756.922	1512.84	1512.84	-0.31	-0.00024	HCD (High Energy Collision Dissociation)	MS2	52.001	60	92.714	37354	20181019_Cowley_Brain_05.raw	F5		2.14	0	3.385e-07	749278	92.94
		FALSE	High	Sequest HT (A2)	Unambiguous	[K].VTDFGDKVEDPTFLNQLQSGVNR.[W]		1	1	Q9JHU4	Q9JHU4	1	3	0.6599	0	1	1	860.43	2579.27	2579.27	0.21	0.00018	HCD (High Energy Collision Dissociation)	MS2	56.2998	60	105.782	42352	20181019_Cowley_Brain_03.raw	F3		1.47	0	9.526e-07	817896	105.59
		FALSE	High	Sequest HT (A2)	Unambiguous	[R].LAETVFNFQEK.[V]		1	1	Q9JHU4	Q9JHU4	0	2	0.459	0	1	1	663.34	1325.67	1325.67	-0.33	-0.00022	HCD (High Energy Collision Dissociation)	MS2	24.8478	60	93.6416	37865	20181019_Cowley_Brain_05.raw	F5		1.83	0	1.782e-05	589301	93.55
		FALSE	High	Sequest HT (A2)	Unambiguous	[R].LFLTMEINPK.[V]		1	1	Q9JHU4	Q9JHU4	0	2	0.5708	0	1	1	603.333	1205.66	1205.66	-1.23	-0.00074	HCD (High Energy Collision Dissociation)	MS2	8.81824	60	105.593	42250	20181019_Cowley_Brain_03.raw	F3		2.12	0	1.271e-05	176833	105.56
		FALSE	High	Sequest HT (A2)	Unambiguous	[K].LcDEQLSSQSHYDFGLR.[A]	C2(Carbamidomethyl)	1	1	Q9JHU4	Q9JHU4	0	3	0.7661	0	1	1	685.646	2054.92	2054.92	-0.36	-0.00025	HCD (High Energy Collision Dissociation)	MS2	16.7717	60	85.6383	33544	20181019_Cowley_Brain_05.raw	F5		2.48	0	3.983e-10	540261	85.41
		FALSE	High	Sequest HT (A2)	Unambiguous	[R].QALVAIFTHLR.[K]		1	1	Q9JHU4	Q9JHU4	0	3	0.6996	0	1	1	423.587	1268.75	1268.75	-0.34	-0.00015	HCD (High Energy Collision Dissociation)	MS2	0	60	107.999	43554	20181019_Cowley_Brain_03.raw	F3		2.53	0	1.098e-07	181667	107.84
		FALSE	High	Sequest HT (A2)	Unambiguous	[K].FNYGFEYLGVQDK.[L]		1	1	Q9JHU4	Q9JHU4	0	2	0.867	0	1	1	790.375	1579.74	1579.74	0.1	8e-05	HCD (High Energy Collision Dissociation)	MS2	20.864	60	106.929	42992	20181019_Cowley_Brain_03.raw	F3		1.88	0	2.146e-07	473374	106.87
		FALSE	High	Sequest HT (A2)	Unambiguous	[K].WQALLVQIR.[K]		1	1	Q9JHU4	Q9JHU4	0	2	0.6143	0	1	1	563.841	1126.67	1126.67	0.67	0.00037	HCD (High Energy Collision Dissociation)	MS2	34.3593	60	107.115	43092	20181019_Cowley_Brain_03.raw	F3		2.23	0	1.444e-06	334707	107.2
		FALSE	High	Sequest HT (A2)	Unambiguous	[K].EDLDKVEPAVIEAQNAVK.[S]		1	1	Q9JHU4	Q9JHU4	1	3	0.477	0	1	1	656.681	1968.03	1968.03	0.17	0.00011	HCD (High Energy Collision Dissociation)	MS2	81.3112	60	88.4296	35062	20181019_Cowley_Brain_05.raw	F5		2.39	0	1.31e-05	292989	88.59
		FALSE	High	Sequest HT (A2)	Unambiguous	[R].TPNGVVLAPVQLGK.[W]		1	1	Q9JHU4	Q9JHU4	0	2	0.8086	0	1	1	696.914	1392.82	1392.82	-0.14	-0.0001	HCD (High Energy Collision Dissociation)	MS2	63.3809	60	88.4046	35048	20181019_Cowley_Brain_05.raw	F5		2.09	0	2.655e-07	328688	88.5
		FALSE	High	Sequest HT (A2)	Unambiguous	[R].TEYLSNADER.[L]		1	1	Q9JHU4	Q9JHU4	0	2	0.7282	0	1	1	599.273	1197.54	1197.54	-0.19	-0.00012	HCD (High Energy Collision Dissociation)	MS2	15.5152	60	48.267	14810	20181019_Cowley_Brain_06.raw	F6		2.06	0	3.819e-05	702390	48.39
		FALSE	High	Sequest HT (A2)	Unambiguous	[K].TPVSITEHPK.[I]		1	1	Q9JHU4	Q9JHU4	0	2	0.654	0	1	1	554.803	1108.6	1108.6	-0.06	-3e-05	HCD (High Energy Collision Dissociation)	MS2	37.9037	60	39.645	11457	20181019_Cowley_Brain_06.raw	F6		2.11	0	6.264e-05	440571	39.52
		FALSE	High	Sequest HT (A2)	Unambiguous	[R].VDNEFDQR.[L]		1	1	Q9JHU4	Q9JHU4	0	2	0.3258	0	1	1	511.731	1022.45	1022.45	0.24	0.00012	HCD (High Energy Collision Dissociation)	MS2	46.5885	60	43.3929	12864	20181019_Cowley_Brain_06.raw	F6		2.64	0	2.147e-05	478245	43.39
		FALSE	High	Sequest HT (A2)	Unambiguous	[K].VPQIEVETHK.[V]		1	1	Q9JHU4	Q9JHU4	0	2	0.6419	0	1	1	590.322	1179.64	1179.64	0.46	0.00027	HCD (High Energy Collision Dissociation)	MS2	12.0162	60	51.1665	16105	20181019_Cowley_Brain_06.raw	F6		2.29	0	2.163e-06	680647	51.08
		FALSE	High	Sequest HT (A2)	Unambiguous	[R].EAIVNScVFVHQTLHQANAR.[L]	C7(Carbamidomethyl)	1	1	Q9JHU4	Q9JHU4	0	3	0.7771	0	1	1	765.387	2294.15	2294.15	0.45	0.00034	HCD (High Energy Collision Dissociation)	MS2	3.52225	60	78.9911	28528	20181019_Cowley_Brain_03.raw	F3		3.32	0	4.707e-13	407474	78.91
		FALSE	High	Sequest HT (A2)	Unambiguous	[K].QLQNISQAAASGGAK.[E]		1	1	Q9JHU4	Q9JHU4	0	2	0.76	0	1	1	722.382	1443.76	1443.76	1.19	0.00086	HCD (High Energy Collision Dissociation)	MS2	10.0596	60	52.4207	16697	20181019_Cowley_Brain_06.raw	F6		2.5	0	2.462e-08	552816	52.55
		FALSE	High	Sequest HT (A2)	Unambiguous	[K].NYMSNPSYNYEIVNR.[A]		1	1	Q9JHU4	Q9JHU4	0	2	0.8193	0	1	1	932.419	1863.83	1863.83	-0.73	-0.00068	HCD (High Energy Collision Dissociation)	MS2	0	60	84.118	31065	20181019_Cowley_Brain_03.raw	F3		1.66	0	1.229e-05	247943	83.97
		FALSE	High	Sequest HT (A2)	Unambiguous	[K].LcDEQLSSQSHYDFGLR.[A]	C2(Carbamidomethyl)	1	1	Q9JHU4	Q9JHU4	0	3	0.6167	0	1	1	685.646	2054.92	2054.92	-0.02	-1e-05	HCD (High Energy Collision Dissociation)	MS2	34.0159	60	85.1737	31605	20181019_Cowley_Brain_03.raw	F3		2.4	0	6.127e-08	401107	85.33
		FALSE	High	Sequest HT (A2)	Unambiguous	[R].KLEHLITELVHQR.[D]		1	1	Q9JHU4	Q9JHU4	1	3	0.5463	0	1	1	539.315	1615.93	1615.93	0.73	0.00039	HCD (High Energy Collision Dissociation)	MS2	38.4355	60	82.0689	30059	20181019_Cowley_Brain_03.raw	F3		2.16	0	1.149e-07	445850	82.33
		FALSE	High	Sequest HT (A2)	Unambiguous	[K].FLSDPQVHTVLVER.[S]		1	1	Q9JHU4	Q9JHU4	0	3	0.7539	0	1	1	547.298	1639.88	1639.88	-0.06	-3e-05	HCD (High Energy Collision Dissociation)	MS2	14.5267	60	81.9395	29995	20181019_Cowley_Brain_03.raw	F3		2.56	0	1.842e-07	576477	81.85
		FALSE	High	Sequest HT (A2)	Unambiguous	[K].DYIPVDQEELR.[D]		1	1	Q9JHU4	Q9JHU4	0	2	0.7059	0	1	1	688.838	1376.67	1376.67	-0.26	-0.00018	HCD (High Energy Collision Dissociation)	MS2	15.9076	60	82.0139	30031	20181019_Cowley_Brain_03.raw	F3		2.21	0	9.325e-07	379821	82.02
		FALSE	High	Sequest HT (A2)	Unambiguous	[K].DYIPVDQEELR.[D]		1	1	Q9JHU4	Q9JHU4	0	2	0.4138	0	1	1	688.838	1376.67	1376.67	0.27	0.00018	HCD (High Energy Collision Dissociation)	MS2	62.7488	60	82.3584	30193	20181019_Cowley_Brain_03.raw	F3		0.87	0	7.726e-05	379821	82.02
		FALSE	High	Sequest HT (A2)	Unambiguous	[R].QPQGHLLLIGVSGAGK.[T]		1	1	Q9JHU4	Q9JHU4	0	3	0.6022	0	1	1	525.638	1574.9	1574.9	-1.03	-0.00054	HCD (High Energy Collision Dissociation)	MS2	8.2722	60	81.8282	29944	20181019_Cowley_Brain_03.raw	F3		1.86	0	2.713e-05	260023	82.03
		FALSE	High	Sequest HT (A2)	Unambiguous	[R].KLEHLITELVHQR.[D]		1	1	Q9JHU4	Q9JHU4	1	3	0.6712	0	1	1	539.314	1615.93	1615.93	0.39	0.00021	HCD (High Energy Collision Dissociation)	MS2	0	60	82.4145	30221	20181019_Cowley_Brain_03.raw	F3		2.95	0	6.608e-11	445850	82.33
		FALSE	High	Sequest HT (A2)	Unambiguous	[R].LGGSPFGPAGTGK.[T]		1	1	Q9JHU4	Q9JHU4	0	2	0.399	0	1	1	573.301	1145.6	1145.59	0.54	0.00031	HCD (High Energy Collision Dissociation)	MS2	52.7969	60	64.6373	22264	20181019_Cowley_Brain_06.raw	F6		2.03	0	1.951e-05	603258	64.86
		FALSE	High	Sequest HT (A2)	Unambiguous	[R].FTQDTQPHYIYSPR.[E]		1	1	Q9JHU4	Q9JHU4	0	3	0.7647	0	1	1	584.95	1752.84	1752.83	1.2	0.0007	HCD (High Energy Collision Dissociation)	MS2	15.4207	60	64.7068	22296	20181019_Cowley_Brain_06.raw	F6		2.72	0	7.194e-07	458315	64.61
		FALSE	High	Sequest HT (A2)	Unambiguous	[R].FTQDTQPHYIYSPR.[E]		1	1	Q9JHU4	Q9JHU4	0	3	0.6291	0	1	1	584.949	1752.83	1752.83	-0.57	-0.00033	HCD (High Energy Collision Dissociation)	MS2	46.4825	60	64.3689	22142	20181019_Cowley_Brain_06.raw	F6		1.51	0	3.262e-05	458315	64.61
		FALSE	High	Sequest HT (A2)	Unambiguous	[R].KFLSDPQVHTVLVER.[S]		1	1	Q9JHU4	Q9JHU4	1	3	0.3774	0	1	1	589.997	1767.98	1767.98	0.75	0.00044	HCD (High Energy Collision Dissociation)	MS2	32.0848	60	74.7357	26485	20181019_Cowley_Brain_03.raw	F3		1.06	0	2.102e-05	164831	74.9
		FALSE	High	Sequest HT (A2)	Unambiguous	[R].LGGSPFGPAGTGK.[T]		1	1	Q9JHU4	Q9JHU4	0	2	0.5714	0	1	1	573.301	1145.6	1145.59	0.43	0.00025	HCD (High Energy Collision Dissociation)	MS2	18.1036	60	64.9812	22427	20181019_Cowley_Brain_06.raw	F6		2.87	0	1.973e-07	603258	64.86
		FALSE	High	Sequest HT (A2)	Unambiguous	[R].AATSPALFNR.[C]		1	1	Q9JHU4	Q9JHU4	0	2	0.5087	0	1	1	524.283	1047.56	1047.56	0.39	0.00021	HCD (High Energy Collision Dissociation)	MS2	48.4186	60	65.2058	22529	20181019_Cowley_Brain_06.raw	F6		1.73	0	7.774e-05	511782	65.38
		FALSE	High	Sequest HT (A2)	Unambiguous	[R].IQFVGAcNPPTDPGR.[K]	C7(Carbamidomethyl)	1	1	Q9JHU4	Q9JHU4	0	2	0.8302	0	1	1	814.895	1628.78	1628.78	-1.2	-0.00097	HCD (High Energy Collision Dissociation)	MS2	3.33823	60	74.2344	26211	20181019_Cowley_Brain_03.raw	F3		2.12	0	2.666e-08	366068	74.23
		FALSE	High	Sequest HT (A2)	Unambiguous	[R].QYASYEFVQR.[L]		1	1	Q9JHU4	Q9JHU4	0	2	0.6978	0	1	1	645.809	1290.61	1290.61	-0.32	-0.00021	HCD (High Energy Collision Dissociation)	MS2	41.3302	60	73.8315	26009	20181019_Cowley_Brain_03.raw	F3		1.82	0	9.57e-06	314548	73.68
		FALSE	High	Sequest HT (A2)	Unambiguous	[R].IQFVGAcNPPTDPGR.[K]	C7(Carbamidomethyl)	1	1	Q9JHU4	Q9JHU4	0	2	0.7475	0	1	1	814.897	1628.79	1628.78	0.6	0.00049	HCD (High Energy Collision Dissociation)	MS2	15.8718	60	73.8936	26040	20181019_Cowley_Brain_03.raw	F3		0.99	0	9.2e-05	366068	74.23
		FALSE	High	Sequest HT (A2)	Unambiguous	[K].RAPVIDADKPVSSQLR.[V]		1	1	Q9JHU4	Q9JHU4	1	3	0.7344	0	1	1	584.664	1751.98	1751.98	0.14	8e-05	HCD (High Energy Collision Dissociation)	MS2	4.50186	60	56.6319	18600	20181019_Cowley_Brain_06.raw	F6		2.56	0	1.55e-05	418979	56.53
		FALSE	High	Sequest HT (A2)	Unambiguous	[K].YATLATVSR.[C]		1	1	Q9JHU4	Q9JHU4	0	2	0.7921	0	1	1	491.272	981.536	981.536	0.03	2e-05	HCD (High Energy Collision Dissociation)	MS2	35.7099	60	57.7928	19115	20181019_Cowley_Brain_06.raw	F6		2.02	0	3.347e-05	353176	57.7
		FALSE	High	Sequest HT (A2)	Unambiguous	[K].HLLPVETQR.[F]		1	1	Q9JHU4	Q9JHU4	0	2	0.6849	0	1	1	546.811	1092.62	1092.62	-0.35	-0.00019	HCD (High Energy Collision Dissociation)	MS2	21.6012	60	54.2533	17557	20181019_Cowley_Brain_06.raw	F6		2.19	0	9.072e-05	623419	54.22
		FALSE	High	Sequest HT (A2)	Unambiguous	[K].TFDHYcEYR.[R]	C6(Carbamidomethyl)	1	1	Q9JHU4	Q9JHU4	0	2	0.7522	0	1	1	645.764	1290.52	1290.52	-0.29	-0.00019	HCD (High Energy Collision Dissociation)	MS2	57.4209	60	53.6169	17265	20181019_Cowley_Brain_06.raw	F6		1.13	0	5.572e-05	160343	53.62
		FALSE	High	Sequest HT (A2)	Unambiguous	[R].SIPLDEGEDEAQR.[R]		1	1	Q9JHU4	Q9JHU4	0	2	0.7483	0	1	1	729.839	1458.67	1458.67	0.56	0.00041	HCD (High Energy Collision Dissociation)	MS2	14.3488	60	60.8052	20492	20181019_Cowley_Brain_06.raw	F6		1.47	0	1.068e-06	289239	60.69
		FALSE	High	Sequest HT (A2)	Unambiguous	[K].YTGEDFDEDLR.[T]		1	1	Q9JHU4	Q9JHU4	0	2	0.8295	0	1	1	680.288	1359.57	1359.57	-0.56	-0.00038	HCD (High Energy Collision Dissociation)	MS2	35.8813	60	76.9465	27547	20181019_Cowley_Brain_03.raw	F3		1.29	0	6.125e-07	243019	77.11
		FALSE	High	Sequest HT (A2)	Unambiguous	[K].EIVLSAGSTPK.[I]		1	1	Q9JHU4	Q9JHU4	0	2	0.2811	0	1	1	551.311	1101.62	1101.62	-0.02	-1e-05	HCD (High Energy Collision Dissociation)	MS2	53.5152	60	61.0523	20603	20181019_Cowley_Brain_06.raw	F6		2.17	0	0.000115	440184	60.92
		FALSE	High	Sequest HT (A2)	Unambiguous	[R].TVENIKDPLFR.[F]		1	1	Q9JHU4	Q9JHU4	1	3	0.6683	0	1	1	444.582	1331.73	1331.73	0.16	7e-05	HCD (High Energy Collision Dissociation)	MS2	8.49805	60	77.5983	27851	20181019_Cowley_Brain_03.raw	F3		2.05	0	9.322e-07	545075	77.7
		FALSE	High	Sequest HT (A2)	Unambiguous	[R].MLSAVSQQVQcIQEALR.[E]	C11(Carbamidomethyl)	1	1	Q9JHU4	Q9JHU4	0	2	0.7729	0	1	1	981.001	1960.99	1960.99	0.08	8e-05	HCD (High Energy Collision Dissociation)	MS2	32.528	60	119.442	51579	20181019_Cowley_Brain_05.raw	F5		2.07	0	1.453e-07	331854	119.32
		FALSE	High	Sequest HT (A2)	Unambiguous	[K].SPLVMDVLNIQGVQR.[S]		1	1	Q9JHU4	Q9JHU4	0	2	0.8359	0	1	1	834.958	1668.91	1668.91	-0.27	-0.00022	HCD (High Energy Collision Dissociation)	MS2	21.1309	60	118.594	51160	20181019_Cowley_Brain_05.raw	F5		2.62	0	7.216e-13	408062	118.5
		FALSE	High	Sequest HT (A2)	Unambiguous	[R].MLSAVSQQVQcIQEALR.[E]	C11(Carbamidomethyl)	1	1	Q9JHU4	Q9JHU4	0	2	0.4898	0	1	1	981.001	1960.99	1960.99	-0.17	-0.00016	HCD (High Energy Collision Dissociation)	MS2	53.8628	60	119.091	51396	20181019_Cowley_Brain_05.raw	F5		0.49	0	5.11e-05	331854	119.32
		FALSE	High	Sequest HT (A2)	Unambiguous	[K].SRQELEQHSVDTASTSDAVTFITYVQSLK.[R]		1	1	Q9JHU4	Q9JHU4	1	4	0.8261	0	1	1	810.906	3240.6	3240.6	0.52	0.00042	HCD (High Energy Collision Dissociation)	MS2	15.1567	60	122.337	53001	20181019_Cowley_Brain_05.raw	F5		2.07	0	4.794e-09	311762	122.21
		FALSE	High	Sequest HT (A2)	Unambiguous	[K].IQGLTVEQAEAVVR.[L]		1	1	Q9JHU4	Q9JHU4	0	2	0.7143	0	1	1	756.923	1512.84	1512.84	0.09	7e-05	HCD (High Energy Collision Dissociation)	MS2	49.5195	60	92.7846	35587	20181019_Cowley_Brain_03.raw	F3		1.26	0	1.379e-06	743208	92.96
		FALSE	High	Sequest HT (A2)	Unambiguous	[R].VLLTTQGVDMISK.[M]		1	1	Q9JHU4	Q9JHU4	0	2	0.79	0	1	1	702.892	1404.78	1404.78	0.17	0.00012	HCD (High Energy Collision Dissociation)	MS2	21.6573	60	92.6458	35510	20181019_Cowley_Brain_03.raw	F3		2	0	7.034e-07	444982	92.55
		FALSE	High	Sequest HT (A2)	Unambiguous	[R].LAETVFNFQEK.[V]		1	1	Q9JHU4	Q9JHU4	0	2	0.556	0	1	1	663.34	1325.67	1325.67	0.04	3e-05	HCD (High Energy Collision Dissociation)	MS2	22.0259	60	93.6357	36063	20181019_Cowley_Brain_03.raw	F3		2.41	0	1.214e-07	536187	93.61
		FALSE	High	Sequest HT (A2)	Unambiguous	[K].IQGLTVEQAEAVVR.[L]		1	1	Q9JHU4	Q9JHU4	0	2	0.7979	0	1	1	756.923	1512.84	1512.84	0.25	0.00019	HCD (High Energy Collision Dissociation)	MS2	48.6079	60	93.1309	35780	20181019_Cowley_Brain_03.raw	F3		2.82	0	9.906e-09	743208	92.96
		FALSE	High	Sequest HT (A2)	Unambiguous	[K].EFGPVVIDYGK.[V]		1	1	Q9JHU4	Q9JHU4	0	2	0.6417	0	1	1	612.318	1223.63	1223.63	-0.77	-0.00047	HCD (High Energy Collision Dissociation)	MS2	41.7243	60	93.1323	35781	20181019_Cowley_Brain_03.raw	F3		2.4	0	2.038e-05	576453	93.23
		FALSE	High	Sequest HT (A2)	Unambiguous	[R].HEALLYTWLAEHKPLVLcGPPGSGK.[T]	C18(Carbamidomethyl)	1	1	Q9JHU4	Q9JHU4	0	4	0.8303	0	1	1	694.118	2773.45	2773.45	0.51	0.00035	HCD (High Energy Collision Dissociation)	MS2	15.7022	60	115.113	49377	20181019_Cowley_Brain_05.raw	F5		3.89	0	2.623e-09	442799	115.02
		FALSE	High	Sequest HT (A2)	Unambiguous	[R].NTISLLVAGLK.[K]		1	1	Q9JHU4	Q9JHU4	0	2	0.4097	0	1	1	564.853	1128.7	1128.7	0.26	0.00014	HCD (High Energy Collision Dissociation)	MS2	0	60	114.219	48910	20181019_Cowley_Brain_05.raw	F5		2.27	0	1.436e-06	384240	114.14
		FALSE	High	Sequest HT (A2)	Unambiguous	[K].VDDLLIIEEK.[I]		1	1	Q9JHU4	Q9JHU4	0	2	0.6038	0	1	1	593.832	1186.66	1186.66	0.11	7e-05	HCD (High Energy Collision Dissociation)	MS2	6.95249	60	97.0783	37853	20181019_Cowley_Brain_03.raw	F3		2.6	0	1.198e-07	475369	97.03
		FALSE	High	Sequest HT (A2)	Unambiguous	[K].SPLVMDVLNIQGVQR.[S]		1	1	Q9JHU4	Q9JHU4	0	2	0.6479	0	1	1	834.959	1668.91	1668.91	0.54	0.00045	HCD (High Energy Collision Dissociation)	MS2	22.6667	60	118.225	50960	20181019_Cowley_Brain_05.raw	F5		0.71	0	9.253e-07	408062	118.5
		FALSE	High	Sequest HT (A2)	Unambiguous	[K].LNTQEIFDDWAR.[K]		1	1	Q9JHU4	Q9JHU4	0	2	0.7805	0	1	1	754.362	1507.72	1507.72	-0.36	-0.00027	HCD (High Energy Collision Dissociation)	MS2	12.0889	60	116.659	50150	20181019_Cowley_Brain_05.raw	F5		2.46	0	1.174e-09	572316	116.73
		FALSE	High	Sequest HT (A2)	Unambiguous	[R].HVPVVYVDYPGPASLTQIYGTFNR.[A]		1	1	Q9JHU4	Q9JHU4	0	3	0.7935	0	1	1	898.463	2693.37	2693.37	0.78	0.0007	HCD (High Energy Collision Dissociation)	MS2	23.1741	60	123.155	53393	20181019_Cowley_Brain_05.raw	F5		2.76	0	2.779e-10	389652	123.31
		FALSE	High	Sequest HT (A2)	Unambiguous	[R].QELEQHSVDTASTSDAVTFITYVQSLK.[R]		1	1	Q9JHU4	Q9JHU4	0	3	0.8416	0	1	1	999.827	2997.47	2997.47	-0.37	-0.00037	HCD (High Energy Collision Dissociation)	MS2	8.3268	60	129.524	56296	20181019_Cowley_Brain_05.raw	F5		1.01	0	6.678e-06	178533	129.52
		FALSE	High	Sequest HT (A2)	Unambiguous	[R].TPNGVVLAPVQLGK.[W]		1	1	Q9JHU4	Q9JHU4	0	2	0.7866	0	1	1	696.914	1392.82	1392.82	0.17	0.00012	HCD (High Energy Collision Dissociation)	MS2	53.1718	60	88.4292	33314	20181019_Cowley_Brain_03.raw	F3		2.39	0	3.19e-07	309063	88.47
		FALSE	High	Sequest HT (A2)	Unambiguous	[K].LcDEQLSSQSHYDFGLR.[A]	C2(Carbamidomethyl)	1	1	Q9JHU4	Q9JHU4	0	3	0.701	0	1	1	685.646	2054.92	2054.92	0.16	0.00011	HCD (High Energy Collision Dissociation)	MS2	21.7786	60	85.527	31785	20181019_Cowley_Brain_03.raw	F3		2.04	0	1.035e-07	401107	85.33
		FALSE	High	Sequest HT (A2)	Unambiguous	[K].FGQMLGSNMTEFHSQISK.[S]		1	1	Q9JHU4	Q9JHU4	0	3	0.8474	0	1	1	681.321	2041.95	2041.95	0.26	0.00018	HCD (High Energy Collision Dissociation)	MS2	5.85063	60	91.3185	34823	20181019_Cowley_Brain_03.raw	F3		1.9	0	5.839e-09	177651	91.19
		FALSE	High	Sequest HT (A2)	Unambiguous	[R].HVPVVYVDYPGPASLTQIYGTFNR.[A]		1	1	Q9JHU4	Q9JHU4	0	3	0.8358	0	1	1	898.462	2693.37	2693.37	-0.17	-0.00015	HCD (High Energy Collision Dissociation)	MS2	8.69859	60	123.493	53551	20181019_Cowley_Brain_05.raw	F5		2.74	0	1.91e-09	389652	123.31
		FALSE	High	Sequest HT (A2)	Unambiguous	[K].VNFLPEIITLSK.[E]		1	1	Q9JHU4	Q9JHU4	0	2	0.7104	0	1	1	687.406	1373.8	1373.8	-0.09	-6e-05	HCD (High Energy Collision Dissociation)	MS2	2.87307	60	128.172	55658	20181019_Cowley_Brain_05.raw	F5		1.83	0	2.998e-05	388642	128.14
		FALSE	High	Sequest HT (A2)	Unambiguous	[K].NIHVcLGGLFVPEAYITATR.[Q]	C5(Carbamidomethyl)	1	1	Q9JHU4	Q9JHU4	0	3	0.6575	0	1	1	744.393	2231.16	2231.16	-0.28	-0.00021	HCD (High Energy Collision Dissociation)	MS2	76.1439	60	126.332	54822	20181019_Cowley_Brain_05.raw	F5		0.73	0	1.96e-06	80752	126.47
		FALSE	High	Sequest HT (A2)	Unambiguous	[K].YTGEDFDEDLR.[T]		1	1	Q9JHU4	Q9JHU4	0	2	0.9231	0	1	1	680.288	1359.57	1359.57	-0.4	-0.00027	HCD (High Energy Collision Dissociation)	MS2	29.8583	60	76.9026	28909	20181019_Cowley_Brain_05.raw	F5		1.82	0	5.64e-07	319590	77
		FALSE	High	Sequest HT (A2)	Unambiguous	[K].FNYGFEYLGVQDK.[L]		1	1	Q9JHU4	Q9JHU4	0	2	0.8011	0	1	1	790.375	1579.74	1579.74	-0.61	-0.00048	HCD (High Energy Collision Dissociation)	MS2		60	106.996	42966	20181019_Cowley_Brain_04.raw	F4		1.81	0	4.135e-07	473738	106.9
		FALSE	High	Sequest HT (A2)	Unambiguous	[K].WQALLVQIR.[K]		1	1	Q9JHU4	Q9JHU4	0	2	0.7102	0	1	1	563.84	1126.67	1126.67	-0.53	-0.0003	HCD (High Energy Collision Dissociation)	MS2	36.5492	60	107.133	43042	20181019_Cowley_Brain_04.raw	F4		2.45	0	1.949e-06	385300	107.22
		FALSE	High	Sequest HT (A2)	Unambiguous	[K].VTDFGDKVEDPTFLNQLQSGVNR.[W]		1	1	Q9JHU4	Q9JHU4	1	3	0.7992	0	1	1	860.429	2579.27	2579.27	-0.08	-7e-05	HCD (High Energy Collision Dissociation)	MS2	46.1475	60	105.695	42256	20181019_Cowley_Brain_04.raw	F4		2.39	0	1.951e-07	876346	105.57
		FALSE	High	Sequest HT (A2)	Unambiguous	[R].FTQDTQPHYIYSPR.[E]		1	1	Q9JHU4	Q9JHU4	0	3	0.777	0	1	1	584.95	1752.83	1752.83	0.12	7e-05	HCD (High Energy Collision Dissociation)	MS2	3.29056	60	64.6959	21523	20181019_Cowley_Brain_04.raw	F4		2.87	0	8.416e-09	455177	64.64
		FALSE	High	Sequest HT (A2)	Unambiguous	[K].TKPVTGNLRPEEALQALTIYEGK.[F]		1	1	Q9JHU4	Q9JHU4	0	4	0.6423	0	1	1	632.849	2528.37	2528.37	1.08	0.00068	HCD (High Energy Collision Dissociation)	MS2	82.5317	60	105.919	42376	20181019_Cowley_Brain_04.raw	F4		1.37	0	2.32e-06	380984	105.78
		FALSE	High	Sequest HT (A2)	Unambiguous	[R].LFLTMEINPK.[V]		1	1	Q9JHU4	Q9JHU4	0	2	0.5266	0	1	1	603.333	1205.66	1205.66	-0.23	-0.00014	HCD (High Energy Collision Dissociation)	MS2	43.8801	60	105.568	42188	20181019_Cowley_Brain_04.raw	F4		1.88	0	2.83e-05	219582	105.56
		FALSE	High	Sequest HT (A2)	Unambiguous	[R].FTQDTQPHYIYSPR.[E]		1	1	Q9JHU4	Q9JHU4	0	3	0.7313	0	1	1	584.95	1752.83	1752.83	0.02	1e-05	HCD (High Energy Collision Dissociation)	MS2	52.2533	60	64.363	21377	20181019_Cowley_Brain_04.raw	F4		2.27	0	5.606e-07	455177	64.64
		FALSE	High	Sequest HT (A2)	Unambiguous	[R].QALVAIFTHLR.[K]		1	1	Q9JHU4	Q9JHU4	0	3	0.7068	0	1	1	423.587	1268.75	1268.75	-0.57	-0.00024	HCD (High Energy Collision Dissociation)	MS2	1.79677	60	108.071	43525	20181019_Cowley_Brain_04.raw	F4		1.91	0	1.728e-06	252840	107.96
		FALSE	High	Sequest HT (A2)	Unambiguous	[R].QALVAIFTHLR.[K]		1	1	Q9JHU4	Q9JHU4	0	3	0.6962	0	1	1	423.587	1268.75	1268.75	-0.49	-0.00021	HCD (High Energy Collision Dissociation)	MS2	0	60	107.719	43356	20181019_Cowley_Brain_04.raw	F4		1.58	0	1.085e-05	252840	107.96
		FALSE	High	Sequest HT (A2)	Unambiguous	[K].VMSQEIQEQLHK.[Q]		1	1	Q9JHU4	Q9JHU4	0	3	0.5904	0	1	1	490.585	1469.74	1469.74	-0.29	-0.00014	HCD (High Energy Collision Dissociation)	MS2	23.6715	60	62.7363	20625	20181019_Cowley_Brain_04.raw	F4		1.88	0	9.239e-06	269473	62.74
		FALSE	High	Sequest HT (A2)	Unambiguous	[K].SLLQALNEVK.[G]		1	1	Q9JHU4	Q9JHU4	0	2	0.3595	0	1	1	557.828	1114.65	1114.65	1.22	0.00068	HCD (High Energy Collision Dissociation)	MS2	26.712	60	101.76	40111	20181019_Cowley_Brain_04.raw	F4		1.53	0	3.11e-05	688454	101.96
		FALSE	High	Sequest HT (A2)	Unambiguous	[R].SAcDTVDTWLDDTAK.[G]	C3(Carbamidomethyl)	1	1	Q9JHU4	Q9JHU4	0	2	0.75	0	1	1	849.37	1697.73	1697.73	-0.32	-0.00027	HCD (High Energy Collision Dissociation)	MS2	32.6077	60	101.989	40238	20181019_Cowley_Brain_04.raw	F4		1.48	0	7.046e-10	362140	101.85
		FALSE	High	Sequest HT (A2)	Unambiguous	[K].SLLQALNEVK.[G]		1	1	Q9JHU4	Q9JHU4	0	2	0.5498	0	1	1	557.826	1114.65	1114.65	-0.86	-0.00048	HCD (High Energy Collision Dissociation)	MS2	3.32637	60	102.104	40300	20181019_Cowley_Brain_04.raw	F4		2.11	0	0.0001167	688454	101.96
		FALSE	High	Sequest HT (A2)	Unambiguous	[R].TTDLLTDWEK.[T]		1	1	Q9JHU4	Q9JHU4	0	2	0.6244	0	1	1	611.304	1221.6	1221.6	0.02	1e-05	HCD (High Energy Collision Dissociation)	MS2	23.3039	60	100.769	39608	20181019_Cowley_Brain_04.raw	F4		2.13	0	5.098e-06	425998	100.69
		FALSE	High	Sequest HT (A2)	Unambiguous	[R].AATSPALFNR.[C]		1	1	Q9JHU4	Q9JHU4	0	2	0.5853	0	1	1	524.283	1047.56	1047.56	0.25	0.00013	HCD (High Energy Collision Dissociation)	MS2	35.1091	60	65.2474	21773	20181019_Cowley_Brain_04.raw	F4		2.17	0	9.873e-05	464737	65.38
		FALSE	High	Sequest HT (A2)	Unambiguous	[R].LGGSPFGPAGTGK.[T]		1	1	Q9JHU4	Q9JHU4	0	2	0.4704	0	1	1	573.301	1145.6	1145.59	0.08	5e-05	HCD (High Energy Collision Dissociation)	MS2	26.4215	60	64.9129	21628	20181019_Cowley_Brain_04.raw	F4		2.7	0	1.703e-06	532647	64.89
		FALSE	High	Sequest HT (A2)	Unambiguous	[K].VTDFGDKVEDPTFLNQLQSGVNR.[W]		1	1	Q9JHU4	Q9JHU4	1	3	0.7315	0	1	1	860.432	2579.28	2579.27	2.48	0.00213	HCD (High Energy Collision Dissociation)	MS2	41.9133	60	105.344	42057	20181019_Cowley_Brain_04.raw	F4		1.49	0	6.837e-06	876346	105.57
		FALSE	High	Sequest HT (A2)	Unambiguous	[R].YKEEYAVLISEAQAIK.[A]		1	1	Q9JHU4	Q9JHU4	1	3	0.6273	0	1	1	619	1854.98	1854.98	0.06	4e-05	HCD (High Energy Collision Dissociation)	MS2	32.9534	60	105.008	41866	20181019_Cowley_Brain_04.raw	F4		2.2	0	2.781e-05	544080	104.91
		FALSE	High	Sequest HT (A2)	Unambiguous	[R].VQVALEELQDLK.[G]		1	1	Q9JHU4	Q9JHU4	0	2	0.6942	0	1	1	692.888	1384.77	1384.77	0.07	5e-05	HCD (High Energy Collision Dissociation)	MS2	34.76	60	103.288	40922	20181019_Cowley_Brain_04.raw	F4		3.27	0	1.145e-08	757883	103.19
		FALSE	High	Sequest HT (A2)	Unambiguous	[R].VQVALEELQDLK.[G]		1	1	Q9JHU4	Q9JHU4	0	2	0.5771	0	1	1	692.887	1384.77	1384.77	-0.73	-0.0005	HCD (High Energy Collision Dissociation)	MS2	69.8117	60	102.931	40729	20181019_Cowley_Brain_04.raw	F4		2.27	0	6.609e-07	757883	103.19
		FALSE	High	Sequest HT (A2)	Unambiguous	[K].YATLATVSR.[C]		1	1	Q9JHU4	Q9JHU4	0	2	0.7076	0	1	1	491.272	981.536	981.536	-0.25	-0.00012	HCD (High Energy Collision Dissociation)	MS2	29.3208	60	57.477	18278	20181019_Cowley_Brain_04.raw	F4		1.71	0	1.938e-05	314915	57.71
		FALSE	High	Sequest HT (A2)	Unambiguous	[K].LNTQEIFDDWAR.[K]		1	1	Q9JHU4	Q9JHU4	0	2	0.7266	0	1	1	754.363	1507.72	1507.72	0.27	0.0002	HCD (High Energy Collision Dissociation)	MS2	13.71	60	116.969	48189	20181019_Cowley_Brain_04.raw	F4		2.67	0	6.743e-09	459206	116.88
		FALSE	High	Sequest HT (A2)	Unambiguous	[R].MLSAVSQQVQcIQEALR.[E]	C11(Carbamidomethyl)	1	1	Q9JHU4	Q9JHU4	0	2	0.6626	0	1	1	981.002	1961	1960.99	1.73	0.00169	HCD (High Energy Collision Dissociation)	MS2	26.7987	60	119.508	49592	20181019_Cowley_Brain_04.raw	F4		1.63	0	4.421e-06	298455	119.42
		FALSE	High	Sequest HT (A2)	Unambiguous	[K].RAPVIDADKPVSSQLR.[V]		1	1	Q9JHU4	Q9JHU4	1	3	0.7357	0	1	1	584.664	1751.98	1751.98	0.25	0.00015	HCD (High Energy Collision Dissociation)	MS2	3.39578	60	56.585	17899	20181019_Cowley_Brain_04.raw	F4		2.8	0	8.441e-07	374840	56.47
		FALSE	High	Sequest HT (A2)	Unambiguous	[R].HYLDFINHYANLFHEK.[R]		1	1	Q9JHU4	Q9JHU4	0	3	0.5986	0	1	1	687.67	2061	2061	-0.38	-0.00026	HCD (High Energy Collision Dissociation)	MS2	25.2932	60	112.282	45761	20181019_Cowley_Brain_04.raw	F4		1.42	0	3.733e-05	148612	112.31
		FALSE	High	Sequest HT (A2)	Unambiguous	[R].cLGSLFSMLHQAcR.[N]	C1(Carbamidomethyl); C13(Carbamidomethyl)	1	1	Q9JHU4	Q9JHU4	0	3	0.838	0	1	1	560.599	1679.78	1679.78	0.35	0.0002	HCD (High Energy Collision Dissociation)	MS2	6.69854	60	112.178	45709	20181019_Cowley_Brain_04.raw	F4		2.16	0	1.471e-06	99745	112.31
		FALSE	High	Sequest HT (A2)	Unambiguous	[R].HYLDFINHYANLFHEK.[R]		1	1	Q9JHU4	Q9JHU4	0	4	0.6697	0	1	1	516.005	2061	2061	0.23	0.00012	HCD (High Energy Collision Dissociation)	MS2	1.76666	60	112.375	45804	20181019_Cowley_Brain_04.raw	F4		3.27	0	3.63e-09	410685	112.27
		FALSE	High	Sequest HT (A2)	Unambiguous	[R].SIPLDEGEDEAQR.[R]		1	1	Q9JHU4	Q9JHU4	0	2	0.8429	0	1	1	729.839	1458.67	1458.67	0.56	0.00041	HCD (High Energy Collision Dissociation)	MS2	10.1879	60	60.8061	19748	20181019_Cowley_Brain_04.raw	F4		2.1	0	8.546e-07	286632	60.73
		FALSE	High	Sequest HT (A2)	Unambiguous	[K].LLAESVTEVEIFGK.[A]		1	1	Q9JHU4	Q9JHU4	0	2	0.6402	0	1	1	767.922	1534.84	1534.84	0.03	3e-05	HCD (High Energy Collision Dissociation)	MS2	45.2266	60	112.893	46060	20181019_Cowley_Brain_04.raw	F4		1.64	0	6.641e-08	200789	112.81
		FALSE	High	Sequest HT (A2)	Unambiguous	[R].EWTDGLFTHVLR.[K]		1	1	Q9JHU4	Q9JHU4	0	3	0.6045	0	1	1	491.921	1473.75	1473.75	-0.15	-7e-05	HCD (High Energy Collision Dissociation)	MS2	19.226	60	110.853	45003	20181019_Cowley_Brain_04.raw	F4		2.2	0	1.484e-07	332792	110.71
		FALSE	High	Sequest HT (A2)	Unambiguous	[K].AVDDLNLHSYSNLPIWVNK.[L]		1	1	Q9JHU4	Q9JHU4	0	3	0.5776	0	1	1	733.38	2198.13	2198.12	0.5	0.00037	HCD (High Energy Collision Dissociation)	MS2	18.3381	60	111.812	45518	20181019_Cowley_Brain_04.raw	F4		1.16	0	0.0001104	562786	111.61
		FALSE	High	Sequest HT (A2)	Unambiguous	[R].HEALLYTWLAEHKPLVLcGPPGSGK.[T]	C18(Carbamidomethyl)	1	1	Q9JHU4	Q9JHU4	0	4	0.8266	0	1	1	694.118	2773.45	2773.45	0.6	0.00042	HCD (High Energy Collision Dissociation)	MS2	30.1273	60	114.867	47108	20181019_Cowley_Brain_04.raw	F4		3.98	0	3.078e-10	538113	114.71
		FALSE	High	Sequest HT (A2)	Unambiguous	[R].EVWNTYELDLVNYQNK.[C]		1	1	Q9JHU4	Q9JHU4	0	2	0.801	0	1	1	1014.49	2027.97	2027.97	0.1	0.0001	HCD (High Energy Collision Dissociation)	MS2	27.4929	60	113.774	46515	20181019_Cowley_Brain_04.raw	F4		1.96	0	2.047e-06	341352	113.67
		FALSE	High	Sequest HT (A2)	Unambiguous	[R].NTISLLVAGLK.[K]		1	1	Q9JHU4	Q9JHU4	0	2	0.4508	0	1	1	564.853	1128.7	1128.7	-0.39	-0.00022	HCD (High Energy Collision Dissociation)	MS2	3.42924	60	114.414	46867	20181019_Cowley_Brain_04.raw	F4		2.64	0	1.99e-07	443921	114.31
		FALSE	High	Sequest HT (A2)	Unambiguous	[R].HEALLYTWLAEHKPLVLcGPPGSGK.[T]	C18(Carbamidomethyl)	1	1	Q9JHU4	Q9JHU4	0	4	0.8103	0	1	1	694.118	2773.45	2773.45	0.96	0.00066	HCD (High Energy Collision Dissociation)	MS2	56.2249	60	114.508	46919	20181019_Cowley_Brain_04.raw	F4		2.53	0	3.074e-08	538113	114.71
		FALSE	High	Sequest HT (A2)	Selected	[K].NYMSNPSYNYEIVNR.[A]		1	1	Q9JHU4	Q9JHU4	0	2		0.0357	2	2	932.419	1863.83	1863.83	-0.76	-0.00071	HCD (High Energy Collision Dissociation)	MS2	61.9211	60	84.1123	30940	20181019_Cowley_Brain_04.raw	F4		0.27	0	6.825e-05	244623	83.96
		FALSE	High	Sequest HT (A2)	Unambiguous	[R].QYASYEFVQR.[L]		1	1	Q9JHU4	Q9JHU4	0	2	0.6331	0	1	1	645.809	1290.61	1290.61	-0.4	-0.00026	HCD (High Energy Collision Dissociation)	MS2	12.2708	60	73.8109	25837	20181019_Cowley_Brain_04.raw	F4		1.69	0	1.42e-05	253755	73.73
		FALSE	High	Sequest HT (A2)	Unambiguous	[R].KLEHLITELVHQR.[D]		1	1	Q9JHU4	Q9JHU4	1	3	0.7042	0	1	1	539.314	1615.93	1615.93	0.07	4e-05	HCD (High Energy Collision Dissociation)	MS2	19.1281	60	82.4863	30114	20181019_Cowley_Brain_04.raw	F4		2.84	0	1.385e-10	396082	82.38
		FALSE	High	Sequest HT (A2)	Unambiguous	[K].LcDEQLSSQSHYDFGLR.[A]	C2(Carbamidomethyl)	1	1	Q9JHU4	Q9JHU4	0	3	0.6122	0	1	1	685.646	2054.92	2054.92	-0.56	-0.00038	HCD (High Energy Collision Dissociation)	MS2	29.9768	60	85.237	31517	20181019_Cowley_Brain_04.raw	F4		2.94	0	1.147e-10	406169	85.37
		FALSE	High	Sequest HT (A2)	Unambiguous	[K].LcDEQLSSQSHYDFGLR.[A]	C2(Carbamidomethyl)	1	1	Q9JHU4	Q9JHU4	0	3	0.6384	0	1	1	685.646	2054.92	2054.92	-0.47	-0.00032	HCD (High Energy Collision Dissociation)	MS2	19.3854	60	85.5793	31694	20181019_Cowley_Brain_04.raw	F4		1.77	0	7.21e-07	406169	85.37
		FALSE	High	Sequest HT (A2)	Unambiguous	[K].YTGEDFDEDLR.[T]		1	1	Q9JHU4	Q9JHU4	0	2	0.8926	0	1	1	680.288	1359.57	1359.57	-0.23	-0.00015	HCD (High Energy Collision Dissociation)	MS2	36.5615	60	77.0248	27438	20181019_Cowley_Brain_04.raw	F4		1.21	0	6.391e-08	254201	77.2
		FALSE	High	Sequest HT (A2)	Unambiguous	[R].EAIVNScVFVHQTLHQANAR.[L]	C7(Carbamidomethyl)	1	1	Q9JHU4	Q9JHU4	0	3	0.5855	0	1	1	765.387	2294.15	2294.15	0.87	0.00066	HCD (High Energy Collision Dissociation)	MS2	10.9824	60	79.0249	28407	20181019_Cowley_Brain_04.raw	F4		1.93	0	1.378e-06	345949	78.9
		FALSE	High	Sequest HT (A2)	Unambiguous	[K].YTGEDFDEDLR.[T]		1	1	Q9JHU4	Q9JHU4	0	2	0.9363	0	1	1	680.289	1359.57	1359.57	0.22	0.00015	HCD (High Energy Collision Dissociation)	MS2	47.6615	60	77.366	27594	20181019_Cowley_Brain_04.raw	F4		1.57	0	1.43e-05	254201	77.2
		FALSE	High	Sequest HT (A2)	Unambiguous	[R].TVENIKDPLFR.[F]		1	1	Q9JHU4	Q9JHU4	1	3	0.6938	0	1	1	444.582	1331.73	1331.73	-0.15	-7e-05	HCD (High Energy Collision Dissociation)	MS2	7.71231	60	77.6147	27710	20181019_Cowley_Brain_04.raw	F4		2.09	0	5.064e-05	527776	77.73
		FALSE	High	Sequest HT (A2)	Unambiguous	[K].FLSDPQVHTVLVER.[S]		1	1	Q9JHU4	Q9JHU4	0	3	0.7481	0	1	1	547.298	1639.88	1639.88	-0.03	-2e-05	HCD (High Energy Collision Dissociation)	MS2	17.4475	60	81.8795	29838	20181019_Cowley_Brain_04.raw	F4		2.62	0	1.441e-08	513948	81.79
		FALSE	High	Sequest HT (A2)	Unambiguous	[K].DYIPVDQEELR.[D]		1	1	Q9JHU4	Q9JHU4	0	2	0.5865	0	1	1	688.839	1376.67	1376.67	0.71	0.00049	HCD (High Energy Collision Dissociation)	MS2	28.2829	60	81.7256	29763	20181019_Cowley_Brain_04.raw	F4		1.04	0	9.996e-05	384293	81.99
		FALSE	High	Sequest HT (A2)	Unambiguous	[R].QDLADVVQVcEGK.[K]	C10(Carbamidomethyl)	1	1	Q9JHU4	Q9JHU4	0	2	0.6968	0	1	1	730.855	1460.7	1460.7	-0.99	-0.00072	HCD (High Energy Collision Dissociation)	MS2	42.1722	60	82.3239	30038	20181019_Cowley_Brain_04.raw	F4		1.55	0	3.295e-05	291028	82.53
		FALSE	High	Sequest HT (A2)	Unambiguous	[R].IQFVGAcNPPTDPGR.[K]	C7(Carbamidomethyl)	1	1	Q9JHU4	Q9JHU4	0	2	0.8053	0	1	1	814.896	1628.78	1628.78	-0.74	-0.0006	HCD (High Energy Collision Dissociation)	MS2	0	60	74.1699	26025	20181019_Cowley_Brain_04.raw	F4		1.9	0	1.284e-07	314293	74.19
		FALSE	High	Sequest HT (A2)	Unambiguous	[R].KLEHLITELVHQR.[D]		1	1	Q9JHU4	Q9JHU4	1	3	0.5815	0	1	1	539.314	1615.93	1615.93	0.3	0.00016	HCD (High Energy Collision Dissociation)	MS2	29.6193	60	82.1377	29958	20181019_Cowley_Brain_04.raw	F4		2.27	0	1.936e-07	396082	82.38
		FALSE	High	Sequest HT (A2)	Unambiguous	[K].DYIPVDQEELR.[D]		1	1	Q9JHU4	Q9JHU4	0	2	0.7035	0	1	1	688.838	1376.67	1376.67	-0.09	-6e-05	HCD (High Energy Collision Dissociation)	MS2	18.0464	60	82.072	29924	20181019_Cowley_Brain_04.raw	F4		1.99	0	9.584e-05	384293	81.99
		FALSE	High	Sequest HT (A2)	Unambiguous	[K].VAAPDVVVPTLDTVR.[H]		1	1	Q9JHU4	Q9JHU4	0	2	0.7104	0	1	1	776.441	1551.88	1551.87	0.59	0.00046	HCD (High Energy Collision Dissociation)	MS2	19.1746	60	99.299	38835	20181019_Cowley_Brain_04.raw	F4		1.83	0	4.001e-06	574616	99.19
		FALSE	High	Sequest HT (A2)	Unambiguous	[K].VDDLLIIEEK.[I]		1	1	Q9JHU4	Q9JHU4	0	2	0.5943	0	1	1	593.832	1186.66	1186.66	-0.08	-5e-05	HCD (High Energy Collision Dissociation)	MS2	13.1465	60	97.1781	37715	20181019_Cowley_Brain_04.raw	F4		2.44	0	2.861e-07	472688	97.08
		FALSE	High	Sequest HT (A2)	Unambiguous	[R].VTFVNFTVTR.[S]		1	1	Q9JHU4	Q9JHU4	0	2	0.6146	0	1	1	592.327	1183.65	1183.65	-0.05	-3e-05	HCD (High Energy Collision Dissociation)	MS2	60.8444	60	98.1677	38231	20181019_Cowley_Brain_04.raw	F4		1.92	0	5.324e-05	521200	98.21
		FALSE	High	Sequest HT (A2)	Unambiguous	[R].IMFEVQDLK.[Y]		1	1	Q9JHU4	Q9JHU4	0	2	0.5812	0	1	1	561.797	1122.59	1122.59	-0.41	-0.00023	HCD (High Energy Collision Dissociation)	MS2	25.3764	60	98.2337	38268	20181019_Cowley_Brain_04.raw	F4		1.17	0	1.379e-05	132385	98.28
		FALSE	High	Sequest HT (A2)	Unambiguous	[R].TPNGVVLAPVQLGK.[W]		1	1	Q9JHU4	Q9JHU4	0	2	0.7356	0	1	1	696.914	1392.82	1392.82	-0.07	-5e-05	HCD (High Energy Collision Dissociation)	MS2	66.347	60	88.3134	33101	20181019_Cowley_Brain_04.raw	F4		2.08	0	3.616e-08	291846	88.37
		FALSE	High	Sequest HT (A2)	Unambiguous	[R].VLLTTQGVDMISK.[M]		1	1	Q9JHU4	Q9JHU4	0	2	0.8409	0	1	1	702.893	1404.78	1404.78	0.86	0.0006	HCD (High Energy Collision Dissociation)	MS2	30.9447	60	92.6027	35303	20181019_Cowley_Brain_04.raw	F4		2.2	0	2.249e-08	401947	92.49
		FALSE	High	Sequest HT (A2)	Unambiguous	[K].IQGLTVEQAEAVVR.[L]		1	1	Q9JHU4	Q9JHU4	0	2	0.7833	0	1	1	756.923	1512.84	1512.84	0.09	7e-05	HCD (High Energy Collision Dissociation)	MS2	47.5986	60	92.7869	35400	20181019_Cowley_Brain_04.raw	F4		2.03	0	8.022e-06	666872	92.91
		FALSE	High	Sequest HT (A2)	Unambiguous	[K].FGQMLGSNMTEFHSQISK.[S]		1	1	Q9JHU4	Q9JHU4	0	3	0.5621	0	1	1	681.322	2041.95	2041.95	2.66	0.00181	HCD (High Energy Collision Dissociation)	MS2	21.6791	60	91.0628	34515	20181019_Cowley_Brain_04.raw	F4		1.69	0	1.185e-06	168719	91.19
		FALSE	High	Sequest HT (A2)	Unambiguous	[R].HVPVVYVDYPGPASLTQIYGTFNR.[A]		1	1	Q9JHU4	Q9JHU4	0	3	0.8242	0	1	1	898.463	2693.37	2693.37	0.5	0.00045	HCD (High Energy Collision Dissociation)	MS2	27.1777	60	123.163	50884	20181019_Cowley_Brain_03.raw	F3		2.56	0	1.027e-08	333359	123.25
		FALSE	High	Sequest HT (A2)	Unambiguous	[K].KYEFGESDLR.[S]		1	1	Q9JHU4	Q9JHU4	1	2	0.6679	0	1	1	622.301	1243.59	1243.6	-0.74	-0.00046	HCD (High Energy Collision Dissociation)	MS2	10.283	60	63.6164	22043	20181019_Cowley_Brain_05.raw	F5		2.65	0	1.959e-05	660964	63.66
		FALSE	High	Sequest HT (A2)	Unambiguous	[R].FTQDTQPHYIYSPR.[E]		1	1	Q9JHU4	Q9JHU4	0	3	0.7178	0	1	1	584.95	1752.83	1752.83	0.24	0.00014	HCD (High Energy Collision Dissociation)	MS2	49.3564	60	64.4267	22453	20181019_Cowley_Brain_05.raw	F5		2.02	0	1.697e-06	652438	64.66
		FALSE	High	Sequest HT (A2)	Unambiguous	[R].VLRPQVTAVAQQNQGEAPEPQDmK.[V]	M23(Oxidation)	1	1	Q9JHU4	Q9JHU4	0	3	0.7573	0	1	1	884.113	2650.32	2650.33	-0.6	-0.00053	HCD (High Energy Collision Dissociation)	MS2	7.02143	60	61.6266	21056	20181019_Cowley_Brain_05.raw	F5		1.03	0	8.644e-05	260495	61.41
		FALSE	High	Sequest HT (A2)	Unambiguous	[K].WAIAQLNYADMLK.[R]		1	1	Q9JHU4	Q9JHU4	0	2	0.6239	0	1	1	768.898	1536.79	1536.79	0.34	0.00026	HCD (High Energy Collision Dissociation)	MS2	20.2846	60	123.846	51196	20181019_Cowley_Brain_03.raw	F3		1.17	0	1.33e-05	247918	123.92
		FALSE	High	Sequest HT (A2)	Unambiguous	[K].SRQELEQHSVDTASTSDAVTFITYVQSLK.[R]		1	1	Q9JHU4	Q9JHU4	1	4	0.7881	0	1	1	810.906	3240.6	3240.6	-0.26	-0.00021	HCD (High Energy Collision Dissociation)	MS2	12.5065	60	122.374	50538	20181019_Cowley_Brain_03.raw	F3		2.69	0	8.119e-07	283359	122.29
		FALSE	High	Sequest HT (A2)	Unambiguous	[R].AATSPALFNR.[C]		1	1	Q9JHU4	Q9JHU4	0	2	0.6009	0	1	1	524.283	1047.56	1047.56	-0.09	-5e-05	HCD (High Energy Collision Dissociation)	MS2	39.8673	60	65.2385	22852	20181019_Cowley_Brain_05.raw	F5		2.33	0	2.599e-05	634633	65.3
		FALSE	High	Sequest HT (A2)	Unambiguous	[R].LGGSPFGPAGTGK.[T]		1	1	Q9JHU4	Q9JHU4	0	2	0.5158	0	1	1	573.301	1145.59	1145.59	-0.02	-1e-05	HCD (High Energy Collision Dissociation)	MS2	32.2246	60	64.772	22626	20181019_Cowley_Brain_05.raw	F5		2.85	0	5.322e-08	695064	64.82
		FALSE	High	Sequest HT (A2)	Unambiguous	[R].FTQDTQPHYIYSPR.[E]		1	1	Q9JHU4	Q9JHU4	0	3	0.796	0	1	1	584.95	1752.83	1752.83	0.13	8e-05	HCD (High Energy Collision Dissociation)	MS2	4.90267	60	64.7655	22623	20181019_Cowley_Brain_05.raw	F5		2.99	0	5.259e-08	652438	64.66
		FALSE	High	Sequest HT (A2)	Unambiguous	[R].YPLIIDPSGQATEFIMNEYKDR.[K]		1	1	Q9JHU4	Q9JHU4	1	3	0.451	0	1	1	867.428	2600.27	2600.27	0.14	0.00012	HCD (High Energy Collision Dissociation)	MS2	21.8326	60	126.438	52279	20181019_Cowley_Brain_03.raw	F3		1.02	0	3.492e-05	161330	126.67
		FALSE	High	Sequest HT (A2)	Unambiguous	[K].RAPVIDADKPVSSQLR.[V]		1	1	Q9JHU4	Q9JHU4	1	3	0.7405	0	1	1	584.663	1751.98	1751.98	-0.25	-0.00015	HCD (High Energy Collision Dissociation)	MS2	12.9335	60	56.7348	18682	20181019_Cowley_Brain_05.raw	F5		3.16	0	2.557e-05	499046	56.65
		FALSE	High	Sequest HT (A2)	Unambiguous	[K].QLQNISQAAASGGAK.[E]		1	1	Q9JHU4	Q9JHU4	0	2	0.6481	0	1	1	722.382	1443.76	1443.76	0.71	0.00052	HCD (High Energy Collision Dissociation)	MS2	10.3455	60	52.3946	16706	20181019_Cowley_Brain_05.raw	F5		2.33	0	1.038e-08	688366	52.46
		FALSE	High	Sequest HT (A2)	Unambiguous	[R].ILDDDTIITTLENLKR.[E]		1	1	Q9JHU4	Q9JHU4	1	3	0.7831	0	1	1	625.014	1873.03	1873.03	-0.35	-0.00022	HCD (High Energy Collision Dissociation)	MS2	21.2941	60	126.872	52482	20181019_Cowley_Brain_03.raw	F3		1.89	0	7.602e-05	318160	126.76
		FALSE	High	Sequest HT (A2)	Unambiguous	[K].EIVLSAGSTPK.[I]		1	1	Q9JHU4	Q9JHU4	0	2	0.332	0	1	1	551.311	1101.61	1101.62	-0.19	-0.00011	HCD (High Energy Collision Dissociation)	MS2	64.9047	60	60.782	20629	20181019_Cowley_Brain_05.raw	F5		2.44	0	7.534e-05	486312	60.89
		FALSE	High	Sequest HT (A2)	Unambiguous	[R].SIPLDEGEDEAQR.[R]		1	1	Q9JHU4	Q9JHU4	0	2	0.8316	0	1	1	729.839	1458.67	1458.67	0.49	0.00036	HCD (High Energy Collision Dissociation)	MS2	14.5272	60	60.774	20625	20181019_Cowley_Brain_05.raw	F5		1.96	0	5.165e-08	360331	60.71
		FALSE	High	Sequest HT (A2)	Unambiguous	[R].QLIAQVMLYSQGFR.[T]		1	1	Q9JHU4	Q9JHU4	0	2	0.6343	0	1	1	827.443	1653.88	1653.88	-0.07	-6e-05	HCD (High Energy Collision Dissociation)	MS2	12.795	60	124.37	51441	20181019_Cowley_Brain_03.raw	F3		1.34	0	7.85e-07	96445.9	124.43
		FALSE	High	Sequest HT (A2)	Unambiguous	[K].YATLATVSR.[C]		1	1	Q9JHU4	Q9JHU4	0	2	0.7733	0	1	1	491.272	981.537	981.536	0.33	0.00016	HCD (High Energy Collision Dissociation)	MS2	28.3729	60	57.7594	19168	20181019_Cowley_Brain_05.raw	F5		1.72	0	8.004e-05	449444	57.65
		FALSE	High	Sequest HT (A2)	Unambiguous	[R].IQFVGAcNPPTDPGR.[K]	C7(Carbamidomethyl)	1	1	Q9JHU4	Q9JHU4	0	2	0.7967	0	1	1	814.896	1628.78	1628.78	-0.73	-0.0006	HCD (High Energy Collision Dissociation)	MS2	0	60	73.8758	27311	20181019_Cowley_Brain_05.raw	F5		1.23	0	1.997e-05	471740	74.25
		FALSE	High	Sequest HT (A2)	Unambiguous	[K].LNTQEIFDDWAR.[K]		1	1	Q9JHU4	Q9JHU4	0	2	0.7366	0	1	1	754.362	1507.72	1507.72	0.06	4e-05	HCD (High Energy Collision Dissociation)	MS2	24.653	60	116.61	47820	20181019_Cowley_Brain_03.raw	F3		2.43	0	3.286e-08	472637	116.74
		FALSE	High	Sequest HT (A2)	Unambiguous	[R].QYASYEFVQR.[L]		1	1	Q9JHU4	Q9JHU4	0	2	0.6837	0	1	1	645.809	1290.61	1290.61	-0.02	-1e-05	HCD (High Energy Collision Dissociation)	MS2	38.4545	60	73.7592	27248	20181019_Cowley_Brain_05.raw	F5		2.15	0	4.954e-06	448981	73.6
		FALSE	High	Sequest HT (A2)	Unambiguous	[R].IQFVGAcNPPTDPGR.[K]	C7(Carbamidomethyl)	1	1	Q9JHU4	Q9JHU4	0	2	0.8551	0	1	1	814.896	1628.79	1628.78	0.39	0.00032	HCD (High Energy Collision Dissociation)	MS2	0	60	74.2244	27502	20181019_Cowley_Brain_05.raw	F5		2.07	0	5.274e-09	471740	74.25
		FALSE	High	Sequest HT (A2)	Unambiguous	[K].LNTQEIFDDWAR.[K]		1	1	Q9JHU4	Q9JHU4	0	2	0.7059	0	1	1	754.363	1507.72	1507.72	0.3	0.00022	HCD (High Energy Collision Dissociation)	MS2	36.9087	60	116.951	48000	20181019_Cowley_Brain_03.raw	F3		1.87	0	4.611e-07	472637	116.74
		FALSE	High	Sequest HT (A2)	Unambiguous	[R].QYASYEFVQR.[L]		1	1	Q9JHU4	Q9JHU4	0	2	0.7318	0	1	1	645.809	1290.61	1290.61	0.07	5e-05	HCD (High Energy Collision Dissociation)	MS2	34.7337	60	73.4183	27068	20181019_Cowley_Brain_05.raw	F5		1.79	0	4.42e-05	448981	73.6
		FALSE	High	Sequest HT (A2)	Unambiguous	[R].HEALLYTWLAEHKPLVLcGPPGSGK.[T]	C18(Carbamidomethyl)	1	1	Q9JHU4	Q9JHU4	0	4	0.7632	0	1	1	694.118	2773.45	2773.45	0.26	0.00018	HCD (High Energy Collision Dissociation)	MS2	31.3975	60	114.598	46878	20181019_Cowley_Brain_03.raw	F3		1.52	0	2.113e-06	337172	114.87
		FALSE	High	Sequest HT (A2)	Unambiguous	[R].NTISLLVAGLK.[K]		1	1	Q9JHU4	Q9JHU4	0	2	0.5564	0	1	1	564.853	1128.7	1128.7	-0.27	-0.00015	HCD (High Energy Collision Dissociation)	MS2	27.0282	60	113.976	46542	20181019_Cowley_Brain_03.raw	F3		1.33	0	3.046e-05	312476	114.25
		FALSE	High	Sequest HT (A2)	Unambiguous	[R].NTISLLVAGLK.[K]		1	1	Q9JHU4	Q9JHU4	0	2	0.4735	0	1	1	564.853	1128.7	1128.7	0.26	0.00015	HCD (High Energy Collision Dissociation)	MS2	14.5482	60	114.318	46726	20181019_Cowley_Brain_03.raw	F3		2.45	0	7.436e-07	312476	114.25
		FALSE	High	Sequest HT (A2)	Unambiguous	[K].EQPWVSVQPR.[K]		1	1	Q9JHU4	Q9JHU4	0	2	0.6995	0	1	1	613.319	1225.63	1225.63	-0.79	-0.00048	HCD (High Energy Collision Dissociation)	MS2	31.1835	60	74.8419	27834	20181019_Cowley_Brain_05.raw	F5		2.13	0	2.524e-05	471782	74.87
		FALSE	High	Sequest HT (A2)	Unambiguous	[R].KFLSDPQVHTVLVER.[S]		1	1	Q9JHU4	Q9JHU4	1	3	0.271	0	1	1	589.996	1767.97	1767.98	-0.28	-0.00017	HCD (High Energy Collision Dissociation)	MS2	16.0657	60	74.9153	27875	20181019_Cowley_Brain_05.raw	F5		1.07	0	6.357e-06	227315	75
		FALSE	High	Sequest HT (A2)	Unambiguous	[R].HEALLYTWLAEHKPLVLcGPPGSGK.[T]	C18(Carbamidomethyl)	1	1	Q9JHU4	Q9JHU4	0	4	0.7273	0	1	1	694.118	2773.45	2773.45	-0.27	-0.00019	HCD (High Energy Collision Dissociation)	MS2	18.7319	60	114.942	47040	20181019_Cowley_Brain_03.raw	F3		2.97	0	1.41e-08	337172	114.87
		FALSE	High	Sequest HT (A2)	Unambiguous	[R].VLRPQVTAVAQQNQGEAPEPQDMK.[V]		1	1	Q9JHU4	Q9JHU4	0	3	0.6148	0	1	1	878.782	2634.33	2634.33	0.66	0.00058	HCD (High Energy Collision Dissociation)	MS2	0	60	68.398	24449	20181019_Cowley_Brain_05.raw	F5		1.35	0	6.182e-06	495203	68.27
		FALSE	High	Sequest HT (A2)	Unambiguous	[K].SPLVMDVLNIQGVQR.[S]		1	1	Q9JHU4	Q9JHU4	0	2	0.6622	0	1	1	834.958	1668.91	1668.91	-0.46	-0.00038	HCD (High Energy Collision Dissociation)	MS2	34.6469	60	118.24	48637	20181019_Cowley_Brain_03.raw	F3		0.74	0	1.091e-05	319075	118.48
		FALSE	High	Sequest HT (A2)	Unambiguous	[R].MLSAVSQQVQcIQEALR.[E]	C11(Carbamidomethyl)	1	1	Q9JHU4	Q9JHU4	0	2	0.7253	0	1	1	981.001	1961	1960.99	0.73	0.00072	HCD (High Energy Collision Dissociation)	MS2	15.5768	60	119.168	49080	20181019_Cowley_Brain_03.raw	F3		0.91	0	9.102e-06	198589	119.32
		FALSE	High	Sequest HT (A2)	Unambiguous	[K].SPLVMDVLNIQGVQR.[S]		1	1	Q9JHU4	Q9JHU4	0	2	0.8115	0	1	1	834.958	1668.91	1668.91	-0.46	-0.00038	HCD (High Energy Collision Dissociation)	MS2	20.4462	60	118.574	48808	20181019_Cowley_Brain_03.raw	F3		2.6	0	3.769e-10	319075	118.48
		FALSE	High	Sequest HT (A2)	Unambiguous	[R].VDNEFDQR.[L]		1	1	Q9JHU4	Q9JHU4	0	2	0.3586	0	1	1	511.731	1022.45	1022.45	-0.03	-1e-05	HCD (High Energy Collision Dissociation)	MS2	40.3053	60	43.3865	12669	20181019_Cowley_Brain_04.raw	F4		1.98	0	2.968e-05	456218	43.44
		FALSE	High	Sequest HT (A2)	Unambiguous	[K].VNFLPEIITLSK.[E]		1	1	Q9JHU4	Q9JHU4	0	2	0.5345	0	1	1	687.405	1373.8	1373.8	-0.22	-0.00015	HCD (High Energy Collision Dissociation)	MS2	3.33229	60	128.3	54247	20181019_Cowley_Brain_04.raw	F4		1.74	0	2.069e-05	525968	128.26
		FALSE	High	Sequest HT (A2)	Unambiguous	[K].NIHVcLGGLFVPEAYITATR.[Q]	C5(Carbamidomethyl)	1	1	Q9JHU4	Q9JHU4	0	3	0.6281	0	1	1	744.393	2231.16	2231.16	-0.29	-0.00022	HCD (High Energy Collision Dissociation)	MS2	48.8244	60	126.111	53161	20181019_Cowley_Brain_04.raw	F4		1.99	0	8.079e-09	278045	126.31
		FALSE	High	Sequest HT (A2)	Unambiguous	[R].TEYLSNADER.[L]		1	1	Q9JHU4	Q9JHU4	0	2	0.6374	0	1	1	599.273	1197.54	1197.54	-0.04	-2e-05	HCD (High Energy Collision Dissociation)	MS2	23.0454	60	48.2936	14511	20181019_Cowley_Brain_04.raw	F4		1.82	0	5.484e-05	465091	48.46
		FALSE	High	Sequest HT (A2)	Unambiguous	[R].ILDDDTIITTLENLKR.[E]		1	1	Q9JHU4	Q9JHU4	1	3	0.782	0	1	1	625.014	1873.03	1873.03	-0.9	-0.00056	HCD (High Energy Collision Dissociation)	MS2	0	60	126.906	53550	20181019_Cowley_Brain_04.raw	F4		2.11	0	1.699e-05	484388	126.82
		FALSE	High	Sequest HT (A2)	Unambiguous	[K].TPVSITEHPK.[I]		1	1	Q9JHU4	Q9JHU4	0	2	0.5803	0	1	1	554.804	1108.6	1108.6	0.15	8e-05	HCD (High Energy Collision Dissociation)	MS2	35.4723	60	39.6316	11331	20181019_Cowley_Brain_04.raw	F4		1.93	0	6.153e-05	379442	39.49
		FALSE	High	Sequest HT (A2)	Unambiguous	[K].QLQNISQAAASGGAK.[E]		1	1	Q9JHU4	Q9JHU4	0	2	0.6739	0	1	1	722.381	1443.76	1443.76	0.35	0.00025	HCD (High Energy Collision Dissociation)	MS2	28.2507	60	52.3313	16118	20181019_Cowley_Brain_04.raw	F4		1.84	0	3.332e-07	477822	52.46
		FALSE	High	Sequest HT (A2)	Unambiguous	[K].TFDHYcEYR.[R]	C6(Carbamidomethyl)	1	1	Q9JHU4	Q9JHU4	0	2	0.7097	0	1	1	645.764	1290.52	1290.52	-0.19	-0.00013	HCD (High Energy Collision Dissociation)	MS2	50.4311	60	53.689	16695	20181019_Cowley_Brain_04.raw	F4		0.93	0	4.02e-05	93881.2	53.69
		FALSE	High	Sequest HT (A2)	Unambiguous	[K].WAIAQLNYADMLK.[R]		1	1	Q9JHU4	Q9JHU4	0	2	0.8227	0	1	1	768.897	1536.79	1536.79	-0.38	-0.0003	HCD (High Energy Collision Dissociation)	MS2	13.3056	60	124.095	52141	20181019_Cowley_Brain_04.raw	F4		1.41	0	2.957e-05	294528	124.01
		FALSE	High	Sequest HT (A2)	Unambiguous	[R].QLIAQVMLYSQGFR.[T]		1	1	Q9JHU4	Q9JHU4	0	2	0.66	0	1	1	827.443	1653.88	1653.88	0.28	0.00023	HCD (High Energy Collision Dissociation)	MS2	50.0327	60	124.49	52342	20181019_Cowley_Brain_04.raw	F4		1	0	5.869e-08	133622	124.55
		FALSE	High	Sequest HT (A2)	Unambiguous	[K].VPQIEVETHK.[V]		1	1	Q9JHU4	Q9JHU4	0	2	0.5378	0	1	1	590.322	1179.64	1179.64	-0.43	-0.00026	HCD (High Energy Collision Dissociation)	MS2	18.1896	60	51.1947	15658	20181019_Cowley_Brain_04.raw	F4		1.19	0	4.22e-05	297598	51.05
		FALSE	High	Sequest HT (A2)	Unambiguous	[K].VNFLPEIITLSK.[E]		1	1	Q9JHU4	Q9JHU4	0	2	0.7176	0	1	1	687.405	1373.8	1373.8	-0.12	-8e-05	HCD (High Energy Collision Dissociation)	MS2	4.69801	60	128.235	53074	20181019_Cowley_Brain_03.raw	F3		1.7	0	6.05e-07	362014	128.15
		FALSE	High	Sequest HT (A2)	Unambiguous	[K].VPQIEVETHK.[V]		1	1	Q9JHU4	Q9JHU4	0	2	0.6279	0	1	1	590.322	1179.64	1179.64	-0.09	-6e-05	HCD (High Energy Collision Dissociation)	MS2	28.9976	60	51.2058	16177	20181019_Cowley_Brain_05.raw	F5		1.72	0	1.836e-05	432779	51.11
		FALSE	High	Sequest HT (A2)	Unambiguous	[R].QELEQHSVDTASTSDAVTFITYVQSLK.[R]		1	1	Q9JHU4	Q9JHU4	0	3	0.7917	0	1	1	999.83	2997.47	2997.47	1.87	0.00187	HCD (High Energy Collision Dissociation)	MS2	29.1353	60	129.593	53633	20181019_Cowley_Brain_03.raw	F3		0.96	0	7.716e-05	120949	129.53
		FALSE	High	Sequest HT (A2)	Unambiguous	[R].TEYLSNADER.[L]		1	1	Q9JHU4	Q9JHU4	0	2	0.7863	0	1	1	599.273	1197.54	1197.54	-0.01	0	HCD (High Energy Collision Dissociation)	MS2	14.5579	60	48.3321	14948	20181019_Cowley_Brain_05.raw	F5		2.48	0	9.352e-07	606357	48.36
		FALSE	High	Sequest HT (A2)	Unambiguous	[K].TPVSITEHPK.[I]		1	1	Q9JHU4	Q9JHU4	0	2	0.581	0	1	1	554.803	1108.6	1108.6	-0.05	-3e-05	HCD (High Energy Collision Dissociation)	MS2	32.9874	60	39.7076	11580	20181019_Cowley_Brain_05.raw	F5		1.79	0	4.858e-05	556544	39.58
		FALSE	High	Sequest HT (A2)	Unambiguous	[R].IMFEVQDLK.[Y]		1	1	Q9JHU4	Q9JHU4	0	2	0.6364	0	1	1	561.797	1122.59	1122.59	-0.18	-0.0001	HCD (High Energy Collision Dissociation)	MS2	9.0955	60	98.2156	39188	20181019_Cowley_Brain_06.raw	F6		1.43	0	1.903e-05	195262	98.22
		FALSE	High	Sequest HT (A2)	Unambiguous	[R].EVWNTYELDLVNYQNK.[C]		1	1	Q9JHU4	Q9JHU4	0	2	0.8143	0	1	1	1014.49	2027.97	2027.97	-0.29	-0.0003	HCD (High Energy Collision Dissociation)	MS2	16.3317	60	113.721	47752	20181019_Cowley_Brain_06.raw	F6		2.1	0	3.109e-09	491559	113.59
		FALSE	High	Sequest HT (A2)	Unambiguous	[K].LcDEQLSSQSHYDFGLR.[A]	C2(Carbamidomethyl)	1	1	Q9JHU4	Q9JHU4	0	3	0.6212	0	1	1	685.646	2054.92	2054.92	0.22	0.00015	HCD (High Energy Collision Dissociation)	MS2	31.1079	60	85.2404	32393	20181019_Cowley_Brain_06.raw	F6		3.3	0	3.303e-09	460164	85.34
		FALSE	High	Sequest HT (A2)	Unambiguous	[K].GTVGEPTYDAEFQHFLR.[G]		1	1	Q9JHU4	Q9JHU4	0	3	0.77	0	1	1	656.314	1966.93	1966.93	-0.3	-0.0002	HCD (High Energy Collision Dissociation)	MS2	6.66478	60	102.778	41590	20181019_Cowley_Brain_06.raw	F6		3.13	0	8.122e-12	449001	102.64
		FALSE	High	Sequest HT (A2)	Unambiguous	[R].NTISLLVAGLK.[K]		1	1	Q9JHU4	Q9JHU4	0	2	0.4349	0	1	1	564.853	1128.7	1128.7	0.18	0.0001	HCD (High Energy Collision Dissociation)	MS2	13.3457	60	114.11	47982	20181019_Cowley_Brain_06.raw	F6		2.69	0	4.373e-06	858867	114.25
		FALSE	High	Sequest HT (A2)	Unambiguous	[K].NYMSNPSYNYEIVNR.[A]		1	1	Q9JHU4	Q9JHU4	0	2	0.6952	0	1	1	932.421	1863.83	1863.83	0.81	0.00075	HCD (High Energy Collision Dissociation)	MS2	6.06201	60	84.0937	31797	20181019_Cowley_Brain_06.raw	F6		1.05	0	0.000115	297567	83.94
		FALSE	High	Sequest HT (A2)	Unambiguous	[R].NLHVVFTMNPSSEGLKDR.[A]		1	1	Q9JHU4	Q9JHU4	1	3	0.6525	0	1	1	682.014	2044.03	2044.03	-0.18	-0.00012	HCD (High Energy Collision Dissociation)	MS2	56.6812	60	83.9955	31747	20181019_Cowley_Brain_06.raw	F6		1.41	0	2.242e-06	106752	84.03
		FALSE	High	Sequest HT (A2)	Unambiguous	[R].TEYLSNADER.[L]		1	1	Q9JHU4	Q9JHU4	0	2	0.7448	0	1	1	599.273	1197.54	1197.54	0.04	3e-05	HCD (High Energy Collision Dissociation)	MS2	29.1159	60	48.3123	14657	20181019_Cowley_Brain_03.raw	F3		1.92	0	3.079e-05	433895	48.44
		FALSE	High	Sequest HT (A2)	Unambiguous	[K].WQALLVQIR.[K]		1	1	Q9JHU4	Q9JHU4	0	2	0.6476	0	1	1	563.84	1126.67	1126.67	0.23	0.00013	HCD (High Energy Collision Dissociation)	MS2	55.226	60	107.025	43997	20181019_Cowley_Brain_06.raw	F6		2.27	0	9.88e-06	372491	107.17
		FALSE	High	Sequest HT (A2)	Unambiguous	[R].VTFVNFTVTR.[S]		1	1	Q9JHU4	Q9JHU4	0	2	0.625	0	1	1	592.327	1183.65	1183.65	-0.15	-9e-05	HCD (High Energy Collision Dissociation)	MS2	51.994	60	98.2014	39180	20181019_Cowley_Brain_06.raw	F6		2.16	0	5.205e-06	528145	98.26
		FALSE	High	Sequest HT (A2)	Unambiguous	[K].TLMAQSIYGGR.[V]		1	1	Q9JHU4	Q9JHU4	0	2	0.6275	0	1	1	598.808	1196.61	1196.61	-0.22	-0.00013	HCD (High Energy Collision Dissociation)	MS2	61.1816	60	75.2873	27384	20181019_Cowley_Brain_06.raw	F6		2.04	0	2.594e-05	352666	75.31
		FALSE	High	Sequest HT (A2)	Unambiguous	[K].RAPVIDADKPVSSQLR.[V]		1	1	Q9JHU4	Q9JHU4	1	3	0.7413	0	1	1	584.664	1751.98	1751.98	0.28	0.00016	HCD (High Energy Collision Dissociation)	MS2	5.49642	60	56.6591	18082	20181019_Cowley_Brain_03.raw	F3		2.86	0	1.84e-05	396859	56.53
		FALSE	High	Sequest HT (A2)	Unambiguous	[K].TKPVTGNLRPEEALQALTIYEGK.[F]		1	1	Q9JHU4	Q9JHU4	0	4	0.6533	0	1	1	632.848	2528.37	2528.37	0.02	1e-05	HCD (High Energy Collision Dissociation)	MS2	35.7842	60	105.925	43375	20181019_Cowley_Brain_06.raw	F6		1.99	0	7.097e-06	391499	105.8
		FALSE	High	Sequest HT (A2)	Unambiguous	[R].TVENIKDPLFR.[F]		1	1	Q9JHU4	Q9JHU4	1	3	0.6467	0	1	1	444.582	1331.73	1331.73	-0.48	-0.00021	HCD (High Energy Collision Dissociation)	MS2	7.33237	60	77.5673	28496	20181019_Cowley_Brain_06.raw	F6		1.84	0	5.189e-05	527877	77.65
		FALSE	High	Sequest HT (A2)	Unambiguous	[R].NVAQYNANHPDFPMQIEQLER.[Y]		1	1	Q9JHU4	Q9JHU4	0	3	0.487	0	1	1	838.733	2514.19	2514.18	0.99	0.00083	HCD (High Energy Collision Dissociation)	MS2	32.6625	60	100.54	40407	20181019_Cowley_Brain_06.raw	F6		1.15	0	0.0001111	300472	100.44
		FALSE	High	Sequest HT (A2)	Unambiguous	[R].TTDLLTDWEK.[T]		1	1	Q9JHU4	Q9JHU4	0	2	0.6186	0	1	1	611.303	1221.6	1221.6	-0.78	-0.00047	HCD (High Energy Collision Dissociation)	MS2	37.6825	60	100.718	40504	20181019_Cowley_Brain_06.raw	F6		2.15	0	8.142e-06	438613	100.6
		FALSE	High	Sequest HT (A2)	Unambiguous	[K].LcDEQLSSQSHYDFGLR.[A]	C2(Carbamidomethyl)	1	1	Q9JHU4	Q9JHU4	0	3	0.7925	0	1	1	685.646	2054.92	2054.92	-0.31	-0.00021	HCD (High Energy Collision Dissociation)	MS2	44.1596	60	85.5815	32570	20181019_Cowley_Brain_06.raw	F6		2.12	0	2.236e-08	460164	85.34
		FALSE	High	Sequest HT (A2)	Unambiguous	[R].HEALLYTWLAEHKPLVLcGPPGSGK.[T]	C18(Carbamidomethyl)	1	1	Q9JHU4	Q9JHU4	0	4	0.75	0	1	1	694.118	2773.45	2773.45	0.28	0.0002	HCD (High Energy Collision Dissociation)	MS2	51.6454	60	114.573	48249	20181019_Cowley_Brain_06.raw	F6		2.64	0	6.589e-07	747799	114.83
		FALSE	High	Sequest HT (A2)	Unambiguous	[R].HEALLYTWLAEHKPLVLcGPPGSGK.[T]	C18(Carbamidomethyl)	1	1	Q9JHU4	Q9JHU4	0	4	0.7826	0	1	1	694.117	2773.45	2773.45	-0.69	-0.00048	HCD (High Energy Collision Dissociation)	MS2	19.6156	60	114.923	48452	20181019_Cowley_Brain_06.raw	F6		3.68	0	3.344e-12	747799	114.83
		FALSE	High	Sequest HT (A2)	Unambiguous	[K].TPVSITEHPK.[I]		1	1	Q9JHU4	Q9JHU4	0	2	0.6393	0	1	1	554.803	1108.6	1108.6	-0.1	-6e-05	HCD (High Energy Collision Dissociation)	MS2	50.8151	60	39.292	11310	20181019_Cowley_Brain_03.raw	F3		1.83	0	1.11e-05	424680	39.5
		FALSE	High	Sequest HT (A2)	Unambiguous	[R].cYLTMTQALEAR.[L]	C1(Carbamidomethyl)	1	1	Q9JHU4	Q9JHU4	0	2	0.6345	0	1	1	728.849	1456.69	1456.69	-1.32	-0.00096	HCD (High Energy Collision Dissociation)	MS2	52.9544	60	94.73	37373	20181019_Cowley_Brain_06.raw	F6		1.97	0	2.888e-05	246425	94.64
		FALSE	High	Sequest HT (A2)	Unambiguous	[R].AATSPALFNR.[C]		1	1	Q9JHU4	Q9JHU4	0	2	0.5848	0	1	1	524.283	1047.56	1047.56	0.48	0.00025	HCD (High Energy Collision Dissociation)	MS2	47.5516	60	65.2281	21920	20181019_Cowley_Brain_03.raw	F3		2.24	0	1.878e-05	446226	65.33
		FALSE	High	Sequest HT (A2)	Unambiguous	[R].IQFVGAcNPPTDPGR.[K]	C7(Carbamidomethyl)	1	1	Q9JHU4	Q9JHU4	0	2	0.8229	0	1	1	814.897	1628.79	1628.78	0.82	0.00067	HCD (High Energy Collision Dissociation)	MS2	0	60	74.2251	26842	20181019_Cowley_Brain_06.raw	F6		1.92	0	1.687e-08	409886	74.21
		FALSE	High	Sequest HT (A2)	Unambiguous	[R].VQVALEELQDLK.[G]		1	1	Q9JHU4	Q9JHU4	0	2	0.5952	0	1	1	692.888	1384.77	1384.77	-0.02	-1e-05	HCD (High Energy Collision Dissociation)	MS2	42.2179	60	102.936	41677	20181019_Cowley_Brain_06.raw	F6		1.68	0	1.25e-09	796369	103.16
		FALSE	High	Sequest HT (A2)	Unambiguous	[R].QALVAIFTHLR.[K]		1	1	Q9JHU4	Q9JHU4	0	3	0.6567	0	1	1	423.587	1268.75	1268.75	-1.07	-0.00045	HCD (High Energy Collision Dissociation)	MS2	42.0389	60	107.707	44358	20181019_Cowley_Brain_06.raw	F6		1.34	0	5.091e-05	238605	107.9
		FALSE	High	Sequest HT (A2)	Unambiguous	[K].TPVSITEHPK.[I]		1	1	Q9JHU4	Q9JHU4	0	2	0.6545	0	1	1	554.804	1108.6	1108.6	0.34	0.00019	HCD (High Energy Collision Dissociation)	MS2	53.5231	60	39.6303	11434	20181019_Cowley_Brain_03.raw	F3		2.46	0	1.794e-05	424680	39.5
		FALSE	High	Sequest HT (A2)	Unambiguous	[K].AVDDLNLHSYSNLPIWVNK.[L]		1	1	Q9JHU4	Q9JHU4	0	3	0.7837	0	1	1	733.38	2198.13	2198.12	1.27	0.00093	HCD (High Energy Collision Dissociation)	MS2	28.9544	60	111.505	46460	20181019_Cowley_Brain_06.raw	F6		2.08	0	4.482e-06	648673	111.66
		FALSE	High	Sequest HT (A2)	Unambiguous	[R].QNLFTTWSHHLQQANIQFR.[T]		1	1	Q9JHU4	Q9JHU4	0	4	0.5489	0	1	1	593.053	2369.19	2369.19	-0.29	-0.00017	HCD (High Energy Collision Dissociation)	MS2	18.749	60	111.479	46446	20181019_Cowley_Brain_06.raw	F6		1.84	0	3.713e-05	169756	111.5
		FALSE	High	Sequest HT (A2)	Unambiguous	[R].EWTDGLFTHVLR.[K]		1	1	Q9JHU4	Q9JHU4	0	3	0.5182	0	1	1	491.921	1473.75	1473.75	-0.2	-0.0001	HCD (High Energy Collision Dissociation)	MS2	35.8302	60	110.825	46062	20181019_Cowley_Brain_06.raw	F6		2.2	0	7.944e-08	398436	110.7
		FALSE	High	Sequest HT (A2)	Unambiguous	[R].LGGSPFGPAGTGK.[T]		1	1	Q9JHU4	Q9JHU4	0	2	0.448	0	1	1	573.301	1145.6	1145.59	0.4	0.00023	HCD (High Energy Collision Dissociation)	MS2	45.8915	60	64.6531	21651	20181019_Cowley_Brain_03.raw	F3		2.21	0	5.558e-05	515275	64.83
		FALSE	High	Sequest HT (A2)	Unambiguous	[K].VDDLLIIEEK.[I]		1	1	Q9JHU4	Q9JHU4	0	2	0.6807	0	1	1	593.832	1186.66	1186.66	-0.28	-0.00016	HCD (High Energy Collision Dissociation)	MS2	19.234	60	97.1765	38641	20181019_Cowley_Brain_06.raw	F6		2.85	0	1.942e-07	471062	97.11
		FALSE	High	Sequest HT (A2)	Unambiguous	[R].FTQDTQPHYIYSPR.[E]		1	1	Q9JHU4	Q9JHU4	0	3	0.8056	0	1	1	584.95	1752.84	1752.83	0.75	0.00044	HCD (High Energy Collision Dissociation)	MS2	1.78659	60	64.7532	21702	20181019_Cowley_Brain_03.raw	F3		2.16	0	5.893e-08	508707	64.66
		FALSE	High	Sequest HT (A2)	Unambiguous	[R].LGGSPFGPAGTGK.[T]		1	1	Q9JHU4	Q9JHU4	0	2	0.4859	0	1	1	573.301	1145.6	1145.59	0.08	4e-05	HCD (High Energy Collision Dissociation)	MS2	30.9752	60	64.996	21813	20181019_Cowley_Brain_03.raw	F3		2.49	0	4.145e-06	515275	64.83
		FALSE	High	Sequest HT (A2)	Unambiguous	[R].SAcDTVDTWLDDTAK.[G]	C3(Carbamidomethyl)	1	1	Q9JHU4	Q9JHU4	0	2	0.6562	0	1	1	849.37	1697.73	1697.73	0.47	0.0004	HCD (High Energy Collision Dissociation)	MS2	47.1056	60	101.933	41143	20181019_Cowley_Brain_06.raw	F6		1.28	0	4.576e-06	378258	101.75
		FALSE	High	Sequest HT (A2)	Unambiguous	[R].FTQDTQPHYIYSPR.[E]		1	1	Q9JHU4	Q9JHU4	0	3	0.7456	0	1	1	584.95	1752.83	1752.83	0.23	0.00013	HCD (High Energy Collision Dissociation)	MS2	38.0675	60	64.4116	21543	20181019_Cowley_Brain_03.raw	F3		2.28	0	1.385e-07	508707	64.66
		FALSE	High	Sequest HT (A2)	Unambiguous	[R].QALVAIFTHLR.[K]		1	1	Q9JHU4	Q9JHU4	0	3	0.7202	0	1	1	423.587	1268.75	1268.75	-0.56	-0.00024	HCD (High Energy Collision Dissociation)	MS2	0	60	108.049	44530	20181019_Cowley_Brain_06.raw	F6		1.68	0	1.633e-06	238605	107.9
		FALSE	High	Sequest HT (A2)	Unambiguous	[K].EALELTDTGLLSGSEER.[V]		1	1	Q9JHU4	Q9JHU4	0	2	0.8466	0	1	1	910.45	1819.89	1819.89	-0.11	-0.0001	HCD (High Energy Collision Dissociation)	MS2	11.9698	60	101.336	40821	20181019_Cowley_Brain_06.raw	F6		1.63	0	2.476e-08	359355	101.56
		FALSE	High	Sequest HT (A2)	Unambiguous	[R].HYLDFINHYANLFHEK.[R]		1	1	Q9JHU4	Q9JHU4	0	4	0.6791	0	1	1	516.005	2061	2061	-0.58	-0.0003	HCD (High Energy Collision Dissociation)	MS2	0	60	112.413	46981	20181019_Cowley_Brain_06.raw	F6		3.21	0	3.766e-08	587541	112.32
		FALSE	High	Sequest HT (A2)	Unambiguous	[R].HYLDFINHYANLFHEK.[R]		1	1	Q9JHU4	Q9JHU4	0	3	0.1778	0	1	1	687.671	2061	2061	0.52	0.00036	HCD (High Energy Collision Dissociation)	MS2	80.871	60	112.511	47038	20181019_Cowley_Brain_06.raw	F6		0.9	0	2.424e-05	315358	112.33
		FALSE	High	Sequest HT (A2)	Unambiguous	[K].LLAESVTEVEIFGK.[A]		1	1	Q9JHU4	Q9JHU4	0	2	0.4537	0	1	1	767.922	1534.84	1534.84	0.14	0.0001	HCD (High Energy Collision Dissociation)	MS2	33.2082	60	112.905	47266	20181019_Cowley_Brain_06.raw	F6		1.08	0	9.462e-06	274985	112.7
		FALSE	High	Sequest HT (A2)	Unambiguous	[K].SLLQALNEVK.[G]		1	1	Q9JHU4	Q9JHU4	0	2	0.5097	0	1	1	557.827	1114.65	1114.65	0.13	7e-05	HCD (High Energy Collision Dissociation)	MS2	4.90549	60	102.064	41216	20181019_Cowley_Brain_06.raw	F6		2.06	0	2.706e-05	744693	101.96
		FALSE	High	Sequest HT (A2)	Unambiguous	[K].INEWLTLVEK.[E]		1	1	Q9JHU4	Q9JHU4	0	2	0.5495	0	1	1	622.847	1244.69	1244.69	-0.7	-0.00043	HCD (High Energy Collision Dissociation)	MS2	65.7895	60	112.754	47178	20181019_Cowley_Brain_06.raw	F6		2.02	0	4.234e-05	504727	112.51
		FALSE	High	Sequest HT (A2)	Unambiguous	[K].MDLEKPNYIVPDYMPVVYDK.[L]		1	1	Q9JHU4	Q9JHU4	0	3	0.6534	0	1	1	810.395	2429.17	2429.18	-2.55	-0.00206	HCD (High Energy Collision Dissociation)	MS2	37.3964	60	111.947	46717	20181019_Cowley_Brain_06.raw	F6		1.76	0	2.672e-07	305004	112.08
		FALSE	High	Sequest HT (A2)	Unambiguous	[R].QPQGHLLLIGVSGAGK.[T]		1	1	Q9JHU4	Q9JHU4	0	3	0.6182	0	1	1	525.639	1574.9	1574.9	0.22	0.00011	HCD (High Energy Collision Dissociation)	MS2	33.184	60	82.2104	30834	20181019_Cowley_Brain_06.raw	F6		2.2	0	1.926e-05	235194	82.07
		FALSE	High	Sequest HT (A2)	Unambiguous	[R].ITNQVIYLNPPIEEcR.[Y]	C15(Carbamidomethyl)	1	1	Q9JHU4	Q9JHU4	0	2	0.6796	0	1	1	980.004	1959	1959	0.13	0.00013	HCD (High Energy Collision Dissociation)	MS2	42.7346	60	97.6679	38898	20181019_Cowley_Brain_06.raw	F6		1.03	0	1.558e-06
		FALSE	High	Sequest HT (A2)	Unambiguous	[R].QDLADVVQVcEGK.[K]	C10(Carbamidomethyl)	1	1	Q9JHU4	Q9JHU4	0	2	0.8228	0	1	1	730.856	1460.7	1460.7	-0.68	-0.0005	HCD (High Energy Collision Dissociation)	MS2	32.1908	60	82.3621	30910	20181019_Cowley_Brain_06.raw	F6		1.58	0	1.85e-06	320993	82.55
		FALSE	High	Sequest HT (A2)	Unambiguous	[K].TFDHYcEYR.[R]	C6(Carbamidomethyl)	1	1	Q9JHU4	Q9JHU4	0	2	0.7593	0	1	1	645.764	1290.52	1290.52	-0.09	-6e-05	HCD (High Energy Collision Dissociation)	MS2	49.0236	60	53.6279	16831	20181019_Cowley_Brain_03.raw	F3		1.08	0	0.0001005	100111	53.65
		FALSE	High	Sequest HT (A2)	Unambiguous	[R].SAcDTVDTWLDDTAK.[G]	C3(Carbamidomethyl)	1	1	Q9JHU4	Q9JHU4	0	2	0.6107	0	1	1	849.37	1697.73	1697.73	0.33	0.00028	HCD (High Energy Collision Dissociation)	MS2	46.8874	60	101.574	40946	20181019_Cowley_Brain_06.raw	F6		1.49	0	3.581e-05	378258	101.75
		FALSE	High	Sequest HT (A2)	Unambiguous	[R].EAIVNScVFVHQTLHQANAR.[L]	C7(Carbamidomethyl)	1	1	Q9JHU4	Q9JHU4	0	3	0.7081	0	1	1	765.387	2294.15	2294.15	-0.29	-0.00022	HCD (High Energy Collision Dissociation)	MS2	5.15391	60	78.9512	29203	20181019_Cowley_Brain_06.raw	F6		2.98	0	2.482e-11	460668	78.84
		FALSE	High	Sequest HT (A2)	Unambiguous	[R].QYASYEFVQR.[L]		1	1	Q9JHU4	Q9JHU4	0	2	0.6975	0	1	1	645.809	1290.61	1290.61	-0.51	-0.00033	HCD (High Energy Collision Dissociation)	MS2	34.777	60	73.8007	26634	20181019_Cowley_Brain_06.raw	F6		1.62	0	5.834e-05	307585	73.65
		FALSE	High	Sequest HT (A2)	Unambiguous	[K].FLSDPQVHTVLVER.[S]		1	1	Q9JHU4	Q9JHU4	0	3	0.6682	0	1	1	547.298	1639.88	1639.88	-0.2	-0.00011	HCD (High Energy Collision Dissociation)	MS2	31.445	60	81.9338	30710	20181019_Cowley_Brain_06.raw	F6		2.23	0	4.87e-09	561477	81.88
		FALSE	High	Sequest HT (A2)	Unambiguous	[K].DYIPVDQEELR.[D]		1	1	Q9JHU4	Q9JHU4	0	2	0.7019	0	1	1	688.838	1376.67	1376.67	0.15	0.0001	HCD (High Energy Collision Dissociation)	MS2	19.5348	60	82.1237	30799	20181019_Cowley_Brain_06.raw	F6		1.61	0	8.256e-05	405557	82.02
		FALSE	High	Sequest HT (A2)	Unambiguous	[R].KLEHLITELVHQR.[D]		1	1	Q9JHU4	Q9JHU4	1	3	0.5795	0	1	1	539.314	1615.93	1615.93	0.48	0.00026	HCD (High Energy Collision Dissociation)	MS2	44.5383	60	82.1021	30790	20181019_Cowley_Brain_06.raw	F6		1.95	0	4.699e-07	499303	82.38
		FALSE	High	Sequest HT (A2)	Unambiguous	[R].VQVALEELQDLK.[G]		1	1	Q9JHU4	Q9JHU4	0	2	0.6763	0	1	1	692.888	1384.77	1384.77	-0.11	-7e-05	HCD (High Energy Collision Dissociation)	MS2	40.9273	60	103.273	41863	20181019_Cowley_Brain_06.raw	F6		2.78	0	5.913e-09	796369	103.16
		FALSE	High	Sequest HT (A2)	Unambiguous	[K].WQALLVQIR.[K]		1	1	Q9JHU4	Q9JHU4	0	2	0.5207	0	1	1	563.84	1126.67	1126.67	0.33	0.00019	HCD (High Energy Collision Dissociation)	MS2	28.3715	60	107.375	44185	20181019_Cowley_Brain_06.raw	F6		1.69	0	1.945e-05	372491	107.17
		FALSE	High	Sequest HT (A2)	Unambiguous	[R].cLGSLFSMLHQAcR.[N]	C1(Carbamidomethyl); C13(Carbamidomethyl)	1	1	Q9JHU4	Q9JHU4	0	3	0.7915	0	1	1	560.598	1679.78	1679.78	-0.39	-0.00022	HCD (High Energy Collision Dissociation)	MS2	20.8676	60	112.098	46804	20181019_Cowley_Brain_06.raw	F6		2.35	0	2.819e-08	162047	112.23
		FALSE	High	Sequest HT (A2)	Unambiguous	[K].KYEFGESDLR.[S]		1	1	Q9JHU4	Q9JHU4	1	2	0.6601	0	1	1	622.301	1243.6	1243.6	-0.06	-4e-05	HCD (High Energy Collision Dissociation)	MS2	18.2326	60	63.6683	21200	20181019_Cowley_Brain_03.raw	F3		2.53	0	4.137e-06	507667	63.62
		FALSE	High	Sequest HT (A2)	Unambiguous	[R].KLEHLITELVHQR.[D]		1	1	Q9JHU4	Q9JHU4	1	3	0.781	0	1	1	539.314	1615.93	1615.93	-0.21	-0.00011	HCD (High Energy Collision Dissociation)	MS2	5.36255	60	82.4442	30949	20181019_Cowley_Brain_06.raw	F6		4.43	0	1.723e-14	499303	82.38
		FALSE	High	Sequest HT (A2)	Unambiguous	[R].HYLDFINHYANLFHEK.[R]		1	1	Q9JHU4	Q9JHU4	0	3	0.5	0	1	1	687.67	2061	2061	-0.81	-0.00056	HCD (High Energy Collision Dissociation)	MS2	45.7409	60	112.159	46839	20181019_Cowley_Brain_06.raw	F6		1.36	0	3.482e-05	315358	112.33
		FALSE	High	Sequest HT (A2)	Unambiguous	[K].VTDFGDKVEDPTFLNQLQSGVNR.[W]		1	1	Q9JHU4	Q9JHU4	1	3	0.7966	0	1	1	860.432	2579.28	2579.27	3.04	0.00262	HCD (High Energy Collision Dissociation)	MS2	41.4281	60	105.368	43054	20181019_Cowley_Brain_06.raw	F6		1.77	0	4.408e-05	944764	105.59
		FALSE	High	Sequest HT (A2)	Unambiguous	[R].TPNGVVLAPVQLGK.[W]		1	1	Q9JHU4	Q9JHU4	0	2	0.6851	0	1	1	696.914	1392.82	1392.82	-0.19	-0.00013	HCD (High Energy Collision Dissociation)	MS2	59.4639	60	88.7159	34196	20181019_Cowley_Brain_06.raw	F6		1.81	0	7.26e-07	330285	88.48
		FALSE	High	Sequest HT (A2)	Unambiguous	[R].YKEEYAVLISEAQAIK.[A]		1	1	Q9JHU4	Q9JHU4	1	3	0.6393	0	1	1	619	1854.98	1854.98	-0.03	-2e-05	HCD (High Energy Collision Dissociation)	MS2	20.162	60	104.802	42726	20181019_Cowley_Brain_06.raw	F6		2.19	0	8.602e-06	530432	104.84
		FALSE	High	Sequest HT (A2)	Unambiguous	[K].IQGLTVEQAEAVVR.[L]		1	1	Q9JHU4	Q9JHU4	0	2	0.6971	0	1	1	756.923	1512.84	1512.84	0.03	2e-05	HCD (High Energy Collision Dissociation)	MS2	55.0114	60	92.7356	36304	20181019_Cowley_Brain_06.raw	F6		1.75	0	5.671e-06	724090	92.93
		FALSE	High	Sequest HT (A2)	Unambiguous	[K].YTGEDFDEDLR.[T]		1	1	Q9JHU4	Q9JHU4	0	2	0.8344	0	1	1	680.288	1359.57	1359.57	-0.75	-0.00051	HCD (High Energy Collision Dissociation)	MS2	44.0375	60	76.9403	28205	20181019_Cowley_Brain_06.raw	F6		1.51	0	1.461e-06	279469	77.03
		FALSE	High	Sequest HT (A2)	Unambiguous	[R].TPNGVVLAPVQLGK.[W]		1	1	Q9JHU4	Q9JHU4	0	2	0.787	0	1	1	696.914	1392.82	1392.82	0.16	0.00011	HCD (High Energy Collision Dissociation)	MS2	58.5244	60	88.3758	34036	20181019_Cowley_Brain_06.raw	F6		2.3	0	1.979e-09	330285	88.48
		FALSE	High	Sequest HT (A2)	Unambiguous	[K].FGQMLGSNMTEFHSQISK.[S]		1	1	Q9JHU4	Q9JHU4	0	3	0.6622	0	1	1	681.32	2041.94	2041.95	-0.98	-0.00067	HCD (High Energy Collision Dissociation)	MS2	60.2553	60	91.0168	35409	20181019_Cowley_Brain_06.raw	F6		0.74	0	7.765e-05	206373	91.21
		FALSE	High	Sequest HT (A2)	Unambiguous	[K].QLQNISQAAASGGAK.[E]		1	1	Q9JHU4	Q9JHU4	0	2	0.6279	0	1	1	722.383	1443.76	1443.76	1.87	0.00135	HCD (High Energy Collision Dissociation)	MS2		60	52.2863	16259	20181019_Cowley_Brain_03.raw	F3		1.72	0	1.547e-06	459827	52.49
		FALSE	High	Sequest HT (A2)	Unambiguous	[K].YATLATVSR.[C]		1	1	Q9JHU4	Q9JHU4	0	2	0.7778	0	1	1	491.272	981.537	981.536	0.21	0.0001	HCD (High Energy Collision Dissociation)	MS2	26.1798	60	57.8064	18581	20181019_Cowley_Brain_03.raw	F3		1.98	0	2.572e-05	339722	57.69
		FALSE	High	Sequest HT (A2)	Unambiguous	[K].LNTQEIFDDWAR.[K]		1	1	Q9JHU4	Q9JHU4	0	2	0.7718	0	1	1	754.362	1507.72	1507.72	-1.06	-0.0008	HCD (High Energy Collision Dissociation)	MS2	27.0957	60	116.598	49425	20181019_Cowley_Brain_06.raw	F6		2.41	0	4.222e-08	793899	116.73
		FALSE	High	Sequest HT (A2)	Unambiguous	[R].VLLTTQGVDMISK.[M]		1	1	Q9JHU4	Q9JHU4	0	2	0.775	0	1	1	702.892	1404.78	1404.78	-0.51	-0.00036	HCD (High Energy Collision Dissociation)	MS2	24.1165	60	92.6254	36246	20181019_Cowley_Brain_06.raw	F6		2	0	1.225e-07	497852	92.52
		FALSE	High	Sequest HT (A2)	Unambiguous	[K].VAAPDVVVPTLDTVR.[H]		1	1	Q9JHU4	Q9JHU4	0	2	0.7245	0	1	1	776.441	1551.88	1551.87	0.91	0.0007	HCD (High Energy Collision Dissociation)	MS2	29.8325	60	99.3316	39778	20181019_Cowley_Brain_06.raw	F6		1.96	0	1.553e-06	635046	99.31
		FALSE	High	Sequest HT (A2)	Unambiguous	[K].LNTQEIFDDWAR.[K]		1	1	Q9JHU4	Q9JHU4	0	2	0.7431	0	1	1	754.362	1507.72	1507.72	-1.06	-0.0008	HCD (High Energy Collision Dissociation)	MS2	26.9612	60	116.956	49634	20181019_Cowley_Brain_06.raw	F6		2.53	0	2.451e-07	793899	116.73
		FALSE	High	Sequest HT (A2)	Unambiguous	[R].LFLTMEINPK.[V]		1	1	Q9JHU4	Q9JHU4	0	2	0.5477	0	1	1	603.333	1205.66	1205.66	-0.53	-0.00032	HCD (High Energy Collision Dissociation)	MS2	41.6171	60	105.692	43243	20181019_Cowley_Brain_06.raw	F6		1.99	0	6.838e-06	235242	105.58
		FALSE	High	Sequest HT (A2)	Unambiguous	[K].IQGLTVEQAEAVVR.[L]		1	1	Q9JHU4	Q9JHU4	0	2	0.7749	0	1	1	756.923	1512.84	1512.84	0.19	0.00015	HCD (High Energy Collision Dissociation)	MS2	34.7345	60	93.0822	36493	20181019_Cowley_Brain_06.raw	F6		2.31	0	4.269e-10	724090	92.93
		FALSE	High	Sequest HT (A2)	Unambiguous	[K].EGTEAWEAAMK.[R]		1	1	Q9JHU4	Q9JHU4	0	2	0.4453	0	1	1	611.774	1222.54	1222.54	0.27	0.00017	HCD (High Energy Collision Dissociation)	MS2	65.7735	60	77.181	28319	20181019_Cowley_Brain_06.raw	F6		1.37	0	4.478e-05	167909	77.21
		FALSE	High	Sequest HT (A2)	Unambiguous	[K].VTDFGDKVEDPTFLNQLQSGVNR.[W]		1	1	Q9JHU4	Q9JHU4	1	3	0.6787	0	1	1	860.429	2579.27	2579.27	-0.29	-0.00025	HCD (High Energy Collision Dissociation)	MS2	27.064	60	105.704	43248	20181019_Cowley_Brain_06.raw	F6		2.21	0	4.003e-07	944764	105.59
		FALSE	High	Sequest HT (A2)	Unambiguous	[R].VDNEFDQR.[L]		1	1	Q9JHU4	Q9JHU4	0	2	0.339	0	1	1	511.731	1022.45	1022.45	0.11	6e-05	HCD (High Energy Collision Dissociation)	MS2	38.7602	60	43.3307	12794	20181019_Cowley_Brain_03.raw	F3		2.36	0	2.274e-05	479352	43.4
		FALSE	High	Sequest HT (A2)	Unambiguous	[K].QLQNISQAAASGGAK.[E]		1	1	Q9JHU4	Q9JHU4	0	2	0.7263	0	1	1	722.381	1443.76	1443.76	0.44	0.00031	HCD (High Energy Collision Dissociation)	MS2	25.4221	60	52.6341	16406	20181019_Cowley_Brain_03.raw	F3		1.79	0	3.663e-08	459827	52.49
		FALSE	High	Sequest HT (A2)	Unambiguous	[K].YATLATVSR.[C]		1	1	Q9JHU4	Q9JHU4	0	2	0.7444	0	1	1	491.272	981.536	981.536	-0.22	-0.00011	HCD (High Energy Collision Dissociation)	MS2	40.622	60	57.4635	18425	20181019_Cowley_Brain_03.raw	F3		1.8	0	6.262e-05	339722	57.69
		FALSE	High	Sequest HT (A2)	Unambiguous	[K].VPQIEVETHK.[V]		1	1	Q9JHU4	Q9JHU4	0	2	0.5649	0	1	1	590.322	1179.64	1179.64	-0.23	-0.00014	HCD (High Energy Collision Dissociation)	MS2	26.7486	60	51.2194	15816	20181019_Cowley_Brain_03.raw	F3		1.31	0	1.686e-05	357405	51.07
		FALSE	High	Sequest HT (A2)	Unambiguous	[R].SIPLDEGEDEAQR.[R]		1	1	Q9JHU4	Q9JHU4	0	2	0.773	0	1	1	729.839	1458.67	1458.67	0	0	HCD (High Energy Collision Dissociation)	MS2	13.1953	60	60.845	19917	20181019_Cowley_Brain_03.raw	F3		1.41	0	2.11e-05	255081	60.73
		FALSE	High	Sequest HT (A2)	Unambiguous	[K].EFGPVVIDYGK.[V]		1	1	Q9JHU4	Q9JHU4	0	2	0.6848	0	1	1	612.319	1223.63	1223.63	-0.25	-0.00015	HCD (High Energy Collision Dissociation)	MS2	52.2724	60	93.0461	36473	20181019_Cowley_Brain_06.raw	F6		1.84	0	3.85e-05	667690	93.19
		FALSE	High	Sequest HT (A2)	Unambiguous	[K].INEWLTLVEK.[E]		1	1	Q9JHU4	Q9JHU4	0	2	0.4734	0	1	1	622.848	1244.69	1244.69	-0.23	-0.00014	HCD (High Energy Collision Dissociation)	MS2	34.0326	60	112.805	46017	20181019_Cowley_Brain_04.raw	F4		1.69	3.887e-06	0.0001296	348018	112.62
		FALSE	High	Sequest HT (A2)	Unambiguous	[R].LLNTFLER.[L]		1	1	Q9JHU4	Q9JHU4	0	2	0.468	0	1	1	503.29	1005.57	1005.57	0.05	3e-05	HCD (High Energy Collision Dissociation)	MS2	27.7339	60	91.4878	34733	20181019_Cowley_Brain_04.raw	F4		2.03	3.887e-06	0.000122	566691	91.42
		FALSE	High	Sequest HT (A2)	Unambiguous	[K].EVDGLDVSK.[E]		1	1	Q9JHU4	Q9JHU4	0	2	0.6637	0	1	1	481.246	961.484	961.484	0.12	6e-05	HCD (High Energy Collision Dissociation)	MS2	32.4031	60	54.1381	17435	20181019_Cowley_Brain_13.raw	F13		2.26	3.887e-06	0.0001434	510560	54.03
		FALSE	High	Sequest HT (A2)	Unambiguous	[K].ATSIDPNTYITWIDK.[Y]		1	1	Q9JHU4	Q9JHU4	0	2	0.4706	0	1	1	869.44	1737.87	1737.87	2.11	0.00184	HCD (High Energy Collision Dissociation)	MS2	55.7696	60	115.579	49877	20181019_Cowley_Brain_11.raw	F11		0.51	3.887e-06	0.0001528	268388	115.77
		FALSE	High	Sequest HT (A2)	Unambiguous	[K].DYIPVDQEELR.[D]		1	1	Q9JHU4	Q9JHU4	0	2	0.6313	0	1	1	688.838	1376.67	1376.67	0.04	3e-05	HCD (High Energy Collision Dissociation)	MS2	21.12	60	82.1623	31148	20181019_Cowley_Brain_13.raw	F13		1.6	3.887e-06	0.0001297	442470	82.07
		FALSE	High	Sequest HT (A2)	Unambiguous	[R].EAIVNScVFVHQTLHQANAR.[L]	C7(Carbamidomethyl)	1	1	Q9JHU4	Q9JHU4	0	3	0.5158	0	1	1	765.386	2294.14	2294.15	-1.32	-0.00101	HCD (High Energy Collision Dissociation)	MS2	5.72438	60	78.6911	29631	20181019_Cowley_Brain_11.raw	F11		1.9	3.887e-06	0.0001376	512885	78.89
		FALSE	High	Sequest HT (A2)	Unambiguous	[R].VLRPQVTAVAQQNQGEAPEPQDMK.[V]		1	1	Q9JHU4	Q9JHU4	0	3	0.7486	0	1	1	878.782	2634.33	2634.33	0.03	3e-05	HCD (High Energy Collision Dissociation)	MS2	3.41385	60	68.2806	25505	20181019_Cowley_Brain_09.raw	F9		1.79	3.887e-06	0.0001217	768521	68.16
		FALSE	High	Sequest HT (A2)	Unambiguous	[K].LLAESVTEVEIFGK.[A]		1	1	Q9JHU4	Q9JHU4	0	2	0.6916	0	1	1	767.921	1534.84	1534.84	-0.58	-0.00044	HCD (High Energy Collision Dissociation)	MS2	29.1598	60	112.542	47057	20181019_Cowley_Brain_06.raw	F6		1.07	3.887e-06	0.0001415	274985	112.7
		FALSE	High	Sequest HT (A2)	Unambiguous	[R].EWTDGLFTHVLR.[K]		1	1	Q9JHU4	Q9JHU4	0	3	0.26	0	1	1	491.921	1473.75	1473.75	0.15	7e-05	HCD (High Energy Collision Dissociation)	MS2	43.5627	60	110.412	46923	20181019_Cowley_Brain_05.raw	F5		0.5	3.887e-06	0.0001503	307507	110.67
		FALSE	High	Sequest HT (A2)	Unambiguous	[K].QTDVLQQLSIQMANAK.[F]		1	1	Q9JHU4	Q9JHU4	0	2	0.6552	0	1	1	894.469	1787.93	1787.93	-0.24	-0.00022	HCD (High Energy Collision Dissociation)	MS2	11.4601	60	115.269	47317	20181019_Cowley_Brain_04.raw	F4		0.87	3.887e-06	0.0001357	156408	115.35
		FALSE	High	Sequest HT (A2)	Unambiguous	[K].MDLEKPNYIVPDYMPVVYDK.[L]		1	1	Q9JHU4	Q9JHU4	0	3	0.4769	0	1	1	810.398	2429.18	2429.18	0.6	0.00049	HCD (High Energy Collision Dissociation)	MS2	4.42145	60	111.861	45544	20181019_Cowley_Brain_04.raw	F4		0.65	3.887e-06	0.000131	265541	112.01
		FALSE	High	Sequest HT (A2)	Unambiguous	[R].TSFLDDAFRK.[N]		1	1	Q9JHU4	Q9JHU4	1	2	0.6957	0	1	1	600.306	1199.61	1199.61	-0.18	-0.00011	HCD (High Energy Collision Dissociation)	MS2	47.25	60	85.8437	33651	20181019_Cowley_Brain_05.raw	F5		1.84	3.887e-06	0.0001289	212400	85.94
		FALSE	High	Sequest HT (A2)	Unambiguous	[K].TFDHYcEYR.[R]	C6(Carbamidomethyl)	1	1	Q9JHU4	Q9JHU4	0	2	0.8079	0	1	1	645.764	1290.52	1290.52	0.3	0.00019	HCD (High Energy Collision Dissociation)	MS2	50.1431	60	53.6163	18100	20181019_Cowley_Brain_09.raw	F9		1.51	3.887e-06	0.0001302	223241	53.72
		FALSE	High	Sequest HT (A2)	Unambiguous	[K].SLLQALNEVK.[G]		1	1	Q9JHU4	Q9JHU4	0	2	0.5455	0	1	1	557.827	1114.65	1114.65	0.46	0.00026	HCD (High Energy Collision Dissociation)	MS2	21.7727	60	101.709	41023	20181019_Cowley_Brain_06.raw	F6		1.54	3.887e-06	0.0001265	744693	101.96
		FALSE	High	Sequest HT (A2)	Unambiguous	[R].QPQGHLLLIGVSGAGK.[T]		1	1	Q9JHU4	Q9JHU4	0	3	0.6341	0	1	1	525.639	1574.9	1574.9	0.22	0.00012	HCD (High Energy Collision Dissociation)	MS2	33.4576	60	82.1557	31449	20181019_Cowley_Brain_11.raw	F11		2.05	3.887e-06	0.0001426	282619	82.03
		FALSE	High	Sequest HT (A2)	Unambiguous	[K].EIVLSAGSTPK.[I]		1	1	Q9JHU4	Q9JHU4	0	2	0.2635	0	1	1	551.311	1101.61	1101.62	-0.43	-0.00024	HCD (High Energy Collision Dissociation)	MS2	59.1816	60	60.733	19715	20181019_Cowley_Brain_04.raw	F4		1.67	3.887e-06	0.0001531	361927	60.87
		FALSE	High	Sequest HT (A2)	Unambiguous	[R].IMFEVQDLK.[Y]		1	1	Q9JHU4	Q9JHU4	0	2	0.5299	0	1	1	561.796	1122.58	1122.59	-1.4	-0.00078	HCD (High Energy Collision Dissociation)	MS2	25.2271	60	98.096	39704	20181019_Cowley_Brain_13.raw	F13		1.17	3.887e-06	0.0001515	242453	98.25
		FALSE	High	Sequest HT (A2)	Unambiguous	[K].EVDGLDVSK.[E]		1	1	Q9JHU4	Q9JHU4	0	2	0.65	0	1	1	481.246	961.484	961.484	0.2	0.0001	HCD (High Energy Collision Dissociation)	MS2	36.8635	60	54.1932	17526	20181019_Cowley_Brain_06.raw	F6		2	3.887e-06	0.0001472	428344	54.08
		FALSE	High	Sequest HT (A2)	Unambiguous	[R].WTDENIDMVALK.[H]		1	1	Q9JHU4	Q9JHU4	0	2	0.3439	0	1	1	717.85	1434.69	1434.69	-0.74	-0.00053	HCD (High Energy Collision Dissociation)	MS2	78.6447	60	98.1846	42233	20181019_Cowley_Brain_09.raw	F9		1.57	3.887e-06	0.0001258	565803	98.03
		FALSE	High	Sequest HT (A2)	Unambiguous	[K].LVQTPLTDR.[C]		1	1	Q9JHU4	Q9JHU4	0	2	0.5488	0	1	1	521.798	1042.59	1042.59	-0.07	-3e-05	HCD (High Energy Collision Dissociation)	MS2	41.6213	60	63.5878	23057	20181019_Cowley_Brain_09.raw	F9		2.15	3.887e-06	0.0001421	656034	63.49
		FALSE	High	Sequest HT (A2)	Unambiguous	[R].YPLIIDPSGQATEFIMNEYKDR.[K]		1	1	Q9JHU4	Q9JHU4	1	3	0.6574	0	1	1	867.428	2600.27	2600.27	0.31	0.00027	HCD (High Energy Collision Dissociation)	MS2	13.3469	60	126.662	55766	20181019_Cowley_Brain_12.raw	F12		1.08	3.887e-06	0.0001329	280066	126.54
		FALSE	High	Sequest HT (A2)	Unambiguous	[K].DLFQVAFNR.[V]		1	1	Q9JHU4	Q9JHU4	0	2	0.5739	0	1	1	555.29	1109.57	1109.57	-0.68	-0.00038	HCD (High Energy Collision Dissociation)	MS2	30.9246	60	110.631	44280	20181019_Cowley_Brain_07.raw	F7		1.15	3.887e-06	0.0001467	340438	110.5
		FALSE	High	Sequest HT (A2)	Unambiguous	[K].AVDDLNLHSYSNLPIWVNK.[L]		1	1	Q9JHU4	Q9JHU4	0	3	0.5984	0	1	1	733.38	2198.12	2198.12	0.25	0.00018	HCD (High Energy Collision Dissociation)	MS2	36.9113	60	111.495	45362	20181019_Cowley_Brain_03.raw	F3		1.22	3.887e-06	0.0001401	414494	111.66
		FALSE	High	Sequest HT (A2)	Unambiguous	[R].VDNEFDQR.[L]		1	1	Q9JHU4	Q9JHU4	0	2	0.3443	0	1	1	511.731	1022.45	1022.45	0.22	0.00011	HCD (High Energy Collision Dissociation)	MS2	52.062	60	43.3702	13576	20181019_Cowley_Brain_09.raw	F9		2.73	3.887e-06	0.0001363	773470	43.43
		FALSE	High	Sequest HT (A2)	Unambiguous	[K].EVDGLDVSK.[E]		1	1	Q9JHU4	Q9JHU4	0	2	0.6359	0	1	1	481.245	961.484	961.484	0	0	HCD (High Energy Collision Dissociation)	MS2	21.4146	60	54.1615	17492	20181019_Cowley_Brain_14.raw	F14		1.95	3.887e-06	0.0001433	512792	54.08
		FALSE	High	Sequest HT (A2)	Unambiguous	[R].YKEEYAVLISEAQAIK.[A]		1	1	Q9JHU4	Q9JHU4	1	3	0.5904	0	1	1	619	1854.98	1854.98	-0.05	-3e-05	HCD (High Energy Collision Dissociation)	MS2	16.3661	60	104.914	43686	20181019_Cowley_Brain_14.raw	F14		1.88	3.887e-06	0.00014	617062	104.83
		FALSE	High	Sequest HT (A2)	Unambiguous	[R].QELEQHSVDTASTSDAVTFITYVQSLK.[R]		1	1	Q9JHU4	Q9JHU4	0	3	0.7283	0	1	1	999.828	2997.47	2997.47	0.46	0.00046	HCD (High Energy Collision Dissociation)	MS2	18.7228	60	129.662	56969	20181019_Cowley_Brain_14.raw	F14		0.92	3.887e-06	0.0001324	189356	129.47
		FALSE	High	Sequest HT (A2)	Unambiguous	[K].SLLQALNEVK.[G]		1	1	Q9JHU4	Q9JHU4	0	2	0.5393	0	1	1	557.827	1114.65	1114.65	-0.07	-4e-05	HCD (High Energy Collision Dissociation)	MS2	15.2525	60	102.064	41941	20181019_Cowley_Brain_12.raw	F12		1.91	3.887e-06	0.0001409	939776	101.9
		FALSE	High	Sequest HT (A2)	Unambiguous	[K].EVDGLDVSK.[E]		1	1	Q9JHU4	Q9JHU4	0	2	0.6697	0	1	1	481.245	961.484	961.484	0.04	2e-05	HCD (High Energy Collision Dissociation)	MS2	36.5583	60	54.1431	17547	20181019_Cowley_Brain_10.raw	F10		2.21	3.887e-06	0.0001481	535279	54.01
		FALSE	High	Sequest HT (A2)	Unambiguous	[K].TFDHYcEYR.[R]	C6(Carbamidomethyl)	1	1	Q9JHU4	Q9JHU4	0	2	0.7456	0	1	1	645.764	1290.52	1290.52	-0.55	-0.00036	HCD (High Energy Collision Dissociation)	MS2	69.6605	60	53.5792	16447	20181019_Cowley_Brain_08.raw	F8		1.14	3.887e-06	0.0001415	118103	53.66
		FALSE	High	Sequest HT (A2)	Unambiguous	[R].SIPLDEGEDEAQR.[R]		1	1	Q9JHU4	Q9JHU4	0	2	0.8235	0	1	1	729.839	1458.67	1458.67	-0.34	-0.00025	HCD (High Energy Collision Dissociation)	MS2	28.9131	60	60.5075	19768	20181019_Cowley_Brain_03.raw	F3		1.19	3.887e-06	0.0001526	255081	60.73
		FALSE	High	Sequest HT (A2)	Unambiguous	[K].EVDGLDVSK.[E]		1	1	Q9JHU4	Q9JHU4	0	2	0.639	0	1	1	481.245	961.483	961.484	-0.4	-0.00019	HCD (High Energy Collision Dissociation)	MS2	27.8793	60	54.0697	16849	20181019_Cowley_Brain_04.raw	F4		2.05	3.887e-06	0.0001212	430653	54.04
		FALSE	High	Sequest HT (A2)	Unambiguous	[K].EGLMLDSHEELYK.[W]		1	1	Q9JHU4	Q9JHU4	0	3	0.3511	0	1	1	521.917	1563.73	1563.74	-0.62	-0.00032	HCD (High Energy Collision Dissociation)	MS2	45.8095	60	81.7762	29377	20181019_Cowley_Brain_08.raw	F8		1.31	3.887e-06	0.000136	151852	81.87
		FALSE	High	Sequest HT (A2)	Unambiguous	[K].SRQELEQHSVDTASTSDAVTFITYVQSLK.[R]		1	1	Q9JHU4	Q9JHU4	1	4	0.6981	0	1	1	810.905	3240.6	3240.6	-0.8	-0.00065	HCD (High Energy Collision Dissociation)	MS2	25.1196	60	122.126	51059	20181019_Cowley_Brain_04.raw	F4		1.59	3.887e-06	0.0001361	408379	122.25
		FALSE	High	Sequest HT (A2)	Unambiguous	[K].DHLYGTLDPNTR.[E]		1	1	Q9JHU4	Q9JHU4	0	2	0.6646	0	1	1	701.341	1401.68	1401.68	-0.01	-1e-05	HCD (High Energy Collision Dissociation)	MS2	25.5968	60	62.5121	22500	20181019_Cowley_Brain_09.raw	F9		1.61	3.887e-06	0.0001449	432153	62.8
		FALSE	High	Sequest HT (A2)	Unambiguous	[K].VQYPQSQAcK.[M]	C9(Carbamidomethyl)	1	1	Q9JHU4	Q9JHU4	0	2	0.454	0	1	1	604.79	1208.57	1208.57	-0.34	-0.00021	HCD (High Energy Collision Dissociation)	MS2	49.4122	60	36.2586	10076	20181019_Cowley_Brain_04.raw	F4		1.63	3.887e-06	0.0001431	300134	36.11
		FALSE	High	Sequest HT (A2)	Unambiguous	[R].cLGSLFSMLHQAcR.[N]	C1(Carbamidomethyl); C13(Carbamidomethyl)	1	1	Q9JHU4	Q9JHU4	0	3	0.7815	0	1	1	560.598	1679.78	1679.78	-0.61	-0.00034	HCD (High Energy Collision Dissociation)	MS2	10.4269	60	112.396	50541	20181019_Cowley_Brain_09.raw	F9		1.51	3.887e-06	0.0001473	197315	112.14
		FALSE	High	Sequest HT (A2)	Unambiguous	[R].VLRPQVTAVAQQNQGEAPEPQDMK.[V]		1	1	Q9JHU4	Q9JHU4	0	3	0.7419	0	1	1	878.782	2634.33	2634.33	0.41	0.00036	HCD (High Energy Collision Dissociation)	MS2	0	60	68.188	24256	20181019_Cowley_Brain_11.raw	F11		0.93	3.887e-06	0.0001489	458234	68.09
		FALSE	High	Sequest HT (A2)	Unambiguous	[R].SSLQSQcLNEVLK.[A]	C7(Carbamidomethyl)	1	1	Q9JHU4	Q9JHU4	0	2	0.406	0	1	1	753.385	1505.76	1505.76	-0.33	-0.00025	HCD (High Energy Collision Dissociation)	MS2	46.9955	60	83.5207	31511	20181019_Cowley_Brain_06.raw	F6		1.33	3.887e-06	0.000154	440958	83.39
		FALSE	High	Sequest HT (A2)	Unambiguous	[K].EIVLSAGSTPK.[I]		1	1	Q9JHU4	Q9JHU4	0	2	0.3005	0	1	1	551.311	1101.62	1101.62	0.04	2e-05	HCD (High Energy Collision Dissociation)	MS2	52.4791	60	61.041	20553	20181019_Cowley_Brain_12.raw	F12		2.13	3.887e-06	0.0001469	457535	60.87
		FALSE	High	Sequest HT (A2)	Unambiguous	[K].EGTEAWEAAMK.[R]		1	1	Q9JHU4	Q9JHU4	0	2	0.4862	0	1	1	611.774	1222.54	1222.54	-0.04	-2e-05	HCD (High Energy Collision Dissociation)	MS2	62.3488	60	77.1761	29016	20181019_Cowley_Brain_10.raw	F10		1.09	3.887e-06	0.0001439	248322	77.31
		FALSE	High	Sequest HT (A2)	Unambiguous	[K].FGQMLGSNMTEFHSQISK.[S]		1	1	Q9JHU4	Q9JHU4	0	3	0.4898	0	1	1	681.322	2041.95	2041.95	2.4	0.00163	HCD (High Energy Collision Dissociation)	MS2	14.5876	60	91.3442	36614	20181019_Cowley_Brain_05.raw	F5		0.98	3.887e-06	0.0001422	252473	91.19
		FALSE	High	Sequest HT (A2)	Unambiguous	[R].QDLADVVQVcEGK.[K]	C10(Carbamidomethyl)	1	1	Q9JHU4	Q9JHU4	0	2	0.6667	0	1	1	730.854	1460.7	1460.7	-2.51	-0.00183	HCD (High Energy Collision Dissociation)	MS2	57.3977	60	82.3004	31196	20181019_Cowley_Brain_12.raw	F12		1.35	3.887e-06	0.0001538	349290	82.57
		FALSE	High	Sequest HT (A2)	Unambiguous	[R].SNLPDNLKK.[L]		1	1	Q9JHU4	Q9JHU4	1	2	0.4488	0	1	1	514.79	1028.57	1028.57	0.06	3e-05	HCD (High Energy Collision Dissociation)	MS2	34.8229	60	38.3624	10794	20181019_Cowley_Brain_07.raw	F7		2.05	7.442e-06	0.0001887	439049	38.44
		FALSE	High	Sequest HT (A2)	Unambiguous	[R].KFLSDPQVHTVLVER.[S]		1	1	Q9JHU4	Q9JHU4	1	3	0.4149	0	1	1	589.996	1767.97	1767.98	-0.81	-0.00048	HCD (High Energy Collision Dissociation)	MS2	16.8078	60	74.7191	27104	20181019_Cowley_Brain_06.raw	F6		0.94	7.442e-06	0.0001979	168598	74.87
		FALSE	High	Sequest HT (A2)	Unambiguous	[K].QTDVLQQLSIQMANAK.[F]		1	1	Q9JHU4	Q9JHU4	0	2	0.6146	0	1	1	894.469	1787.93	1787.93	-0.38	-0.00034	HCD (High Energy Collision Dissociation)	MS2	32.4153	60	115.06	49353	20181019_Cowley_Brain_05.raw	F5		0.96	7.442e-06	0.0001581	230120	115.2
		FALSE	High	Sequest HT (A2)	Unambiguous	[K].GTVGEPTYDAEFQHFLR.[G]		1	1	Q9JHU4	Q9JHU4	0	3	0.2436	0	1	1	656.316	1966.93	1966.93	1.37	0.0009	HCD (High Energy Collision Dissociation)	MS2	30.9528	60	102.43	41409	20181019_Cowley_Brain_06.raw	F6		0.78	7.442e-06	0.0001683	449001	102.64
		FALSE	High	Sequest HT (A2)	Unambiguous	[R].LLLIQAFRPDR.[L]		1	1	Q9JHU4	Q9JHU4	0	3	0.3795	0	1	1	447.938	1341.8	1341.8	-0.59	-0.00027	HCD (High Energy Collision Dissociation)	MS2	15.2876	60	102.44	42460	20181019_Cowley_Brain_11.raw	F11		1.66	7.442e-06	0.0002077	393182	102.74
		FALSE	High	Sequest HT (A2)	Unambiguous	[R].LLLIQAFRPDR.[L]		1	1	Q9JHU4	Q9JHU4	0	3	0.3443	0	1	1	447.938	1341.8	1341.8	-0.22	-0.0001	HCD (High Energy Collision Dissociation)	MS2	4.62698	60	102.834	42318	20181019_Cowley_Brain_13.raw	F13		1.83	7.442e-06	0.0001708	366888	102.74
		FALSE	High	Sequest HT (A2)	Unambiguous	[R].WTDENIDMVALK.[H]		1	1	Q9JHU4	Q9JHU4	0	2	0.6561	0	1	1	717.85	1434.69	1434.69	-0.49	-0.00035	HCD (High Energy Collision Dissociation)	MS2	60.2715	60	98.1087	40073	20181019_Cowley_Brain_11.raw	F11		1.57	7.442e-06	0.0001947	336058	98
		FALSE	High	Sequest HT (A2)	Unambiguous	[K].SFEWLSQMR.[F]		1	1	Q9JHU4	Q9JHU4	0	2	0.5904	0	1	1	592.282	1183.56	1183.56	-0.05	-3e-05	HCD (High Energy Collision Dissociation)	MS2	50.3026	60	108.898	46341	20181019_Cowley_Brain_10.raw	F10		1.88	7.442e-06	0.0002025	250208	108.98
		FALSE	High	Sequest HT (A2)	Unambiguous	[K].DHLYGTLDPNTR.[E]		1	1	Q9JHU4	Q9JHU4	0	2	0.6667	0	1	1	701.341	1401.68	1401.68	-0.12	-8e-05	HCD (High Energy Collision Dissociation)	MS2	62.7348	60	62.8255	21689	20181019_Cowley_Brain_10.raw	F10		1.56	7.442e-06	0.0001605	341499	62.82
		FALSE	High	Sequest HT (A2)	Unambiguous	[R].QPQGHLLLIGVSGAGK.[T]		1	1	Q9JHU4	Q9JHU4	0	3	0.5508	0	1	1	525.639	1574.9	1574.9	0.46	0.00024	HCD (High Energy Collision Dissociation)	MS2	14.0165	60	82.1805	31136	20181019_Cowley_Brain_12.raw	F12		1.87	7.442e-06	0.0001718	264563	82.06
		FALSE	High	Sequest HT (A2)	Unambiguous	[K].EVDGLDVSK.[E]		1	1	Q9JHU4	Q9JHU4	0	2	0.6416	0	1	1	481.245	961.484	961.484	-0.06	-3e-05	HCD (High Energy Collision Dissociation)	MS2	32.7614	60	54.1634	18349	20181019_Cowley_Brain_09.raw	F9		2.26	7.442e-06	0.0001893	680185	54.04
		FALSE	High	Sequest HT (A2)	Unambiguous	[R].KFLSDPQVHTVLVER.[S]		1	1	Q9JHU4	Q9JHU4	1	3	0.5	0	1	1	589.996	1767.97	1767.98	-0.19	-0.00011	HCD (High Energy Collision Dissociation)	MS2	48.0536	60	75.0607	27270	20181019_Cowley_Brain_06.raw	F6		1.08	7.442e-06	0.0001724	168598	74.87
		FALSE	High	Sequest HT (A2)	Unambiguous	[K].YATLATVSR.[C]		1	1	Q9JHU4	Q9JHU4	0	2	0.764	0	1	1	491.272	981.536	981.536	-0.02	-1e-05	HCD (High Energy Collision Dissociation)	MS2	25.0826	60	57.6669	19156	20181019_Cowley_Brain_10.raw	F10		1.78	7.442e-06	0.0001654	437211	57.67
		FALSE	High	Sequest HT (A2)	Unambiguous	[K].VMSQEIQEQLHK.[Q]		1	1	Q9JHU4	Q9JHU4	0	3	0.5909	0	1	1	490.585	1469.74	1469.74	0.04	2e-05	HCD (High Energy Collision Dissociation)	MS2	22.9532	60	62.6846	22590	20181019_Cowley_Brain_09.raw	F9		1.76	7.442e-06	0.0001873	514479	62.74
		FALSE	High	Sequest HT (A2)	Unambiguous	[R].LLNTFLER.[L]		1	1	Q9JHU4	Q9JHU4	0	2	0.4495	0	1	1	503.29	1005.57	1005.57	0.02	1e-05	HCD (High Energy Collision Dissociation)	MS2	25.1449	60	91.4051	36100	20181019_Cowley_Brain_12.raw	F12		1.98	7.442e-06	0.000167	687574	91.34
		FALSE	High	Sequest HT (A2)	Unambiguous	[R].SELEEQQMHLNVGLR.[K]		1	1	Q9JHU4	Q9JHU4	0	3	0.4087	0	1	1	594.965	1782.88	1782.88	0.21	0.00013	HCD (High Energy Collision Dissociation)	MS2	60.8049	60	82.5216	31475	20181019_Cowley_Brain_14.raw	F14		1.15	7.442e-06	0.0001615	144411	82.66
		FALSE	High	Sequest HT (A2)	Unambiguous	[K].EALELTDTGLLSGSEER.[V]		1	1	Q9JHU4	Q9JHU4	0	2	0.8117	0	1	1	910.447	1819.89	1819.89	-2.46	-0.00224	HCD (High Energy Collision Dissociation)	MS2	5.8174	60	101.297	39863	20181019_Cowley_Brain_04.raw	F4		1.54	7.442e-06	0.0001605	351121	101.53
		FALSE	High	Sequest HT (A2)	Unambiguous	[K].HLLPVETQR.[F]		1	1	Q9JHU4	Q9JHU4	0	2	0.6947	0	1	1	546.812	1092.62	1092.62	-0.2	-0.00011	HCD (High Energy Collision Dissociation)	MS2	25.1445	60	54.2377	18384	20181019_Cowley_Brain_09.raw	F9		2.26	7.442e-06	0.0002021	975549	54.12
		FALSE	High	Sequest HT (A2)	Unambiguous	[R].SELEEQQMHLNVGLR.[K]		1	1	Q9JHU4	Q9JHU4	0	3	0.7198	0	1	1	594.964	1782.88	1782.88	-0.82	-0.00049	HCD (High Energy Collision Dissociation)	MS2	44.6177	60	82.6122	31683	20181019_Cowley_Brain_11.raw	F11		1.82	7.442e-06	0.0001562	166190	82.69
		FALSE	High	Sequest HT (A2)	Unambiguous	[R].SLETcMYDHK.[T]	C5(Carbamidomethyl)	1	1	Q9JHU4	Q9JHU4	0	2	0.9221	0	1	1	642.274	1283.54	1283.54	1	0.00064	HCD (High Energy Collision Dissociation)	MS2	73.3196	60	54.06	17511	20181019_Cowley_Brain_10.raw	F10		0.77	7.442e-06	0.000156	214976	54.18
		FALSE	High	Sequest HT (A2)	Unambiguous	[R].ITNQVIYLNPPIEEcR.[Y]	C15(Carbamidomethyl)	1	1	Q9JHU4	Q9JHU4	0	2	0.4923	0	1	1	980.005	1959	1959	1.18	0.00116	HCD (High Energy Collision Dissociation)	MS2	36.974	60	97.6225	37950	20181019_Cowley_Brain_04.raw	F4		0.65	7.442e-06	0.0001805	136774	97.75
		FALSE	High	Sequest HT (A2)	Unambiguous	[R].AATSPALFNR.[C]		1	1	Q9JHU4	Q9JHU4	0	2	0.5625	0	1	1	524.283	1047.56	1047.56	-0.09	-4e-05	HCD (High Energy Collision Dissociation)	MS2	47.3384	60	65.5206	22715	20181019_Cowley_Brain_13.raw	F13		1.92	7.442e-06	0.0001939	559898	65.38
		FALSE	High	Sequest HT (A2)	Unambiguous	[K].VDDLLIIEEK.[I]		1	1	Q9JHU4	Q9JHU4	0	2	0.5843	0	1	1	593.832	1186.66	1186.66	-0.6	-0.00036	HCD (High Energy Collision Dissociation)	MS2	40.3041	60	96.8082	39547	20181019_Cowley_Brain_05.raw	F5		1.78	7.442e-06	0.0001967	445747	97.03
		FALSE	High	Sequest HT (A2)	Unambiguous	[R].QPQGHLLLIGVSGAGK.[T]		1	1	Q9JHU4	Q9JHU4	0	3	0.6611	0	1	1	525.639	1574.9	1574.9	-0.13	-7e-05	HCD (High Energy Collision Dissociation)	MS2	19.0619	60	82.1392	31657	20181019_Cowley_Brain_10.raw	F10		1.8	7.442e-06	0.0001756	298150	82.01
		FALSE	High	Sequest HT (A2)	Unambiguous	[K].SRQELEQHSVDTASTSDAVTFITYVQSLK.[R]		1	1	Q9JHU4	Q9JHU4	1	4	0.7778	0	1	1	810.907	3240.6	3240.6	0.78	0.00063	HCD (High Energy Collision Dissociation)	MS2	24.8897	60	122.469	51257	20181019_Cowley_Brain_04.raw	F4		1.26	7.442e-06	0.0001892	408379	122.25
		FALSE	High	Sequest HT (A2)	Unambiguous	[K].EIVLSAGSTPK.[I]		1	1	Q9JHU4	Q9JHU4	0	2	0.2824	0	1	1	551.311	1101.62	1101.62	0.15	8e-05	HCD (High Energy Collision Dissociation)	MS2	65.086	60	61.0677	20016	20181019_Cowley_Brain_03.raw	F3		2.16	7.442e-06	0.000194	373024	60.88
		FALSE	High	Sequest HT (A2)	Unambiguous	[R].LLLIQAFRPDR.[L]		1	1	Q9JHU4	Q9JHU4	0	3	0.4105	0	1	1	447.938	1341.8	1341.8	-0.38	-0.00017	HCD (High Energy Collision Dissociation)	MS2	5.071	60	102.754	42311	20181019_Cowley_Brain_12.raw	F12		1.9	7.442e-06	0.0002038	362806	102.75
		FALSE	High	Sequest HT (A2)	Unambiguous	[R].LLLIQAFRPDR.[L]		1	1	Q9JHU4	Q9JHU4	0	3	0.3511	0	1	1	447.938	1341.8	1341.8	0.33	0.00015	HCD (High Energy Collision Dissociation)	MS2	2.02787	60	102.798	42496	20181019_Cowley_Brain_14.raw	F14		1.88	7.442e-06	0.0001808	445927	102.71
		FALSE	High	Sequest HT (A2)	Unambiguous	[K].TFDHYcEYR.[R]	C6(Carbamidomethyl)	1	1	Q9JHU4	Q9JHU4	0	3	0.8851	0	1	1	430.845	1290.52	1290.52	-0.27	-0.00012	HCD (High Energy Collision Dissociation)	MS2	57.4535	60	53.7406	17458	20181019_Cowley_Brain_11.raw	F11		1.48	7.442e-06	0.0002012	326558	53.79
		FALSE	High	Sequest HT (A2)	Unambiguous	[K].TSAPITcELLNK.[Q]	C7(Carbamidomethyl)	1	1	Q9JHU4	Q9JHU4	0	2	0.5077	0	1	1	673.852	1346.7	1346.7	-1.76	-0.00119	HCD (High Energy Collision Dissociation)	MS2	63.5664	60	82.1298	29540	20181019_Cowley_Brain_08.raw	F8		1.3	7.442e-06	0.000157	450342	81.89
		FALSE	High	Sequest HT (A2)	Unambiguous	[K].EVDGLDVSK.[E]		1	1	Q9JHU4	Q9JHU4	0	2	0.673	0	1	1	481.246	961.484	961.484	0.14	7e-05	HCD (High Energy Collision Dissociation)	MS2	36.8059	60	54.178	17643	20181019_Cowley_Brain_11.raw	F11		2.11	7.442e-06	0.0001575	494678	54.04
		FALSE	High	Sequest HT (A2)	Unambiguous	[K].YATLATVSR.[C]		1	1	Q9JHU4	Q9JHU4	0	2	0.7784	0	1	1	491.272	981.537	981.536	0.2	0.0001	HCD (High Energy Collision Dissociation)	MS2	35.3554	60	57.803	18201	20181019_Cowley_Brain_07.raw	F7		1.76	7.442e-06	0.0001725	319467	57.66
		FALSE	High	Sequest HT (A2)	Unambiguous	[R].NVAQYNANHPDFPMQIEQLER.[Y]		1	1	Q9JHU4	Q9JHU4	0	3	0.7143	0	1	1	838.733	2514.18	2514.18	0.76	0.00064	HCD (High Energy Collision Dissociation)	MS2	18.6017	60	100.66	43666	20181019_Cowley_Brain_09.raw	F9		1.19	7.442e-06	0.000203	608950	100.48
		FALSE	High	Sequest HT (A2)	Unambiguous	[K].FGQMLGSNMTEFHSQISK.[S]		1	1	Q9JHU4	Q9JHU4	0	3	0.5833	0	1	1	681.32	2041.95	2041.95	-0.11	-7e-05	HCD (High Energy Collision Dissociation)	MS2	27.255	60	91.0148	34101	20181019_Cowley_Brain_08.raw	F8		0.72	7.442e-06	0.0001934	292395	91.24
		FALSE	High	Sequest HT (A2)	Unambiguous	[R].LAETVFNFQEK.[V]		1	1	Q9JHU4	Q9JHU4	0	2	0.5729	0	1	1	663.341	1325.67	1325.67	0.13	9e-05	HCD (High Energy Collision Dissociation)	MS2	40.7033	60	93.2986	37674	20181019_Cowley_Brain_05.raw	F5		0.96	7.442e-06	0.0001968	589301	93.55
		FALSE	High	Sequest HT (A2)	Unambiguous	[K].YATLATVSR.[C]		1	1	Q9JHU4	Q9JHU4	0	2	0.7598	0	1	1	491.272	981.537	981.536	0.76	0.00037	HCD (High Energy Collision Dissociation)	MS2	31.7697	60	57.504	18982	20181019_Cowley_Brain_14.raw	F14		1.79	7.442e-06	0.0001974	412275	57.7
		FALSE	High	Sequest HT (A2)	Unambiguous	[K].EIVLSAGSTPK.[I]		1	1	Q9JHU4	Q9JHU4	0	2	0.3364	0	1	1	551.311	1101.61	1101.62	-0.2	-0.00011	HCD (High Energy Collision Dissociation)	MS2	65.0166	60	60.6988	19469	20181019_Cowley_Brain_08.raw	F8		2.17	7.442e-06	0.0001629	362243	60.87
		FALSE	High	Sequest HT (A2)	Unambiguous	[R].AATSPALFNR.[C]		1	1	Q9JHU4	Q9JHU4	0	2	0.6102	0	1	1	524.283	1047.56	1047.56	0.14	7e-05	HCD (High Energy Collision Dissociation)	MS2	35.9302	60	65.2399	22653	20181019_Cowley_Brain_14.raw	F14		2.36	7.442e-06	0.0001802	577699	65.39
		FALSE	High	Sequest HT (A2)	Unambiguous	[K].EVDGLDVSK.[E]		1	1	Q9JHU4	Q9JHU4	0	2	0.6605	0	1	1	481.245	961.484	961.484	0	0	HCD (High Energy Collision Dissociation)	MS2	38.5465	60	54.1227	17398	20181019_Cowley_Brain_12.raw	F12		2.15	7.442e-06	0.0001831	505326	54.05
		FALSE	High	Sequest HT (A2)	Unambiguous	[R].LLNTFLER.[L]		1	1	Q9JHU4	Q9JHU4	0	2	0.453	0	1	1	503.29	1005.57	1005.57	0.14	7e-05	HCD (High Energy Collision Dissociation)	MS2	44.4189	60	91.4616	35635	20181019_Cowley_Brain_06.raw	F6		1.81	7.442e-06	0.0001789	589699	91.34
		FALSE	High	Sequest HT (A2)	Unambiguous	[K].DYIPVDQEELR.[D]		1	1	Q9JHU4	Q9JHU4	0	2	0.6512	0	1	1	688.839	1376.67	1376.67	0.57	0.00039	HCD (High Energy Collision Dissociation)	MS2	17.9623	60	81.8209	30985	20181019_Cowley_Brain_13.raw	F13		1.29	7.442e-06	0.0001658	442470	82.07
		FALSE	High	Sequest HT (A2)	Unambiguous	[R].VLRPQVTAVAQQNQGEAPEPQDMK.[V]		1	1	Q9JHU4	Q9JHU4	0	3	0.5526	0	1	1	878.782	2634.33	2634.33	0.86	0.00075	HCD (High Energy Collision Dissociation)	MS2	0	60	67.9499	23804	20181019_Cowley_Brain_06.raw	F6		0.76	7.442e-06	0.0001914	413272	68.15
		FALSE	High	Sequest HT (A2)	Unambiguous	[R].DAATIMQPYFTSNGLVTK.[A]		1	1	Q9JHU4	Q9JHU4	0	2	0.5758	0	1	1	978.99	1956.97	1956.97	-0.15	-0.00014	HCD (High Energy Collision Dissociation)	MS2	24.3466	60	111.406	49972	20181019_Cowley_Brain_09.raw	F9		0.99	7.442e-06	0.0002088	394129	111.29
		FALSE	High	Sequest HT (A2)	Unambiguous	[K].KYEFGESDLR.[S]		1	1	Q9JHU4	Q9JHU4	1	2	0.55	0	1	1	622.301	1243.59	1243.6	-0.31	-0.00019	HCD (High Energy Collision Dissociation)	MS2	31.9938	60	63.7961	21875	20181019_Cowley_Brain_06.raw	F6		1.4	7.442e-06	0.0001984	513215	63.59
		FALSE	High	Sequest HT (A2)	Unambiguous	[K].DHLYGTLDPNTR.[E]		1	1	Q9JHU4	Q9JHU4	0	2	0.6667	0	1	1	701.341	1401.67	1401.68	-0.76	-0.00053	HCD (High Energy Collision Dissociation)	MS2	37.0862	60	62.6251	20315	20181019_Cowley_Brain_07.raw	F7		1.59	7.442e-06	0.0001722	215371	62.77
		FALSE	High	Sequest HT (A2)	Unambiguous	[R].TDSTSDGRPAWMR.[T]		1	1	Q9JHU4	Q9JHU4	0	3	0.5843	0	1	1	493.893	1479.66	1479.66	-0.81	-0.0004	HCD (High Energy Collision Dissociation)	MS2	36.4891	60	62.4103	21216	20181019_Cowley_Brain_06.raw	F6		1.66	7.442e-06	0.0001631	156117	62.52
		FALSE	High	Sequest HT (A2)	Unambiguous	[K].VMSQEIQEQLHK.[Q]		1	1	Q9JHU4	Q9JHU4	0	3	0.6779	0	1	1	490.585	1469.74	1469.74	-0.22	-0.00011	HCD (High Energy Collision Dissociation)	MS2	11.4315	60	62.7316	21377	20181019_Cowley_Brain_06.raw	F6		2.08	7.442e-06	0.000207	330313	62.69
		FALSE	High	Sequest HT (A2)	Unambiguous	[R].QPQGHLLLIGVSGAGK.[T]		1	1	Q9JHU4	Q9JHU4	0	3	0.4204	0	1	1	525.639	1574.9	1574.9	0.36	0.00019	HCD (High Energy Collision Dissociation)	MS2	13.7958	60	82.1725	30105	20181019_Cowley_Brain_03.raw	F3		1.57	7.442e-06	0.0001905	260023	82.03
		FALSE	High	Sequest HT (A2)	Unambiguous	[R].QPQGHLLLIGVSGAGK.[T]		1	1	Q9JHU4	Q9JHU4	0	3	0.6992	0	1	1	525.639	1574.9	1574.9	0.11	6e-05	HCD (High Energy Collision Dissociation)	MS2	7.81773	60	82.0693	33056	20181019_Cowley_Brain_09.raw	F9		2.56	7.442e-06	0.0001904	471419	82
		FALSE	High	Sequest HT (A2)	Unambiguous	[K].VPVNLLR.[A]		1	1	Q9JHU4	Q9JHU4	0	2	0.6148	0	1	1	405.764	810.52	810.52	0.2	8e-05	HCD (High Energy Collision Dissociation)	MS2	1.71093	60	72.4712	26426	20181019_Cowley_Brain_11.raw	F11		1.22	7.442e-06	0.0001928	387324	72.35
		FALSE	High	Sequest HT (A2)	Unambiguous	[K].EGTEAWEAAMK.[R]		1	1	Q9JHU4	Q9JHU4	0	2	0.587	0	1	1	611.774	1222.54	1222.54	-0.24	-0.00015	HCD (High Energy Collision Dissociation)	MS2	68.6915	60	77.1791	29043	20181019_Cowley_Brain_05.raw	F5		1.38	7.442e-06	0.0002017	182437	77.16
		FALSE	High	Sequest HT (A2)	Unambiguous	[K].EGLMLDSHEELYK.[W]		1	1	Q9JHU4	Q9JHU4	0	3	0.5031	0	1	1	521.917	1563.73	1563.74	-0.62	-0.00032	HCD (High Energy Collision Dissociation)	MS2	50.4235	60	81.772	32900	20181019_Cowley_Brain_09.raw	F9		1.61	7.442e-06	0.0002004	199465	81.88
		FALSE	High	Sequest HT (A2)	Unambiguous	[R].HYLDFINHYANLFHEK.[R]		1	1	Q9JHU4	Q9JHU4	0	3	0.4841	0	1	1	687.671	2061	2061	-0.32	-0.00022	HCD (High Energy Collision Dissociation)	MS2	56.6262	60	112.231	48035	20181019_Cowley_Brain_11.raw	F11		1.26	7.442e-06	0.000189	227439	112.38
		FALSE	High	Sequest HT (A2)	Unambiguous	[R].IQFVGAcNPPTDPGR.[K]	C7(Carbamidomethyl)	1	1	Q9JHU4	Q9JHU4	0	2	0.7283	0	1	1	814.894	1628.78	1628.78	-2.25	-0.00183	HCD (High Energy Collision Dissociation)	MS2	19.343	60	73.8835	26671	20181019_Cowley_Brain_06.raw	F6		0.92	7.442e-06	0.0001615	409886	74.21
		FALSE	High	Sequest HT (A2)	Unambiguous	[K].SLLQALNEVK.[G]		1	1	Q9JHU4	Q9JHU4	0	2	0.434	0	1	1	557.827	1114.65	1114.65	-0.25	-0.00014	HCD (High Energy Collision Dissociation)	MS2	5.31635	60	101.971	42582	20181019_Cowley_Brain_10.raw	F10		2.12	7.442e-06	0.0001649	969284	101.9
		FALSE	High	Sequest HT (A2)	Unambiguous	[R].SSLQSQcLNEVLK.[A]	C7(Carbamidomethyl)	1	1	Q9JHU4	Q9JHU4	0	2	0.5614	0	1	1	753.385	1505.76	1505.76	0.08	6e-05	HCD (High Energy Collision Dissociation)	MS2	54.1525	60	83.4794	30180	20181019_Cowley_Brain_07.raw	F7		1.14	7.442e-06	0.0002033	383074	83.39
		FALSE	High	Sequest HT (A2)	Unambiguous	[K].RAPVIDADKPVSSQLR.[V]		1	1	Q9JHU4	Q9JHU4	1	3	0.5571	0	1	1	584.664	1751.98	1751.98	-0.14	-8e-05	HCD (High Energy Collision Dissociation)	MS2	0	60	56.3178	17927	20181019_Cowley_Brain_03.raw	F3		1.4	7.442e-06	0.0002042	396859	56.53
		FALSE	High	Sequest HT (A2)	Unambiguous	[R].cYLTMTQALEAR.[L]	C1(Carbamidomethyl)	1	1	Q9JHU4	Q9JHU4	0	2	0.4167	0	1	1	728.851	1456.69	1456.69	1.7	0.00124	HCD (High Energy Collision Dissociation)	MS2	20.669	60	94.3908	37188	20181019_Cowley_Brain_06.raw	F6		0.72	7.442e-06	0.0001904	246425	94.64
		FALSE	High	Sequest HT (A2)	Unambiguous	[K].EVDGLDVSK.[E]		1	1	Q9JHU4	Q9JHU4	0	2	0.6274	0	1	1	481.245	961.484	961.484	-0.06	-3e-05	HCD (High Energy Collision Dissociation)	MS2	39.554	60	54.1629	17047	20181019_Cowley_Brain_03.raw	F3		2.12	7.442e-06	0.0001657	417294	54.01
		FALSE	High	Sequest HT (A2)	Unambiguous	[R].SIPLDEGEDEAQR.[R]		1	1	Q9JHU4	Q9JHU4	0	2	0.9107	0	1	1	729.839	1458.67	1458.67	0.22	0.00016	HCD (High Energy Collision Dissociation)	MS2	23.8243	60	60.4679	19606	20181019_Cowley_Brain_04.raw	F4		1.12	7.442e-06	0.0001586	286632	60.73
		FALSE	High	Sequest HT (A2)	Unambiguous	[R].VLLTTQGVDMISK.[M]		1	1	Q9JHU4	Q9JHU4	0	2	0.4653	0	1	1	702.892	1404.78	1404.78	0.04	3e-05	HCD (High Energy Collision Dissociation)	MS2	44.978	60	92.2715	36575	20181019_Cowley_Brain_12.raw	F12		1.01	7.442e-06	0.0001833	658205	92.51
		FALSE	High	Sequest HT (A2)	Unambiguous	[K].TPVSITEHPK.[I]		1	1	Q9JHU4	Q9JHU4	0	2	0.5641	0	1	1	554.804	1108.6	1108.6	0.3	0.00017	HCD (High Energy Collision Dissociation)	MS2	35.9238	60	39.6214	11231	20181019_Cowley_Brain_08.raw	F8		1.95	7.442e-06	0.0001888	375245	39.5
		FALSE	High	Sequest HT (A2)	Unambiguous	[K].SLLQALNEVK.[G]		1	1	Q9JHU4	Q9JHU4	0	2	0.557	0	1	1	557.827	1114.65	1114.65	0.21	0.00012	HCD (High Energy Collision Dissociation)	MS2	4.38304	60	102.021	41866	20181019_Cowley_Brain_13.raw	F13		2.37	7.442e-06	0.0001571	891093	101.95
		FALSE	High	Sequest HT (A2)	Unambiguous	[R].QNLFTTWSHHLQQANIQFR.[T]		1	1	Q9JHU4	Q9JHU4	0	3	0.2025	0	1	1	790.4	2369.19	2369.19	-1.31	-0.00103	HCD (High Energy Collision Dissociation)	MS2	10.987	60	111.427	46416	20181019_Cowley_Brain_06.raw	F6		0.79	7.442e-06	0.0001707	153215	111.5
		FALSE	High	Sequest HT (A2)	Unambiguous	[R].MLSAVSQQVQcIQEALR.[E]	C11(Carbamidomethyl)	1	1	Q9JHU4	Q9JHU4	0	2	0.7312	0	1	1	981.001	1961	1960.99	0.5	0.00049	HCD (High Energy Collision Dissociation)	MS2	0	60	119.56	48615	20181019_Cowley_Brain_08.raw	F8		0.93	7.442e-06	0.0001683	212527	119.42
		FALSE	High	Sequest HT (A2)	Unambiguous	[R].SAcDTVDTWLDDTAK.[G]	C3(Carbamidomethyl)	1	1	Q9JHU4	Q9JHU4	0	2	0.7768	0	1	1	849.369	1697.73	1697.73	-0.4	-0.00034	HCD (High Energy Collision Dissociation)	MS2	41.1651	60	101.64	39504	20181019_Cowley_Brain_08.raw	F8		1.12	7.442e-06	0.0001922	295338	101.87
		FALSE	High	Sequest HT (A2)	Unambiguous	[R].AWTQVLLGQAEDK.[A]		1	1	Q9JHU4	Q9JHU4	0	2	0.625	0	1	1	729.883	1458.76	1458.76	0.37	0.00027	HCD (High Energy Collision Dissociation)	MS2	18.4557	60	102.493	39926	20181019_Cowley_Brain_08.raw	F8		0.8	7.442e-06	0.0001617
		FALSE	High	Sequest HT (A2)	Unambiguous	[K].SLLQALNEVK.[G]		1	1	Q9JHU4	Q9JHU4	0	2	0.3838	0	1	1	557.827	1114.65	1114.65	-0.63	-0.00035	HCD (High Energy Collision Dissociation)	MS2	3.14374	60	102.004	40360	20181019_Cowley_Brain_03.raw	F3		1.85	7.442e-06	0.00019	546681	101.88
		FALSE	High	Sequest HT (A2)	Unambiguous	[K].AVDDLNLHSYSNLPIWVNK.[L]		1	1	Q9JHU4	Q9JHU4	0	3	0.5984	0	1	1	733.379	2198.12	2198.12	-0.42	-0.00031	HCD (High Energy Collision Dissociation)	MS2	8.76167	60	111.834	45530	20181019_Cowley_Brain_03.raw	F3		1.22	7.442e-06	0.0001589	414494	111.66
		FALSE	High	Sequest HT (A2)	Unambiguous	[K].VMSQEIQEQLHK.[Q]		1	1	Q9JHU4	Q9JHU4	0	3	0.5574	0	1	1	490.585	1469.74	1469.74	-0.27	-0.00013	HCD (High Energy Collision Dissociation)	MS2	58.4229	60	62.6723	20737	20181019_Cowley_Brain_03.raw	F3		1.83	7.442e-06	0.0001681	266683	62.7
		FALSE	High	Sequest HT (A2)	Unambiguous	[R].GKEIVLSAGSTPK.[I]		1	1	Q9JHU4	Q9JHU4	1	2	0.6076	0	1	1	643.87	1286.73	1286.73	0.21	0.00014	HCD (High Energy Collision Dissociation)	MS2	10.8697	60	49.5351	15348	20181019_Cowley_Brain_06.raw	F6		1.58	7.442e-06	0.0001689	96142.9	49.58
		FALSE	High	Sequest HT (A2)	Unambiguous	[K].VFEEDALSWEDK.[L]		1	1	Q9JHU4	Q9JHU4	0	2	0.7009	0	1	1	734.335	1467.66	1467.66	-0.64	-0.00047	HCD (High Energy Collision Dissociation)	MS2	15.7117	60	94.9782	40400	20181019_Cowley_Brain_09.raw	F9		1.17	7.442e-06	0.0001773	701966	95.21
		FALSE	High	Sequest HT (A2)	Unambiguous	[K].TFDHYcEYR.[R]	C6(Carbamidomethyl)	1	1	Q9JHU4	Q9JHU4	0	2	0.7642	0	1	1	645.764	1290.52	1290.52	0.29	0.00019	HCD (High Energy Collision Dissociation)	MS2	68.9133	60	53.5548	17183	20181019_Cowley_Brain_13.raw	F13		1.23	7.442e-06	0.0001995	131732	53.64
		FALSE	High	Sequest HT (A2)	Unambiguous	[K].YATLATVSR.[C]		1	1	Q9JHU4	Q9JHU4	0	2	0.7031	0	1	1	491.272	981.536	981.536	-0.05	-2e-05	HCD (High Energy Collision Dissociation)	MS2	38.1795	60	57.463	18055	20181019_Cowley_Brain_07.raw	F7		1.28	7.442e-06	0.000204	319467	57.66
		FALSE	High	Sequest HT (A2)	Unambiguous	[R].AWTQVLLGQAEDK.[A]		1	1	Q9JHU4	Q9JHU4	0	2	0.4138	0	1	1	729.882	1458.76	1458.76	-0.71	-0.00052	HCD (High Energy Collision Dissociation)	MS2	43.0482	60	102.475	41433	20181019_Cowley_Brain_06.raw	F6		1.16	1.099e-05	0.0002309
		FALSE	High	Sequest HT (A2)	Unambiguous	[K].FGQMLGSNMTEFHSQISK.[S]		1	1	Q9JHU4	Q9JHU4	0	3	0.4949	0	1	1	681.319	2041.94	2041.95	-1.52	-0.00104	HCD (High Energy Collision Dissociation)	MS2	21.2386	60	91.3642	35586	20181019_Cowley_Brain_06.raw	F6		0.99	1.099e-05	0.0002105	206373	91.21
		FALSE	High	Sequest HT (A2)	Unambiguous	[R].cYLTMTQALEAR.[L]	C1(Carbamidomethyl)	1	1	Q9JHU4	Q9JHU4	0	2	0.6311	0	1	1	728.85	1456.69	1456.69	0.5	0.00036	HCD (High Energy Collision Dissociation)	MS2	34.9247	60	94.4684	36489	20181019_Cowley_Brain_03.raw	F3		1.03	1.099e-05	0.0002322	246129	94.61
		FALSE	High	Sequest HT (A2)	Unambiguous	[K].TFDHYcEYR.[R]	C6(Carbamidomethyl)	1	1	Q9JHU4	Q9JHU4	0	3	0.7966	0	1	1	430.845	1290.52	1290.52	-0.24	-0.0001	HCD (High Energy Collision Dissociation)	MS2	63.8934	60	53.5183	17269	20181019_Cowley_Brain_10.raw	F10		1.18	1.099e-05	0.0002273	332672	53.66
		FALSE	High	Sequest HT (A2)	Unambiguous	[K].MDLEKPNYIVPDYMPVVYDK.[L]		1	1	Q9JHU4	Q9JHU4	0	3	0.7396	0	1	1	810.396	2429.17	2429.18	-1.51	-0.00122	HCD (High Energy Collision Dissociation)	MS2	70.008	60	111.904	47627	20181019_Cowley_Brain_14.raw	F14		0.96	1.099e-05	0.000221	279123	112.1
		FALSE	High	Sequest HT (A2)	Unambiguous	[R].QALVAIFTHLR.[K]		1	1	Q9JHU4	Q9JHU4	0	3	0.6549	0	1	1	423.587	1268.75	1268.75	-1.15	-0.00048	HCD (High Energy Collision Dissociation)	MS2	41.8733	60	107.669	45254	20181019_Cowley_Brain_14.raw	F14		1.13	1.099e-05	0.0002203	415907	107.91
		FALSE	High	Sequest HT (A2)	Unambiguous	[K].VNFLPEIITLSK.[E]		1	1	Q9JHU4	Q9JHU4	0	2	0.7371	0	1	1	687.405	1373.8	1373.8	-0.13	-9e-05	HCD (High Energy Collision Dissociation)	MS2	52.8397	60	127.834	59243	20181019_Cowley_Brain_09.raw	F9		1.75	1.099e-05	0.0002168	861945	128.13
		FALSE	High	Sequest HT (A2)	Unambiguous	[K].WFTSQVIR.[N]		1	1	Q9JHU4	Q9JHU4	0	2	0.6146	0	1	1	518.782	1036.56	1036.56	-0.09	-5e-05	HCD (High Energy Collision Dissociation)	MS2	41.431	60	88.4319	33165	20181019_Cowley_Brain_04.raw	F4		1.92	1.099e-05	0.000234	323533	88.43
		FALSE	High	Sequest HT (A2)	Unambiguous	[K].VPVNLLR.[A]		1	1	Q9JHU4	Q9JHU4	0	2	0.5932	0	1	1	405.763	810.519	810.52	-0.45	-0.00018	HCD (High Energy Collision Dissociation)	MS2	21.4393	60	72.4746	26569	20181019_Cowley_Brain_05.raw	F5		1.18	1.099e-05	0.0002225	408222	72.4
		FALSE	High	Sequest HT (A2)	Unambiguous	[R].LAETVFNFQEK.[V]		1	1	Q9JHU4	Q9JHU4	0	2	0.604	0	1	1	663.34	1325.67	1325.67	-0.05	-3e-05	HCD (High Energy Collision Dissociation)	MS2	28.4377	60	93.7803	35936	20181019_Cowley_Brain_04.raw	F4		1.49	1.099e-05	0.0002111	496260	93.64
		FALSE	High	Sequest HT (A2)	Unambiguous	[R].LAETVFNFQEK.[V]		1	1	Q9JHU4	Q9JHU4	0	2	0.6417	0	1	1	663.34	1325.67	1325.67	-0.33	-0.00022	HCD (High Energy Collision Dissociation)	MS2	40.195	60	93.8284	35960	20181019_Cowley_Brain_04.raw	F4		1.2	1.099e-05	0.000228	496260	93.64
		FALSE	High	Sequest HT (A2)	Unambiguous	[K].SLLQALNEVK.[G]		1	1	Q9JHU4	Q9JHU4	0	2	0.4976	0	1	1	557.827	1114.65	1114.65	0.68	0.00038	HCD (High Energy Collision Dissociation)	MS2	3.77931	60	102.024	42232	20181019_Cowley_Brain_11.raw	F11		2.09	1.099e-05	0.0002259	837443	101.91
		FALSE	High	Sequest HT (A2)	Unambiguous	[K].NYMSNPSYNYEIVNR.[A]		1	1	Q9JHU4	Q9JHU4	0	2	0.6975	0	1	1	932.419	1863.83	1863.83	-1.22	-0.00114	HCD (High Energy Collision Dissociation)	MS2	18.3929	60	83.8097	32543	20181019_Cowley_Brain_10.raw	F10		1.19	1.099e-05	0.0002139	436239	83.99
		FALSE	High	Sequest HT (A2)	Unambiguous	[K].EVDGLDVSK.[E]		1	1	Q9JHU4	Q9JHU4	0	2	0.5652	0	1	1	481.245	961.484	961.484	-0.05	-3e-05	HCD (High Energy Collision Dissociation)	MS2	44.1056	60	54.1651	17514	20181019_Cowley_Brain_05.raw	F5		1.61	1.099e-05	0.0002286	533044	53.96
		FALSE	High	Sequest HT (A2)	Unambiguous	[K].WFTSQVIR.[N]		1	1	Q9JHU4	Q9JHU4	0	2	0.6026	0	1	1	518.782	1036.56	1036.56	-0.03	-1e-05	HCD (High Energy Collision Dissociation)	MS2	37.9337	60	88.4551	33326	20181019_Cowley_Brain_03.raw	F3		1.56	1.099e-05	0.0002222	319217	88.35
		FALSE	High	Sequest HT (A2)	Unambiguous	[R].VLRPQVTAVAQQNQGEAPEPQDMK.[V]		1	1	Q9JHU4	Q9JHU4	0	3	0.6729	0	1	1	878.782	2634.33	2634.33	0.07	6e-05	HCD (High Energy Collision Dissociation)	MS2	5.25181	60	68.277	22895	20181019_Cowley_Brain_08.raw	F8		1.07	1.099e-05	0.0002201	496288	68.15
		FALSE	High	Sequest HT (A2)	Unambiguous	[R].ILDDDTIITTLENLKR.[E]		1	1	Q9JHU4	Q9JHU4	1	3	0.6548	0	1	1	625.014	1873.03	1873.03	-0.39	-0.00024	HCD (High Energy Collision Dissociation)	MS2	22.3397	60	126.51	55681	20181019_Cowley_Brain_12.raw	F12		0.84	1.099e-05	0.0002201	570404	126.77
		FALSE	High	Sequest HT (A2)	Unambiguous	[K].VDDLLIIEEK.[I]		1	1	Q9JHU4	Q9JHU4	0	2	0.5806	0	1	1	593.832	1186.66	1186.66	-0.33	-0.00019	HCD (High Energy Collision Dissociation)	MS2	32.3794	60	96.7802	39708	20181019_Cowley_Brain_10.raw	F10		1.55	1.099e-05	0.0002245	594521	97.06
		FALSE	High	Sequest HT (A2)	Unambiguous	[R].QPQGHLLLIGVSGAGK.[T]		1	1	Q9JHU4	Q9JHU4	0	3	0.4534	0	1	1	525.639	1574.9	1574.9	0.23	0.00012	HCD (High Energy Collision Dissociation)	MS2	34.3263	60	82.243	29560	20181019_Cowley_Brain_07.raw	F7		1.61	1.099e-05	0.0002265	189129	82.07
		FALSE	High	Sequest HT (A2)	Unambiguous	[K].QLQNISQAAASGGAK.[E]		1	1	Q9JHU4	Q9JHU4	0	2	0.6763	0	1	1	722.381	1443.75	1443.76	-0.83	-0.0006	HCD (High Energy Collision Dissociation)	MS2	58.4041	60	52.2767	16655	20181019_Cowley_Brain_14.raw	F14		1.39	1.099e-05	0.0002204	558487	52.5
		FALSE	High	Sequest HT (A2)	Unambiguous	[R].AWTQVLLGQAEDK.[A]		1	1	Q9JHU4	Q9JHU4	0	2	0.7374	0	1	1	729.883	1458.76	1458.76	-0.04	-3e-05	HCD (High Energy Collision Dissociation)	MS2	41.512	60	102.442	40574	20181019_Cowley_Brain_03.raw	F3		0.99	1.43e-05	0.0002477
		FALSE	High	Sequest HT (A2)	Unambiguous	[K].MDLEKPNYIVPDYMPVVYDK.[L]		1	1	Q9JHU4	Q9JHU4	0	3	0.0652	0	1	1	810.398	2429.18	2429.18	0.92	0.00074	HCD (High Energy Collision Dissociation)	MS2	32.3769	60	112.292	46913	20181019_Cowley_Brain_06.raw	F6		0.46	1.43e-05	0.0002567	305004	112.08
		FALSE	High	Sequest HT (A2)	Unambiguous	[R].TVENIKDPLFR.[F]		1	1	Q9JHU4	Q9JHU4	1	3	0.6025	0	1	1	444.582	1331.73	1331.73	-0.07	-3e-05	HCD (High Energy Collision Dissociation)	MS2	12.7664	60	77.5897	29226	20181019_Cowley_Brain_10.raw	F10		1.61	1.43e-05	0.0002466	598016	77.69
		FALSE	High	Sequest HT (A2)	Unambiguous	[R].LLLIQAFRPDR.[L]		1	1	Q9JHU4	Q9JHU4	0	3	0.3395	0	1	1	447.938	1341.8	1341.8	-1.08	-0.00048	HCD (High Energy Collision Dissociation)	MS2	17.8052	60	102.423	40564	20181019_Cowley_Brain_03.raw	F3		1.62	1.43e-05	0.0002393	274181	102.64
		FALSE	High	Sequest HT (A2)	Unambiguous	[R].ITNQVIYLNPPIEEcR.[Y]	C15(Carbamidomethyl)	1	1	Q9JHU4	Q9JHU4	0	2	0.4444	0	1	1	980.005	1959	1959	0.74	0.00073	HCD (High Energy Collision Dissociation)	MS2	35.4838	60	97.6634	37527	20181019_Cowley_Brain_08.raw	F8		0.54	1.43e-05	0.0002415	121358	97.71
		FALSE	High	Sequest HT (A2)	Unambiguous	[R].QPQGHLLLIGVSGAGK.[T]		1	1	Q9JHU4	Q9JHU4	0	3	0.7086	0	1	1	525.639	1574.9	1574.9	0.35	0.00018	HCD (High Energy Collision Dissociation)	MS2	21.4313	60	81.8405	30974	20181019_Cowley_Brain_12.raw	F12		1.75	1.43e-05	0.0002727	264563	82.06
		FALSE	High	Sequest HT (A2)	Unambiguous	[R].TVENIKDPLFR.[F]		1	1	Q9JHU4	Q9JHU4	1	3	0.5714	0	1	1	444.582	1331.73	1331.73	-0.06	-3e-05	HCD (High Energy Collision Dissociation)	MS2	11.995	60	77.618	27329	20181019_Cowley_Brain_08.raw	F8		1.4	1.43e-05	0.000263	528072	77.74
		FALSE	High	Sequest HT (A2)	Unambiguous	[K].EIVLSAGSTPK.[I]		1	1	Q9JHU4	Q9JHU4	0	2	0.3557	0	1	1	551.311	1101.61	1101.62	-0.13	-7e-05	HCD (High Energy Collision Dissociation)	MS2	65.3655	60	60.713	20451	20181019_Cowley_Brain_06.raw	F6		1.94	1.43e-05	0.0002442	440184	60.92
		FALSE	High	Sequest HT (A2)	Unambiguous	[K].GKEDEGEEAASPMLQIQR.[D]		1	1	Q9JHU4	Q9JHU4	1	3	0.5515	0	1	1	663.318	1987.94	1987.94	0.29	0.00019	HCD (High Energy Collision Dissociation)	MS2	55.781	60	71.8134	26221	20181019_Cowley_Brain_05.raw	F5		1.65	1.43e-05	0.0002615	248788	71.91
		FALSE	High	Sequest HT (A2)	Unambiguous	[K].VMSQEIQEQLHK.[Q]		1	1	Q9JHU4	Q9JHU4	0	3	0.6178	0	1	1	490.585	1469.74	1469.74	-0.08	-4e-05	HCD (High Energy Collision Dissociation)	MS2	62.7188	60	62.6921	21409	20181019_Cowley_Brain_14.raw	F14		1.91	1.43e-05	0.0002674	392080	62.71
		FALSE	High	Sequest HT (A2)	Unambiguous	[K].SFEWLSQMR.[F]		1	1	Q9JHU4	Q9JHU4	0	2	0.6704	0	1	1	592.282	1183.56	1183.56	0.08	5e-05	HCD (High Energy Collision Dissociation)	MS2	51.3698	60	108.941	48503	20181019_Cowley_Brain_09.raw	F9		1.79	1.43e-05	0.0002576	392810	109.01
		FALSE	High	Sequest HT (A2)	Unambiguous	[K].EHINSVSAMK.[L]		1	1	Q9JHU4	Q9JHU4	0	2	0.5446	0	1	1	558.279	1115.55	1115.55	0.15	9e-05	HCD (High Energy Collision Dissociation)	MS2	40.3865	60	37.005	10548	20181019_Cowley_Brain_12.raw	F12		2.13	1.43e-05	0.0002452	227709	37.07
		FALSE	High	Sequest HT (A2)	Unambiguous	[R].DLPPVSGSIIWAK.[Q]		1	1	Q9JHU4	Q9JHU4	0	2	0.3299	0	1	1	691.887	1382.77	1382.77	-0.46	-0.00031	HCD (High Energy Collision Dissociation)	MS2	58.0599	60	107.988	47961	20181019_Cowley_Brain_09.raw	F9		0.97	1.43e-05	0.0002768	276752	107.94
		FALSE	High	Sequest HT (A2)	Unambiguous	[R].QLIAQVMLYSQGFR.[T]		1	1	Q9JHU4	Q9JHU4	0	2	0.5619	0	1	1	827.442	1653.88	1653.88	-0.24	-0.0002	HCD (High Energy Collision Dissociation)	MS2	23.6387	60	124.362	54369	20181019_Cowley_Brain_14.raw	F14		1.05	1.43e-05	0.0002694	138147	124.47
		FALSE	High	Sequest HT (A2)	Unambiguous	[K].VTDFGDKVEDPTFLNQLQSGVNR.[W]		1	1	Q9JHU4	Q9JHU4	1	3	0.7588	0	1	1	860.434	2579.29	2579.27	4.92	0.00423	HCD (High Energy Collision Dissociation)	MS2	47.328	60	105.431	44509	20181019_Cowley_Brain_10.raw	F10		1.7	1.43e-05	0.0002475	789040	105.65
		FALSE	High	Sequest HT (A2)	Unambiguous	[K].VDDLLIIEEK.[I]		1	1	Q9JHU4	Q9JHU4	0	2	0.5235	0	1	1	593.832	1186.66	1186.66	-0.41	-0.00024	HCD (High Energy Collision Dissociation)	MS2	32.1244	60	96.7828	39061	20181019_Cowley_Brain_12.raw	F12		1.49	1.43e-05	0.0002689	503955	97.06
		FALSE	High	Sequest HT (A2)	Unambiguous	[R].TTDLLTDWEK.[T]		1	1	Q9JHU4	Q9JHU4	0	2	0.5482	0	1	1	611.304	1221.6	1221.6	0.96	0.00058	HCD (High Energy Collision Dissociation)	MS2	37.0511	60	100.753	38995	20181019_Cowley_Brain_07.raw	F7		1.97	1.43e-05	0.0002443	468448	100.61
		FALSE	High	Sequest HT (A2)	Unambiguous	[R].QALVAIFTHLR.[K]		1	1	Q9JHU4	Q9JHU4	0	3	0.6107	0	1	1	423.587	1268.75	1268.75	-0.65	-0.00027	HCD (High Energy Collision Dissociation)	MS2	0	60	107.746	42688	20181019_Cowley_Brain_08.raw	F8		1.31	1.43e-05	0.0002707	165294	107.9
		FALSE	High	Sequest HT (A2)	Unambiguous	[K].TKPVTGNLRPEEALQALTIYEGK.[F]		1	1	Q9JHU4	Q9JHU4	0	4	0.4581	0	1	1	632.848	2528.37	2528.37	-0.38	-0.00024	HCD (High Energy Collision Dissociation)	MS2	50.1225	60	105.564	44069	20181019_Cowley_Brain_14.raw	F14		1.55	1.43e-05	0.0002609	480997	105.77
		FALSE	High	Sequest HT (A2)	Unambiguous	[K].TFSEILNR.[V]		1	1	Q9JHU4	Q9JHU4	0	2	0.5731	0	1	1	490.264	979.52	979.521	-0.28	-0.00014	HCD (High Energy Collision Dissociation)	MS2	15.6038	60	77.1342	27490	20181019_Cowley_Brain_04.raw	F4		1.71	1.43e-05	0.0002528	430697	77.13
		FALSE	High	Sequest HT (A2)	Unambiguous	[K].TFDHYcEYR.[R]	C6(Carbamidomethyl)	1	1	Q9JHU4	Q9JHU4	0	2	0.7438	0	1	1	645.764	1290.52	1290.52	-0.18	-0.00012	HCD (High Energy Collision Dissociation)	MS2	64.3065	60	53.6635	17282	20181019_Cowley_Brain_14.raw	F14		1.21	1.43e-05	0.0002448	109258	53.72
		FALSE	High	Sequest HT (A2)	Unambiguous	[R].ITNQVIYLNPPIEEcR.[Y]	C15(Carbamidomethyl)	1	1	Q9JHU4	Q9JHU4	0	2	0.7423	0	1	1	980.004	1959	1959	0.47	0.00046	HCD (High Energy Collision Dissociation)	MS2	41.2831	60	97.6988	37419	20181019_Cowley_Brain_07.raw	F7		0.97	1.43e-05	0.0002682	136483	97.71
		FALSE	High	Sequest HT (A2)	Unambiguous	[R].LLNTFLER.[L]		1	1	Q9JHU4	Q9JHU4	0	2	0.5464	0	1	1	503.29	1005.57	1005.57	0.19	9e-05	HCD (High Energy Collision Dissociation)	MS2	22.815	60	91.3416	34270	20181019_Cowley_Brain_08.raw	F8		1.83	1.43e-05	0.0002352	607775	91.3
		FALSE	High	Sequest HT (A2)	Unambiguous	[K].YTGEDFDEDLR.[T]		1	1	Q9JHU4	Q9JHU4	0	2	0.9	0	1	1	680.289	1359.57	1359.57	0.7	0.00047	HCD (High Energy Collision Dissociation)	MS2	24.5528	60	77.2932	27711	20181019_Cowley_Brain_03.raw	F3		1.4	1.43e-05	0.0002487	243019	77.11
		FALSE	High	Sequest HT (A2)	Unambiguous	[R].TEYLSNADER.[L]		1	1	Q9JHU4	Q9JHU4	0	2	0.7017	0	1	1	599.273	1197.54	1197.54	-0.12	-7e-05	HCD (High Energy Collision Dissociation)	MS2	37.8834	60	48.2358	14963	20181019_Cowley_Brain_14.raw	F14		1.81	1.43e-05	0.0002572	565819	48.44
		FALSE	High	Sequest HT (A2)	Unambiguous	[K].YATLATVSR.[C]		1	1	Q9JHU4	Q9JHU4	0	2	0.7592	0	1	1	491.272	981.537	981.536	0.83	0.00041	HCD (High Energy Collision Dissociation)	MS2	22.4016	60	57.8659	20145	20181019_Cowley_Brain_09.raw	F9		1.91	1.43e-05	0.0002365	633203	57.67
		FALSE	High	Sequest HT (A2)	Unambiguous	[R].VLRPQVTAVAQQNQGEAPEPQDMK.[V]		1	1	Q9JHU4	Q9JHU4	0	3	0.7373	0	1	1	878.782	2634.33	2634.33	0.23	0.0002	HCD (High Energy Collision Dissociation)	MS2	5.11491	60	68.2203	24135	20181019_Cowley_Brain_14.raw	F14		1.18	1.43e-05	0.0002682	409488	68.11
		FALSE	High	Sequest HT (A2)	Unambiguous	[K].SLLQALNEVK.[G]		1	1	Q9JHU4	Q9JHU4	0	2	0.2944	0	1	1	557.827	1114.65	1114.65	0.13	7e-05	HCD (High Energy Collision Dissociation)	MS2	28.4534	60	101.723	44268	20181019_Cowley_Brain_09.raw	F9		1.8	1.43e-05	0.0002574	1211839	101.85
		FALSE	High	Sequest HT (A2)	Unambiguous	[K].DYIPVDQEELR.[D]		1	1	Q9JHU4	Q9JHU4	0	2	0.7018	0	1	1	688.839	1376.67	1376.67	1.21	0.00084	HCD (High Energy Collision Dissociation)	MS2	12.6382	60	81.7475	31461	20181019_Cowley_Brain_10.raw	F10		1.71	1.43e-05	0.0002534	517739	82.04
		FALSE	High	Sequest HT (A2)	Unambiguous	[R].QNLFTTWSHHLQQANIQFR.[T]		1	1	Q9JHU4	Q9JHU4	0	4	0.3967	0	1	1	593.053	2369.19	2369.19	-0.23	-0.00013	HCD (High Energy Collision Dissociation)	MS2	26.0223	60	111.536	47771	20181019_Cowley_Brain_10.raw	F10		1.21	1.43e-05	0.0002367	169076	111.58
		FALSE	High	Sequest HT (A2)	Unambiguous	[R].LLNTFLER.[L]		1	1	Q9JHU4	Q9JHU4	0	2	0.4623	0	1	1	503.29	1005.57	1005.57	-0.37	-0.00018	HCD (High Energy Collision Dissociation)	MS2	22.9744	60	91.3142	36598	20181019_Cowley_Brain_05.raw	F5		1.99	1.43e-05	0.0002582	637703	91.21
		FALSE	High	Sequest HT (A2)	Unambiguous	[K].ASVVTLPVYLNFTR.[A]		1	1	Q9JHU4	Q9JHU4	0	2	0.5811	0	1	1	790.446	1579.88	1579.88	-0.26	-0.00021	HCD (High Energy Collision Dissociation)	MS2	21.3886	60	123.965	54273	20181019_Cowley_Brain_12.raw	F12		0.74	1.43e-05	0.0002455	524117	123.83
		FALSE	High	Sequest HT (A2)	Unambiguous	[K].HLLPVETQR.[F]		1	1	Q9JHU4	Q9JHU4	0	2	0.598	0	1	1	546.812	1092.62	1092.62	0.02	1e-05	HCD (High Energy Collision Dissociation)	MS2	30.9915	60	54.3662	16761	20181019_Cowley_Brain_08.raw	F8		1.99	1.43e-05	0.0002544	519060	54.18
		FALSE	High	Sequest HT (A2)	Unambiguous	[K].EIVLSAGSTPK.[I]		1	1	Q9JHU4	Q9JHU4	0	2	0.2837	0	1	1	551.311	1101.62	1101.62	0.03	2e-05	HCD (High Energy Collision Dissociation)	MS2	60.6505	60	60.7269	20479	20181019_Cowley_Brain_14.raw	F14		2.08	1.43e-05	0.0002473	462184	60.87
		FALSE	High	Sequest HT (A2)	Unambiguous	[R].HYLDFINHYANLFHEK.[R]		1	1	Q9JHU4	Q9JHU4	0	3	0.2111	0	1	1	687.671	2061	2061	0.75	0.00051	HCD (High Energy Collision Dissociation)	MS2	50.0071	60	112.225	48132	20181019_Cowley_Brain_10.raw	F10		0.9	1.43e-05	0.0002443	193697	112.36
		FALSE	High	Sequest HT (A2)	Unambiguous	[K].ADLAAVEAK.[V]		1	1	Q9JHU4	Q9JHU4	0	2	0.4754	0	1	1	444.245	887.483	887.483	-0.5	-0.00022	HCD (High Energy Collision Dissociation)	MS2	49.3421	60	47.7721	14917	20181019_Cowley_Brain_11.raw	F11		1.83	1.43e-05	0.0002636	443683	47.87
		FALSE	High	Sequest HT (A2)	Unambiguous	[K].DHLYGTLDPNTR.[E]		1	1	Q9JHU4	Q9JHU4	0	2	0.7368	0	1	1	701.341	1401.68	1401.68	-0.38	-0.00027	HCD (High Energy Collision Dissociation)	MS2	21.991	60	62.5451	21491	20181019_Cowley_Brain_11.raw	F11		1.33	1.43e-05	0.0002551	305305	62.8
		FALSE	High	Sequest HT (A2)	Unambiguous	[R].LLLIQAFRPDR.[L]		1	1	Q9JHU4	Q9JHU4	0	3	0.3148	0	1	1	447.938	1341.8	1341.8	-0.54	-0.00024	HCD (High Energy Collision Dissociation)	MS2	3.93019	60	102.761	41580	20181019_Cowley_Brain_06.raw	F6		1.62	1.43e-05	0.0002734	331023	102.73
		FALSE	High	Sequest HT (A2)	Unambiguous	[R].LLLIQAFRPDR.[L]		1	1	Q9JHU4	Q9JHU4	0	3	0.3353	0	1	1	447.938	1341.8	1341.8	-0.16	-7e-05	HCD (High Energy Collision Dissociation)	MS2	15.5363	60	102.86	40073	20181019_Cowley_Brain_07.raw	F7		1.67	1.43e-05	0.0002494	222343	102.79
		FALSE	High	Sequest HT (A2)	Unambiguous	[K].TFSEILNR.[V]		1	1	Q9JHU4	Q9JHU4	0	2	0.5784	0	1	1	490.264	979.521	979.521	0.18	9e-05	HCD (High Energy Collision Dissociation)	MS2	13.1542	60	77.0974	28281	20181019_Cowley_Brain_06.raw	F6		1.85	1.43e-05	0.0002434	453026	77.05
		FALSE	High	Sequest HT (A2)	Unambiguous	[K].DLFQVAFNR.[V]		1	1	Q9JHU4	Q9JHU4	0	2	0.7081	0	1	1	555.291	1109.57	1109.57	0.5	0.00028	HCD (High Energy Collision Dissociation)	MS2	72.0637	60	110.325	46962	20181019_Cowley_Brain_11.raw	F11		1.85	1.43e-05	0.0002459	385934	110.51
		FALSE	High	Sequest HT (A2)	Unambiguous	[K].VMSQEIQEQLHK.[Q]		1	1	Q9JHU4	Q9JHU4	0	3	0.602	0	1	1	490.585	1469.74	1469.74	0.09	4e-05	HCD (High Energy Collision Dissociation)	MS2	29.5318	60	62.6983	21625	20181019_Cowley_Brain_10.raw	F10		1.96	1.43e-05	0.0002569	355068	62.71
		FALSE	High	Sequest HT (A2)	Unambiguous	[K].TFSEILNR.[V]		1	1	Q9JHU4	Q9JHU4	0	2	0.5033	0	1	1	490.264	979.52	979.521	-0.33	-0.00016	HCD (High Energy Collision Dissociation)	MS2	16.9577	60	77.0664	28514	20181019_Cowley_Brain_13.raw	F13		1.53	1.43e-05	0.0002579	470494	77.08
		FALSE	High	Sequest HT (A2)	Unambiguous	[R].WQASSLPADDLcTENAIMLK.[R]	C12(Carbamidomethyl)	1	1	Q9JHU4	Q9JHU4	0	2	0.8606	0	1	1	1132.04	2263.06	2263.07	-4.34	-0.00491	HCD (High Energy Collision Dissociation)	MS2	2.65482	60	109.595	48893	20181019_Cowley_Brain_09.raw	F9		1.65	1.703e-05	0.0003941	649573	109.66
		FALSE	High	Sequest HT (A2)	Unambiguous	[R].TDSTSDGRPAWMR.[T]		1	1	Q9JHU4	Q9JHU4	0	3	0.5878	0	1	1	493.893	1479.67	1479.66	0.47	0.00023	HCD (High Energy Collision Dissociation)	MS2	59.7355	60	62.6142	20309	20181019_Cowley_Brain_07.raw	F7		1.48	1.703e-05	0.0003742	126606	62.57
		FALSE	High	Sequest HT (A2)	Unambiguous	[R].EVWNTYELDLVNYQNK.[C]		1	1	Q9JHU4	Q9JHU4	0	2	0.6528	0	1	1	1014.49	2027.97	2027.97	0.71	0.00072	HCD (High Energy Collision Dissociation)	MS2	22.5754	60	113.435	46280	20181019_Cowley_Brain_03.raw	F3		0.72	1.703e-05	0.0002838	301437	113.65
		FALSE	High	Sequest HT (A2)	Unambiguous	[K].EGLMLDSHEELYK.[W]		1	1	Q9JHU4	Q9JHU4	0	3	0.3946	0	1	1	521.916	1563.73	1563.74	-0.86	-0.00045	HCD (High Energy Collision Dissociation)	MS2	52.446	60	81.8187	30654	20181019_Cowley_Brain_06.raw	F6		1.47	1.703e-05	0.0003658	116683	81.84
		FALSE	High	Sequest HT (A2)	Unambiguous	[R].SLETcMYDHK.[T]	C5(Carbamidomethyl)	1	1	Q9JHU4	Q9JHU4	0	2	0.972	0	1	1	642.273	1283.54	1283.54	-0.21	-0.00014	HCD (High Energy Collision Dissociation)	MS2	28.5391	60	54.1092	16683	20181019_Cowley_Brain_07.raw	F7		1.07	1.703e-05	0.0002859	135446	54.21
		FALSE	High	Sequest HT (A2)	Unambiguous	[K].VPVNLLR.[A]		1	1	Q9JHU4	Q9JHU4	0	2	0.4653	0	1	1	405.763	810.52	810.52	-0.11	-5e-05	HCD (High Energy Collision Dissociation)	MS2	4.77046	60	72.4497	26529	20181019_Cowley_Brain_10.raw	F10		1.01	1.703e-05	0.0003032	444670	72.36
		FALSE	High	Sequest HT (A2)	Unambiguous	[K].DYIPVDQEELR.[D]		1	1	Q9JHU4	Q9JHU4	0	2	0.5124	0	1	1	688.839	1376.67	1376.67	0.77	0.00053	HCD (High Energy Collision Dissociation)	MS2	25.811	60	82.3765	33213	20181019_Cowley_Brain_09.raw	F9		1.21	1.703e-05	0.0003466	652375	82.02
		FALSE	High	Sequest HT (A2)	Unambiguous	[R].LLNTFLER.[L]		1	1	Q9JHU4	Q9JHU4	0	2	0.5621	0	1	1	503.29	1005.57	1005.57	-0.39	-0.00019	HCD (High Energy Collision Dissociation)	MS2	32.5937	60	91.4462	34205	20181019_Cowley_Brain_07.raw	F7		1.69	1.703e-05	0.0002932	562399	91.36
		FALSE	High	Sequest HT (A2)	Unambiguous	[K].AVDDLNLHSYSNLPIWVNK.[L]		1	1	Q9JHU4	Q9JHU4	0	3	0.6048	0	1	1	733.38	2198.12	2198.12	0.35	0.00026	HCD (High Energy Collision Dissociation)	MS2	47.0537	60	111.858	46663	20181019_Cowley_Brain_06.raw	F6		1.24	1.703e-05	0.000351	648673	111.66
		FALSE	High	Sequest HT (A2)	Unambiguous	[K].TPVSITEHPK.[I]		1	1	Q9JHU4	Q9JHU4	0	2	0.3048	0	1	1	554.804	1108.6	1108.6	0.5	0.00027	HCD (High Energy Collision Dissociation)	MS2	44.5263	60	39.2717	11436	20181019_Cowley_Brain_12.raw	F12		1.05	1.703e-05	0.000392	511231	39.47
		FALSE	High	Sequest HT (A2)	Unambiguous	[K].HLLPVETQR.[F]		1	1	Q9JHU4	Q9JHU4	0	2	0.6571	0	1	1	546.811	1092.62	1092.62	-0.33	-0.00018	HCD (High Energy Collision Dissociation)	MS2	16.3766	60	54.2863	16939	20181019_Cowley_Brain_04.raw	F4		2.1	1.703e-05	0.0003768	556254	54.2
		FALSE	High	Sequest HT (A2)	Unambiguous	[K].SFEWLSQMR.[F]		1	1	Q9JHU4	Q9JHU4	0	2	0.5843	0	1	1	592.282	1183.56	1183.56	-0.43	-0.00026	HCD (High Energy Collision Dissociation)	MS2	52.3976	60	108.924	45932	20181019_Cowley_Brain_14.raw	F14		1.66	1.703e-05	0.0003577	215806	108.99
		FALSE	High	Sequest HT (A2)	Unambiguous	[K].VMSQEIQEQLHK.[Q]		1	1	Q9JHU4	Q9JHU4	0	3	0.6218	0	1	1	490.585	1469.74	1469.74	-0.22	-0.00011	HCD (High Energy Collision Dissociation)	MS2	23.9425	60	62.7722	21602	20181019_Cowley_Brain_11.raw	F11		1.93	1.703e-05	0.0002999	357942	62.72
		FALSE	High	Sequest HT (A2)	Unambiguous	[R].LAETVFNFQEK.[V]		1	1	Q9JHU4	Q9JHU4	0	2	0.6258	0	1	1	663.34	1325.67	1325.67	-0.12	-8e-05	HCD (High Energy Collision Dissociation)	MS2	26.0515	60	93.7039	36831	20181019_Cowley_Brain_06.raw	F6		1.55	1.703e-05	0.000285	529947	93.62
		FALSE	High	Sequest HT (A2)	Unambiguous	[R].LLLIQAFRPDR.[L]		1	1	Q9JHU4	Q9JHU4	0	3	0.3476	0	1	1	447.938	1341.8	1341.8	-0.2	-9e-05	HCD (High Energy Collision Dissociation)	MS2	6.54053	60	102.767	44877	20181019_Cowley_Brain_09.raw	F9		1.87	1.703e-05	0.0002915	538830	102.66
		FALSE	High	Sequest HT (A2)	Unambiguous	[K].ETVDQVEELRR.[D]		1	1	Q9JHU4	Q9JHU4	1	3	0.4778	0	1	1	458.572	1373.7	1373.7	-0.06	-3e-05	HCD (High Energy Collision Dissociation)	MS2	57.8342	60	57.9663	19189	20181019_Cowley_Brain_06.raw	F6		1.8	1.703e-05	0.0003327	238566	58.07
		FALSE	High	Sequest HT (A2)	Unambiguous	[K].YATLATVSR.[C]		1	1	Q9JHU4	Q9JHU4	0	2	0.8406	0	1	1	491.272	981.537	981.536	0.78	0.00038	HCD (High Energy Collision Dissociation)	MS2	38.9996	60	57.4521	18961	20181019_Cowley_Brain_06.raw	F6		1.38	1.703e-05	0.0003909	353176	57.7
		FALSE	High	Sequest HT (A2)	Unambiguous	[K].YATLATVSR.[C]		1	1	Q9JHU4	Q9JHU4	0	2	0.7355	0	1	1	491.272	981.537	981.536	0.58	0.00029	HCD (High Energy Collision Dissociation)	MS2	42.7647	60	57.4814	19117	20181019_Cowley_Brain_11.raw	F11		1.55	1.703e-05	0.0003151	420497	57.7
		FALSE	High	Sequest HT (A2)	Unambiguous	[K].EDLDKVEPAVIEAQNAVK.[S]		1	1	Q9JHU4	Q9JHU4	1	3	0.5812	0	1	1	656.681	1968.03	1968.03	-0.09	-6e-05	HCD (High Energy Collision Dissociation)	MS2	46.8811	60	88.277	32692	20181019_Cowley_Brain_08.raw	F8		1.91	1.703e-05	0.0003745	302364	88.54
		FALSE	High	Sequest HT (A2)	Unambiguous	[K].VPVNLLR.[A]		1	1	Q9JHU4	Q9JHU4	0	2	0.6466	0	1	1	405.763	810.519	810.52	-0.17	-7e-05	HCD (High Energy Collision Dissociation)	MS2	8.57728	60	72.5263	26309	20181019_Cowley_Brain_14.raw	F14		1.16	1.703e-05	0.0003526	471367	72.38
		FALSE	High	Sequest HT (A2)	Unambiguous	[K].TFDHYcEYR.[R]	C6(Carbamidomethyl)	1	1	Q9JHU4	Q9JHU4	0	2	0.8069	0	1	1	645.764	1290.52	1290.52	0.12	8e-05	HCD (High Energy Collision Dissociation)	MS2	46.1525	60	53.5247	17224	20181019_Cowley_Brain_05.raw	F5		1.45	1.703e-05	0.0002899	189239	53.62
		FALSE	High	Sequest HT (A2)	Unambiguous	[K].ASVVTLPVYLNFTR.[A]		1	1	Q9JHU4	Q9JHU4	0	2	0.5156	0	1	1	790.446	1579.88	1579.88	0.22	0.00017	HCD (High Energy Collision Dissociation)	MS2	36.2281	60	123.936	52051	20181019_Cowley_Brain_04.raw	F4		0.64	1.703e-05	0.0003513	369184	123.78
		FALSE	High	Sequest HT (A2)	Unambiguous	[R].TSDQTWVK.[L]		1	1	Q9JHU4	Q9JHU4	0	2	0.2114	0	1	1	482.74	964.473	964.473	-0.08	-4e-05	HCD (High Energy Collision Dissociation)	MS2	63.0669	60	47.5546	14532	20181019_Cowley_Brain_06.raw	F6		1.23	1.703e-05	0.0003454	244859	47.56
		FALSE	High	Sequest HT (A2)	Unambiguous	[R].YPLIIDPSGQATEFIMNEYKDR.[K]		1	1	Q9JHU4	Q9JHU4	1	3	0.54	0	1	1	867.43	2600.28	2600.27	2.4	0.00208	HCD (High Energy Collision Dissociation)	MS2	39.0609	60	126.363	54824	20181019_Cowley_Brain_06.raw	F6		1	1.703e-05	0.0003022	261375	126.55
		FALSE	High	Sequest HT (A2)	Unambiguous	[R].TTDLLTDWEK.[T]		1	1	Q9JHU4	Q9JHU4	0	2	0.5804	0	1	1	611.304	1221.6	1221.6	0.62	0.00038	HCD (High Energy Collision Dissociation)	MS2	24.2745	60	100.375	40316	20181019_Cowley_Brain_06.raw	F6		1.43	1.703e-05	0.0003666	438613	100.6
		FALSE	High	Sequest HT (A2)	Unambiguous	[R].LLLIQAFRPDR.[L]		1	1	Q9JHU4	Q9JHU4	0	3	0.3114	0	1	1	447.938	1341.8	1341.8	-0.68	-0.0003	HCD (High Energy Collision Dissociation)	MS2	7.26675	60	102.803	40075	20181019_Cowley_Brain_08.raw	F8		1.67	1.703e-05	0.0003393	247482	102.72
		FALSE	High	Sequest HT (A2)	Unambiguous	[R].KFLSDPQVHTVLVER.[S]		1	1	Q9JHU4	Q9JHU4	1	3	0.4806	0	1	1	589.995	1767.97	1767.98	-2.56	-0.00151	HCD (High Energy Collision Dissociation)	MS2	44.9062	60	74.6637	26288	20181019_Cowley_Brain_04.raw	F4		1.29	1.703e-05	0.0003218	154755	74.86
		FALSE	High	Sequest HT (A2)	Unambiguous	[R].LLLIQAFRPDR.[L]		1	1	Q9JHU4	Q9JHU4	0	3	0.2296	0	1	1	447.938	1341.8	1341.8	-0.76	-0.00034	HCD (High Energy Collision Dissociation)	MS2	7.48617	60	102.818	42761	20181019_Cowley_Brain_05.raw	F5		1.35	1.703e-05	0.0003825	255254	102.72
		FALSE	High	Sequest HT (A2)	Unambiguous	[K].DYIPVDQEELR.[D]		1	1	Q9JHU4	Q9JHU4	0	2	0.655	0	1	1	688.838	1376.67	1376.67	-0.12	-8e-05	HCD (High Energy Collision Dissociation)	MS2	28.7712	60	82.1164	29533	20181019_Cowley_Brain_08.raw	F8		1.71	1.703e-05	0.0003791	350906	82.01
		FALSE	High	Sequest HT (A2)	Unambiguous	[K].HLLPVETQR.[F]		1	1	Q9JHU4	Q9JHU4	0	2	0.6415	0	1	1	546.811	1092.62	1092.62	-0.3	-0.00017	HCD (High Energy Collision Dissociation)	MS2	36.7397	60	54.1478	17631	20181019_Cowley_Brain_11.raw	F11		2.12	1.703e-05	0.0003892	691903	54.1
		FALSE	High	Sequest HT (A2)	Unambiguous	[K].HLLPVETQR.[F]		1	1	Q9JHU4	Q9JHU4	0	2	0.6818	0	1	1	546.811	1092.62	1092.62	-0.3	-0.00017	HCD (High Energy Collision Dissociation)	MS2	19.7626	60	54.1455	17630	20181019_Cowley_Brain_11.raw	F11		2.2	1.703e-05	0.0003307	691903	54.1
		FALSE	High	Sequest HT (A2)	Unambiguous	[R].SIPLDEGEDEAQR.[R]		1	1	Q9JHU4	Q9JHU4	0	2	0.8624	0	1	1	729.839	1458.67	1458.67	-0.2	-0.00014	HCD (High Energy Collision Dissociation)	MS2	36.5801	60	60.4623	20338	20181019_Cowley_Brain_06.raw	F6		1.09	1.703e-05	0.000336	289239	60.69
		FALSE	High	Sequest HT (A2)	Unambiguous	[K].AERPDVDEK.[R]		1	1	Q9JHU4	Q9JHU4	0	2	0.4917	0	1	1	529.759	1058.51	1058.51	-0.03	-2e-05	HCD (High Energy Collision Dissociation)	MS2	51.9206	60	24.4003	5962	20181019_Cowley_Brain_03.raw	F3		1.81	1.703e-05	0.0002899	326150	24.5
		FALSE	High	Sequest HT (A2)	Unambiguous	[K].EIVLSAGSTPK.[I]		1	1	Q9JHU4	Q9JHU4	0	2	0.3035	0	1	1	551.311	1101.62	1101.62	0.16	9e-05	HCD (High Energy Collision Dissociation)	MS2	58.9215	60	60.725	20432	20181019_Cowley_Brain_13.raw	F13		2.01	1.703e-05	0.0002891	439670	60.89
		FALSE	High	Sequest HT (A2)	Unambiguous	[R].LGGSPFGPAGTGK.[T]		1	1	Q9JHU4	Q9JHU4	0	2	0.4396	0	1	1	573.301	1145.6	1145.59	0.08	5e-05	HCD (High Energy Collision Dissociation)	MS2	46.8139	60	64.5733	23573	20181019_Cowley_Brain_09.raw	F9		1.82	1.703e-05	0.0003468	1.00401e+06	64.86
		FALSE	High	Sequest HT (A2)	Unambiguous	[R].TSFLDDAFRK.[N]		1	1	Q9JHU4	Q9JHU4	1	2	0.6587	0	1	1	600.306	1199.61	1199.61	-0.21	-0.00012	HCD (High Energy Collision Dissociation)	MS2	35.4407	60	85.9848	32020	20181019_Cowley_Brain_03.raw	F3		1.26	1.703e-05	0.0003234	154156	85.97
		FALSE	High	Sequest HT (A2)	Unambiguous	[K].HLLPVETQR.[F]		1	1	Q9JHU4	Q9JHU4	0	2	0.7346	0	1	1	546.812	1092.62	1092.62	0.47	0.00025	HCD (High Energy Collision Dissociation)	MS2	22.2253	60	54.2695	17094	20181019_Cowley_Brain_03.raw	F3		2.11	1.703e-05	0.0003365	531117	54.14
		FALSE	High	Sequest HT (A2)	Unambiguous	[R].SLETcMYDHK.[T]	C5(Carbamidomethyl)	1	1	Q9JHU4	Q9JHU4	0	2	0.8889	0	1	1	642.273	1283.54	1283.54	-0.09	-6e-05	HCD (High Energy Collision Dissociation)	MS2	25.0421	60	54.1402	17407	20181019_Cowley_Brain_12.raw	F12		1.08	1.703e-05	0.0003876	169207	54.29
		FALSE	High	Sequest HT (A2)	Unambiguous	[K].TKPVTGNLRPEEALQALTIYEGK.[F]		1	1	Q9JHU4	Q9JHU4	0	4	0.461	0	1	1	632.848	2528.37	2528.37	0.11	7e-05	HCD (High Energy Collision Dissociation)	MS2	40.9481	60	105.57	42189	20181019_Cowley_Brain_04.raw	F4		1.41	1.703e-05	0.0003592	380984	105.78
		FALSE	High	Sequest HT (A2)	Unambiguous	[R].LLNTFLER.[L]		1	1	Q9JHU4	Q9JHU4	0	2	0.4796	0	1	1	503.29	1005.57	1005.57	0.17	8e-05	HCD (High Energy Collision Dissociation)	MS2	33.1437	60	91.4712	36434	20181019_Cowley_Brain_11.raw	F11		1.96	1.703e-05	0.0003921	726322	91.35
		FALSE	High	Sequest HT (A2)	Unambiguous	[K].TPVSITEHPK.[I]		1	1	Q9JHU4	Q9JHU4	0	2	0.5029	0	1	1	554.804	1108.6	1108.6	0.08	4e-05	HCD (High Energy Collision Dissociation)	MS2	41.2476	60	39.6636	11246	20181019_Cowley_Brain_07.raw	F7		1.71	1.703e-05	0.0003933	402272	39.53
		FALSE	High	Sequest HT (A2)	Unambiguous	[K].MQMLEDEDDLAYAETEKK.[A]		1	1	Q9JHU4	Q9JHU4	1	3	0.7826	0	1	1	720.322	2158.95	2158.95	-0.43	-0.00031	HCD (High Energy Collision Dissociation)	MS2	32.699	60	85.5032	33474	20181019_Cowley_Brain_05.raw	F5		1.15	1.703e-05	0.0003037	144932	85.54
		FALSE	High	Sequest HT (A2)	Unambiguous	[K].EHINSVSAMK.[L]		1	1	Q9JHU4	Q9JHU4	0	2	0.5348	0	1	1	558.279	1115.55	1115.55	-0.41	-0.00023	HCD (High Energy Collision Dissociation)	MS2	35.9972	60	37.0225	10688	20181019_Cowley_Brain_11.raw	F11		1.87	1.703e-05	0.0002977	215306	37.08
		FALSE	High	Sequest HT (A2)	Unambiguous	[K].VFEEDALSWEDK.[L]		1	1	Q9JHU4	Q9JHU4	0	2	0.7237	0	1	1	734.336	1467.66	1467.66	0.17	0.00012	HCD (High Energy Collision Dissociation)	MS2	25.3247	60	94.9892	38218	20181019_Cowley_Brain_14.raw	F14		1.52	1.703e-05	0.000287	432238	95.23
		FALSE	High	Sequest HT (A2)	Unambiguous	[K].TFSEILNR.[V]		1	1	Q9JHU4	Q9JHU4	0	2	0.5652	0	1	1	490.264	979.52	979.521	-0.37	-0.00018	HCD (High Energy Collision Dissociation)	MS2	17.1783	60	77.1973	28864	20181019_Cowley_Brain_11.raw	F11		1.84	1.703e-05	0.0003019	518231	77.12
		FALSE	High	Sequest HT (A2)	Unambiguous	[R].NTISLLVAGLK.[K]		1	1	Q9JHU4	Q9JHU4	0	2	0.5862	0	1	1	564.853	1128.7	1128.7	-0.07	-4e-05	HCD (High Energy Collision Dissociation)	MS2	32.109	60	113.868	48718	20181019_Cowley_Brain_05.raw	F5		1.16	1.703e-05	0.0003823	384240	114.14
		FALSE	High	Sequest HT (A2)	Unambiguous	[R].SIPLDEGEDEAQR.[R]		1	1	Q9JHU4	Q9JHU4	0	2	0.6571	0	1	1	729.839	1458.67	1458.67	0.08	6e-05	HCD (High Energy Collision Dissociation)	MS2	40.0006	60	60.4613	20365	20181019_Cowley_Brain_14.raw	F14		0.7	1.703e-05	0.000355	343958	60.72
		FALSE	High	Sequest HT (A2)	Unambiguous	[K].EGTEAWEAAMK.[R]		1	1	Q9JHU4	Q9JHU4	0	2	0.6507	0	1	1	611.774	1222.54	1222.54	-0.38	-0.00023	HCD (High Energy Collision Dissociation)	MS2	68.168	60	77.206	28561	20181019_Cowley_Brain_12.raw	F12		1.46	1.703e-05	0.000383	205146	77.27
		FALSE	High	Sequest HT (A2)	Unambiguous	[K].DHLYGTLDPNTR.[E]		1	1	Q9JHU4	Q9JHU4	0	2	0.6667	0	1	1	701.342	1401.68	1401.68	1.04	0.00073	HCD (High Energy Collision Dissociation)	MS2	12.627	60	62.5596	21268	20181019_Cowley_Brain_12.raw	F12		1.56	1.703e-05	0.0003376	273244	62.78
		FALSE	High	Sequest HT (A2)	Unambiguous	[K].DLFQVAFNR.[V]		1	1	Q9JHU4	Q9JHU4	0	2	0.631	0	1	1	555.29	1109.57	1109.57	-0.5	-0.00028	HCD (High Energy Collision Dissociation)	MS2	4.11042	60	110.486	46963	20181019_Cowley_Brain_05.raw	F5		1.68	1.703e-05	0.0003252	288488	110.36
		FALSE	High	Sequest HT (A2)	Unambiguous	[R].TLINELVK.[G]		1	1	Q9JHU4	Q9JHU4	0	2	0.0568	0	1	1	465.287	929.566	929.567	-0.16	-8e-05	HCD (High Energy Collision Dissociation)	MS2	23.5218	60	90.7767	33871	20181019_Cowley_Brain_07.raw	F7		0.88	1.703e-05	0.000282	558802	90.65
		FALSE	High	Sequest HT (A2)	Unambiguous	[K].LLAESVTEVEIFGK.[A]		1	1	Q9JHU4	Q9JHU4	0	2	0.7851	0	1	1	767.92	1534.83	1534.84	-1.7	-0.0013	HCD (High Energy Collision Dissociation)	MS2	30.8487	60	112.472	50582	20181019_Cowley_Brain_09.raw	F9		1.21	1.703e-05	0.0003912	321170	112.81
		FALSE	High	Sequest HT (A2)	Unambiguous	[R].MLSAVSQQVQcIQEALR.[E]	C11(Carbamidomethyl)	1	1	Q9JHU4	Q9JHU4	0	2	0.4419	0	1	1	981.001	1961	1960.99	0.52	0.00051	HCD (High Energy Collision Dissociation)	MS2	23.2107	60	119.133	48682	20181019_Cowley_Brain_07.raw	F7		0.43	1.703e-05	0.0003053	277984	119.35
		FALSE	High	Sequest HT (A2)	Unambiguous	[R].SSLQSQcLNEVLK.[A]	C7(Carbamidomethyl)	1	1	Q9JHU4	Q9JHU4	0	2	0.3861	0	1	1	753.385	1505.76	1505.76	-0.14	-0.00011	HCD (High Energy Collision Dissociation)	MS2	49.7875	60	83.4572	30746	20181019_Cowley_Brain_03.raw	F3		1.01	1.703e-05	0.0003183	449951	83.38
		FALSE	High	Sequest HT (A2)	Unambiguous	[K].MQMLEDEDDLAYAETEKK.[A]		1	1	Q9JHU4	Q9JHU4	1	3	0.0896	0	1	1	720.322	2158.95	2158.95	-0.87	-0.00062	HCD (High Energy Collision Dissociation)	MS2	75.1112	60	85.4929	31769	20181019_Cowley_Brain_03.raw	F3		0.67	1.703e-05	0.0003568	95720.3	85.5
		FALSE	High	Sequest HT (A2)	Unambiguous	[R].LScLPAFK.[D]	C3(Carbamidomethyl)	1	1	Q9JHU4	Q9JHU4	0	2	0.6646	0	1	1	468.255	935.503	935.502	1.57	0.00073	HCD (High Energy Collision Dissociation)	MS2	15.0547	60	80.6326	30662	20181019_Cowley_Brain_11.raw	F11		1.61	1.703e-05	0.0003026	378077	80.53
		FALSE	High	Sequest HT (A2)	Unambiguous	[R].GKEIVLSAGSTPK.[I]		1	1	Q9JHU4	Q9JHU4	1	2	0.7132	0	1	1	643.869	1286.73	1286.73	-0.43	-0.00027	HCD (High Energy Collision Dissociation)	MS2	6.36412	60	49.531	15132	20181019_Cowley_Brain_03.raw	F3		1.29	1.703e-05	0.0003605	79607.6	49.54
		FALSE	High	Sequest HT (A2)	Unambiguous	[R].QPQGHLLLIGVSGAGK.[T]		1	1	Q9JHU4	Q9JHU4	0	3	0.609	0	1	1	525.639	1574.9	1574.9	-0.08	-4e-05	HCD (High Energy Collision Dissociation)	MS2	20.3766	60	82.1347	29956	20181019_Cowley_Brain_04.raw	F4		1.56	2.03e-05	0.0004131	226198	82.01
		FALSE	High	Sequest HT (A2)	Unambiguous	[R].HEALLYTWLAEHKPLVLcGPPGSGK.[T]	C18(Carbamidomethyl)	1	1	Q9JHU4	Q9JHU4	0	3	0.4898	0	1	1	925.155	2773.45	2773.45	0.51	0.00047	HCD (High Energy Collision Dissociation)	MS2	77.7417	60	114.771	49438	20181019_Cowley_Brain_11.raw	F11		0.49	2.03e-05	0.0004068	130842	114.89
		FALSE	High	Sequest HT (A2)	Unambiguous	[K].RAPVIDADKPVSSQLR.[V]		1	1	Q9JHU4	Q9JHU4	1	3	0.6173	0	1	1	584.663	1751.98	1751.98	-0.53	-0.00031	HCD (High Energy Collision Dissociation)	MS2	4.85559	60	56.3368	18530	20181019_Cowley_Brain_10.raw	F10		1.96	2.03e-05	0.0004051	478731	56.57
		FALSE	High	Sequest HT (A2)	Unambiguous	[K].HLLPVETQR.[F]		1	1	Q9JHU4	Q9JHU4	0	2	0.5585	0	1	1	546.812	1092.62	1092.62	-0.21	-0.00011	HCD (High Energy Collision Dissociation)	MS2	21.6105	60	54.3779	17586	20181019_Cowley_Brain_14.raw	F14		1.88	2.03e-05	0.0004091	667077	54.22
		FALSE	High	Sequest HT (A2)	Unambiguous	[K].SLLQALNEVK.[G]		1	1	Q9JHU4	Q9JHU4	0	2	0.2277	0	1	1	557.827	1114.65	1114.65	-0.44	-0.00024	HCD (High Energy Collision Dissociation)	MS2	16.9295	60	101.743	41918	20181019_Cowley_Brain_14.raw	F14		1.01	2.03e-05	0.0004048	934956	101.98
		FALSE	High	Sequest HT (A2)	Unambiguous	[K].ADLAAVEAK.[V]		1	1	Q9JHU4	Q9JHU4	0	2	0.3764	0	1	1	444.245	887.483	887.483	-0.27	-0.00012	HCD (High Energy Collision Dissociation)	MS2	44.6868	60	47.8379	14812	20181019_Cowley_Brain_14.raw	F14		1.78	2.03e-05	0.0004114	490521	47.91
		FALSE	High	Sequest HT (A2)	Unambiguous	[R].HYLDFINHYANLFHEK.[R]		1	1	Q9JHU4	Q9JHU4	0	3	0.597	0	1	1	687.67	2061	2061	-1	-0.00069	HCD (High Energy Collision Dissociation)	MS2	20.07	60	112.173	47776	20181019_Cowley_Brain_14.raw	F14		1.34	2.03e-05	0.0004067	230111	112.31
		FALSE	High	Sequest HT (A2)	Unambiguous	[K].VPVNLLR.[A]		1	1	Q9JHU4	Q9JHU4	0	2	0.5269	0	1	1	405.763	810.519	810.52	-0.2	-8e-05	HCD (High Energy Collision Dissociation)	MS2	8.35012	60	72.5278	24858	20181019_Cowley_Brain_07.raw	F7		0.93	2.03e-05	0.0004055	324843	72.41
		FALSE	High	Sequest HT (A2)	Unambiguous	[K].ASVVTLPVYLNFTR.[A]		1	1	Q9JHU4	Q9JHU4	0	2	0.5844	0	1	1	790.446	1579.89	1579.88	0.63	0.0005	HCD (High Energy Collision Dissociation)	MS2	5.04606	60	123.944	53774	20181019_Cowley_Brain_05.raw	F5		0.77	2.03e-05	0.0003967	285365	123.81
		FALSE	High	Sequest HT (A2)	Unambiguous	[K].EIVLSAGSTPK.[I]		1	1	Q9JHU4	Q9JHU4	0	2	0.3834	0	1	1	551.311	1101.62	1101.62	0.59	0.00033	HCD (High Energy Collision Dissociation)	MS2	66.2166	60	60.7003	20393	20181019_Cowley_Brain_12.raw	F12		1.93	2.03e-05	0.0004029	457535	60.87
		FALSE	High	Sequest HT (A2)	Unambiguous	[R].LLLIQAFRPDR.[L]		1	1	Q9JHU4	Q9JHU4	0	3	0.2968	0	1	1	447.938	1341.8	1341.8	0.14	6e-05	HCD (High Energy Collision Dissociation)	MS2	5.05658	60	102.764	40636	20181019_Cowley_Brain_04.raw	F4		1.55	2.698e-05	0.0004191	349736	102.75
		FALSE	High	Sequest HT (A2)	Unambiguous	[K].EIVLSAGSTPK.[I]		1	1	Q9JHU4	Q9JHU4	0	2	0.3429	0	1	1	551.311	1101.61	1101.62	-0.08	-4e-05	HCD (High Energy Collision Dissociation)	MS2	74.0385	60	60.6516	20606	20181019_Cowley_Brain_10.raw	F10		2.1	2.698e-05	0.0004233	509665	60.86
		FALSE	High	Sequest HT (A2)	Unambiguous	[K].AVDDLNLHSYSNLPIWVNK.[L]		1	1	Q9JHU4	Q9JHU4	0	3	0.6733	0	1	1	733.38	2198.13	2198.12	0.5	0.00036	HCD (High Energy Collision Dissociation)	MS2	12.8286	60	111.811	47420	20181019_Cowley_Brain_13.raw	F13		1.5	2.698e-05	0.0004204	685822	111.63
		FALSE	High	Sequest HT (A2)	Unambiguous	[K].VQYPQSQAcK.[M]	C9(Carbamidomethyl)	1	1	Q9JHU4	Q9JHU4	0	2	0.4129	0	1	1	604.789	1208.57	1208.57	-1.06	-0.00064	HCD (High Energy Collision Dissociation)	MS2	44.3151	60	36.2815	10170	20181019_Cowley_Brain_03.raw	F3		1.55	2.698e-05	0.0004197	333309	36.1
		FALSE	High	Sequest HT (A2)	Unambiguous	[R].QDLADVVQVcEGK.[K]	C10(Carbamidomethyl)	1	1	Q9JHU4	Q9JHU4	0	2	0.6795	0	1	1	730.856	1460.7	1460.7	-0.54	-0.00039	HCD (High Energy Collision Dissociation)	MS2	37.2276	60	82.3519	31244	20181019_Cowley_Brain_13.raw	F13		0.78	2.944e-05	0.0004598	364019	82.56
		FALSE	High	Sequest HT (A2)	Unambiguous	[R].HYLDFINHYANLFHEK.[R]		1	1	Q9JHU4	Q9JHU4	0	4	0.3889	0	1	1	516.005	2061	2061	1.16	0.0006	HCD (High Energy Collision Dissociation)	MS2	8.60616	60	111.902	47414	20181019_Cowley_Brain_12.raw	F12		0.72	2.944e-05	0.0005132	666192	112.11
		FALSE	High	Sequest HT (A2)	Unambiguous	[K].ADLAAVEAK.[V]		1	1	Q9JHU4	Q9JHU4	0	2	0.4785	0	1	1	444.245	887.483	887.483	-0.18	-8e-05	HCD (High Energy Collision Dissociation)	MS2	44.0084	60	47.8012	14728	20181019_Cowley_Brain_12.raw	F12		1.86	2.944e-05	0.0004376	435089	47.91
		FALSE	High	Sequest HT (A2)	Unambiguous	[R].LLNTFLER.[L]		1	1	Q9JHU4	Q9JHU4	0	2	0.4764	0	1	1	503.29	1005.57	1005.57	0.05	2e-05	HCD (High Energy Collision Dissociation)	MS2	22.8397	60	91.4435	36238	20181019_Cowley_Brain_14.raw	F14		2.12	2.944e-05	0.0004742	751672	91.38
		FALSE	High	Sequest HT (A2)	Unambiguous	[R].GKEIVLSAGSTPK.[I]		1	1	Q9JHU4	Q9JHU4	1	2	0.7368	0	1	1	643.87	1286.73	1286.73	0.25	0.00016	HCD (High Energy Collision Dissociation)	MS2	14.6616	60	49.5082	14979	20181019_Cowley_Brain_04.raw	F4		1.14	2.944e-05	0.0005069	78221	49.59
		FALSE	High	Sequest HT (A2)	Unambiguous	[K].DHLYGTLDPNTR.[E]		1	1	Q9JHU4	Q9JHU4	0	2	0.7744	0	1	1	701.341	1401.67	1401.68	-0.64	-0.00045	HCD (High Energy Collision Dissociation)	MS2	6.94462	60	62.5784	20297	20181019_Cowley_Brain_08.raw	F8		1.33	2.944e-05	0.0004332	212215	62.8
		FALSE	High	Sequest HT (A2)	Unambiguous	[R].VPLAIVNK.[A]		1	1	Q9JHU4	Q9JHU4	0	2	0.2232	0	1	1	427.279	853.551	853.551	0.13	6e-05	HCD (High Energy Collision Dissociation)	MS2	27.4293	60	64.1326	21018	20181019_Cowley_Brain_08.raw	F8		1.12	2.944e-05	0.0004929	438814	64
		FALSE	High	Sequest HT (A2)	Unambiguous	[R].SIPLDEGEDEAQR.[R]		1	1	Q9JHU4	Q9JHU4	0	2	0.9255	0	1	1	729.839	1458.67	1458.67	-0.07	-5e-05	HCD (High Energy Collision Dissociation)	MS2	50.3556	60	60.4444	19372	20181019_Cowley_Brain_07.raw	F7		0.94	2.944e-05	0.0005289	233091	60.73
		FALSE	High	Sequest HT (A2)	Unambiguous	[R].LScLPAFK.[D]	C3(Carbamidomethyl)	1	1	Q9JHU4	Q9JHU4	0	2	0.7447	0	1	1	468.254	935.501	935.502	-0.67	-0.00031	HCD (High Energy Collision Dissociation)	MS2	13.0027	60	80.559	30336	20181019_Cowley_Brain_13.raw	F13		1.41	2.944e-05	0.000462	325936	80.58
		FALSE	High	Sequest HT (A2)	Unambiguous	[K].YATLATVSR.[C]		1	1	Q9JHU4	Q9JHU4	0	2	0.7542	0	1	1	491.272	981.537	981.536	0.58	0.00028	HCD (High Energy Collision Dissociation)	MS2	36.8763	60	57.8394	19061	20181019_Cowley_Brain_12.raw	F12		1.79	2.944e-05	0.0005118	402705	57.68
		FALSE	High	Sequest HT (A2)	Unambiguous	[K].LVQTPLTDR.[C]		1	1	Q9JHU4	Q9JHU4	0	2	0.6316	0	1	1	521.798	1042.59	1042.59	0.07	4e-05	HCD (High Energy Collision Dissociation)	MS2	45.108	60	63.5502	21755	20181019_Cowley_Brain_12.raw	F12		2.47	2.944e-05	0.0004516	489353	63.51
		FALSE	High	Sequest HT (A2)	Unambiguous	[K].FNYGFEYLGVQDK.[L]		1	1	Q9JHU4	Q9JHU4	0	2	0.7778	0	1	1	790.375	1579.74	1579.74	-0.2	-0.00016	HCD (High Energy Collision Dissociation)	MS2	56.9126	60	106.646	44501	20181019_Cowley_Brain_12.raw	F12		0.54	2.944e-05	0.0004768	681233	106.92
		FALSE	High	Sequest HT (A2)	Unambiguous	[K].TKPVTGNLRPEEALQALTIYEGK.[F]		1	1	Q9JHU4	Q9JHU4	0	4	0.5987	0	1	1	632.849	2528.37	2528.37	0.5	0.00032	HCD (High Energy Collision Dissociation)	MS2	76.949	60	105.585	43180	20181019_Cowley_Brain_06.raw	F6		1.57	2.944e-05	0.0004686	391499	105.8
		FALSE	High	Sequest HT (A2)	Unambiguous	[R].VLRPQVTAVAQQNQGEAPEPQDMK.[V]		1	1	Q9JHU4	Q9JHU4	0	3	0.6754	0	1	1	878.782	2634.33	2634.33	0.93	0.00081	HCD (High Energy Collision Dissociation)	MS2	3.19855	60	68.2979	23967	20181019_Cowley_Brain_06.raw	F6		1.14	2.944e-05	0.0004594	413272	68.15
		FALSE	High	Sequest HT (A2)	Unambiguous	[R].NLHVVFTMNPSSEGLKDR.[A]		1	1	Q9JHU4	Q9JHU4	1	3	0.5196	0	1	1	682.014	2044.03	2044.03	0.27	0.00018	HCD (High Energy Collision Dissociation)	MS2	0	60	84.0607	30508	20181019_Cowley_Brain_08.raw	F8		1.02	2.944e-05	0.0005237	124097	84.09
		FALSE	High	Sequest HT (A2)	Unambiguous	[R].QALVAIFTHLR.[K]		1	1	Q9JHU4	Q9JHU4	0	3	0.5224	0	1	1	423.587	1268.75	1268.75	-0.86	-0.00036	HCD (High Energy Collision Dissociation)	MS2	0	60	107.655	47772	20181019_Cowley_Brain_09.raw	F9		1.34	2.944e-05	0.0004511	348315	107.89
		FALSE	High	Sequest HT (A2)	Unambiguous	[R].LLNTFLER.[L]		1	1	Q9JHU4	Q9JHU4	0	2	0.4846	0	1	1	503.29	1005.57	1005.57	0.08	4e-05	HCD (High Energy Collision Dissociation)	MS2	40.6647	60	91.1181	35462	20181019_Cowley_Brain_06.raw	F6		1.3	2.944e-05	0.0004901	589699	91.34
		FALSE	High	Sequest HT (A2)	Unambiguous	[R].SNLPDNLKK.[L]		1	1	Q9JHU4	Q9JHU4	1	2	0.4076	0	1	1	514.79	1028.57	1028.57	-0.09	-5e-05	HCD (High Energy Collision Dissociation)	MS2	38.8461	60	38.311	11083	20181019_Cowley_Brain_12.raw	F12		2.11	2.944e-05	0.000457	519917	38.38
		FALSE	High	Sequest HT (A2)	Unambiguous	[K].EGTEAWEAAMK.[R]		1	1	Q9JHU4	Q9JHU4	0	2	0.4958	0	1	1	611.774	1222.54	1222.54	0.31	0.00019	HCD (High Energy Collision Dissociation)	MS2	64.9169	60	77.1723	27102	20181019_Cowley_Brain_07.raw	F7		1.19	2.944e-05	0.0004571	129812	77.2
		FALSE	High	Sequest HT (A2)	Unambiguous	[R].EAIVNScVFVHQTLHQANAR.[L]	C7(Carbamidomethyl)	1	1	Q9JHU4	Q9JHU4	0	3	0.4385	0	1	1	765.386	2294.14	2294.15	-0.97	-0.00074	HCD (High Energy Collision Dissociation)	MS2	64.569	60	78.6802	29312	20181019_Cowley_Brain_12.raw	F12		1.3	2.944e-05	0.0004357	494163	78.87
		FALSE	High	Sequest HT (A2)	Unambiguous	[R].LScLPAFK.[D]	C3(Carbamidomethyl)	1	1	Q9JHU4	Q9JHU4	0	2	0.5986	0	1	1	468.254	935.501	935.502	-0.59	-0.00028	HCD (High Energy Collision Dissociation)	MS2	12.6761	60	80.6061	30048	20181019_Cowley_Brain_06.raw	F6		1.42	2.944e-05	0.0004455	308051	80.62
		FALSE	High	Sequest HT (A2)	Unambiguous	[K].ADLAAVEAK.[V]		1	1	Q9JHU4	Q9JHU4	0	2	0.5095	0	1	1	444.245	887.483	887.483	-0.02	-1e-05	HCD (High Energy Collision Dissociation)	MS2	37.3748	60	47.9113	14856	20181019_Cowley_Brain_10.raw	F10		2.1	2.944e-05	0.0004669	447718	47.89
		FALSE	High	Sequest HT (A2)	Unambiguous	[K].VPVNLLR.[A]		1	1	Q9JHU4	Q9JHU4	0	2	0.4712	0	1	1	405.763	810.519	810.52	-0.85	-0.00034	HCD (High Energy Collision Dissociation)	MS2	5.78637	60	72.5227	26177	20181019_Cowley_Brain_13.raw	F13		1.04	2.944e-05	0.0004647	380053	72.4
		FALSE	High	Sequest HT (A2)	Unambiguous	[K].YATLATVSR.[C]		1	1	Q9JHU4	Q9JHU4	0	2	0.7845	0	1	1	491.272	981.537	981.536	0.49	0.00024	HCD (High Energy Collision Dissociation)	MS2	30.0464	60	57.8194	18425	20181019_Cowley_Brain_04.raw	F4		1.81	2.944e-05	0.0004955	314915	57.71
		FALSE	High	Sequest HT (A2)	Unambiguous	[R].LLNTFLER.[L]		1	1	Q9JHU4	Q9JHU4	0	2	0.5079	0	1	1	503.29	1005.57	1005.57	-0.56	-0.00028	HCD (High Energy Collision Dissociation)	MS2	44.6137	60	91.1463	34561	20181019_Cowley_Brain_04.raw	F4		1.26	2.944e-05	0.0004612	566691	91.42
		FALSE	High	Sequest HT (A2)	Unambiguous	[K].EIVLSAGSTPK.[I]		1	1	Q9JHU4	Q9JHU4	0	2	0.3102	0	1	1	551.311	1101.61	1101.62	-0.87	-0.00048	HCD (High Energy Collision Dissociation)	MS2	68.0512	60	61.075	19862	20181019_Cowley_Brain_04.raw	F4		1.87	2.944e-05	0.0005223	361927	60.87
		FALSE	High	Sequest HT (A2)	Unambiguous	[R].cYLTMTQALEAR.[L]	C1(Carbamidomethyl)	1	1	Q9JHU4	Q9JHU4	0	2	0.6	0	1	1	728.85	1456.69	1456.69	0.51	0.00037	HCD (High Energy Collision Dissociation)	MS2	38.0682	60	94.4264	36277	20181019_Cowley_Brain_04.raw	F4		1.05	2.944e-05	0.0004428	234329	94.64
		FALSE	High	Sequest HT (A2)	Unambiguous	[R].mLSAVSQQVQcIQEALR.[E]	M1(Oxidation); C11(Carbamidomethyl)	1	1	Q9JHU4	Q9JHU4	0	2	0.5652	0	1	1	988.998	1976.99	1976.99	-0.57	-0.00057	HCD (High Energy Collision Dissociation)	MS2	45.7008	60	112.135	47986	20181019_Cowley_Brain_11.raw	F11		0.69	2.944e-05	0.0004616	96303.1	112.16
		FALSE	High	Sequest HT (A2)	Unambiguous	[K].WFTSQVIR.[N]		1	1	Q9JHU4	Q9JHU4	0	2	0.5829	0	1	1	518.783	1036.56	1036.56	0.28	0.00015	HCD (High Energy Collision Dissociation)	MS2	33.3723	60	88.485	34810	20181019_Cowley_Brain_11.raw	F11		1.75	2.944e-05	0.0004959	459087	88.39
		FALSE	High	Sequest HT (A2)	Unambiguous	[K].SFEWLSQMR.[F]		1	1	Q9JHU4	Q9JHU4	0	2	0.5506	0	1	1	592.282	1183.56	1183.56	0.57	0.00034	HCD (High Energy Collision Dissociation)	MS2	46.0048	60	108.905	45757	20181019_Cowley_Brain_13.raw	F13		1.78	2.944e-05	0.0004332	260770	108.93
		FALSE	High	Sequest HT (A2)	Unambiguous	[R].LLNTFLER.[L]		1	1	Q9JHU4	Q9JHU4	0	2	0.5507	0	1	1	503.29	1005.57	1005.57	0.02	1e-05	HCD (High Energy Collision Dissociation)	MS2	35.709	60	91.0786	34694	20181019_Cowley_Brain_03.raw	F3		1.38	2.944e-05	0.0004379	560114	91.33
		FALSE	High	Sequest HT (A2)	Unambiguous	[R].SNLPDNLKK.[L]		1	1	Q9JHU4	Q9JHU4	1	2	0.3821	0	1	1	514.79	1028.57	1028.57	0.16	8e-05	HCD (High Energy Collision Dissociation)	MS2	38.1182	60	38.4074	11089	20181019_Cowley_Brain_05.raw	F5		2.12	2.944e-05	0.0005284	534707	38.47
		FALSE	High	Sequest HT (A2)	Unambiguous	[R].QNLDGLLNQLK.[N]		1	1	Q9JHU4	Q9JHU4	0	2	0.6802	0	1	1	628.354	1255.7	1255.7	-0.34	-0.00021	HCD (High Energy Collision Dissociation)	MS2	39.4412	60	107.482	45629	20181019_Cowley_Brain_10.raw	F10		1.97	2.944e-05	0.0005193	472425	107.65
		FALSE	High	Sequest HT (A2)	Unambiguous	[K].EIVLSAGSTPK.[I]		1	1	Q9JHU4	Q9JHU4	0	2	0.2607	0	1	1	551.311	1101.61	1101.62	-0.84	-0.00046	HCD (High Energy Collision Dissociation)	MS2	60.7062	60	61.0708	20587	20181019_Cowley_Brain_13.raw	F13		2.11	2.944e-05	0.000441	439670	60.89
		FALSE	High	Sequest HT (A2)	Unambiguous	[K].WFTSQVIR.[N]		1	1	Q9JHU4	Q9JHU4	0	2	0.5101	0	1	1	518.782	1036.56	1036.56	-0.32	-0.00017	HCD (High Energy Collision Dissociation)	MS2	41.7203	60	88.4331	34488	20181019_Cowley_Brain_12.raw	F12		1.49	2.944e-05	0.0005036	413611	88.37
		FALSE	High	Sequest HT (A2)	Unambiguous	[R].QALVAIFTHLR.[K]		1	1	Q9JHU4	Q9JHU4	0	3	0.6186	0	1	1	423.587	1268.75	1268.75	-1.11	-0.00047	HCD (High Energy Collision Dissociation)	MS2	20.4136	60	107.714	45746	20181019_Cowley_Brain_10.raw	F10		0.97	2.944e-05	0.0005128	189820	107.92
		FALSE	High	Sequest HT (A2)	Unambiguous	[R].TFSSIPVSR.[I]		1	1	Q9JHU4	Q9JHU4	0	2	0.4971	0	1	1	497.272	993.536	993.536	-0.03	-2e-05	HCD (High Energy Collision Dissociation)	MS2	48.1718	60	64.0329	23293	20181019_Cowley_Brain_09.raw	F9		1.73	2.944e-05	0.0005	935196	63.9
		FALSE	High	Sequest HT (A2)	Unambiguous	[K].AKEALELTDTGLLSGSEER.[V]		1	1	Q9JHU4	Q9JHU4	1	3	0.4352	0	1	1	673.679	2019.02	2019.02	-0.4	-0.00027	HCD (High Energy Collision Dissociation)	MS2	43.6516	60	90.5679	35758	20181019_Cowley_Brain_14.raw	F14		1.08	2.944e-05	0.0004431	124490	90.67
		FALSE	High	Sequest HT (A2)	Unambiguous	[R].LLNTFLER.[L]		1	1	Q9JHU4	Q9JHU4	0	2	0.4773	0	1	1	503.29	1005.57	1005.57	-0.49	-0.00025	HCD (High Energy Collision Dissociation)	MS2	23.917	60	91.3755	38311	20181019_Cowley_Brain_09.raw	F9		2.2	2.944e-05	0.0004458	990728	91.32
		FALSE	High	Sequest HT (A2)	Unambiguous	[K].TFDHYcEYR.[R]	C6(Carbamidomethyl)	1	1	Q9JHU4	Q9JHU4	0	3	0.7559	0	1	1	430.845	1290.52	1290.52	0.01	1e-05	HCD (High Energy Collision Dissociation)	MS2	55.9489	60	53.501	17211	20181019_Cowley_Brain_05.raw	F5		1.27	2.944e-05	0.0004266	318232	53.59
		FALSE	High	Sequest HT (A2)	Unambiguous	[K].VAAPDVVVPTLDTVR.[H]		1	1	Q9JHU4	Q9JHU4	0	2	0.7817	0	1	1	776.44	1551.87	1551.87	-0.67	-0.00052	HCD (High Energy Collision Dissociation)	MS2	28.6008	60	98.9637	38199	20181019_Cowley_Brain_08.raw	F8		1.42	2.944e-05	0.0004401	472285	99.2
		FALSE	High	Sequest HT (A2)	Unambiguous	[R].SLETcMYDHK.[T]	C5(Carbamidomethyl)	1	1	Q9JHU4	Q9JHU4	0	2	0.6951	0	1	1	642.273	1283.54	1283.54	-0.38	-0.00025	HCD (High Energy Collision Dissociation)	MS2	32.855	60	54.0909	17412	20181019_Cowley_Brain_13.raw	F13		0.82	2.944e-05	0.0005103	181967	54.26
		FALSE	High	Sequest HT (A2)	Unambiguous	[R].LLNTFLER.[L]		1	1	Q9JHU4	Q9JHU4	0	2	0.5249	0	1	1	503.29	1005.57	1005.57	-0.49	-0.00025	HCD (High Energy Collision Dissociation)	MS2	20.1048	60	91.3833	36074	20181019_Cowley_Brain_13.raw	F13		1.81	2.944e-05	0.0004649	648213	91.3
		FALSE	High	Sequest HT (A2)	Unambiguous	[R].LScLPAFK.[D]	C3(Carbamidomethyl)	1	1	Q9JHU4	Q9JHU4	0	2	0.5211	0	1	1	468.255	935.502	935.502	0.55	0.00026	HCD (High Energy Collision Dissociation)	MS2	11.6453	60	80.5635	30305	20181019_Cowley_Brain_12.raw	F12		1.9	3.241e-05	0.0005385	369063	80.57
		FALSE	High	Sequest HT (A2)	Unambiguous	[K].WFTSQVIR.[N]		1	1	Q9JHU4	Q9JHU4	0	2	0.5493	0	1	1	518.782	1036.56	1036.56	-0.16	-8e-05	HCD (High Energy Collision Dissociation)	MS2	38.6221	60	88.4425	35078	20181019_Cowley_Brain_10.raw	F10		1.42	3.241e-05	0.0005579	460742	88.35
		FALSE	High	Sequest HT (A2)	Unambiguous	[K].YTGEDFDEDLR.[T]		1	1	Q9JHU4	Q9JHU4	0	2	0.8021	0	1	1	680.288	1359.57	1359.57	-0.48	-0.00033	HCD (High Energy Collision Dissociation)	MS2	50.5389	60	77.2907	28366	20181019_Cowley_Brain_06.raw	F6		0.96	3.241e-05	0.0005397	279469	77.03
		FALSE	High	Sequest HT (A2)	Unambiguous	[K].VQYPQSQAcK.[M]	C9(Carbamidomethyl)	1	1	Q9JHU4	Q9JHU4	0	2	0.4045	0	1	1	604.79	1208.57	1208.57	-0.75	-0.00046	HCD (High Energy Collision Dissociation)	MS2	34.3005	60	36.2466	10253	20181019_Cowley_Brain_12.raw	F12		1.78	3.241e-05	0.0005646	402687	36.1
		FALSE	High	Sequest HT (A2)	Unambiguous	[R].QPQGHLLLIGVSGAGK.[T]		1	1	Q9JHU4	Q9JHU4	0	3	0.5422	0	1	1	525.638	1574.9	1574.9	-0.36	-0.00019	HCD (High Energy Collision Dissociation)	MS2	37.8154	60	81.8709	30681	20181019_Cowley_Brain_06.raw	F6		1.66	3.241e-05	0.0005445	235194	82.07
		FALSE	High	Sequest HT (A2)	Unambiguous	[K].VPQIEVETHK.[V]		1	1	Q9JHU4	Q9JHU4	0	2	0.4756	0	1	1	590.322	1179.64	1179.64	-0.42	-0.00025	HCD (High Energy Collision Dissociation)	MS2	33.0662	60	50.7701	16139	20181019_Cowley_Brain_11.raw	F11		0.82	3.241e-05	0.0005413	408422	50.95
		FALSE	High	Sequest HT (A2)	Unambiguous	[K].HLLPVETQR.[F]		1	1	Q9JHU4	Q9JHU4	0	2	0.6985	0	1	1	546.811	1092.62	1092.62	-0.34	-0.00018	HCD (High Energy Collision Dissociation)	MS2	16.0204	60	54.2642	16745	20181019_Cowley_Brain_07.raw	F7		1.99	3.241e-05	0.0005366	539729	54.24
		FALSE	High	Sequest HT (A2)	Unambiguous	[R].QALVAIFTHLR.[K]		1	1	Q9JHU4	Q9JHU4	0	3	0.7212	0	1	1	423.587	1268.74	1268.75	-1.88	-0.0008	HCD (High Energy Collision Dissociation)	MS2	0	60	108.052	45651	20181019_Cowley_Brain_05.raw	F5		1.04	3.241e-05	0.0005363	191888	107.85
		FALSE	High	Sequest HT (A2)	Unambiguous	[R].KFLSDPQVHTVLVER.[S]		1	1	Q9JHU4	Q9JHU4	1	3	0.3556	0	1	1	589.996	1767.97	1767.98	-0.55	-0.00033	HCD (High Energy Collision Dissociation)	MS2	41.3215	60	74.7321	25944	20181019_Cowley_Brain_07.raw	F7		0.9	3.241e-05	0.0005453	163046	74.88
		FALSE	High	Sequest HT (A2)	Unambiguous	[R].QALVAIFTHLR.[K]		1	1	Q9JHU4	Q9JHU4	0	3	0.5984	0	1	1	423.587	1268.75	1268.75	-0.85	-0.00036	HCD (High Energy Collision Dissociation)	MS2	33.215	60	107.678	45473	20181019_Cowley_Brain_11.raw	F11		1.22	3.241e-05	0.0005423	314284	107.89
		FALSE	High	Sequest HT (A2)	Unambiguous	[K].EDLDKVEPAVIEAQNAVK.[S]		1	1	Q9JHU4	Q9JHU4	1	3	0.3358	0	1	1	656.681	1968.03	1968.03	-0.12	-8e-05	HCD (High Energy Collision Dissociation)	MS2	83.5334	60	88.2989	33094	20181019_Cowley_Brain_04.raw	F4		1.37	3.241e-05	0.0005353	277563	88.5
		FALSE	High	Sequest HT (A2)	Unambiguous	[R].IQFVGAcNPPTDPGR.[K]	C7(Carbamidomethyl)	1	1	Q9JHU4	Q9JHU4	0	2	0.7126	0	1	1	814.896	1628.78	1628.78	-0.75	-0.00061	HCD (High Energy Collision Dissociation)	MS2	18.5436	60	73.8903	25532	20181019_Cowley_Brain_08.raw	F8		0.87	3.241e-05	0.0005639	373258	74.24
		FALSE	High	Sequest HT (A2)	Unambiguous	[R].AWTQVLLGQAEDK.[A]		1	1	Q9JHU4	Q9JHU4	0	2	0.4127	0	1	1	729.882	1458.76	1458.76	-1.13	-0.00083	HCD (High Energy Collision Dissociation)	MS2	24.9444	60	102.499	44721	20181019_Cowley_Brain_09.raw	F9		1.26	3.556e-05	0.0005817
		FALSE	High	Sequest HT (A2)	Unambiguous	[R].LGGSPFGPAGTGK.[T]		1	1	Q9JHU4	Q9JHU4	0	2	0.375	0	1	1	573.301	1145.6	1145.59	0.52	0.0003	HCD (High Energy Collision Dissociation)	MS2	44.8734	60	64.6209	22293	20181019_Cowley_Brain_13.raw	F13		1.6	3.556e-05	0.000581	678712	64.88
		FALSE	High	Sequest HT (A2)	Unambiguous	[R].KLEHLITELVHQR.[D]		1	1	Q9JHU4	Q9JHU4	1	3	0.5152	0	1	1	539.314	1615.93	1615.93	-0.12	-6e-05	HCD (High Energy Collision Dissociation)	MS2	73.4447	60	82.109	31129	20181019_Cowley_Brain_13.raw	F13		1.32	3.556e-05	0.0005767	559623	82.38
		FALSE	High	Sequest HT (A2)	Unambiguous	[R].LLLIQAFRPDR.[L]		1	1	Q9JHU4	Q9JHU4	0	3	0.2174	0	1	1	447.938	1341.8	1341.8	-0.2	-9e-05	HCD (High Energy Collision Dissociation)	MS2	12.6501	60	102.418	40463	20181019_Cowley_Brain_04.raw	F4		1.15	3.556e-05	0.0005734	349736	102.75
		FALSE	High	Sequest HT (A2)	Unambiguous	[R].QYASYEFVQR.[L]		1	1	Q9JHU4	Q9JHU4	0	2	0.5185	0	1	1	645.808	1290.61	1290.61	-1.27	-0.00082	HCD (High Energy Collision Dissociation)	MS2	44.9658	60	73.5071	25341	20181019_Cowley_Brain_08.raw	F8		0.81	3.556e-05	0.0005795	294725	73.72
		FALSE	High	Sequest HT (A2)	Unambiguous	[K].FNYGFEYLGVQDK.[L]		1	1	Q9JHU4	Q9JHU4	0	2	0.8729	0	1	1	790.376	1579.74	1579.74	0.79	0.00062	HCD (High Energy Collision Dissociation)	MS2	47.761	60	106.603	43760	20181019_Cowley_Brain_06.raw	F6		1.18	3.556e-05	0.0005729	522497	106.78
		FALSE	High	Sequest HT (A2)	Unambiguous	[K].TFSEILNR.[V]		1	1	Q9JHU4	Q9JHU4	0	2	0.5789	0	1	1	490.264	979.52	979.521	-0.27	-0.00013	HCD (High Energy Collision Dissociation)	MS2	17.7821	60	77.0483	28956	20181019_Cowley_Brain_10.raw	F10		1.9	3.556e-05	0.000579	539887	77.03
		FALSE	High	Sequest HT (A2)	Unambiguous	[K].DLFQVAFNR.[V]		1	1	Q9JHU4	Q9JHU4	0	2	0.7191	0	1	1	555.291	1109.57	1109.57	0.08	4e-05	HCD (High Energy Collision Dissociation)	MS2	47.6904	60	110.629	49517	20181019_Cowley_Brain_09.raw	F9		1.78	3.556e-05	0.0005805	589277	110.46
		FALSE	High	Sequest HT (A2)	Unambiguous	[K].AVDDLNLHSYSNLPIWVNK.[L]		1	1	Q9JHU4	Q9JHU4	0	3	0.6803	0	1	1	733.38	2198.13	2198.12	0.65	0.00047	HCD (High Energy Collision Dissociation)	MS2	11.5843	60	111.828	47817	20181019_Cowley_Brain_11.raw	F11		1.47	3.556e-05	0.0005828	680357	111.66
		FALSE	High	Sequest HT (A2)	Unambiguous	[K].VPVNLLR.[A]		1	1	Q9JHU4	Q9JHU4	0	2	0.2766	0	1	1	405.763	810.52	810.52	0.07	3e-05	HCD (High Energy Collision Dissociation)	MS2	0	60	72.4782	25184	20181019_Cowley_Brain_04.raw	F4		0.94	3.556e-05	0.0005727	327674	72.37
		FALSE	High	Sequest HT (A2)	Unambiguous	[R].EAIVNScVFVHQTLHQANAR.[L]	C7(Carbamidomethyl)	1	1	Q9JHU4	Q9JHU4	0	3	0.4545	0	1	1	765.388	2294.15	2294.15	0.99	0.00075	HCD (High Energy Collision Dissociation)	MS2	11.0056	60	78.6081	29026	20181019_Cowley_Brain_06.raw	F6		1.54	3.874e-05	0.0005841	460668	78.84
		FALSE	High	Sequest HT (A2)	Unambiguous	[R].VPLAIVNK.[A]		1	1	Q9JHU4	Q9JHU4	0	2	0.1849	0	1	1	427.279	853.551	853.551	0.06	3e-05	HCD (High Energy Collision Dissociation)	MS2	27.0635	60	64.1425	22360	20181019_Cowley_Brain_10.raw	F10		1.19	4.166e-05	0.0005912	534930	63.96
		FALSE	High	Sequest HT (A2)	Unambiguous	[R].NTISLLVAGLK.[K]		1	1	Q9JHU4	Q9JHU4	0	2	0.5303	0	1	1	564.852	1128.7	1128.7	-1.16	-0.00065	HCD (High Energy Collision Dissociation)	MS2	74.8388	60	113.889	48961	20181019_Cowley_Brain_10.raw	F10		1.32	4.166e-05	0.0006119	421862	114.11
		FALSE	High	Sequest HT (A2)	Unambiguous	[K].NVHLAPGWLMQLEK.[K]		1	1	Q9JHU4	Q9JHU4	0	3	0.657	0	1	1	545.96	1635.87	1635.87	-0.69	-0.00038	HCD (High Energy Collision Dissociation)	MS2	59.0472	60	110.132	46418	20181019_Cowley_Brain_12.raw	F12		2.77	4.166e-05	0.0006022	319461	110.24
		FALSE	High	Sequest HT (A2)	Unambiguous	[K].EDLDKVEPAVIEAQNAVK.[S]		1	1	Q9JHU4	Q9JHU4	1	3	0.3851	0	1	1	656.681	1968.03	1968.03	0.29	0.00019	HCD (High Energy Collision Dissociation)	MS2	89.0641	60	88.3228	35013	20181019_Cowley_Brain_10.raw	F10		1.74	4.166e-05	0.0006033	320460	88.5
		FALSE	High	Sequest HT (A2)	Unambiguous	[K].WQALLVQIR.[K]		1	1	Q9JHU4	Q9JHU4	0	2	0.5984	0	1	1	563.84	1126.67	1126.67	0.12	7e-05	HCD (High Energy Collision Dissociation)	MS2	34.2043	60	107.459	43277	20181019_Cowley_Brain_03.raw	F3		1.22	4.166e-05	0.0005901	334707	107.2
		FALSE	High	Sequest HT (A2)	Unambiguous	[R].NVAQYNANHPDFPMQIEQLER.[Y]		1	1	Q9JHU4	Q9JHU4	0	3	0.5528	0	1	1	838.734	2514.19	2514.18	2.21	0.00185	HCD (High Energy Collision Dissociation)	MS2	50.3932	60	100.408	41471	20181019_Cowley_Brain_05.raw	F5		1.23	4.166e-05	0.0006061	328078	100.58
		FALSE	High	Sequest HT (A2)	Unambiguous	[R].QPQGHLLLIGVSGAGK.[T]		1	1	Q9JHU4	Q9JHU4	0	3	0.628	0	1	1	525.639	1574.9	1574.9	0.22	0.00012	HCD (High Energy Collision Dissociation)	MS2	34.6886	60	81.856	31140	20181019_Cowley_Brain_14.raw	F14		1.64	4.166e-05	0.0005999	268114	82.03
		FALSE	High	Sequest HT (A2)	Unambiguous	[R].mLSAVSQQVQcIQEALR.[E]	M1(Oxidation); C11(Carbamidomethyl)	1	1	Q9JHU4	Q9JHU4	0	2	0.6947	0	1	1	988.998	1976.99	1976.99	-0.6	-0.00059	HCD (High Energy Collision Dissociation)	MS2	41.6452	60	112.159	50409	20181019_Cowley_Brain_09.raw	F9		1.31	4.166e-05	0.0005929	118281	112.14
		FALSE	High	Sequest HT (A2)	Unambiguous	[R].NLHVVFTMNPSSEGLKDR.[A]		1	1	Q9JHU4	Q9JHU4	1	3	0.4714	0	1	1	682.014	2044.03	2044.03	-0.69	-0.00047	HCD (High Energy Collision Dissociation)	MS2	71.7638	60	83.9702	30991	20181019_Cowley_Brain_03.raw	F3		0.7	4.166e-05	0.0006149	96846.2	84.17
		FALSE	High	Sequest HT (A2)	Unambiguous	[R].cYLTMTQALEAR.[L]	C1(Carbamidomethyl)	1	1	Q9JHU4	Q9JHU4	0	2	0.537	0	1	1	728.85	1456.69	1456.69	0.59	0.00043	HCD (High Energy Collision Dissociation)	MS2	8.8136	60	94.4522	35893	20181019_Cowley_Brain_08.raw	F8		1.08	4.166e-05	0.0006025	288607	94.62
		FALSE	High	Sequest HT (A2)	Unambiguous	[R].LScLPAFK.[D]	C3(Carbamidomethyl)	1	1	Q9JHU4	Q9JHU4	0	2	0.4759	0	1	1	468.254	935.501	935.502	-0.77	-0.00036	HCD (High Energy Collision Dissociation)	MS2	26.2009	60	80.669	29234	20181019_Cowley_Brain_04.raw	F4		1.66	4.166e-05	0.0006027	269617	80.56
		FALSE	High	Sequest HT (A2)	Unambiguous	[K].ADLAAVEAK.[V]		1	1	Q9JHU4	Q9JHU4	0	2	0.4068	0	1	1	444.245	887.483	887.483	-0.49	-0.00022	HCD (High Energy Collision Dissociation)	MS2	41.8063	60	47.9033	14220	20181019_Cowley_Brain_07.raw	F7		1.77	4.166e-05	0.000593	353369	47.97
		FALSE	High	Sequest HT (A2)	Unambiguous	[K].AVDDLNLHSYSNLPIWVNK.[L]		1	1	Q9JHU4	Q9JHU4	0	3	0.6066	0	1	1	733.379	2198.12	2198.12	-0.1	-7e-05	HCD (High Energy Collision Dissociation)	MS2	7.4347	60	111.864	47704	20181019_Cowley_Brain_05.raw	F5		1.22	4.166e-05	0.0006201	497822	111.72
		FALSE	High	Sequest HT (A2)	Unambiguous	[R].LLLIQAFRPDR.[L]		1	1	Q9JHU4	Q9JHU4	0	3	0.219	0	1	1	447.938	1341.8	1341.8	-0.61	-0.00027	HCD (High Energy Collision Dissociation)	MS2	20.6318	60	102.454	39908	20181019_Cowley_Brain_08.raw	F8		1.37	4.166e-05	0.0005897	247482	102.72
		FALSE	High	Sequest HT (A2)	Unambiguous	[K].FLSDPQVHTVLVER.[S]		1	1	Q9JHU4	Q9JHU4	0	3	0.7063	0	1	1	547.298	1639.88	1639.88	0.14	8e-05	HCD (High Energy Collision Dissociation)	MS2	51.8483	60	81.5973	29294	20181019_Cowley_Brain_08.raw	F8		1.43	4.472e-05	0.0006325	545310	81.86
		FALSE	High	Sequest HT (A2)	Unambiguous	[R].QPQGHLLLIGVSGAGK.[T]		1	1	Q9JHU4	Q9JHU4	0	3	0.4671	0	1	1	525.638	1574.9	1574.9	-0.47	-0.00025	HCD (High Energy Collision Dissociation)	MS2	42.3062	60	81.7329	32878	20181019_Cowley_Brain_09.raw	F9		1.67	4.472e-05	0.0006314	471419	82
		FALSE	High	Sequest HT (A2)	Unambiguous	[R].IFTIESAR.[V]		1	1	Q9JHU4	Q9JHU4	0	2	0.375	0	1	1	468.762	936.517	936.515	2.04	0.00096	HCD (High Energy Collision Dissociation)	MS2	30.489	60	72.7945	26592	20181019_Cowley_Brain_11.raw	F11		1.68	4.472e-05	0.0006271	513842	72.97
		FALSE	High	Sequest HT (A2)	Unambiguous	[K].VPVNLLR.[A]		1	1	Q9JHU4	Q9JHU4	0	2	0.5789	0	1	1	405.763	810.52	810.52	0.08	3e-05	HCD (High Energy Collision Dissociation)	MS2	3.74049	60	72.4359	27735	20181019_Cowley_Brain_09.raw	F9		1.33	4.472e-05	0.000633	623359	72.33
		FALSE	High	Sequest HT (A2)	Unambiguous	[K].LLTLPNGER.[L]		1	1	Q9JHU4	Q9JHU4	0	2	0.3091	0	1	1	506.793	1012.58	1012.58	0.23	0.00011	HCD (High Energy Collision Dissociation)	MS2	60.3721	60	72.0601	27533	20181019_Cowley_Brain_09.raw	F9		2.2	4.472e-05	0.0006347	601141	72.09
		FALSE	High	Sequest HT (A2)	Unambiguous	[R].TTDLLTDWEK.[T]		1	1	Q9JHU4	Q9JHU4	0	2	0.4923	0	1	1	611.304	1221.6	1221.6	0.92	0.00056	HCD (High Energy Collision Dissociation)	MS2	24.1239	60	100.425	41344	20181019_Cowley_Brain_11.raw	F11		1.3	4.472e-05	0.0006304	512009	100.6
		FALSE	High	Sequest HT (A2)	Unambiguous	[R].IMFEVQDLK.[Y]		1	1	Q9JHU4	Q9JHU4	0	2	0.2418	0	1	1	561.796	1122.59	1122.59	-0.78	-0.00044	HCD (High Energy Collision Dissociation)	MS2	35.4349	60	98.0353	40405	20181019_Cowley_Brain_10.raw	F10		0.91	4.472e-05	0.0006265	301436	98.22
		FALSE	High	Sequest HT (A2)	Unambiguous	[K].SLLQALNEVK.[G]		1	1	Q9JHU4	Q9JHU4	0	2	0.4944	0	1	1	557.827	1114.65	1114.65	-0.53	-0.0003	HCD (High Energy Collision Dissociation)	MS2	0	60	102.017	39699	20181019_Cowley_Brain_08.raw	F8		1.78	4.472e-05	0.0006219	448048	101.92
		FALSE	High	Sequest HT (A2)	Unambiguous	[K].AVDDLNLHSYSNLPIWVNK.[L]		1	1	Q9JHU4	Q9JHU4	0	3	0.6423	0	1	1	733.38	2198.12	2198.12	0.08	6e-05	HCD (High Energy Collision Dissociation)	MS2	6.45178	60	111.783	44763	20181019_Cowley_Brain_08.raw	F8		1.23	5.077e-05	0.0006485	488803	111.63
		FALSE	High	Sequest HT (A2)	Unambiguous	[K].SPLVMDVLNIQGVQR.[S]		1	1	Q9JHU4	Q9JHU4	0	2	0.5	0	1	1	834.958	1668.91	1668.91	-1.07	-0.00089	HCD (High Energy Collision Dissociation)	MS2	25.8396	60	118.23	47979	20181019_Cowley_Brain_08.raw	F8		0.5	5.077e-05	0.0006457	357566	118.53
		FALSE	High	Sequest HT (A2)	Unambiguous	[K].YTGEDFDEDLR.[T]		1	1	Q9JHU4	Q9JHU4	0	2	0.878	0	1	1	680.288	1359.57	1359.57	-0.41	-0.00028	HCD (High Energy Collision Dissociation)	MS2	27.8629	60	77.2514	29084	20181019_Cowley_Brain_05.raw	F5		0.82	5.077e-05	0.0006529	319590	77
		FALSE	High	Sequest HT (A2)	Unambiguous	[K].VQYPQSQAcK.[M]	C9(Carbamidomethyl)	1	1	Q9JHU4	Q9JHU4	0	2	0.3618	0	1	1	604.79	1208.57	1208.57	-0.44	-0.00027	HCD (High Energy Collision Dissociation)	MS2	48.4642	60	36.2206	10322	20181019_Cowley_Brain_14.raw	F14		1.52	5.077e-05	0.000658	368363	36.15
		FALSE	High	Sequest HT (A2)	Unambiguous	[K].EALELTDTGLLSGSEER.[V]		1	1	Q9JHU4	Q9JHU4	0	2	0.76	0	1	1	910.451	1819.89	1819.89	0.95	0.00087	HCD (High Energy Collision Dissociation)	MS2	0	60	101.324	39344	20181019_Cowley_Brain_08.raw	F8		0.5	5.077e-05	0.0006551	229243	101.52
		FALSE	High	Sequest HT (A2)	Unambiguous	[R].VPLAIVNK.[A]		1	1	Q9JHU4	Q9JHU4	0	2	0.1752	0	1	1	427.279	853.551	853.551	0.12	5e-05	HCD (High Energy Collision Dissociation)	MS2	19.9704	60	64.272	21055	20181019_Cowley_Brain_07.raw	F7		1.37	5.077e-05	0.0006561	420690	64.13
		FALSE	High	Sequest HT (A2)	Unambiguous	[K].LHSLQPHAcFR.[L]	C9(Carbamidomethyl)	1	1	Q9JHU4	Q9JHU4	0	3	0.5776	0	1	1	455.899	1365.68	1365.68	-1.14	-0.00052	HCD (High Energy Collision Dissociation)	MS2	39.8165	60	49.1479	15257	20181019_Cowley_Brain_12.raw	F12		1.16	5.077e-05	0.0006669	122430	49.34
		FALSE	High	Sequest HT (A2)	Unambiguous	[K].EIVLSAGSTPK.[I]		1	1	Q9JHU4	Q9JHU4	0	2	0.2599	0	1	1	551.311	1101.61	1101.62	-0.3	-0.00016	HCD (High Energy Collision Dissociation)	MS2	62.3743	60	60.6532	21560	20181019_Cowley_Brain_09.raw	F9		2.27	5.077e-05	0.0006531	634672	60.83
		FALSE	High	Sequest HT (A2)	Unambiguous	[R].IQFVGAcNPPTDPGR.[K]	C7(Carbamidomethyl)	1	1	Q9JHU4	Q9JHU4	0	2	0.7768	0	1	1	814.895	1628.78	1628.78	-1.27	-0.00103	HCD (High Energy Collision Dissociation)	MS2	74.5692	60	73.8624	26857	20181019_Cowley_Brain_13.raw	F13		1.12	5.319e-05	0.0007176	425020	74.17
		FALSE	High	Sequest HT (A2)	Unambiguous	[K].TFDHYcEYR.[R]	C6(Carbamidomethyl)	1	1	Q9JHU4	Q9JHU4	0	3	0.7333	0	1	1	430.845	1290.52	1290.52	0.08	3e-05	HCD (High Energy Collision Dissociation)	MS2	53.7265	60	53.5681	18077	20181019_Cowley_Brain_09.raw	F9		1.5	5.319e-05	0.0007194	477729	53.74
		FALSE	High	Sequest HT (A2)	Unambiguous	[K].FLSDPQVHTVLVER.[S]		1	1	Q9JHU4	Q9JHU4	0	3	0.62	0	1	1	547.299	1639.88	1639.88	1.16	0.00064	HCD (High Energy Collision Dissociation)	MS2	67.9536	60	81.6259	30862	20181019_Cowley_Brain_12.raw	F12		1	5.319e-05	0.0006779	591953	81.86
		FALSE	High	Sequest HT (A2)	Unambiguous	[K].ASVVTLPVYLNFTR.[A]		1	1	Q9JHU4	Q9JHU4	0	2	0.6	0	1	1	790.446	1579.88	1579.88	0.45	0.00035	HCD (High Energy Collision Dissociation)	MS2	49.9844	60	123.96	54163	20181019_Cowley_Brain_14.raw	F14		0.85	5.319e-05	0.0006843	472719	123.78
		FALSE	High	Sequest HT (A2)	Unambiguous	[K].VDDLLIIEEK.[I]		1	1	Q9JHU4	Q9JHU4	0	2	0.5	0	1	1	593.832	1186.66	1186.66	0.75	0.00045	HCD (High Energy Collision Dissociation)	MS2	41.8906	60	96.8353	38461	20181019_Cowley_Brain_06.raw	F6		1.12	5.319e-05	0.0006683	471062	97.11
		FALSE	High	Sequest HT (A2)	Unambiguous	[K].TFSEILNR.[V]		1	1	Q9JHU4	Q9JHU4	0	2	0.5568	0	1	1	490.264	979.521	979.521	-0.17	-8e-05	HCD (High Energy Collision Dissociation)	MS2	9.77597	60	77.0967	30300	20181019_Cowley_Brain_09.raw	F9		1.76	5.319e-05	0.0006853	699371	77.05
		FALSE	High	Sequest HT (A2)	Unambiguous	[K].LLAESVTEVEIFGK.[A]		1	1	Q9JHU4	Q9JHU4	0	2	0.4394	0	1	1	767.922	1534.84	1534.84	0.58	0.00044	HCD (High Energy Collision Dissociation)	MS2	31.6642	60	112.798	48163	20181019_Cowley_Brain_05.raw	F5		0.66	5.319e-05	0.0007273	172637	112.75
		FALSE	High	Sequest HT (A2)	Unambiguous	[K].AVDDLNLHSYSNLPIWVNK.[L]		1	1	Q9JHU4	Q9JHU4	0	3	0.6149	0	1	1	733.379	2198.12	2198.12	-0.83	-0.00061	HCD (High Energy Collision Dissociation)	MS2	41.247	60	111.463	45336	20181019_Cowley_Brain_04.raw	F4		1.48	5.319e-05	0.000692	562786	111.61
		FALSE	High	Sequest HT (A2)	Unambiguous	[R].VLLTTQGVDMISK.[M]		1	1	Q9JHU4	Q9JHU4	0	2	0.5301	0	1	1	702.892	1404.78	1404.78	0.51	0.00036	HCD (High Energy Collision Dissociation)	MS2	51.5905	60	92.2571	37103	20181019_Cowley_Brain_05.raw	F5		0.83	5.319e-05	0.0006701	566320	92.51
		FALSE	High	Sequest HT (A2)	Unambiguous	[K].EIVLSAGSTPK.[I]		1	1	Q9JHU4	Q9JHU4	0	2	0.3696	0	1	1	551.311	1101.62	1101.62	0.25	0.00014	HCD (High Energy Collision Dissociation)	MS2	60.1531	60	60.7148	20631	20181019_Cowley_Brain_11.raw	F11		1.84	5.319e-05	0.0006869	460253	60.85
		FALSE	High	Sequest HT (A2)	Unambiguous	[R].VLRPQVTAVAQQNQGEAPEPQDmK.[V]	M23(Oxidation)	1	1	Q9JHU4	Q9JHU4	0	3	0.6947	0	1	1	884.113	2650.32	2650.33	-0.47	-0.00042	HCD (High Energy Collision Dissociation)	MS2	6.69254	60	61.0175	20771	20181019_Cowley_Brain_11.raw	F11		0.95	5.319e-05	0.0006862	192409	61.18
		FALSE	High	Sequest HT (A2)	Unambiguous	[K].AVDDLNLHSYSNLPIWVNK.[L]		1	1	Q9JHU4	Q9JHU4	0	2	0.7222	0	1	1	1099.57	2198.13	2198.12	1.46	0.00161	HCD (High Energy Collision Dissociation)	MS2	30.4442	60	111.565	50065	20181019_Cowley_Brain_09.raw	F9		0.9	5.319e-05	0.0007385	145658	111.67
		FALSE	High	Sequest HT (A2)	Unambiguous	[K].FLSDPQVHTVLVER.[S]		1	1	Q9JHU4	Q9JHU4	0	3	0.61	0	1	1	547.298	1639.88	1639.88	-0.55	-0.0003	HCD (High Energy Collision Dissociation)	MS2	61.2707	60	81.6114	30880	20181019_Cowley_Brain_13.raw	F13		1	5.319e-05	0.0006906	587827	81.89
		FALSE	High	Sequest HT (A2)	Unambiguous	[R].LLLIQAFRPDR.[L]		1	1	Q9JHU4	Q9JHU4	0	3	0.223	0	1	1	447.938	1341.8	1341.8	-0.85	-0.00038	HCD (High Energy Collision Dissociation)	MS2	15.1299	60	102.41	42127	20181019_Cowley_Brain_12.raw	F12		1.39	5.319e-05	0.0006968	362806	102.75
		FALSE	High	Sequest HT (A2)	Unambiguous	[R].LScLPAFK.[D]	C3(Carbamidomethyl)	1	1	Q9JHU4	Q9JHU4	0	2	0.6303	0	1	1	468.255	935.503	935.502	0.81	0.00038	HCD (High Energy Collision Dissociation)	MS2	5.11387	60	80.5227	30810	20181019_Cowley_Brain_05.raw	F5		1.65	5.319e-05	0.0007214	368365	80.49
		FALSE	High	Sequest HT (A2)	Unambiguous	[K].EIVLSAGSTPK.[I]		1	1	Q9JHU4	Q9JHU4	0	2	0.3094	0	1	1	551.311	1101.62	1101.62	0.48	0.00026	HCD (High Energy Collision Dissociation)	MS2	65.1312	60	60.7315	19867	20181019_Cowley_Brain_03.raw	F3		1.81	5.319e-05	0.0006882	373024	60.88
		FALSE	High	Sequest HT (A2)	Unambiguous	[R].QPQGHLLLIGVSGAGK.[T]		1	1	Q9JHU4	Q9JHU4	0	3	0.5474	0	1	1	525.638	1574.9	1574.9	-0.62	-0.00032	HCD (High Energy Collision Dissociation)	MS2	26.1912	60	81.8538	31003	20181019_Cowley_Brain_13.raw	F13		1.9	5.319e-05	0.0007311	270840	82.08
		FALSE	High	Sequest HT (A2)	Unambiguous	[R].WTDENIDMVALK.[H]		1	1	Q9JHU4	Q9JHU4	0	2	0.5747	0	1	1	717.851	1434.69	1434.69	0.28	0.0002	HCD (High Energy Collision Dissociation)	MS2	54.9686	60	98.1042	39782	20181019_Cowley_Brain_12.raw	F12		0.87	5.319e-05	0.0007153	392026	97.99
		FALSE	High	Sequest HT (A2)	Unambiguous	[R].KFLSDPQVHTVLVER.[S]		1	1	Q9JHU4	Q9JHU4	1	3	0.5078	0	1	1	589.997	1767.98	1767.98	-0.08	-5e-05	HCD (High Energy Collision Dissociation)	MS2	24.5165	60	74.7306	25973	20181019_Cowley_Brain_08.raw	F8		1.28	5.319e-05	0.0007032	168609	74.85
		FALSE	High	Sequest HT (A2)	Unambiguous	[R].VTFVNFTVTR.[S]		1	1	Q9JHU4	Q9JHU4	0	2	0.6111	0	1	1	592.327	1183.65	1183.65	-0.53	-0.00031	HCD (High Energy Collision Dissociation)	MS2	53.1966	60	98.194	37679	20181019_Cowley_Brain_07.raw	F7		1.8	5.319e-05	0.0007111	455443	98.23
		FALSE	High	Sequest HT (A2)	Unambiguous	[K].EVDGLDVSK.[E]		1	1	Q9JHU4	Q9JHU4	0	2	0.6232	0	1	1	481.245	961.482	961.484	-1.58	-0.00076	HCD (High Energy Collision Dissociation)	MS2	33.8905	60	53.8234	18196	20181019_Cowley_Brain_09.raw	F9		2.07	5.599e-05	0.0007696	680185	54.04
		FALSE	High	Sequest HT (A2)	Unambiguous	[K].ADLAAVEAK.[V]		1	1	Q9JHU4	Q9JHU4	0	2	0.4597	0	1	1	444.245	887.483	887.483	-0.55	-0.00024	HCD (High Energy Collision Dissociation)	MS2	44.4631	60	47.785	15456	20181019_Cowley_Brain_09.raw	F9		2.11	5.599e-05	0.0007518	606304	47.89
		FALSE	High	Sequest HT (A2)	Unambiguous	[K].EIVLSAGSTPK.[I]		1	1	Q9JHU4	Q9JHU4	0	2	0.3161	0	1	1	551.311	1101.61	1101.62	-0.96	-0.00053	HCD (High Energy Collision Dissociation)	MS2	68.4858	60	61.0669	20637	20181019_Cowley_Brain_14.raw	F14		1.93	5.599e-05	0.0007583	462184	60.87
		FALSE	High	Sequest HT (A2)	Unambiguous	[K].EGTEAWEAAMK.[R]		1	1	Q9JHU4	Q9JHU4	0	2	0.3974	0	1	1	611.774	1222.54	1222.54	-0.15	-9e-05	HCD (High Energy Collision Dissociation)	MS2	63.5348	60	77.3041	27565	20181019_Cowley_Brain_04.raw	F4		0.78	5.599e-05	0.0007621	122726	77.34
		FALSE	High	Sequest HT (A2)	Unambiguous	[K].EVDGLDVSK.[E]		1	1	Q9JHU4	Q9JHU4	0	2	0.5976	0	1	1	481.245	961.483	961.484	-0.62	-0.0003	HCD (High Energy Collision Dissociation)	MS2	31.3466	60	53.8344	17496	20181019_Cowley_Brain_11.raw	F11		1.64	5.599e-05	0.0007492	494678	54.04
		FALSE	High	Sequest HT (A2)	Unambiguous	[R].VKDDIESLHDK.[F]		1	1	Q9JHU4	Q9JHU4	1	3	0.4014	0	1	1	433.558	1298.66	1298.66	0.05	2e-05	HCD (High Energy Collision Dissociation)	MS2	51.7863	60	38.6037	11186	20181019_Cowley_Brain_12.raw	F12		1.47	5.599e-05	0.0007557	548083	38.73
		FALSE	High	Sequest HT (A2)	Unambiguous	[R].QALVAIFTHLR.[K]		1	1	Q9JHU4	Q9JHU4	0	3	0.7606	0	1	1	423.587	1268.75	1268.75	-0.68	-0.00029	HCD (High Energy Collision Dissociation)	MS2	4.12986	60	108.063	45919	20181019_Cowley_Brain_10.raw	F10		1.42	5.599e-05	0.0007448	189820	107.92
		FALSE	High	Sequest HT (A2)	Unambiguous	[R].LLNTFLER.[L]		1	1	Q9JHU4	Q9JHU4	0	2	0.525	0	1	1	503.29	1005.57	1005.57	-0.37	-0.00018	HCD (High Energy Collision Dissociation)	MS2	30.4653	60	90.9762	36418	20181019_Cowley_Brain_05.raw	F5		1.2	5.599e-05	0.0007668	637703	91.21
		FALSE	High	Sequest HT (A2)	Unambiguous	[K].EIVLSAGSTPK.[I]		1	1	Q9JHU4	Q9JHU4	0	2	0.2737	0	1	1	551.311	1101.61	1101.62	-0.13	-7e-05	HCD (High Energy Collision Dissociation)	MS2	56.628	60	61.0873	20621	20181019_Cowley_Brain_06.raw	F6		1.9	5.599e-05	0.0007507	440184	60.92
		FALSE	High	Sequest HT (A2)	Unambiguous	[R].SELEEQQMHLNVGLR.[K]		1	1	Q9JHU4	Q9JHU4	0	3	0.5333	0	1	1	594.965	1782.88	1782.88	-0.26	-0.00016	HCD (High Energy Collision Dissociation)	MS2	56.2548	60	82.5284	30138	20181019_Cowley_Brain_04.raw	F4		1.2	5.599e-05	0.0007656	115602	82.68
[truncated: 198,568+ more rows]
[truncated: 6 more columns]
