# Supplementary material for: Transcriptomic, proteomic, and metabolomic analyses identify candidate pathways linking maternal cadmium exposure to altered neurodevelopment and behavior
Source: Sci Rep. 2021 Aug 11;11:16302. doi: 10.1038/s41598-021-95630-2 (PMC8357970; doi:10.1038/s41598-021-95630-2)
Supplement: Supplementary file 7 — Supplementary Information 7. [file 41598_2021_95630_MOESM7_ESM.xlsx]

## Sheet: Myelin proteome overlap
The CNS myelin proteome, adapted from Jagn et al (2009)
Protein name	ID	Gene	Significantly differentially abundant in 50 ppm newborn brains compared to 0 ppm
A: Known myelin proteins
CD81	P35762	Cd81
CD9	P40240	Cd9
Claudin 11, OSP	Q60771	Cldn11
CNP	P16330	Cnp
Contactin 1	P12960	Cntn1
Ermin	Q5EBJ4	Ermn
Ezrin	P26040	Ezr
Glycoprotein M6B	P35803	Gpm6b
Myelin and lymphocyte protein	O09198	Mal
Myelin-associated glycoprotein	P20917	Mag
Myelin basic protein	P04370	Mbp
Myelin oligodendrocyte glycoprotein	Q61885	Mog
Myelin protein zero, P0	P27573	Mpz
Myelin proteolipid protein	P60202	Plp1
Myelin/oligodendrocyte basic protein	Q9D2P8	Mobp
Necl1, Ig superfamily member 4b	Q99N28	Cadm3
Necl4, Ig superfamily member 4c	Q8R464	Cadm4
Neural cell adhesion molecule 1	P13595	Ncam1
Neurofascin	Q810U3	Nfasc
Oligodendrocyte myelin glycoprotein	Q63912	Omg
Opalin, TMP10	Q7M750	Opalin
Plasmolipin	Q9DCU2	Pllp
Ras-related protein Rab 3A	P63011	Rab3a
Ras-related protein Rab 3C	P62823	Rab3c
Sirtuin 2	Q8VDQ8	Sirt2
Tetraspanin 2	Q922J6	Tspan2
B: Newly identified myelin-associated proteins
14-3-3 protein beta	Q9CQV8	Ywhab
14-3-3 protein epsilon	P62259	Ywhae
14-3-3 protein eta	P68510	Ywhah
14-3-3 protein gamma	P61982	Ywhag
14-3-3 protein sigma, stratifin	O70456	Sfn
14-3-3 protein theta	P68254	Ywhaq
14-3-3 protein zeta delta	P63101	Ywhaz
Actin α cardiac muscle 1	P68033	Actc1
Actin α1	P68134	Acta1
Actin α	P62737	Acta2
Actin β	P60710	Actb
Actin γ1	P63260	Actg1
Actin γ2	P63268	Actg2
Acyl-CoA thioesterase 7	Q91V12	Acot7
ADAM 23	Q9R1V7	Adam23
Adenylate cyclase associated 1	P40124	Cap1
ADP ribosylation factor 1	P84078	Arf1
ADP ribosylation factor 2	Q8BSL7	Arf2
ADP ribosylation factor 3	P61205	Arf3
ADP ribosylation factor 4	P61750	Arf4
ADP ribosylation factor 5	P84084	Arf5
ADP ribosylation factor 6	P62331	Arf6
Aldehyde dehydrogenase 1A1	P24549	Aldh1a1
Aldolase A, fructose-bisphosphate	P05064	Aldoa	x
Aldolase C, fructose bisphosphate	P05063	Aldoc	x
Amphiphysin 2, bridging integrator 1	O08539	Bin1
Anillin	Q8K298	Anln
Annexin A2	P07356	Anxa2	x
Annexin A6	P14824	Anxa6
Argininosuccinate synthase 1	P16460	Ass1
α-Synuclein	O55042	Snca
Band 4.1 like protein 3	Q9WV92	Epb4.1l3
Brain acid soluble protein 1, NAP22	Q91XV3	Basp1
Breast carcinoma amplified seq 1	Q80YN3	Bcas1
β-Synuclein	Q91ZZ3	Sncb	x
Ca++ ATPase 1	Q3TSK3	Atp2b1
Ca++ ATPase 2	Q9R0K7	Atp2b2
Ca++ ATPase 3	Q0VF55	Atp2b3
Ca++ ATPase 4	Q6Q476	Atp2b4
Calmodulin CaM	P62204	Calm3
Calnexin	P35564	Canx
Calpain 5	O08688	Capn5
CaM kinase IIα	P11798	Camk2a
CaM kinase IIβ	P28652	Camk2b
CaM kinase IIδ	Q6PHZ2	Camk2d	x
CaM kinase IIγ	Q923T9	Camk2g	x
Cannabinoid receptor interacting 1	Q5M8N0	Cnrip1
Carbonic anhydrase 2	P00920	Car2
CD47, integrin signal transducer	Q61735	Cd47
CD82	P40237	Cd82
CDGSH iron sulfur domain 1	Q91WS0	Cisd1
Cell cycle exit and neuronal diff.	Q9JKC6	Cend1
Cell division control protein 42	P60766	Cdc42
Centractin α	P61164	Actr1a
Choline transporter CD92	Q6X893	Slc44a1
Clathrin heavy chain	Q68FD5	Cltc
Cofilin 1	P18760	Cfl1
Cofilin 2	P45591	Cfl2
Contactin associated protein 1	O54991	Cntnap1
Coronin 1C	Q9WUM4	Coro1c
Creatine kinase brain	Q04447	Ckb
Crystallin α2	P23927	Cryab
Cyclophilin A	P17742	Ppia
Cysteine and glycine rich protein 1	P97315	Csrp1
Cytokeratin 1	P04104	Krt1
Cytokeratin 1B	Q6IFZ6	Krt77
Cytokeratin 5	Q922U2	Krt5
Cytokeratin 6A	P50446	Krt6a
Cytokeratin 6G	Q9R0H5	Krt71
Cytokeratin 10	P02535	Krt10
Cytokeratin 16	Q9Z2K1	Krt16
Desmin	P31001	Des
Destrin	Q9R0P5	Dstn
Dihydropyrimidinase-like 1,CRMP1	P97427	Crmp1
Dihydropyrimidinase-like 2,CRMP2	O08553	Dpysl2
Dihydropyrimidinase-like 3,CRMP4	Q62188	Dpysl3
Dihydropyrimidinase-like 4,CRMP3	O35098	Dpysl4
Dipeptidylpeptidase 6	Q9Z218	Dpp6	x
Down syndrome cell adhesion like 1	Q8R4B4	Dscaml1
Dynactin 2	Q99KJ8	Dctn2
Dynamin 1	P39053	Dnm1	x
Dynamin 2	P39054	Dnm2
Dynamin 3	Q8BZ98	Dnm3
Dynein heavy chain	Q9JHU4	Dync1h1
Ectonucleotide pyrophosphatase 6	Q8BGN3	Enpp6
EH domain containing protein 1	Q9WVK4	Ehd1
EH domain containing protein 3	Q9QXY6	Ehd3
EH domain containing protein 4	Q9EQP2	Ehd4
Elongation factor 1α1	P10126	Eef1a1
Elongation factor 1α2	P62631	Eef1a2
Elongation factor 1β	O70251	Eef1b2
Elongation factor 2	P58252	Eef2
Endonuclease domain containing 1	Q8C522	Endod1
Enolase 1, non-neuronal	P17182	Eno1	x
Enolase 2, neuronal	P17183	Eno2
Enolase 3, muscle	P21550	Eno3
Fascin	Q61553	Fscn1
Fatty acid synthase	P19096	Fasn
FK506 binding protein 1a	P26883	Fkbp1a
Flotillin 1	O08917	Flot1
G protein α transducing 1	P20612	Gnat1
G protein α transducing 2	P50149	Gnat2
G protein α transducing 3	Q3V3I2	Gnat3
G protein α11	P21278	Gna11
G protein α14	P30677	Gna14
G protein αI1	B2RSH2	Gnai1
G protein αI2	P08752	Gnai2
G protein αI3	Q9DC51	Gnai3
G protein αO1	P18872	Gnao1
G protein αO2	P18873	Gna0
G protein αq	P21279	Gnaq
G protein αS	P63094	Gnas
G protein αS olfactory	Q8CGK7	Gnal
G protein β1	P62874	Gnb1
G protein β2	P62880	Gnb2
G protein β3	Q61011	Gnb3
G protein β4	P29387	Gnb4
G protein β5	P62881	Gnb5
G protein γ12	Q9DAS9	Gng12
GAPDH	P16858	Gapdh
GAPDH sperm	Q64467	Gapdhs
Gelsolin	P13020	Gsn
Glial fibrillary acidic protein	P03995	Gfap
Glucose-6-phosphate isomerase	P06745	Gpi1	x
Glutamate oxaloacetate transaminase	P05201	Got1
Glutamate transporter GLAST	P56564	Slc1a3	x
Glutamate transporter GLT1	P43006	Slc1a2
Glutamine synthetase	P15105	Glul	x
Glutathione S transferase micros. 3	Q9CPU4	Mgst3
Glutathione S transferase Mu1	P10649	Gstm1	x
Glutathione S transferase Mu2	P15626	Gstm2
Glutathione S transferase Mu6	O35660	Gstm6
Glutathione S transferase P1	P19157	Gstp1
Glutathione S transferase P2	P46425	Gstp2
Growth associated protein 43	P06837	Gap43
GTPase Ran	P62827	Ran
H+/K+ ATPase α1	Q64436	Atp4a
H+/K+ ATPase α2	Q9Z1W8	Atp12a
Heat shock 70 kDa protein 1A	Q61696	Hspa1a
Heat shock 70 kDa protein 1B	P17879	Hspa1b
Heat shock 70 kDa protein 1L	P16627	Hspa1l
Heat shock 70 kDa protein 2	P17156	Hspa2
Heat shock 70 kDa protein 4	Q61316	Hspa4
Heat shock 70 kDa protein 5	P20029	Hspa5
Heat shock 70 kDa protein 8	P63017	Hspa8
Heat shock 70 kDa protein 12A	Q8K0U4	Hspa12a
Heat shock protein 90 kDa αA1	P07901	Hsp90aa1
Heat shock protein 90 kDa αB1	P11499	Hsp90ab1
Hexokinase 1	P17710	Hk1
Hexokinase 2	O08528	Hk2
Ig superfamily member 8, EWI-2	Q8R366	Igsf8
Internexin α, Neurofilament 66 kDa	P46660	Ina
Junctional adhesion molecule C	Q9D8B7	Jam3
K+ channel A1	P16388	Kcna1
K+ channel A2	P63141	Kcna2
K+ channel A3	P16390	Kcna3
K+ channel B2	P62482	Kcnab2
Lactate dehydrogenase A	P06151	Ldha	x
Lactate dehydrogenase B	P16125	Ldhb
Lactate dehydrogenase C	P00342	Ldhc
Leucine rich repeat containing 57	Q9D1G5	Lrrc57
Leucine rich repeat LGI 3	Q8K406	Lgi3
Limbic system associated membrane	Q8BLK3	Lsamp
Lymphocyte antigen 6H	Q9WUC3	Ly6h
Macrophage migration inhibitory factor	P34884	Mif
Malate dehydrogenase	P14152	Mdh1
MARCKS related protein	P28667	Marcksl1
Microtubule associated protein 1B	P14873	Mtap1b
Microtubule associated protein 6	Q7TSJ2	Mtap6
Microtubule associated protein tau	P10637	Mapt
Mitogen activated protein kinase 1	P63085	Mapk1
Moesin	P26041	Msn
Munc 18, syntaxin binding protein 1	O08599	Stxbp1
Myosin Id	Q5SYD0	Myo1d
Na+/K+ ATPase α1	Q8VDN2	Atp1a1
Na+/K+ ATPase α2	Q6PIE5	Atp1a2
Na+/K+ ATPase α3	Q6PIC6	Atp1a3
Na+/K+ ATPase α4	Q9WV27	Atp1a4
Na+/K+ ATPase β1	P14094	Atp1b1
Na+/K+ ATPase β3	P97370	Atp1b3
Na+/K+/Cl− cotransporter	P55012	Slc12a2
N-ethylmaleimide sensitive fusion	P46460	Nsf
Neurocalcin δ	Q91X97	Ncald
Neurofilament H	P19246	Nefh
Neurofilament L	P08551	Nefl
Neurofilament M	P08553	Nefm	x
Neuroligin 1	Q99K10	Nlgn1
Neurotrimin	Q99PJ0	Hnt
N-myc downstream regulated	Q62433	Ndrg1
Nucleoside diphosphate kinase A	P15532	Nme1
Nucleoside diphosphate kinase B	Q01768	Nme2
Parkinson disease protein 7	Q99LX0	Park7
Peroxiredoxin 1	P35700	Prdx1
Peroxiredoxin 2	Q61171	Prdx2
Peroxiredoxin 5	P99029	Prdx5
Phosphatidylethanolamine binding 1	P70296	Pebp1
Phosphatidylinositol transfer α	P53810	Pitpna
Phosphofructokinase 1	P47857	Pfkm
Phosphoglycerate dehydrogenase	Q61753	Phgdh
Phosphoglycerate kinase 1	P09411	Pgk1
Phosphoglycerate kinase 2	P09041	Pgk2
Phosphoglycerate mutase 1	Q9DBJ1	Pgam1
Phospholipase Cβ1	Q9Z1B3	Plcb1
Phosphoserine aminotransferase	Q99K85	Psat1
Prion protein	P04925	Prnp
Prion protein dublet	Q9QYT9	Prnd
Programmed cell death 6 interacting	Q9WU78	Pdcd6ip
Prohibitin	P67778	Phb
Prohibitin 2	O35129	Phb2
Protein arginine deiminase 2	Q08642	Padi2
Protein disulfide isomerase A3	P27773	Pdia3
Protein kinase Cγ	P63318	Prkcc
Pyruvate kinase isozyme M2	P52480	Pkm2
Quinoid dihydropteridine reductase	Q8BVI4	Qdpr
Rab 1A	P62821	Rab1
Rab 1B	Q9D1G1	Rab1b
Rab 2A	P53994	Rab2a
Rab 2B	P59279	Rab2b
Rab 3B	Q9CZT8	Rab3b
Rab 3D	P35276	Rab3d
Rab 4A	P56371	Rab4a
Rab 4B	Q91ZR1	Rab4b
Rab 5C	P35278	Rab5c
Rab 7A	P51150	Rab7
Rab 8A	P55258	Rab8a
Rab 8B	P61028	Rab8b
Rab 10	P61027	Rab10
Rab 12	P35283	Rab12
Rab 13	Q9DD03	Rab13
Rab 14	Q91V41	Rab14
Rab 15	Q8K386	Rab15
Rab 18	P35293	Rab18
Rab 26	Q504M8	Rab26
Rab 30	Q923S9	Rab30
Rab 35	Q6PHN9	Rab35
Rab 37	Q9JKM7	Rab37
Rab 39B	Q8BHC1	Rab39b
Rab 43	Q8CG50	Rab43
Rab GDP dissociation inhibitor α	P50396	Gdi1
Rab GDP dissociation inhibitor β	Q61598	Gdi2
Rac1	P63001	Rac1
Rac2	Q05144	Rac2
Rac3	P60764	Rac3
Radixin	P26043	Rdx
Ras-related protein Ral A	P63321	Rala
Ras-related protein Ral B	Q9JIW9	Ralb
Ras-related protein Rap 1A	P62835	Rap1a
Ras-related protein Rap 1B	Q99JI6	Rap1b
Ras-related protein Rap 2a	Q80ZJ1	Rap2a
Reticulon 3	Q9ES97	Rtn3
Rho GDP dissociation inhibitor 1	Q99PT1	Arhgdia
RhoA	Q9QUI0	Rhoa
RhoB	P62746	Rhob
RhoC	Q62159	Rhoc
RhoG	P84096	Rhog
S-100β	P50114	S100b
Septin 2	P42208	Sept2
Septin 4	P28661	Sept4
Septin 7	O55131	Sept7
Septin 8	Q8CHH9	Sept8
Septin 11	Q8C1B7	Sept11
Sideroflexin 3	Q91V61	Sfxn3
Soluble NSF attachment protein α	Q9DB05	Napa
Soluble NSF attachment protein β	P28663	Napb
Soluble NSF attachment protein γ	Q9CWZ7	Napg
Spectrin α2	P16546	Spna2
Spectrin β2	Q62261	Spnb2
Stress induced phosphoprotein 1	Q60864	Stip1
Superoxide dismutase	P08228	Sod1
Synapsin 1	O88935	Syn1
Synapsin 2	Q64332	Syn2	x
Synaptic vesicle membrane protein	Q62465	Vat1
Synaptobrevin 2	P63044	Vamp2
Synaptobrevin 3	P63024	Vamp3
Synaptophysin	Q62277	Syp
Synaptosomal associated protein 23	O09044	Snap23
Synaptosomal associated protein 25	P60879	Snap25
Synaptotagmin 1	P46096	Syt1
Synaptotagmin 5	Q9R0N5	Syt5
Syndapin 1	Q61644	Pacsin1
Syntaxin 1A	O35526	Stx1a
Syntaxin 1B	P61264	Stx1b
T-complex 1α	P11983	Tcp1
T-complex 1β	P80314	Cct2
T-complex 1δ	P80315	Cct4
T-complex 1ε	P80316	Cct5
T-complex 1γ	P80318	Cct3
Thy 1 membrane glycoprotein	P01831	Thy1
Transgelin 3	Q9R1Q8	Tagln3
Transitional ER ATPase	Q01853	Vcp
Transketolase	P40142	Tkt
Triosephosphate isomerase	P17751	Tpi1	x
Tubulin α1A	P68369	Tuba1a
Tubulin α1B	P05213	Tuba1b
Tubulin α1C	P68373	Tuba1c
Tubulin α3A	P05214	Tuba3a
Tubulin α4A	P68368	Tuba4a	x
Tubulin α8	Q9JJZ2	Tuba8
Tubulin β2A	Q7TMM9	Tubb2a
Tubulin β2B	Q9CWF2	Tubb2b
Tubulin β2C	P68372	Tubb2c
Tubulin β3	Q9ERD7	Tubb3
Tubulin β4	Q9D6F9	Tubb4
Tubulin β5	P99024	Tubb5
Tubulin β6	Q922F4	Tubb6
Tubulin polymerization promoting	Q7TQD2	Tppp
Tubulin polymerization promoting 3	Q9CRB6	Tppp3
Ubiquitin	P62991	Ub
Ubiquitin activating enzyme E1	Q02053	Uba1
Ubiquitin C-terminal hydrolase L1	Q9R0P9	Uchl1
Vacuolar ATP synthase A	P50516	Atp6v1a
Vacuolar ATP synthase B, brain	P62814	Atp6v1b2
Vacuolar ATP synthase C	Q9Z1G3	Atp6v1c1
Vacuolar ATP synthase E1	P50518	Atp6v1e1
Vimentin	P20152	Vim
Visinin like protein 1	P62761	Vsnl1	x
Visinin like protein 3	P62748	Hpcal1	x
WD repeat protein 1	O88342	Wdr1

## Sheet: KEGG
Term	Overlap	P-value	Adjusted P-value	Old P-value	Old Adjusted P-value	Z-score	Combined Score	Genes
Glycolysis / Gluconeogenesis_Homo sapiens_hsa00010	6/67	0.00000000947773035376002207343112764513504142627198234549723565578460693359375	0.00000090393223584278727683757014010890173949519521556794643402099609375	0.0000001177606836156785433138808618334925082393738193786703050136566162109375	0.0000106437207571843161298293101157952378343907184898853302001953125	-2.04018661172093	37.691062290376095	LDHA;PFKL;TPI1;ALDOC;ENO1;ALDOA
Biosynthesis of amino acids_Homo sapiens_hsa01230	6/74	0.00000001738331222774590866091904881561569506942532825632952153682708740234375	0.00000090393223584278727683757014010890173949519521556794643402099609375	0.00000020468693763815993779046193377924023337754988460801541805267333984375	0.0000106437207571843161298293101157952378343907184898853302001953125	-1.7393315345988982	31.07794999931676	PFKL;TPI1;ALDOC;ENO1;ALDOA;GLUL
HIF-1 signaling pathway_Homo sapiens_hsa04066	6/103	0.000000127653108742001741568583149562254863695898166042752563953399658203125	0.0000044253077697227269704581369136331403524309280328452587127685546875	0.0000012936192407038294362891552025107699819272966124117374420166015625	0.00004484546701106608486593618767557245519128628075122833251953125	-1.7895791580133562	28.40768889407461	CAMK2D;LDHA;PFKL;ENO1;ALDOA;CAMK2G
Carbon metabolism_Homo sapiens_hsa01200	6/113	0.000000221724991800177442713814103363023644277518542367033660411834716796875	0.000005764849786804613775256962704407470710066263563930988311767578125	0.00000216817913925546267866107004451681206091961939819157123565673828125	0.00005637265762064203218628666292033813078887760639190673828125	-1.6346203116779785	25.04537125865554	GLUD1;PFKL;TPI1;ALDOC;ENO1;ALDOA
Fructose and mannose metabolism_Homo sapiens_hsa00051	4/32	0.0000008399993377988040904393875728251028789372867322526872158050537109375	0.000017471986226215123895293135358741665186244063079357147216796875	0.0000057097500509985881262547437187127030711053521372377872467041015625	0.000118762801060770639802362247383626936425571329891681671142578125	-1.4226356595030878	19.902480441422266	PFKL;TPI1;ALDOC;ALDOA
GABAergic synapse_Homo sapiens_hsa04727	5/88	0.000001748214970518720579547070591297508457273579551838338375091552734375	0.00003030239282232449258658139867872449713104288093745708465576171875	0.0000126352399330959710272402618524978379355161450803279876708984375	0.00021901082550699683113883120544329585754894651472568511962890625	-1.7052044759907004	22.60575132008741	SLC12A5;SLC6A11;ABAT;GLUL;PRKACB
Glucagon signaling pathway_Homo sapiens_hsa04922	5/101	0.00000345701396117512472954736747754456160919289686717092990875244140625	0.0000513613502803161373869329786590043340765987522900104522705078125	0.0000239224850523775620374407335777533489817869849503040313720703125	0.000355419777921038072300563559480224284925498068332672119140625	-1.7483485821587246	21.985667624046872	CAMK2D;LDHA;PFKL;PRKACB;CAMK2G
Pentose phosphate pathway_Homo sapiens_hsa00030	3/29	0.0000398985430433758747419646650822500077993026934564113616943359375	0.0005186810595638863784218042241036528139375150203704833984375	0.0001622526818978570184968945877557189305662177503108978271484375	0.0021092848646721410778293037679986809962429106235504150390625	-1.1391106090118226	11.538245861747487	PFKL;ALDOC;ALDOA
Alanine, aspartate and glutamate metabolism_Homo sapiens_hsa00250	3/35	0.000070778367155227586119022042954185280905221588909626007080078125	0.00081788335379374098310645280207609175704419612884521484375	0.0002722764693328898872280718901350837768404744565486907958984375	0.0031463058678467274893730820650716850650496780872344970703125	-1.3033458786345622	12.45471737126151	GLUD1;ABAT;GLUL
Metabolic pathways_Homo sapiens_hsa01100	10/1239	0.0004214156683907103084947565196927143915672786533832550048828125	0.004264483533603255667465692368978125159628689289093017578125	0.0052839204020798391514546210601110942661762237548828125	0.026167986753157297663552327549041365273296833038330078125	-1.7880919700764493	13.896855666849943	GLUD1;LDHA;PFKL;TPI1;ALG2;ALDOC;ABAT;ENO1;ALDOA;GLUL
Amphetamine addiction_Homo sapiens_hsa05031	3/67	0.000492055792338837150699804023901151595055125653743743896484375	0.004264483533603255667465692368978125159628689289093017578125	0.00164465260056677158029270202632687869481742382049560546875	0.01554944276899493209309621732927553239278495311737060546875	-1.6116862110382721	12.276082434595997	CAMK2D;PRKACB;CAMK2G
Long-term potentiation_Homo sapiens_hsa04720	3/66	0.000470779365854258834665768684857312109670601785182952880859375	0.004264483533603255667465692368978125159628689289093017578125	0.00157769223179686133261279135098220649524591863155364990234375	0.01554944276899493209309621732927553239278495311737060546875	-1.5390633118337358	11.790950276127047	CAMK2D;PRKACB;CAMK2G
Gastric acid secretion_Homo sapiens_hsa04971	3/74	0.000658393349598508626462078918706311014830134809017181396484375	0.005114740993476829013231199638767066062428057193756103515625	0.002163642532466131425394895160252417554147541522979736328125	0.017309140259729051403159161282019340433180332183837890625	-1.6097340193261793	11.792441398550855	CAMK2D;PRKACB;CAMK2G
Nitrogen metabolism_Homo sapiens_hsa00910	2/17	0.000688522826044957810161240008284266878035850822925567626953125	0.005114740993476829013231199638767066062428057193756103515625	0.00184160547074659910159188935807605957961641252040863037109375	0.0159605807464705262699311560936621390283107757568359375	-0.11335837261914057	0.825358013289441	GLUD1;GLUL
Aldosterone synthesis and secretion_Homo sapiens_hsa04925	3/81	0.000856878068443272362074425441136327208369038999080657958984375	0.005941021274540021247789756131396643468178808689117431640625	0.002774566589624140322545287062894203700125217437744140625	0.019236995021394039107054396708917920477688312530517578125	-1.5739177197769445	11.11534521398208	CAMK2D;PRKACB;CAMK2G
Insulin secretion_Homo sapiens_hsa04911	3/85	0.00098560967652107042170916972878558226511813700199127197265625	0.00602961213871713690160003551454792614094913005828857421875	0.0031669548253151331117238864720775382011197507381439208984375	0.020585206364548365443045696565604885108768939971923828125	-1.4082109551988748	9.747988492103328	CAMK2D;PRKACB;CAMK2G
Arginine biosynthesis_Homo sapiens_hsa00220	2/20	0.000957690192569114816072139984015620939317159354686737060546875	0.00602961213871713690160003551454792614094913005828857421875	0.0024722926269171809944558138028014582232572138309478759765625	0.018365602371384771862583562551662907935678958892822265625	-0.2888894273086206	2.008066428931936	GLUD1;GLUL
GnRH signaling pathway_Homo sapiens_hsa04912	3/91	0.0012006645088128175581643208857940408051945269107818603515625	0.006937172717585167631970666235474709537811577320098876953125	0.003816962303623998471746592286990562570281326770782470703125	0.0233508282104056379135936794000372174195945262908935546875	-1.4540192143054977	9.77810490563469	CAMK2D;PRKACB;CAMK2G
Circadian entrainment_Homo sapiens_hsa04713	3/95	0.00135923932885426948687090931144894057069905102252960205078125	0.0074400468526760014931209497035524691455066204071044921875	0.004292474510961167590006315464279396110214293003082275390625	0.02480096384110896945429658444481901824474334716796875	-1.4190649969391982	9.367006878572342	CAMK2D;PRKACB;CAMK2G
Inflammatory mediator regulation of TRP channels_Homo sapiens_hsa04750	3/98	0.00148641960506994672865099804681676687323488295078277587890625	0.00772938194636372220835962565388399525545537471771240234375	0.004671811714515669393399388553689277614466845989227294921875	0.0255720220162962974530529436378856189548969268798828125	-1.4587436355908283	9.498441428155346	CAMK2D;PRKACB;CAMK2G
Melanogenesis_Homo sapiens_hsa04916	3/100	0.0015752197436786734285885103190594236366450786590576171875	0.007801088254408668036521401489835625397972762584686279296875	0.004935689463949881165827360263165246578864753246307373046875	0.0256655852125393831031363589545435388572514057159423828125	-1.3726639234751148	8.858295138917917	CAMK2D;PRKACB;CAMK2G
Cholinergic synapse_Homo sapiens_hsa04725	3/111	0.0021230828407354314542321294112525720265693962574005126953125	0.01003639161074931264450160739443163038231432437896728515625	0.00654825353436088060388176046444641542620956897735595703125	0.0296094942423274602727456539241757127456367015838623046875	-1.4614526932224636	8.995074832863692	CAMK2D;PRKACB;CAMK2G
Glutamatergic synapse_Homo sapiens_hsa04724	3/114	0.0022905481631604837113036499118834399268962442874908447265625	0.01035726125950827379573748743268879479728639125823974609375	0.007036525974243969423771449811511047300882637500762939453125	0.0304916125550571993907400525358752929605543613433837890625	-1.3354429664268441	8.118109873879034	SLC1A3;GLUL;PRKACB
Propanoate metabolism_Homo sapiens_hsa00640	2/32	0.0024565727030847902233323676313148098415695130825042724609375	0.01064514838003408937761040675695767276920378208160400390625	0.00585616652179960818502824082543156691826879978179931640625	0.0276836962848708741102843333692362648434937000274658203125	-0.32034795632084595	1.9249670607823572	LDHA;ABAT
Oocyte meiosis_Homo sapiens_hsa04114	3/123	0.0028413924984800544189245119497400082764215767383575439453125	0.011820192793677027076615360101641272194683551788330078125	0.0086297634047984017602317408091039396822452545166015625	0.03589981576396135409812160332876374013721942901611328125	-1.247903638297767	7.317034353113644	CAMK2D;PRKACB;CAMK2G
Dopaminergic synapse_Homo sapiens_hsa04728	3/129	0.0032502383361169601312667953862955982913263142108917236328125	0.01300095334446784052506718154518239316530525684356689453125	0.00980108686701884612713087108204490505158901214599609375	0.039204347468075391447417388235407997854053974151611328125	-1.226987043447511	7.029441840609736	CAMK2D;PRKACB;CAMK2G
Wnt signaling pathway_Homo sapiens_hsa04310	3/142	0.004255207416752276351756822947436376125551760196685791015625	0.0163904285682309920624266652566802804358303546905517578125	0.01264643883359116600939575647544188541360199451446533203125	0.046972487096195759959105231473586172796785831451416015625	-1.2192541556635084	6.656654340774303	CAMK2D;PRKACB;CAMK2G
Adrenergic signaling in cardiomyocytes_Homo sapiens_hsa04261	3/148	0.004775887212676556414781003923053503967821598052978515625	0.017739009647084351406487456870308960787951946258544921875	0.01410429225121743491977444051599377417005598545074462890625	0.050580910142297007270340003515229909680783748626708984375	-1.1847048551229753	6.331270683522958	CAMK2D;PRKACB;CAMK2G
Endocrine and other factor-regulated calcium reabsorption_Homo sapiens_hsa04961	2/47	0.005237975663034543684359878312761793495155870914459228515625	0.0187844644467445691382589956219817395322024822235107421875	0.01189983476070980046579439459719651495106518268585205078125	0.045836400559771083018656412377822562120854854583740234375	-0.6332628965934267	3.3257828590299034	PRKACB;DNM1
Oxytocin signaling pathway_Homo sapiens_hsa04921	3/158	0.005726236632859233767478546184293008991517126560211181640625	0.0198509536605786761354064395845853141508996486663818359375	0.0167405384281033471627342379406400141306221485137939453125	0.058033866550758268776366577412773040123283863067626953125	-1.2130598360811806	6.26266006980807	CAMK2D;PRKACB;CAMK2G
Calcium signaling pathway_Homo sapiens_hsa04020	3/180	0.00819402403250904694254064253300384734757244586944580078125	0.0274896290122884183471096974926695111207664012908935546875	0.0234624206966150307407392716640970320440828800201416015625	0.07394217431660494999068333754621562547981739044189453125	-1.2016453343589917	5.773124962708567	CAMK2D;PRKACB;CAMK2G
Glioma_Homo sapiens_hsa05214	2/65	0.00981787108169648349564884171059020445682108402252197265625	0.031908081015513574396624818518830579705536365509033203125	0.0215549242941527226247178106177670997567474842071533203125	0.07231329440618979031984991934223216958343982696533203125	-0.9298076750898602	4.2990131820209	CAMK2D;CAMK2G
Central carbon metabolism in cancer_Homo sapiens_hsa05230	2/67	0.010405903448554847112728083402544143609702587127685546875	0.0327943623833243658172165169162326492369174957275390625	0.022776736252852265718349400458464515395462512969970703125	0.07394217431660494999068333754621562547981739044189453125	-0.7861564282540966	3.5891044024878833	LDHA;PFKL
cAMP signaling pathway_Homo sapiens_hsa04024	3/199	0.0107596684216605016637391400990964029915630817413330078125	0.0329119269368438882583660642922041006386280059814453125	0.0302981544553347324766345849411663948558270931243896484375	0.09002880181013749039120597217333852313458919525146484375	-1.0915795296930417	4.946984439650198	CAMK2D;PRKACB;CAMK2G
Proteoglycans in cancer_Homo sapiens_hsa05205	3/203	0.01135258220880758055215675739191283355467021465301513671875	0.0337333871347425262587904626343515701591968536376953125	0.03185908319795605070368083033827133476734161376953125	0.092037351460761918087172261948580853641033172607421875	-1.133309797387815	5.0753126594248	CAMK2D;PRKACB;CAMK2G
RNA degradation_Homo sapiens_hsa03018	2/77	0.01357239449911827773587180701042598229832947254180908203125	0.039209139664119464774305612309035495854914188385009765625	0.029301716347000572593373135532601736485958099365234375	0.08962877941435469508757449830227415077388286590576171875	-0.744746016942889	3.2021973818248757	PFKL;ENO1
ErbB signaling pathway_Homo sapiens_hsa04012	2/87	0.0171029364246784269798506983306651818566024303436279296875	0.047827233831659148044490592610600288026034832000732421875	0.036483582814006466910061732278336421586573123931884765625	0.1019091708424158249091107109052245505154132843017578125	-0.8307231148993633	3.3798012375265603	CAMK2D;CAMK2G
Gap junction_Homo sapiens_hsa04540	2/88	0.017475335438490842421277449147964944131672382354736328125	0.047827233831659148044490592610600288026034832000732421875	0.037236043192421165726191389921950758434832096099853515625	0.1019091708424158249091107109052245505154132843017578125	-0.702871459766628	2.8444960535854182	PRKACB;TUBA4A
adj pval >0.05:
Neurotrophin signaling pathway_Homo sapiens_hsa04722	2/120	0.0311217131550737789724703219462753622792661190032958984375	0.08299123508019674855251679446155321784317493438720703125	0.06426274261799143350248897377241519279778003692626953125	0.1713673136479771652584958019360783509910106658935546875	-0.8761713814274891	3.040182857111839	CAMK2D;CAMK2G
Proximal tubule bicarbonate reclamation_Homo sapiens_hsa04964	1/23	0.051610610297197760665266486057589645497500896453857421875	0.134187586772714195770817013908526860177516937255859375	0.07887785643619303621587590669150813482701778411865234375	0.2050824267341019024879500420865952037274837493896484375	1.3797707463428321	-4.089679128111561	GLUD1
Vitamin digestion and absorption_Homo sapiens_hsa04977	1/24	0.05379441727102284021011513459598063491284847259521484375	0.1364541316143018379047902044476359151303768157958984375	0.0820314843164720031154502066783607006072998046875	0.2080798626564167863595145036015310324728488922119140625	1.6592381207357871	-4.849265414400784	APOA1
Tuberculosis_Homo sapiens_hsa05152	2/178	0.06317993698314854078557090133472229354083538055419921875	0.1493343965056238287214540605418733321130275726318359375	0.124648142679554208012149274509283713996410369873046875	0.270070975805700774774464889560476876795291900634765625	-0.7567587635773422	2.0899925009884233	CAMK2D;CAMK2G
Butanoate metabolism_Homo sapiens_hsa00650	1/28	0.062480558727399569673988111162543646059930324554443359375	0.1493343965056238287214540605418733321130275726318359375	0.09454283407649295700725389224317041225731372833251953125	0.2286617382315178359508678340716869570314884185791015625	1.2368612907077514	-3.4296924639624597	ABAT
Glyoxylate and dicarboxylate metabolism_Homo sapiens_hsa00630	1/28	0.062480558727399569673988111162543646059930324554443359375	0.1493343965056238287214540605418733321130275726318359375	0.09454283407649295700725389224317041225731372833251953125	0.2286617382315178359508678340716869570314884185791015625	1.262261723189659	-3.5001253188986317	GLUL
Galactose metabolism_Homo sapiens_hsa00052	1/30	0.06679432872518971386899266917680506594479084014892578125	0.154369115275994006619697529458790086209774017333984375	0.10073706433782843305824172830398310907185077667236328125	0.2381057884348672104568578333783079870045185089111328125	0.9435621030422942	-2.5534084144868094	PFKL
Olfactory transduction_Homo sapiens_hsa04740	3/415	0.06997479729945503545973650716405245475471019744873046875	0.1548378493434749703094865935781854204833507537841796875	0.16814324631806787380128298536874353885650634765625	0.282046735759339639582066183720598928630352020263671875	-0.7836249217057121	2.084144624241998	CAMK2D;PRKACB;CAMK2G
beta-Alanine metabolism_Homo sapiens_hsa00410	1/31	0.06894392616176682475614967415822320617735385894775390625	0.1548378493434749703094865935781854204833507537841796875	0.10381893074604038595953880985689465887844562530517578125	0.2399370843908489037143993982681422494351863861083984375	1.288733870026134	-3.446669465926294	ABAT
Epstein-Barr virus infection_Homo sapiens_hsa05169	2/202	0.0786819672156297833520710582888568751513957977294921875	0.163658491808509942710969653489883057773113250732421875	0.1526331419565577773855835630456567741930484771728515625	0.282046735759339639582066183720598928630352020263671875	-0.737704314594018	1.87549613366412	PTMA;PRKACB
African trypanosomiasis_Homo sapiens_hsa05143	1/35	0.0774939815253855301957486290120868943631649017333984375	0.163658491808509942710969653489883057773113250732421875	0.11604548161176049536624788061089930124580860137939453125	0.25678149122602322851349754273542203009128570556640625	0.8764371556608999	-2.241536232604564	APOA1
Prion diseases_Homo sapiens_hsa05020	1/35	0.0774939815253855301957486290120868943631649017333984375	0.163658491808509942710969653489883057773113250732421875	0.11604548161176049536624788061089930124580860137939453125	0.25678149122602322851349754273542203009128570556640625	0.9244329228346599	-2.364288047080651	PRKACB
Pyruvate metabolism_Homo sapiens_hsa00620	1/40	0.08807359458961445952684954363576252944767475128173828125	0.1796010556337236108159771674763760529458522796630859375	0.131103980001836262214709449835936538875102996826171875	0.278261508575325944292444546590559184551239013671875	1.06425949819824	-2.5857062648980427	LDHA
Fat digestion and absorption_Homo sapiens_hsa04975	1/41	0.09017522858862692114456649505882523953914642333984375	0.1803504571772538700447086057465639896690845489501953125	0.1340860341221981055781498071155510842800140380859375	0.27889895097417205516165950029972009360790252685546875	0.94629151692027	-2.2767778791805675	APOA1
Cocaine addiction_Homo sapiens_hsa05030	1/49	0.10681859320980165162229269526505959220230579376220703125	0.1891311152735858647222499939744011498987674713134765625	0.1575919104741106135936234977634740062057971954345703125	0.282046735759339639582066183720598928630352020263671875	0.6601770571394446	-1.4765673708822382	PRKACB
Valine, leucine and isoleucine degradation_Homo sapiens_hsa00280	1/48	0.10475457508781717275159195423839264549314975738525390625	0.1891311152735858647222499939744011498987674713134765625	0.154687472298107586698989734941278584301471710205078125	0.282046735759339639582066183720598928630352020263671875	0.6669410379453578	-1.5047090485756018	ABAT
Ovarian steroidogenesis_Homo sapiens_hsa04913	1/50	0.1088779558877438213837507419157191179692745208740234375	0.1891311152735858647222499939744011498987674713134765625	0.16048678363605428653926310289534740149974822998046875	0.282046735759339639582066183720598928630352020263671875	0.6957055863857688	-1.5427464052425437	PRKACB
Vibrio cholerae infection_Homo sapiens_hsa05110	1/51	0.11093267338162247914734592768581933341920375823974609375	0.1891311152735858647222499939744011498987674713134765625	0.1633721219119747269932219069232814945280551910400390625	0.282046735759339639582066183720598928630352020263671875	0.7436527224683935	-1.6351672601241547	PRKACB
Vasopressin-regulated water reabsorption_Homo sapiens_hsa04962	1/44	0.09645174201206553610266070108991698361933231353759765625	0.1891311152735858647222499939744011498987674713134765625	0.1429734635443009327371299832520890049636363983154296875	0.282046735759339639582066183720598928630352020263671875	0.7206747043782927	-1.6854509240665159	PRKACB
Amyotrophic lateral sclerosis (ALS)_Homo sapiens_hsa05014	1/51	0.11093267338162247914734592768581933341920375823974609375	0.1891311152735858647222499939744011498987674713134765625	0.1633721219119747269932219069232814945280551910400390625	0.282046735759339639582066183720598928630352020263671875	0.780236003446827	-1.715607741973395	NEFM
Hedgehog signaling pathway_Homo sapiens_hsa04340	1/50	0.1088779558877438213837507419157191179692745208740234375	0.1891311152735858647222499939744011498987674713134765625	0.16048678363605428653926310289534740149974822998046875	0.282046735759339639582066183720598928630352020263671875	0.8036012479250052	-1.7820080228553472	PRKACB
N-Glycan biosynthesis_Homo sapiens_hsa00510	1/49	0.10681859320980165162229269526505959220230579376220703125	0.1891311152735858647222499939744011498987674713134765625	0.1575919104741106135936234977634740062057971954345703125	0.282046735759339639582066183720598928630352020263671875	0.8188731875692704	-1.8315108296768954	ALG2
Cysteine and methionine metabolism_Homo sapiens_hsa00270	1/45	0.09853448504056312728938138434386928565800189971923828125	0.1891311152735858647222499939744011498987674713134765625	0.14591646495861232413204788826988078653812408447265625	0.282046735759339639582066183720598928630352020263671875	0.8908430931293015	-2.064394074984188	LDHA
Glutathione metabolism_Homo sapiens_hsa00480	1/52	0.11298275593976063457812841761551680974662303924560546875	0.1895194615763726719848136781365610659122467041015625	0.166247955354710985620414476215955801308155059814453125	0.282046735759339639582066183720598928630352020263671875	0.9351150937193212	-2.0390372335589606	GSTM1
Pathogenic Escherichia coli infection_Homo sapiens_hsa05130	1/55	0.11910529615051816676452034471367369405925273895263671875	0.196618266661172824694148175694863311946392059326171875	0.174818725726368084938400215833098627626895904541015625	0.288589642468925100526888627427979372441768646240234375	0.7441965121479551	-1.5834621458195175	TUBA4A
Regulation of lipolysis in adipocytes_Homo sapiens_hsa04923	1/56	0.1211369409958360787715747619586181826889514923095703125	0.1968475291182336384121498440435971133410930633544921875	0.177656838451148602064932902067084796726703643798828125	0.28869236248311647141662206195178441703319549560546875	0.5212542731599548	-1.100281049336504	PRKACB
Longevity regulating pathway - multiple species_Homo sapiens_hsa04213	1/64	0.1372259212495528235553621243525412864983081817626953125	0.213007400148559622454769169053179211914539337158203125	0.2000273926819680081479191358084790408611297607421875	0.310490281177980220750356465941877104341983795166015625	0.4485339306201391	-0.8908451935475362	PRKACB
Renin secretion_Homo sapiens_hsa04924	1/64	0.1372259212495528235553621243525412864983081817626953125	0.213007400148559622454769169053179211914539337158203125	0.2000273926819680081479191358084790408611297607421875	0.310490281177980220750356465941877104341983795166015625	0.5630017777822348	-1.1181928354953814	PRKACB
Synaptic vesicle cycle_Homo sapiens_hsa04721	1/63	0.135230666724016568291943940494093112647533416748046875	0.213007400148559622454769169053179211914539337158203125	0.197263306506193225597911578006460331380367279052734375	0.310490281177980220750356465941877104341983795166015625	0.7364327941806975	-1.4734350837804544	DNM1
Inositol phosphate metabolism_Homo sapiens_hsa00562	1/71	0.151067153467691783763626744985231198370456695556640625	0.21820811056444366915485488789272494614124298095703125	0.219122175659135276504230205318890511989593505859375	0.31650980928541760928141002295888029038906097412109375	0.49312358703520526	-0.9320187756306919	TPI1
Drug metabolism - cytochrome P450_Homo sapiens_hsa00982	1/69	0.1471348363036761586197798123976099304854869842529296875	0.21820811056444366915485488789272494614124298095703125	0.2137115623540133402258334172074683010578155517578125	0.31650980928541760928141002295888029038906097412109375	0.5332762825758038	-1.0219737923177858	GSTM1
Bile secretion_Homo sapiens_hsa04976	1/71	0.151067153467691783763626744985231198370456695556640625	0.21820811056444366915485488789272494614124298095703125	0.219122175659135276504230205318890511989593505859375	0.31650980928541760928141002295888029038906097412109375	0.5572054786023559	-1.0531355254450758	PRKACB
PPAR signaling pathway_Homo sapiens_hsa03320	1/69	0.1471348363036761586197798123976099304854869842529296875	0.21820811056444366915485488789272494614124298095703125	0.2137115623540133402258334172074683010578155517578125	0.31650980928541760928141002295888029038906097412109375	0.5889679310013135	-1.1287015936498404	APOA1
Thyroid hormone synthesis_Homo sapiens_hsa04918	1/71	0.151067153467691783763626744985231198370456695556640625	0.21820811056444366915485488789272494614124298095703125	0.219122175659135276504230205318890511989593505859375	0.31650980928541760928141002295888029038906097412109375	0.6094843783871128	-1.1519442570688385	PRKACB
Metabolism of xenobiotics by cytochrome P450_Homo sapiens_hsa00980	1/73	0.154981732208341715928412440916872583329677581787109375	0.22079589246119912804289242558297701179981231689453125	0.224497098496993341409933009344968013465404510498046875	0.3198314827902370982570801061228848993778228759765625	0.5944708557276509	-1.1083600133147977	GSTM1
Bacterial invasion of epithelial cells_Homo sapiens_hsa05100	1/78	0.164691086146756926478218474585446529090404510498046875	0.2314577426927394709910146275433362461626529693603515625	0.2377797346752980323092430126052931882441043853759765625	0.33417692440852697632891477041994221508502960205078125	0.49561530565016954	-0.8939332804963182	DNM1
Taste transduction_Homo sapiens_hsa04742	1/83	0.1742912765036404854068763370378292165696620941162109375	0.2385038520576132914374767324261483736336231231689453125	0.25084419222441700636494488207972608506679534912109375	0.343260473570254853736827271859510801732540130615234375	0.37232481294916686	-0.6504616411554025	PRKACB
Chemical carcinogenesis_Homo sapiens_hsa05204	1/82	0.17237991372135963441536432583234272897243499755859375	0.2385038520576132914374767324261483736336231231689453125	0.2482485895948043086445267135786707513034343719482421875	0.343260473570254853736827271859510801732540130615234375	0.5322130115109357	-0.9356594464634748	GSTM1
Morphine addiction_Homo sapiens_hsa05032	1/91	0.1894275120558358838085410980056622065603733062744140625	0.2493729272633788685009648133927839808166027069091796875	0.271302055731905522595326374357682652771472930908203125	0.3571571366597237062734393475693650543689727783203125	0.4001812933480339	-0.6658011665083435	PRKACB
Salivary secretion_Homo sapiens_hsa04970	1/89	0.18566909818276189358954297858872450888156890869140625	0.2493729272633788685009648133927839808166027069091796875	0.266238371866933054565862448725965805351734161376953125	0.3571571366597237062734393475693650543689727783203125	0.4080489072636487	-0.6870683560459595	PRKACB
Dilated cardiomyopathy_Homo sapiens_hsa05414	1/90	0.18755043117640568528514677382190711796283721923828125	0.2493729272633788685009648133927839808166027069091796875	0.268774414356985957841317258498747833073139190673828125	0.3571571366597237062734393475693650543689727783203125	0.4332825292207331	-0.72518822027593	PRKACB
Longevity regulating pathway - mammal_Homo sapiens_hsa04211	1/94	0.19503333573017400670579490906675346195697784423828125	0.25354333644922621981976362803834490478038787841796875	0.278834838973053111832456352203735150396823883056640625	0.36248529066496903983107813473907299339771270751953125	0.3737651871376653	-0.6109508871484102	PRKACB
Progesterone-mediated oocyte maturation_Homo sapiens_hsa04914	1/98	0.2024488052463540299630295749011565931141376495361328125	0.25748234674976711033878018497489392757415771484375	0.288762540282101853872376295839785598218441009521484375	0.366627517257397672612029282390722073614597320556640625	0.2980015479079417	-0.4759884073471595	PRKACB
Estrogen signaling pathway_Homo sapiens_hsa04915	1/99	0.204292205643435809125918467543669976294040679931640625	0.25748234674976711033878018497489392757415771484375	0.29122392442807265577897624098113738000392913818359375	0.366627517257397672612029282390722073614597320556640625	0.35788247625324093	-0.5683903550528726	PRKACB
Amoebiasis_Homo sapiens_hsa05146	1/100	0.2061314377668971020707289198981015942990779876708984375	0.25748234674976711033878018497489392757415771484375	0.2936771441913403890566769405268132686614990234375	0.366627517257397672612029282390722073614597320556640625	0.4322206703387642	-0.6825807187235462	PRKACB
Retrograde endocannabinoid signaling_Homo sapiens_hsa04723	1/101	0.207966510836350371160818895077682100236415863037109375	0.25748234674976711033878018497489392757415771484375	0.296122225477128908632806769674061797559261322021484375	0.366627517257397672612029282390722073614597320556640625	0.45489506259187407	-0.7143572976963692	PRKACB
Serotonergic synapse_Homo sapiens_hsa04726	1/112	0.2278804320198567767707942266497411765158176422119140625	0.278818410941942429470685738124302588403224945068359375	0.322488311596424936933402705108164809644222259521484375	0.394573934188566954883725657055038027465343475341796875	0.4311526062842439	-0.6376463385392602	PRKACB
Thyroid hormone signaling pathway_Homo sapiens_hsa04919	1/118	0.238535250246007690666516509736538864672183990478515625	0.288461232855637239591573006691760383546352386474609375	0.3364681480193836282666097758919931948184967041015625	0.40689171388390577011051618683268316090106964111328125	0.4193224212085623	-0.6009889037228902	PRKACB
Vascular smooth muscle contraction_Homo sapiens_hsa04270	1/120	0.24205478921646694789870934982900507748126983642578125	0.289352851477155892379045099005452357232570648193359375	0.341066348145021291937695195883861742913722991943359375	0.407711496633128944733215348605881445109844207763671875	0.4628100357592213	-0.6565382332299027	PRKACB
Platelet activation_Homo sapiens_hsa04611	1/122	0.24555841266680389356480418427963741123676300048828125	0.290205396788040970168509602444828487932682037353515625	0.34563400214079520456067484701634384691715240478515625	0.408476547984576165983838791362359188497066497802734375	0.379499034410591	-0.5329002959865754	PRKACB
AMPK signaling pathway_Homo sapiens_hsa04152	1/124	0.24904619104428216136426499360823072493076324462890625	0.29102026818657689144487221710733138024806976318359375	0.35017130418049935425273133660084567964076995849609375	0.40918893971653857999370984543929807841777801513671875	0.45985194392840223	-0.6392479557727185	PFKL
Spliceosome_Homo sapiens_hsa03040	1/134	0.266249848112673548339301987653016112744808197021484375	0.3076664911524227274952636435045860707759857177734375	0.372409248143407867193133142791339196264743804931640625	0.430339575632382398406861057083006016910076141357421875	0.39720521674997533	-0.5256296600304698	SRSF4
Apoptosis_Homo sapiens_hsa04210	1/140	0.276386339358401234012063696354744024574756622314453125	0.31243673144862749158079395783715881407260894775390625	0.3853999623968835663845311501063406467437744140625	0.43566952270952052916896946044289506971836090087890625	0.37774090292919715	-0.48575803391311656	TUBA4A
Insulin signaling pathway_Homo sapiens_hsa04910	1/139	0.274706489330089287381753138106432743370532989501953125	0.31243673144862749158079395783715881407260894775390625	0.38325288802721046987898034785757772624492645263671875	0.43566952270952052916896946044289506971836090087890625	0.4409979309487392	-0.5697922863839034	PRKACB
Parkinson's disease_Homo sapiens_hsa05012	1/142	0.27973462894073108930825810602982528507709503173828125	0.312821520535871311352593693300150334835052490234375	0.38967264145126467855817509189364500343799591064453125	0.4357629538809841829305469218525104224681854248046875	0.4321638496089212	-0.5505395260182591	PRKACB
Phospholipase D signaling pathway_Homo sapiens_hsa04072	1/144	0.283067760659577061232994310557842254638671875	0.313181352219106534651160700377658940851688385009765625	0.39391684637849089245520417534862644970417022705078125	0.435822893865564442439364256642875261604785919189453125	0.47356279907589316	-0.5976689154995264	DNM1
Phagosome_Homo sapiens_hsa04145	1/154	0.299508389972080901753059833936276845633983612060546875	0.32788286902206753570254704754916019737720489501953125	0.4147170751669817523321626140386797487735748291015625	0.4540060612354326341488786056288518011569976806640625	0.5499721075188524	-0.6630534391724933	TUBA4A
Alzheimer's disease_Homo sapiens_hsa05010	1/168	0.3219071659661671969132612503017298877239227294921875	0.348732763130014500330133841998758725821971893310546875	0.442691317792698602051615353047964163124561309814453125	0.479582260942090166100371106949751265347003936767578125	0.5360613593116322	-0.6076213048834086	APOE
Herpes simplex infection_Homo sapiens_hsa05168	1/185	0.348165153569577057179884604920516721904277801513671875	0.372689467083435255201351310461177490651607513427734375	0.474939428407568531298466041334904730319976806640625	0.50791645027959086977631386616849340498447418212890625	0.5111294489329948	-0.5392816067034779	SRSF4
Chemokine signaling pathway_Homo sapiens_hsa04062	1/187	0.351188151674775517196991359014646150171756744384765625	0.372689467083435255201351310461177490651607513427734375	0.4786135781480760353900905101909302175045013427734375	0.50791645027959086977631386616849340498447418212890625	0.5878536117653278	-0.6151495093317041	PRKACB
Viral carcinogenesis_Homo sapiens_hsa05203	1/205	0.37778514951638531016442357213236391544342041015625	0.396865207572768385890782383285113610327243804931640625	0.510590632724781556817106320522725582122802734375	0.5363780384179523963439351064153015613555908203125	0.5105991435720243	-0.4970323366712864	PRKACB
Ras signaling pathway_Homo sapiens_hsa04014	1/227	0.40884707748271598148903649416752159595489501953125	0.4252009605820246118668137569329701364040374755859375	0.5471255944818789185291052490356378257274627685546875	0.5690106182611540663884852619958110153675079345703125	0.5521037880234083	-0.4938094052403952	PRKACB
Endocytosis_Homo sapiens_hsa04144	1/259	0.45133694975307425689692308878875337541103363037109375	0.4557188618865992690842858792166225612163543701171875	0.5956361443546993594821969963959418237209320068359375	0.60141901954260912344096823289874009788036346435546875	0.5414690784943802	-0.4307609071137304	DNM1
MAPK signaling pathway_Homo sapiens_hsa04010	1/255	0.4461937492006888827944521835888735949993133544921875	0.4557188618865992690842858792166225612163543701171875	0.589856599050858410038244983297772705554962158203125	0.60141901954260912344096823289874009788036346435546875	0.5481868451648166	-0.4423878837354196	PRKACB
HTLV-I infection_Homo sapiens_hsa05166	1/258	0.45005554738780073620318944449536502361297607421875	0.4557188618865992690842858792166225612163543701171875	0.5941986191662318450568136540823616087436676025390625	0.60141901954260912344096823289874009788036346435546875	0.5799774402564493	-0.46304486246948134	PRKACB
Pathways in cancer_Homo sapiens_hsa05200	1/397	0.6028073726106608631880590110085904598236083984375	0.6028073726106608631880590110085904598236083984375	0.7534687767415089165723429687204770743846893310546875	0.7534687767415089165723429687204770743846893310546875	0.6396413910745367	-0.3237593396591621	PRKACB

## Sheet: GO bio proc
Term	Overlap	P-value	Adjusted P-value	Old P-value	Old Adjusted P-value	Z-score	Combined Score	Genes
glycolytic process through glucose-6-phosphate (GO:0061620)	5/26	0.000000003263662563822148190780389478905972044930905440196511335670948028564453125	0.0000006222716621687562467703214684477952545194057165645062923431396484375	0.0000000099888241994193915268061457362648580815545074074179865419864654541015625	0.000001904535814022630644493593553290278208578456542454659938812255859375	-1.9802534069922488	38.69497493500569	PFKL;TPI1;ALDOC;ENO1;ALDOA
glucose catabolic process to pyruvate (GO:0061718)	5/26	0.000000003263662563822148190780389478905972044930905440196511335670948028564453125	0.0000006222716621687562467703214684477952545194057165645062923431396484375	0.0000000099888241994193915268061457362648580815545074074179865419864654541015625	0.000001904535814022630644493593553290278208578456542454659938812255859375	-1.9343699762408026	37.798393620417286	PFKL;TPI1;ALDOC;ENO1;ALDOA
canonical glycolysis (GO:0061621)	5/26	0.000000003263662563822148190780389478905972044930905440196511335670948028564453125	0.0000006222716621687562467703214684477952545194057165645062923431396484375	0.0000000099888241994193915268061457362648580815545074074179865419864654541015625	0.000001904535814022630644493593553290278208578456542454659938812255859375	-1.7659834243246288	34.508050383141956	PFKL;TPI1;ALDOC;ENO1;ALDOA
ATP generation from ADP (GO:0006757)	4/25	0.0000002989915113900850703149386471124682174149711499921977519989013671875	0.0000342046289030257326369520443076766014200984500348567962646484375	0.00000065284497459029324284494714969451223396390560083091259002685546875	0.0000746854650931295439321433438095709789195097982883453369140625	-2.173877100353804	32.65783101867543	LDHA;PFKL;TPI1;ALDOA
glycolytic process (GO:0006096)	4/24	0.0000002515753570210674290659100781064605456549543305300176143646240234375	0.0000342046289030257326369520443076766014200984500348567962646484375	0.00000056376368707662143022092682276280584119376726448535919189453125	0.0000746854650931295439321433438095709789195097982883453369140625	-1.7457404356486899	26.527439399286372	LDHA;PFKL;TPI1;ALDOA
fructose 1,6-bisphosphate metabolic process (GO:0030388)	3/8	0.0000006325310258743414740410988296448469014876536675728857517242431640625	0.0000603012911333538858507825886068332010836456902325153350830078125	0.00000211174350827460628361189297341748982717035687528550624847412109375	0.000201319547788845793108436499352364990045316517353057861328125	-3.221391216427336	45.98064531714323	PFKL;ALDOC;ALDOA
carbohydrate catabolic process (GO:0016052)	4/36	0.00000136676051689609321138931495587254261181442416273057460784912109375	0.00011168385938065217917632143684869561184314079582691192626953125	0.00000246508748440787668368911166039136872996095917187631130218505859375	0.00020143286301161508430358770826984482482657767832279205322265625	-2.1401374635230663	28.898419996563913	LDHA;PFKL;TPI1;ALDOA
gluconeogenesis (GO:0006094)	4/42	0.0000025710405304804445942722275486591598792074364610016345977783203125	0.0001838293979293517872199148488476794227608479559421539306640625	0.0000043565705172073261597365245734181371517479419708251953125	0.00031149479198032382042116150699939680634997785091400146484375	-2.123622477979135	27.333569352563764	TPI1;ALDOC;ENO1;ALDOA
high-density lipoprotein particle assembly (GO:0034380)	3/14	0.0000040718475624351141276859034068280607243650592863559722900390625	0.00019409140047607379374848546316201236550114117562770843505859375	0.00000861671354079153323777574835506953832009457983076572418212890625	0.0004107300121110630673933183931723078785580582916736602783203125	-2.441236944988606	30.29920170051836	APOA1;APOE;PRKACB
nicotinamide nucleotide metabolic process (GO:0046496)	4/46	0.00000372326997221995742798025287589869236626327619887888431549072265625	0.00019409140047607379374848546316201236550114117562770843505859375	0.0000061063156756800620963174068556167384258515085093677043914794921875	0.0003439617451589640421787119617391681458684615790843963623046875	-1.8167334229335916	22.710817836626994	LDHA;PFKL;TPI1;ALDOA
hexose biosynthetic process (GO:0019319)	4/45	0.000003405222430847732882804035359214367417735047638416290283203125	0.00019409140047607379374848546316201236550114117562770843505859375	0.0000056274528035536189467832705879413168759128893725574016571044921875	0.0003439617451589640421787119617391681458684615790843963623046875	-1.7281650608383647	21.75794426002817	TPI1;ALDOC;ENO1;ALDOA
pyruvate metabolic process (GO:0006090)	4/47	0.000004062790732303519150169120177640280644482118077576160430908203125	0.00019409140047607379374848546316201236550114117562770843505859375	0.000006614648945364692727883100531460769389013876207172870635986328125	0.0003439617451589640421787119617391681458684615790843963623046875	-1.4590195777635786	18.111744444941596	LDHA;PFKL;TPI1;ALDOA
glucose metabolic process (GO:0006006)	4/65	0.000014962437043420525497445204565760690229581086896359920501708984375	0.000658347229910503169321434047134289357927627861499786376953125	0.0000221871866302096617628962504920053788737277500331401824951171875	0.000976236211729225090462380709510625820257700979709625244140625	-1.318003104415768	14.642971911591147	TPI1;ALDOC;ENO1;ALDOA
lipoprotein metabolic process (GO:0042157)	2/7	0.000107885931086989803940646981406104032430448569357395172119140625	0.004114050172117211280620185931411469937302172183990478515625	0.00020250583473432960429812255132020482051302678883075714111328125	0.007675250782496474515059770027392005431465804576873779296875	-2.584030022758994	23.603657078526687	APOA1;APOE
glutamate catabolic process (GO:0006538)	2/7	0.000107885931086989803940646981406104032430448569357395172119140625	0.004114050172117211280620185931411469937302172183990478515625	0.00020250583473432960429812255132020482051302678883075714111328125	0.007675250782496474515059770027392005431465804576873779296875	-2.4593428158311146	22.46470975652049	GLUD1;GLUL
fructose metabolic process (GO:0006000)	2/8	0.00014363706443713751786765697726622192931245081126689910888671875	0.00456446671433570309861504910031726467423141002655029296875	0.0002527477022034978746713174135862800540053285658359527587890625	0.007675250782496474515059770027392005431465804576873779296875	-2.9157546959444676	25.799241423465702	ALDOC;ALDOA
regulation of sterol transport (GO:0032371)	2/8	0.00014363706443713751786765697726622192931245081126689910888671875	0.00456446671433570309861504910031726467423141002655029296875	0.0002527477022034978746713174135862800540053285658359527587890625	0.007675250782496474515059770027392005431465804576873779296875	-2.6707685340205147	23.631549763506975	APOA1;APOE
regulation of Cdc42 protein signal transduction (GO:0032489)	2/8	0.00014363706443713751786765697726622192931245081126689910888671875	0.00456446671433570309861504910031726467423141002655029296875	0.0002527477022034978746713174135862800540053285658359527587890625	0.007675250782496474515059770027392005431465804576873779296875	-2.6638119760750056	23.56999660261791	APOA1;APOE
platelet degranulation (GO:0002576)	4/125	0.0001936737778504938147818015270473779310123063623905181884765625	0.005830600048972760761356592951187849394045770168304443359375	0.000254947141376631156335641481547327202861197292804718017578125	0.007675250782496474515059770027392005431465804576873779296875	-1.4210112607331284	12.148701835079645	AHSG;APOA1;ALDOA;TUBA4A
very-low-density lipoprotein particle remodeling (GO:0034372)	2/10	0.000230169208309580317246834102462571536307223141193389892578125	0.005984399416049088031577252166925973142497241497039794921875	0.0003695713005978162944524523236822233229759149253368377685546875	0.00959426091620459338404902638330895570106804370880126953125	-2.6964592943257033	22.58741932984479	APOA1;APOE
chylomicron remodeling (GO:0034371)	2/10	0.000230169208309580317246834102462571536307223141193389892578125	0.005984399416049088031577252166925973142497241497039794921875	0.0003695713005978162944524523236822233229759149253368377685546875	0.00959426091620459338404902638330895570106804370880126953125	-2.5312560175110583	21.203561729646918	APOA1;APOE
positive regulation of cholesterol esterification (GO:0010873)	2/10	0.000230169208309580317246834102462571536307223141193389892578125	0.005984399416049088031577252166925973142497241497039794921875	0.0003695713005978162944524523236822233229759149253368377685546875	0.00959426091620459338404902638330895570106804370880126953125	-2.217165275032128	18.57251911649744	APOA1;APOE
neuron projection regeneration (GO:0031102)	2/11	0.0002809057637989045169181479000286572045297361910343170166015625	0.0061799268035758990469386020549791282974183559417724609375	0.0004361027689183905541557562113297308314940892159938812255859375	0.00959426091620459338404902638330895570106804370880126953125	-2.663444933002217	21.780297781032036	APOA1;APOE
chylomicron assembly (GO:0034378)	2/11	0.0002809057637989045169181479000286572045297361910343170166015625	0.0061799268035758990469386020549791282974183559417724609375	0.0004361027689183905541557562113297308314940892159938812255859375	0.00959426091620459338404902638330895570106804370880126953125	-2.6566112184679453	21.724415139847025	APOA1;APOE
glutamine metabolic process (GO:0006541)	2/11	0.0002809057637989045169181479000286572045297361910343170166015625	0.0061799268035758990469386020549791282974183559417724609375	0.0004361027689183905541557562113297308314940892159938812255859375	0.00959426091620459338404902638330895570106804370880126953125	-2.322623879856227	18.993236582362073	GLUD1;GLUL
positive regulation of steroid metabolic process (GO:0045940)	2/11	0.0002809057637989045169181479000286572045297361910343170166015625	0.0061799268035758990469386020549791282974183559417724609375	0.0004361027689183905541557562113297308314940892159938812255859375	0.00959426091620459338404902638330895570106804370880126953125	-2.1036372465613287	17.202475292676876	APOA1;APOE
regulation of cholesterol esterification (GO:0010872)	2/12	0.00033659312478613871884303154757844822597689926624298095703125	0.0071307876806544941150622918257795390672981739044189453125	0.000508013981111441630979241868004692150861956179141998291015625	0.01037799989984802308262690218043644563294947147369384765625	-2.0981279390062864	16.77796478418663	APOA1;APOE
regulated exocytosis (GO:0045055)	4/149	0.0003785605083710353257163416795805233050487004220485687255859375	0.00773345038529400785609624335847911424934864044189453125	0.000487790973462684691874802211941641871817409992218017578125	0.0103339421044687275463846987122451537288725376129150390625	-2.256955893031226	17.782859344796982	AHSG;APOA1;ALDOA;TUBA4A
phospholipid efflux (GO:0033700)	2/13	0.0003972092432537578329289351675157604404375888407230377197265625	0.00783460990141894748906015166767247137613594532012939453125	0.00058528001486048337499712435061383075662888586521148681640625	0.01154414374138608596898070146608006325550377368927001953125	-2.097847262185731	16.428341253801545	APOA1;APOE
dicarboxylic acid catabolic process (GO:0043649)	2/14	0.0004627321425064684725682317978368018884793855249881744384765625	0.0082713370473031233576222120973397977650165557861328125	0.00066787603103491050872408951732950299629010260105133056640625	0.011938284054749025153707719937301590107381343841552734375	-2.55704249440298	19.63389842563911	GLUD1;GLUL
glutamine family amino acid biosynthetic process (GO:0009084)	2/14	0.0004627321425064684725682317978368018884793855249881744384765625	0.0082713370473031233576222120973397977650165557861328125	0.00066787603103491050872408951732950299629010260105133056640625	0.011938284054749025153707719937301590107381343841552734375	-2.3575038498700005	18.101768440578013	GLUD1;GLUL
triglyceride-rich lipoprotein particle remodeling (GO:0034370)	2/14	0.0004627321425064684725682317978368018884793855249881744384765625	0.0082713370473031233576222120973397977650165557861328125	0.00066787603103491050872408951732950299629010260105133056640625	0.011938284054749025153707719937301590107381343841552734375	-2.188913172067385	16.80726815333932	APOA1;APOE
neurotransmitter transport (GO:0006836)	2/17	0.000688522826044957810161240008284266878035850822925567626953125	0.011583384014638702097510503108424018137156963348388671875	0.000947396824851531350886180149473148048855364322662353515625	0.0158213097745713952846369210192278842441737651824951171875	-2.3129664907553136	16.84062132780227	SLC1A3;GLUL
glutamine family amino acid catabolic process (GO:0009065)	2/17	0.000688522826044957810161240008284266878035850822925567626953125	0.011583384014638702097510503108424018137156963348388671875	0.000947396824851531350886180149473148048855364322662353515625	0.0158213097745713952846369210192278842441737651824951171875	-2.0148541490041825	14.670076669831142	GLUD1;GLUL
high-density lipoprotein particle remodeling (GO:0034375)	2/18	0.00077345450371113272543255323654420863022096455097198486328125	0.0122893326700768863724011481508568977005779743194580078125	0.0010510660339750226878463568169763675541616976261138916015625	0.0158213097745713952846369210192278842441737651824951171875	-2.044999472331069	14.651692603143902	APOA1;APOE
reverse cholesterol transport (GO:0043691)	2/18	0.00077345450371113272543255323654420863022096455097198486328125	0.0122893326700768863724011481508568977005779743194580078125	0.0010510660339750226878463568169763675541616976261138916015625	0.0158213097745713952846369210192278842441737651824951171875	-2.015022695506958	14.436919677672545	APOA1;APOE
organonitrogen compound biosynthetic process (GO:1901566)	4/182	0.00080336443879359844925935885129320013220421969890594482421875	0.01241957997270103607190261385539997718296945095062255859375	0.00101405296549188510442374155928746404242701828479766845703125	0.0158213097745713952846369210192278842441737651824951171875	-1.2276677285860291	8.74922217991637	GLUD1;GSTM1;APOA1;GLUL
response to calcium ion (GO:0051592)	3/80	0.000826467550601682303390571604495562496595084667205810546875	0.01244051155116216410279061932442346005700528621673583984375	0.001043729814971846268922828215863773948512971401214599609375	0.0158213097745713952846369210192278842441737651824951171875	-1.2567268196921448	8.920686698274578	CAMK2D;HPCA;ALG2
anion homeostasis (GO:0055081)	2/19	0.0008631841432957150506144472501546260900795459747314453125	0.0126600341016704885654942103201392455957829952239990234375	0.001159942268896034522907001473868149332702159881591796875	0.017012486610475170689671386980990064330399036407470703125	-2.076581676866748	14.650039760739743	APOA1;APOE
regulation of cholesterol transport (GO:0032374)	2/21	0.0010569511692656726430106228775684940046630799770355224609375	0.01511440172049911823126677745676715858280658721923828125	0.001393218516876368849588541110051664873026311397552490234375	0.019923024791332073768490573684175615198910236358642578125	-2.1591163656464794	14.79505723789932	APOA1;APOE
glutamate metabolic process (GO:0006536)	2/22	0.00116094566088914877798055069746396839036606252193450927734375	0.015810974238776025202479758036133716814219951629638671875	0.001517570084004668008736960160831586108542978763580322265625	0.0204804821872795091153296453967413981445133686065673828125	-2.1890361957676565	14.794645744006067	GLUD1;GLUL
positive regulation of lipid metabolic process (GO:0045834)	2/22	0.00116094566088914877798055069746396839036606252193450927734375	0.015810974238776025202479758036133716814219951629638671875	0.001517570084004668008736960160831586108542978763580322265625	0.0204804821872795091153296453967413981445133686065673828125	-1.5096578206256994	10.203053149147696	APOA1;APOE
positive regulation of biosynthetic process (GO:0009891)	2/23	0.00126965232474450344379857114063270273618400096893310546875	0.015896624213195868768888630029323394410312175750732421875	0.00164703178429170880685272759791359931114129722118377685546875	0.0204804821872795091153296453967413981445133686065673828125	-2.0639904935887743	13.764777732962903	APOA1;APOE
acylglycerol homeostasis (GO:0055090)	2/23	0.00126965232474450344379857114063270273618400096893310546875	0.015896624213195868768888630029323394410312175750732421875	0.00164703178429170880685272759791359931114129722118377685546875	0.0204804821872795091153296453967413981445133686065673828125	-1.8608458696321828	12.410003762300454	APOA1;APOE
triglyceride catabolic process (GO:0019433)	2/23	0.00126965232474450344379857114063270273618400096893310546875	0.015896624213195868768888630029323394410312175750732421875	0.00164703178429170880685272759791359931114129722118377685546875	0.0204804821872795091153296453967413981445133686065673828125	-1.7285527680355448	11.527739456947112	APOA1;APOE
positive regulation of cellular metabolic process (GO:0031325)	3/93	0.00127839984931295454206878758895982173271477222442626953125	0.015896624213195868768888630029323394410312175750732421875	0.00158856749414597211815525223954637112910859286785125732421875	0.0204804821872795091153296453967413981445133686065673828125	-1.5108888420970479	10.065762208155132	ANXA2;APOA1;APOE
cholesterol efflux (GO:0033344)	2/24	0.00138304988741169850550993825066825593239627778530120849609375	0.016832011395733863234891458660058560781180858612060546875	0.0017815795974021803906028882380496725090779364109039306640625	0.0216822027598733424458288254754734225571155548095703125	-1.8967781832225732	12.487371179362505	APOA1;APOE
positive regulation of purine nucleotide biosynthetic process (GO:1900373)	2/25	0.0015011171447488077211607215843969242996536195278167724609375	0.017888312641589958207344324137011426500976085662841796875	0.0019211895833457629835516744520873544388450682163238525390625	0.0228941758682036748673294113132214988581836223602294921875	-1.8122623480522217	11.78250644889756	ENO1;APOE
regulation of calcium ion transmembrane transporter activity (GO:1901019)	2/28	0.00188312607820915046789866931220558399218134582042694091796875	0.021797100945391702231379582599402056075632572174072265625	0.0023701543823013595906068484708839605445973575115203857421875	0.027302480202602875947182070603957981802523136138916015625	-2.0531243113125477	12.882989752402768	CAMK2D;HPCA
regulation of lipid biosynthetic process (GO:0046890)	2/29	0.0020196614512338465809160314989867401891387999057769775390625	0.021797100945391702231379582599402056075632572174072265625	0.0025297752635278889128678247999459927086718380451202392578125	0.027302480202602875947182070603957981802523136138916015625	-1.7624619465180575	10.935768617064634	APOA1;APOE
triglyceride homeostasis (GO:0070328)	2/29	0.0020196614512338465809160314989867401891387999057769775390625	0.021797100945391702231379582599402056075632572174072265625	0.0025297752635278889128678247999459927086718380451202392578125	0.027302480202602875947182070603957981802523136138916015625	-1.687143692899912	10.46843200543641	APOA1;APOE
cellular amino acid biosynthetic process (GO:0008652)	2/29	0.0020196614512338465809160314989867401891387999057769775390625	0.021797100945391702231379582599402056075632572174072265625	0.0025297752635278889128678247999459927086718380451202392578125	0.027302480202602875947182070603957981802523136138916015625	-1.670440215893685	10.364789847373688	GLUD1;GLUL
positive regulation of lipid biosynthetic process (GO:0046889)	2/29	0.0020196614512338465809160314989867401891387999057769775390625	0.021797100945391702231379582599402056075632572174072265625	0.0025297752635278889128678247999459927086718380451202392578125	0.027302480202602875947182070603957981802523136138916015625	-1.5767302682697504	9.783335985996889	APOA1;APOE
carbohydrate derivative biosynthetic process (GO:1901137)	2/30	0.0021607615302068265521195922218566920491866767406463623046875	0.022888066579227865637857775027441675774753093719482421875	0.0026943398183800061455872576487990954774431884288787841796875	0.0285400440020993247103309187195918639190495014190673828125	-2.0559018588043667	12.617675292165641	TPI1;ALG2
acylglycerol catabolic process (GO:0046464)	2/31	0.0023064055223834477835465062156572457752190530300140380859375	0.023558284978630932016141485974003444425761699676513671875	0.00286382458560034691696927211523870937526226043701171875	0.029251922552917829223328993748509674333035945892333984375	-1.9206965652874635	11.662594422871253	APOA1;APOE
regulation of sodium ion transmembrane transport (GO:1902305)	2/31	0.0023064055223834477835465062156572457752190530300140380859375	0.023558284978630932016141485974003444425761699676513671875	0.00286382458560034691696927211523870937526226043701171875	0.029251922552917829223328993748509674333035945892333984375	-1.9044635826352936	11.564026696783072	CAMK2D;FXYD6
secondary alcohol metabolic process (GO:1902652)	2/32	0.0024565727030847902233323676313148098415695130825042724609375	0.024651922564289475980903176832725876010954380035400390625	0.0030382061827177310291137057873811500030569732189178466796875	0.030488665552886706766599900220171548426151275634765625	-1.800270887254178	10.817806357343738	APOA1;APOE
cholesterol biosynthetic process (GO:0006695)	2/36	0.0031020611779087321584202907587268782663159072399139404296875	0.0303822285948777866260162028311242465861141681671142578125	0.0037842359749848861714960346347425002022646367549896240234375	0.037202026806984644924369831642252393066883087158203125	-1.6979624382751841	9.806902115166329	APOA1;APOE
endocytosis (GO:0006897)	4/264	0.0031338312711499814906812577675054853898473083972930908203125	0.0303822285948777866260162028311242465861141681671142578125	0.0038372719958253390278024586024230302427895367145538330078125	0.037202026806984644924369831642252393066883087158203125	-1.6278351428820035	9.385281847227242	AHSG;APOA1;APOE;DNM1
secondary alcohol biosynthetic process (GO:1902653)	2/37	0.003274535790827314517270618665634174249134957790374755859375	0.0312172412058870675510835468458026298321783542633056640625	0.003982753734656085432830341375165517092682421207427978515625	0.037968918937054681184140036975804832763969898223876953125	-1.9787537052803745	11.321595969237542	APOA1;APOE
regulation of sodium ion transmembrane transporter activity (GO:2000649)	2/38	0.00345141065809524867635804667997945216484367847442626953125	0.03236404748246692053559314672384061850607395172119140625	0.004186029675688607461225831940510033746249973773956298828125	0.039252606139243993721432701704543433152139186859130859375	-1.7085814756928381	9.685900964204464	CAMK2D;FXYD6
sterol biosynthetic process (GO:0016126)	2/41	0.00400823456851106922627092643551804940216243267059326171875	0.036979196341747282150702602621095138601958751678466796875	0.004824178613759067153765602853354721446521580219268798828125	0.044506938178551398721527476709525217302143573760986328125	-1.6598591022342086	9.16143361869794	APOA1;APOE
negative regulation of cell projection organization (GO:0031345)	2/42	0.004202508566609160396698730011166844633407890796661376953125	0.038156109525403804350052183735897415317595005035400390625	0.0050462596917654305161970995641240733675658702850341796875	0.045816834026822635117515147840094869025051593780517578125	-1.508430295787457	8.254241680818044	STMN2;APOE
cellular response to calcium ion (GO:0071277)	2/43	0.004401082206423851707344230277385577210225164890289306640625	0.03872952341652989571851861683171591721475124359130859375	0.00527298554104388590701990580100755323655903339385986328125	0.0468761413430578144367899540156940929591655731201171875	-2.1577688822627503	11.707848562089257	CAMK2D;HPCA
chemical synaptic transmission (GO:0007268)	4/290	0.004378537338911393794749216112904832698404788970947265625	0.03872952341652989571851861683171591721475124359130859375	0.005326834243529297331642968771348023437894880771636962890625	0.0468761413430578144367899540156940929591655731201171875	-1.2925140435164584	7.019696183400922	SLC12A5;SLC1A3;APOE;SYN2
neutrophil degranulation (GO:0043312)	5/480	0.004755537713852712837503400322702873381786048412322998046875	0.039313141430660773767424842617401736788451671600341796875	0.005864930272995712810801816061712088412605226039886474609375	0.047924858802193541496006190527623402886092662811279296875	-1.90813149960261	10.205537342947949	PFKL;ANXA2;AHSG;ALDOC;ALDOA
cholesterol transport (GO:0030301)	2/45	0.004811048776479464987587686408687659422867000102996826171875	0.039313141430660773767424842617401736788451671600341796875	0.00574028182014142684952417994281859137117862701416015625	0.04758610436407095800603883617441169917583465576171875	-1.723523123382066	9.19816745220483	APOA1;APOE
carboxylic acid biosynthetic process (GO:0046394)	2/45	0.004811048776479464987587686408687659422867000102996826171875	0.039313141430660773767424842617401736788451671600341796875	0.00574028182014142684952417994281859137117862701416015625	0.04758610436407095800603883617441169917583465576171875	-1.5086246193505823	8.051288481743974	GLUD1;GLUL
positive regulation of transport (GO:0051050)	2/45	0.004811048776479464987587686408687659422867000102996826171875	0.039313141430660773767424842617401736788451671600341796875	0.00574028182014142684952417994281859137117862701416015625	0.04758610436407095800603883617441169917583465576171875	-1.4552308833242664	7.766334646076749	ANXA2;APOE
substantia nigra development (GO:0021762)	2/44	0.00460393556291844273375968299433225183747708797454833984375	0.039313141430660773767424842617401736788451671600341796875	0.00550433370916975604758558660023481934331357479095458984375	0.04758610436407095800603883617441169917583465576171875	-1.371331413918094	7.378920114537753	GLUD1;NDRG2
neutrophil activation involved in immune response (GO:0002283)	5/484	0.0049242708436482464373629142073696129955351352691650390625	0.039671590458687282232386195346407475881278514862060546875	0.006069633602835249226725711224617043626494705677032470703125	0.0482198669558578096872025753327761776745319366455078125	-1.192057938479228	6.334094108995449	PFKL;ANXA2;AHSG;ALDOC;ALDOA
hexose metabolic process (GO:0019318)	2/46	0.005022402052910878399172300845521021983586251735687255859375	0.0399001940870142013384480605964199639856815338134765625	0.00598080757280123297137119919852921157144010066986083984375	0.048183407487919792389075013261390267871320247650146484375	-1.9118819704894547	10.121210563330372	ALDOC;ALDOA
neutrophil mediated immunity (GO:0002446)	5/488	0.005097237905827556314619641852914355695247650146484375	0.03994000112511454647634678849499323405325412750244140625	0.006279363910318822537826033425290006562136113643646240234375	0.049202687078114613894452844533589086495339870452880859375	-1.8334154137343446	9.67870350767449	PFKL;ANXA2;AHSG;ALDOC;ALDOA
lipid homeostasis (GO:0055088)	2/50	0.0059098221763083692847917660628809244371950626373291015625	0.045681328173626856159472708895918913185596466064453125	0.00698824363999850546591563471565677900798618793487548828125	0.05401723462269114595102337261778302490711212158203125	-1.731249337066641	8.883281921183496	APOA1;APOE
negative regulation of neuron projection development (GO:0010977)	2/52	0.006378462730387735209192090479746184428222477436065673828125	0.04864640909042379501858732737673562951385974884033203125	0.007518853252389608166073031725318287499248981475830078125	0.0573437874715580775397683055416564457118511199951171875	-1.3737199916769247	6.943918500642963	STMN2;APOE
triglyceride metabolic process (GO:0006641)	2/53	0.006618947650714188286891204171524805133230984210968017578125	0.0495639116872104990019209935780963860452175140380859375	0.007790804412842701996699812383440075791440904140472412109375	0.058636054265079284864015107814338989555835723876953125	-1.3836993377669753	6.943152670725287	APOA1;APOE
regulation of inflammatory response (GO:0050727)	3/167	0.00667206503481679834288708974554538144730031490325927734375	0.0495639116872104990019209935780963860452175140380859375	0.0079172726014517247339341565748327411711215972900390625	0.05881402503935566350445895977827603928744792938232421875	-0.9784314138161146	4.901771005579705	AHSG;APOA1;APOE
neuron projection development (GO:0031175)	3/168	0.006782549453806363710939297817503756959922611713409423828125	0.0497386959945800011251293426539632491767406463623046875	0.0080454180477719343389519934817144530825316905975341796875	0.058999732350327516172683317563496530055999755859375	-1.355547810297144	6.768795448066115	STMN2;APOA1;APOE
adj pval >0.05:
regulation of Rho protein signal transduction (GO:0035023)	2/58	0.00788224943977212759438355504926221328787505626678466796875	0.056145256915379936069054878089445992372930049896240234375	0.00921615790231571085922013253366458229720592498779296875	0.06556772440998269446676971483611850999295711517333984375	-1.957434477423759	9.480133039716911	APOA1;APOE
chloride transmembrane transport (GO:1902476)	2/58	0.00788224943977212759438355504926221328787505626678466796875	0.056145256915379936069054878089445992372930049896240234375	0.00921615790231571085922013253366458229720592498779296875	0.06556772440998269446676971483611850999295711517333984375	-1.6919229025484732	8.194222792179387	SLC12A5;SLC1A3
cholesterol homeostasis (GO:0042632)	2/59	0.0081469516153435915517544430031193769536912441253662109375	0.056145256915379936069054878089445992372930049896240234375	0.0095141977727772088224700297587332897819578647613525390625	0.06556772440998269446676971483611850999295711517333984375	-1.4289027202683602	6.873181345165529	APOA1;APOE
phospholipid transport (GO:0015914)	2/59	0.0081469516153435915517544430031193769536912441253662109375	0.056145256915379936069054878089445992372930049896240234375	0.0095141977727772088224700297587332897819578647613525390625	0.06556772440998269446676971483611850999295711517333984375	-1.4160797800586296	6.811501573555086	APOA1;APOE
sterol homeostasis (GO:0055092)	2/59	0.0081469516153435915517544430031193769536912441253662109375	0.056145256915379936069054878089445992372930049896240234375	0.0095141977727772088224700297587332897819578647613525390625	0.06556772440998269446676971483611850999295711517333984375	-1.2926733011984743	6.217902655768097	APOA1;APOE
sterol metabolic process (GO:0016125)	2/60	0.00841562348205974510018112511033905320800840854644775390625	0.057306388473073503753152380113533581607043743133544921875	0.00981651092034621121362736317905728355981409549713134765625	0.0668457648385480107666722915382706560194492340087890625	-1.3055402597971528	6.237434478367983	APOA1;APOE
phosphate-containing compound metabolic process (GO:0006796)	3/184	0.00870010708119837473939472971551367663778364658355712890625	0.05854660294641729489928394514208775945007801055908203125	0.01026428629964190077095143038832247839309275150299072265625	0.069072608981119609783405621783458627760410308837890625	-1.2911262010201703	6.125644899907989	PFKL;ALDOC;ALDOA
negative regulation of neuron differentiation (GO:0045665)	2/65	0.00981787108169648349564884171059020445682108402252197265625	0.060385185577746115781483382534133852459490299224853515625	0.01139143673063430263481254911539508611895143985748291015625	0.070063460321750758996728336569503881037235260009765625	-1.9820814153050212	9.164254458763665	STMN2;APOE
protein complex assembly (GO:0006461)	3/190	0.00949310100254259318919292098826190340332686901092529296875	0.060385185577746115781483382534133852459490299224853515625	0.01117936677806011074032266350286590750329196453094482421875	0.070063460321750758996728336569503881037235260009765625	-1.7323366587853872	8.067820885025494	CAMK2D;PFKL;CAMK2G
diterpenoid metabolic process (GO:0016101)	2/63	0.0092452691790426942686220712630529305897653102874755859375	0.060385185577746115781483382534133852459490299224853515625	0.0107488784974761053536695953880553133785724639892578125	0.070063460321750758996728336569503881037235260009765625	-1.3609806413745453	6.3743478602143115	APOA1;APOE
inorganic anion transmembrane transport (GO:0098661)	2/65	0.00981787108169648349564884171059020445682108402252197265625	0.060385185577746115781483382534133852459490299224853515625	0.01139143673063430263481254911539508611895143985748291015625	0.070063460321750758996728336569503881037235260009765625	-1.3395814067982441	6.193622918480634	SLC12A5;SLC1A3
receptor-mediated endocytosis (GO:0006898)	3/189	0.00935809704674966068294050813847206882201135158538818359375	0.060385185577746115781483382534133852459490299224853515625	0.01102367083961683889847815720486323698423802852630615234375	0.070063460321750758996728336569503881037235260009765625	-1.3188989952679353	6.1612542190292405	APOA1;APOE;DNM1
negative regulation of neuron apoptotic process (GO:0043524)	2/64	0.0095296320667520757752289028985615004785358905792236328125	0.060385185577746115781483382534133852459490299224853515625	0.01106807358687041283051843976181771722622215747833251953125	0.070063460321750758996728336569503881037235260009765625	-1.233355958700392	5.739235926680273	SET;APOE
positive regulation of endocytosis (GO:0045807)	2/65	0.00981787108169648349564884171059020445682108402252197265625	0.060385185577746115781483382534133852459490299224853515625	0.01139143673063430263481254911539508611895143985748291015625	0.070063460321750758996728336569503881037235260009765625	-1.2190102390489108	5.6361559783675155	AHSG;APOE
positive regulation of cell projection organization (GO:0031346)	2/64	0.0095296320667520757752289028985615004785358905792236328125	0.060385185577746115781483382534133852459490299224853515625	0.01106807358687041283051843976181771722622215747833251953125	0.070063460321750758996728336569503881037235260009765625	-1.165477391854109	5.4233732539882356	STMN2;APOE
regulation of cardiac conduction (GO:1903779)	2/68	0.01070565992961060135246764701832944410853087902069091796875	0.06514507957167302298895350531893200241029262542724609375	0.0123863265545064889228132898324474808759987354278564453125	0.0753721147784862932628158205261570401489734649658203125	-2.052070779284022	9.31020964937705	CAMK2D;FXYD6
cholesterol metabolic process (GO:0008203)	2/69	0.01100921879787641367853812113253297866322100162506103515625	0.0655965953373469634613002199330367147922515869140625	0.01272615433886593351575644561535227694548666477203369140625	0.075826669602409524362229831240256316959857940673828125	-1.3058567939554393	5.888137384488718	APOA1;APOE
peptidyl-threonine phosphorylation (GO:0018107)	2/69	0.01100921879787641367853812113253297866322100162506103515625	0.0655965953373469634613002199330367147922515869140625	0.01272615433886593351575644561535227694548666477203369140625	0.075826669602409524362229831240256316959857940673828125	-1.1869057356020416	5.351784411592181	CAMK2D;CAMK2G
regulation of cell growth (GO:0001558)	3/202	0.011202612939734769847976991741234087385237216949462890625	0.0660607690879204956235781764917192049324512481689453125	0.01314789855818084864103045816818848834373056888580322265625	0.07752612569751225757297419249880476854741573333740234375	-1.0984966008449581	4.934016372652992	CAMK2D;ENO1;HIST1H1B
negative regulation of developmental process (GO:0051093)	2/71	0.01162767062617897813325829048380910535342991352081298828125	0.06718209695125632041623475743108429014682769775390625	0.01341798329380019909329302407741124625317752361297607421875	0.07752612569751225757297419249880476854741573333740234375	-1.3028400906876993	5.803328717395864	ANXA2;AHSG
interferon-gamma-mediated signaling pathway (GO:0060333)	2/71	0.01162767062617897813325829048380910535342991352081298828125	0.06718209695125632041623475743108429014682769775390625	0.01341798329380019909329302407741124625317752361297607421875	0.07752612569751225757297419249880476854741573333740234375	-1.2547711669099681	5.589212059666693	CAMK2D;CAMK2G
regulation of cation channel activity (GO:2001257)	2/72	0.0119425272032230266050500944174928008578717708587646484375	0.06831125560243571370744319892764906398952007293701171875	0.0137699435871710511303245283443175139836966991424560546875	0.07876407731861841121645539942619507201015949249267578125	-1.1093410610316359	4.911773432869836	CAMK2D;HPCA
response to metal ion (GO:0010038)	2/73	0.0122611134009431820002244961642645648680627346038818359375	0.0694391768845495083173346984040108509361743927001953125	0.014125907288138360440310492549542686901986598968505859375	0.0800001878100509156155339951510541141033172607421875	-1.2399617377673666	5.457471541279544	ALG2;SNCB
chloride transport (GO:0006821)	2/74	0.01258341118004985444145393813641931046731770038604736328125	0.070565796029299188152350552627467550337314605712890625	0.01448585413418343979807811905402559204958379268646240234375	0.08123439769365616014429321012357831932604312896728515625	-1.9677197496054448	8.609513581161433	SLC12A5;SLC1A3
membrane raft assembly (GO:0001765)	1/7	0.0159917172451447160697046712130031664855778217315673828125	0.07209271713754676624841266630028258077800273895263671875	0.0191945884917676667935637624395894818007946014404296875	0.08406107946410369680112495416324236430227756500244140625	-3.7663192225194067	15.57630751448659	ANXA2
intermediate filament bundle assembly (GO:0045110)	1/7	0.0159917172451447160697046712130031664855778217315673828125	0.07209271713754676624841266630028258077800273895263671875	0.0191945884917676667935637624395894818007946014404296875	0.08406107946410369680112495416324236430227756500244140625	-3.4063008406127424	14.087385122057285	NEFM
regulation of histone deacetylase activity (GO:1901725)	1/7	0.0159917172451447160697046712130031664855778217315673828125	0.07209271713754676624841266630028258077800273895263671875	0.0191945884917676667935637624395894818007946014404296875	0.08406107946410369680112495416324236430227756500244140625	-3.399202121492877	14.058027060396217	CAMK2D
positive regulation of vesicle fusion (GO:0031340)	1/7	0.0159917172451447160697046712130031664855778217315673828125	0.07209271713754676624841266630028258077800273895263671875	0.0191945884917676667935637624395894818007946014404296875	0.08406107946410369680112495416324236430227756500244140625	-3.392335606863694	14.029629323216273	ANXA2
positive regulation of receptor binding (GO:1900122)	1/7	0.0159917172451447160697046712130031664855778217315673828125	0.07209271713754676624841266630028258077800273895263671875	0.0191945884917676667935637624395894818007946014404296875	0.08406107946410369680112495416324236430227756500244140625	-3.138593475803615	12.980231959567131	ANXA2
sterol import (GO:0035376)	1/7	0.0159917172451447160697046712130031664855778217315673828125	0.07209271713754676624841266630028258077800273895263671875	0.0191945884917676667935637624395894818007946014404296875	0.08406107946410369680112495416324236430227756500244140625	-3.030929404789006	12.53496734461947	APOA1
positive regulation of phospholipid transport (GO:2001140)	1/7	0.0159917172451447160697046712130031664855778217315673828125	0.07209271713754676624841266630028258077800273895263671875	0.0191945884917676667935637624395894818007946014404296875	0.08406107946410369680112495416324236430227756500244140625	-3.0068267314098374	12.43528629521973	APOE
regulation of cardiac muscle cell apoptotic process (GO:0010665)	1/7	0.0159917172451447160697046712130031664855778217315673828125	0.07209271713754676624841266630028258077800273895263671875	0.0191945884917676667935637624395894818007946014404296875	0.08406107946410369680112495416324236430227756500244140625	-2.92793035641385	12.10899579085465	CAMK2D
regulation of relaxation of cardiac muscle (GO:1901897)	1/7	0.0159917172451447160697046712130031664855778217315673828125	0.07209271713754676624841266630028258077800273895263671875	0.0191945884917676667935637624395894818007946014404296875	0.08406107946410369680112495416324236430227756500244140625	-2.8852424579690394	11.932452116768852	CAMK2D
cholesterol import (GO:0070508)	1/7	0.0159917172451447160697046712130031664855778217315673828125	0.07209271713754676624841266630028258077800273895263671875	0.0191945884917676667935637624395894818007946014404296875	0.08406107946410369680112495416324236430227756500244140625	-2.8235904047067675	11.677478684147738	APOA1
fructose 6-phosphate metabolic process (GO:0006002)	1/7	0.0159917172451447160697046712130031664855778217315673828125	0.07209271713754676624841266630028258077800273895263671875	0.0191945884917676667935637624395894818007946014404296875	0.08406107946410369680112495416324236430227756500244140625	-2.7607371022222167	11.41753726390203	PFKL
positive regulation of cGMP biosynthetic process (GO:0030828)	1/7	0.0159917172451447160697046712130031664855778217315673828125	0.07209271713754676624841266630028258077800273895263671875	0.0191945884917676667935637624395894818007946014404296875	0.08406107946410369680112495416324236430227756500244140625	-2.710378617709358	11.20927046695987	APOE
positive regulation of ATP biosynthetic process (GO:2001171)	1/7	0.0159917172451447160697046712130031664855778217315673828125	0.07209271713754676624841266630028258077800273895263671875	0.0191945884917676667935637624395894818007946014404296875	0.08406107946410369680112495416324236430227756500244140625	-2.6405583203630405	10.920515755007536	ENO1
negative regulation of cellular response to hypoxia (GO:1900038)	1/7	0.0159917172451447160697046712130031664855778217315673828125	0.07209271713754676624841266630028258077800273895263671875	0.0191945884917676667935637624395894818007946014404296875	0.08406107946410369680112495416324236430227756500244140625	-2.6205105210778092	10.837604384991858	ENO1
L-amino acid import (GO:0043092)	1/7	0.0159917172451447160697046712130031664855778217315673828125	0.07209271713754676624841266630028258077800273895263671875	0.0191945884917676667935637624395894818007946014404296875	0.08406107946410369680112495416324236430227756500244140625	-2.364923616669641	9.78057762105382	SLC1A3
lipoprotein catabolic process (GO:0042159)	1/7	0.0159917172451447160697046712130031664855778217315673828125	0.07209271713754676624841266630028258077800273895263671875	0.0191945884917676667935637624395894818007946014404296875	0.08406107946410369680112495416324236430227756500244140625	-2.2734313588588377	9.40219452109384	APOE
regulation of extent of cell growth (GO:0061387)	1/7	0.0159917172451447160697046712130031664855778217315673828125	0.07209271713754676624841266630028258077800273895263671875	0.0191945884917676667935637624395894818007946014404296875	0.08406107946410369680112495416324236430227756500244140625	-2.158601154583498	8.927293040876894	APOE
negative regulation of inflammatory response (GO:0050728)	2/79	0.014249946572578352232962828338713734410703182220458984375	0.07209271713754676624841266630028258077800273895263671875	0.0163446311572230384978610118196229450404644012451171875	0.08406107946410369680112495416324236430227756500244140625	-1.722653173958241	7.323002297221046	APOA1;APOE
negative regulation of defense response (GO:0031348)	2/81	0.01494191708452313228916441545379711897112429141998291015625	0.07209271713754676624841266630028258077800273895263671875	0.0171153225084417527634972344685593270696699619293212890625	0.08406107946410369680112495416324236430227756500244140625	-1.635151523289861	6.873498070355931	APOA1;APOE
protein oligomerization (GO:0051259)	3/218	0.0137425430431279034515501535906878416426479816436767578125	0.07209271713754676624841266630028258077800273895263671875	0.01606378358112380000388696998925297521054744720458984375	0.08406107946410369680112495416324236430227756500244140625	-1.5972975085639907	6.848028001254829	CAMK2D;PFKL;CAMK2G
retinoid metabolic process (GO:0001523)	2/76	0.01323906961993429227952834281722971354611217975616455078125	0.07209271713754676624841266630028258077800273895263671875	0.01521761655123555177782090908067402779124677181243896484375	0.0836968910317955339106532619553036056458950042724609375	-1.432192925540212	6.193637180430701	APOA1;APOE
regulation of hydrolase activity (GO:0051336)	2/81	0.01494191708452313228916441545379711897112429141998291015625	0.07209271713754676624841266630028258077800273895263671875	0.0171153225084417527634972344685593270696699619293212890625	0.08406107946410369680112495416324236430227756500244140625	-1.3560547990229295	5.700291325679617	CAMK2D;APOA1
negative regulation of neuron death (GO:1901215)	2/84	0.0160065997840357319981219319515730603598058223724365234375	0.07209271713754676624841266630028258077800273895263671875	0.0182999870295838008849020894786008284427225589752197265625	0.08406107946410369680112495416324236430227756500244140625	-1.2875929919699136	5.323880473868973	SET;APOE
regulation of defense response (GO:0031347)	2/76	0.01323906961993429227952834281722971354611217975616455078125	0.07209271713754676624841266630028258077800273895263671875	0.01521761655123555177782090908067402779124677181243896484375	0.0836968910317955339106532619553036056458950042724609375	-1.1899281382046358	5.145942999296002	AHSG;APOE
regulation of cellular response to heat (GO:1900034)	2/79	0.014249946572578352232962828338713734410703182220458984375	0.07209271713754676624841266630028258077800273895263671875	0.0163446311572230384978610118196229450404644012451171875	0.08406107946410369680112495416324236430227756500244140625	-1.1970394966295843	5.08861743977216	CAMK2D;CAMK2G
positive regulation of triglyceride catabolic process (GO:0010898)	1/8	0.0182557286992226196209454514018943882547318935394287109375	0.07251581122191207151583824952467693947255611419677734375	0.0215685988242630792555143415256679872982203960418701171875	0.08406107946410369680112495416324236430227756500244140625	-3.3346078502004532	13.349356732838123	APOA1
ion homeostasis (GO:0050801)	1/8	0.0182557286992226196209454514018943882547318935394287109375	0.07251581122191207151583824952467693947255611419677734375	0.0215685988242630792555143415256679872982203960418701171875	0.08406107946410369680112495416324236430227756500244140625	-3.316902035462315	13.278475463494642	SLC12A5
regulation of dendritic spine maintenance (GO:1902950)	1/8	0.0182557286992226196209454514018943882547318935394287109375	0.07251581122191207151583824952467693947255611419677734375	0.0215685988242630792555143415256679872982203960418701171875	0.08406107946410369680112495416324236430227756500244140625	-3.105106230966491	12.430598328987434	APOE
bone cell development (GO:0098751)	1/8	0.0182557286992226196209454514018943882547318935394287109375	0.07251581122191207151583824952467693947255611419677734375	0.0215685988242630792555143415256679872982203960418701171875	0.08406107946410369680112495416324236430227756500244140625	-2.951959232643463	11.817508573004714	ANXA2
positive regulation of histone H3-K9 methylation (GO:0051574)	1/8	0.0182557286992226196209454514018943882547318935394287109375	0.07251581122191207151583824952467693947255611419677734375	0.0215685988242630792555143415256679872982203960418701171875	0.08406107946410369680112495416324236430227756500244140625	-2.713228433446405	10.861803211306636	HIST1H1B
cellular ion homeostasis (GO:0006873)	1/8	0.0182557286992226196209454514018943882547318935394287109375	0.07251581122191207151583824952467693947255611419677734375	0.0215685988242630792555143415256679872982203960418701171875	0.08406107946410369680112495416324236430227756500244140625	-2.6183898252041735	10.482138054159199	SLC12A5
regulation of low-density lipoprotein particle clearance (GO:0010988)	1/8	0.0182557286992226196209454514018943882547318935394287109375	0.07251581122191207151583824952467693947255611419677734375	0.0215685988242630792555143415256679872982203960418701171875	0.08406107946410369680112495416324236430227756500244140625	-2.4947502063712785	9.987174492547831	ANXA2
positive regulation of lipid transport (GO:0032370)	1/8	0.0182557286992226196209454514018943882547318935394287109375	0.07251581122191207151583824952467693947255611419677734375	0.0215685988242630792555143415256679872982203960418701171875	0.08406107946410369680112495416324236430227756500244140625	-2.4855160427279226	9.950207583651137	APOE
negative regulation of synapse organization (GO:1905809)	1/8	0.0182557286992226196209454514018943882547318935394287109375	0.07251581122191207151583824952467693947255611419677734375	0.0215685988242630792555143415256679872982203960418701171875	0.08406107946410369680112495416324236430227756500244140625	-2.440294613494851	9.769173705630134	APOE
chylomicron remnant clearance (GO:0034382)	1/8	0.0182557286992226196209454514018943882547318935394287109375	0.07251581122191207151583824952467693947255611419677734375	0.0215685988242630792555143415256679872982203960418701171875	0.08406107946410369680112495416324236430227756500244140625	-2.3246458543014668	9.30619976340488	APOE
amino acid import across plasma membrane (GO:0089718)	1/8	0.0182557286992226196209454514018943882547318935394287109375	0.07251581122191207151583824952467693947255611419677734375	0.0215685988242630792555143415256679872982203960418701171875	0.08406107946410369680112495416324236430227756500244140625	-2.1930940737627638	8.779561631983936	SLC1A3
regulation of relaxation of muscle (GO:1901077)	1/8	0.0182557286992226196209454514018943882547318935394287109375	0.07251581122191207151583824952467693947255611419677734375	0.0215685988242630792555143415256679872982203960418701171875	0.08406107946410369680112495416324236430227756500244140625	-2.1506464599412105	8.609632103590485	CAMK2D
xenobiotic catabolic process (GO:0042178)	1/8	0.0182557286992226196209454514018943882547318935394287109375	0.07251581122191207151583824952467693947255611419677734375	0.0215685988242630792555143415256679872982203960418701171875	0.08406107946410369680112495416324236430227756500244140625	-1.641229373841462	6.570294732109259	GSTM1
peptidyl-threonine modification (GO:0018210)	2/90	0.0182304606412664570169734901128322235308587551116943359375	0.07251581122191207151583824952467693947255611419677734375	0.020770443693498612247605450420451234094798564910888671875	0.08406107946410369680112495416324236430227756500244140625	-1.5883012286287403	6.360608657284649	CAMK2D;CAMK2G
positive regulation of supramolecular fiber organization (GO:1902905)	2/85	0.0163685513525341740093121956078903167508542537689208984375	0.07251581122191207151583824952467693947255611419677734375	0.0187024308299589235582427448889575316570699214935302734375	0.08406107946410369680112495416324236430227756500244140625	-1.1870089812516926	4.881447883095997	STMN2;APOE
regulation of neuron apoptotic process (GO:0043523)	2/90	0.0182304606412664570169734901128322235308587551116943359375	0.07251581122191207151583824952467693947255611419677734375	0.020770443693498612247605450420451234094798564910888671875	0.08406107946410369680112495416324236430227756500244140625	-1.1758326145161584	4.708811510437553	SET;APOE
anterograde trans-synaptic signaling (GO:0098916)	3/241	0.0179255186403889203716754963124913047067821025848388671875	0.07251581122191207151583824952467693947255611419677734375	0.0208474769728744478702875397857496864162385463714599609375	0.08406107946410369680112495416324236430227756500244140625	-1.1123924951593847	4.473519745452586	SLC12A5;SLC1A3;SYN2
protein tetramerization (GO:0051262)	2/91	0.0186131526890129066209578212465203250758349895477294921875	0.0734256781938991964775453880065470002591609954833984375	0.021195070360149802224380977122564218007028102874755859375	0.08406107946410369680112495416324236430227756500244140625	-1.8319285559659229	7.29819601893728	ANXA2;ALDOA
cGMP-mediated signaling (GO:0019934)	1/9	0.020514644090375448726160101386994938366115093231201171875	0.0735794773448376904223522387837874703109264373779296875	0.023937026726948917865200883170473389327526092529296875	0.08406107946410369680112495416324236430227756500244140625	-3.1496082582604465	12.2413188014354	APOE
aldehyde biosynthetic process (GO:0046184)	1/9	0.020514644090375448726160101386994938366115093231201171875	0.0735794773448376904223522387837874703109264373779296875	0.023937026726948917865200883170473389327526092529296875	0.08406107946410369680112495416324236430227756500244140625	-2.9196234815674313	11.347456219130942	TPI1
negative regulation of amyloid-beta formation (GO:1902430)	1/10	0.022768474632930545131781485679312027059495449066162109375	0.0735794773448376904223522387837874703109264373779296875	0.0262998849408917385883643902388939750380814075469970703125	0.08406107946410369680112495416324236430227756500244140625	-2.850659257660819	10.782271977306323	APOE
cellular monovalent inorganic anion homeostasis (GO:0030320)	1/9	0.020514644090375448726160101386994938366115093231201171875	0.0735794773448376904223522387837874703109264373779296875	0.023937026726948917865200883170473389327526092529296875	0.08406107946410369680112495416324236430227756500244140625	-2.7558628229020514	10.71098137353756	SLC12A5
regulation of calcium ion transmembrane transport via high voltage-gated calcium channel (GO:1902514)	1/9	0.020514644090375448726160101386994938366115093231201171875	0.0735794773448376904223522387837874703109264373779296875	0.023937026726948917865200883170473389327526092529296875	0.08406107946410369680112495416324236430227756500244140625	-2.720904997522412	10.575113719534956	CAMK2D
acidic amino acid transport (GO:0015800)	1/10	0.022768474632930545131781485679312027059495449066162109375	0.0735794773448376904223522387837874703109264373779296875	0.0262998849408917385883643902388939750380814075469970703125	0.08406107946410369680112495416324236430227756500244140625	-2.7401804983562226	10.364399505408365	SLC1A3
sterol catabolic process (GO:0016127)	1/10	0.022768474632930545131781485679312027059495449066162109375	0.0735794773448376904223522387837874703109264373779296875	0.0262998849408917385883643902388939750380814075469970703125	0.08406107946410369680112495416324236430227756500244140625	-2.7127187206844736	10.260528670954413	APOE
negative regulation of alcohol biosynthetic process (GO:1902931)	1/10	0.022768474632930545131781485679312027059495449066162109375	0.0735794773448376904223522387837874703109264373779296875	0.0262998849408917385883643902388939750380814075469970703125	0.08406107946410369680112495416324236430227756500244140625	-2.697639924303129	10.203494957353898	APOE
dynamin family protein polymerization involved in membrane fission (GO:0003373)	1/10	0.022768474632930545131781485679312027059495449066162109375	0.0735794773448376904223522387837874703109264373779296875	0.0262998849408917385883643902388939750380814075469970703125	0.08406107946410369680112495416324236430227756500244140625	-2.67312056282114	10.11075345431448	DNM1
phospholipid homeostasis (GO:0055091)	1/9	0.020514644090375448726160101386994938366115093231201171875	0.0735794773448376904223522387837874703109264373779296875	0.023937026726948917865200883170473389327526092529296875	0.08406107946410369680112495416324236430227756500244140625	-2.5981831037141805	10.098140806448875	APOA1
establishment of protein localization to chromatin (GO:0071169)	1/9	0.020514644090375448726160101386994938366115093231201171875	0.0735794773448376904223522387837874703109264373779296875	0.023937026726948917865200883170473389327526092529296875	0.08406107946410369680112495416324236430227756500244140625	-2.5896131426478504	10.06483265606106	HIST1H1B
regulation of ATP biosynthetic process (GO:2001169)	1/9	0.020514644090375448726160101386994938366115093231201171875	0.0735794773448376904223522387837874703109264373779296875	0.023937026726948917865200883170473389327526092529296875	0.08406107946410369680112495416324236430227756500244140625	-2.5134957970591048	9.768993739831684	ENO1
regulation of nitrogen compound metabolic process (GO:0051171)	1/9	0.020514644090375448726160101386994938366115093231201171875	0.0735794773448376904223522387837874703109264373779296875	0.023937026726948917865200883170473389327526092529296875	0.08406107946410369680112495416324236430227756500244140625	-2.496583672684611	9.703262801536505	APOE
positive regulation of triglyceride lipase activity (GO:0061365)	1/10	0.022768474632930545131781485679312027059495449066162109375	0.0735794773448376904223522387837874703109264373779296875	0.0262998849408917385883643902388939750380814075469970703125	0.08406107946410369680112495416324236430227756500244140625	-2.5410293550506573	9.611134524354776	APOA1
dynamin family protein polymerization involved in mitochondrial fission (GO:0003374)	1/10	0.022768474632930545131781485679312027059495449066162109375	0.0735794773448376904223522387837874703109264373779296875	0.0262998849408917385883643902388939750380814075469970703125	0.08406107946410369680112495416324236430227756500244140625	-2.524636043039391	9.549128815240541	DNM1
regulation of cardiac muscle cell action potential involved in regulation of contraction (GO:0098909)	1/9	0.020514644090375448726160101386994938366115093231201171875	0.0735794773448376904223522387837874703109264373779296875	0.023937026726948917865200883170473389327526092529296875	0.08406107946410369680112495416324236430227756500244140625	-2.4503482942463504	9.523563625969713	CAMK2D
regulation of cytokine secretion involved in immune response (GO:0002739)	1/10	0.022768474632930545131781485679312027059495449066162109375	0.0735794773448376904223522387837874703109264373779296875	0.0262998849408917385883643902388939750380814075469970703125	0.08406107946410369680112495416324236430227756500244140625	-2.395325938654447	9.060029070630438	APOA1
pinocytosis (GO:0006907)	1/10	0.022768474632930545131781485679312027059495449066162109375	0.0735794773448376904223522387837874703109264373779296875	0.0262998849408917385883643902388939750380814075469970703125	0.08406107946410369680112495416324236430227756500244140625	-2.371685775103423	8.97061302684683	AHSG
peptidyl-amino acid modification (GO:0018193)	1/10	0.022768474632930545131781485679312027059495449066162109375	0.0735794773448376904223522387837874703109264373779296875	0.0262998849408917385883643902388939750380814075469970703125	0.08406107946410369680112495416324236430227756500244140625	-2.333878234985588	8.82761060407466	APOA1
negative regulation of heterotypic cell-cell adhesion (GO:0034115)	1/10	0.022768474632930545131781485679312027059495449066162109375	0.0735794773448376904223522387837874703109264373779296875	0.0262998849408917385883643902388939750380814075469970703125	0.08406107946410369680112495416324236430227756500244140625	-2.322551786918393	8.784769691654441	APOA1
regulation of cell-cell adhesion involved in gastrulation (GO:0070587)	1/10	0.022768474632930545131781485679312027059495449066162109375	0.0735794773448376904223522387837874703109264373779296875	0.0262998849408917385883643902388939750380814075469970703125	0.08406107946410369680112495416324236430227756500244140625	-2.3176144814776647	8.766094934243887	APOA1
negative regulation of microtubule polymerization (GO:0031115)	1/10	0.022768474632930545131781485679312027059495449066162109375	0.0735794773448376904223522387837874703109264373779296875	0.0262998849408917385883643902388939750380814075469970703125	0.08406107946410369680112495416324236430227756500244140625	-2.3010101350741947	8.703291013204748	STMN2
negative regulation of peptidyl-lysine acetylation (GO:2000757)	1/10	0.022768474632930545131781485679312027059495449066162109375	0.0735794773448376904223522387837874703109264373779296875	0.0262998849408917385883643902388939750380814075469970703125	0.08406107946410369680112495416324236430227756500244140625	-2.2205734847904384	8.399049165298095	SET
fatty acid homeostasis (GO:0055089)	1/10	0.022768474632930545131781485679312027059495449066162109375	0.0735794773448376904223522387837874703109264373779296875	0.0262998849408917385883643902388939750380814075469970703125	0.08406107946410369680112495416324236430227756500244140625	-2.169016134973518	8.204039759434792	APOE
cholesterol catabolic process (GO:0006707)	1/10	0.022768474632930545131781485679312027059495449066162109375	0.0735794773448376904223522387837874703109264373779296875	0.0262998849408917385883643902388939750380814075469970703125	0.08406107946410369680112495416324236430227756500244140625	-1.7683085094628974	6.688411895450288	APOE
positive regulation of lipoprotein lipase activity (GO:0051006)	1/9	0.020514644090375448726160101386994938366115093231201171875	0.0735794773448376904223522387837874703109264373779296875	0.023937026726948917865200883170473389327526092529296875	0.08406107946410369680112495416324236430227756500244140625	-1.7172293918134476	6.674211748477438	APOA1
regulation of amyloid fibril formation (GO:1905906)	1/9	0.020514644090375448726160101386994938366115093231201171875	0.0735794773448376904223522387837874703109264373779296875	0.023937026726948917865200883170473389327526092529296875	0.08406107946410369680112495416324236430227756500244140625	-1.7104273265509407	6.647774730740983	APOE
regulation of cell communication by electrical coupling involved in cardiac conduction (GO:1901844)	1/10	0.022768474632930545131781485679312027059495449066162109375	0.0735794773448376904223522387837874703109264373779296875	0.0262998849408917385883643902388939750380814075469970703125	0.08406107946410369680112495416324236430227756500244140625	-1.6005834654723288	6.054012313370473	CAMK2D
regulation of heart contraction (GO:0008016)	2/96	0.02057722971554783175651692772589740343391895294189453125	0.0735794773448376904223522387837874703109264373779296875	0.0233722769548392154959071120856606285087764263153076171875	0.08406107946410369680112495416324236430227756500244140625	-1.5142199758117838	5.8805795260864855	CAMK2D;FXYD6
cellular response to metal ion (GO:0071248)	2/101	0.0226241319472373254850783297342786681838333606719970703125	0.0735794773448376904223522387837874703109264373779296875	0.0256378844187537084653438768100386369042098522186279296875	0.08406107946410369680112495416324236430227756500244140625	-1.1878675621562167	4.500519158328689	CAMK2D;HPCA
positive regulation of neuron projection development (GO:0010976)	2/98	0.021386168097773987362142378287899191491305828094482421875	0.0735794773448376904223522387837874703109264373779296875	0.024268042360182796868262045109077007509768009185791015625	0.08406107946410369680112495416324236430227756500244140625	-1.107411337695044	4.258008682493559	STMN2;APOE
positive regulation of neuron differentiation (GO:0045666)	2/99	0.0217955650753436334932100493233519955538213253021240234375	0.0735794773448376904223522387837874703109264373779296875	0.0247211823702478787623260103600841830484569072723388671875	0.08406107946410369680112495416324236430227756500244140625	-1.0705121991136828	4.095831879256873	STMN2;APOE
dicarboxylic acid biosynthetic process (GO:0043650)	1/11	0.0250172315202030377812025818684560363180935382843017578125	0.07376214654410380433535721067528356797993183135986328125	0.0286571861809444376756328409783236565999686717987060546875	0.08406107946410369680112495416324236430227756500244140625	-2.7887959349484963	10.285610480555151	GLUD1
membrane raft organization (GO:0031579)	1/11	0.0250172315202030377812025818684560363180935382843017578125	0.07376214654410380433535721067528356797993183135986328125	0.0286571861809444376756328409783236565999686717987060546875	0.08406107946410369680112495416324236430227756500244140625	-2.7529543207488425	10.153419782041823	ANXA2
negative regulation of cellular protein catabolic process (GO:1903363)	1/11	0.0250172315202030377812025818684560363180935382843017578125	0.07376214654410380433535721067528356797993183135986328125	0.0286571861809444376756328409783236565999686717987060546875	0.08406107946410369680112495416324236430227756500244140625	-2.708126949032652	9.98808789864308	ANXA2
negative regulation of interleukin-1 beta secretion (GO:0050713)	1/11	0.0250172315202030377812025818684560363180935382843017578125	0.07376214654410380433535721067528356797993183135986328125	0.0286571861809444376756328409783236565999686717987060546875	0.08406107946410369680112495416324236430227756500244140625	-2.605814316044194	9.610739424711548	APOA1
positive regulation of vacuole organization (GO:0044090)	1/11	0.0250172315202030377812025818684560363180935382843017578125	0.07376214654410380433535721067528356797993183135986328125	0.0286571861809444376756328409783236565999686717987060546875	0.08406107946410369680112495416324236430227756500244140625	-2.4931858955652233	9.19534436207199	ANXA2
regulation of triglyceride catabolic process (GO:0010896)	1/11	0.0250172315202030377812025818684560363180935382843017578125	0.07376214654410380433535721067528356797993183135986328125	0.0286571861809444376756328409783236565999686717987060546875	0.08406107946410369680112495416324236430227756500244140625	-2.4713565929858183	9.114833737188968	APOA1
L-glutamate transport (GO:0015813)	1/11	0.0250172315202030377812025818684560363180935382843017578125	0.07376214654410380433535721067528356797993183135986328125	0.0286571861809444376756328409783236565999686717987060546875	0.08406107946410369680112495416324236430227756500244140625	-2.45628126092429	9.059233041739457	SLC1A3
negative regulation of cell activation (GO:0050866)	1/11	0.0250172315202030377812025818684560363180935382843017578125	0.07376214654410380433535721067528356797993183135986328125	0.0286571861809444376756328409783236565999686717987060546875	0.08406107946410369680112495416324236430227756500244140625	-2.3377595073408393	8.622102244338812	APOE
negative regulation of sodium ion transmembrane transporter activity (GO:2000650)	1/11	0.0250172315202030377812025818684560363180935382843017578125	0.07376214654410380433535721067528356797993183135986328125	0.0286571861809444376756328409783236565999686717987060546875	0.08406107946410369680112495416324236430227756500244140625	-2.2985529671192957	8.477501057871411	CAMK2D
negative regulation of sodium ion transmembrane transport (GO:1902306)	1/11	0.0250172315202030377812025818684560363180935382843017578125	0.07376214654410380433535721067528356797993183135986328125	0.0286571861809444376756328409783236565999686717987060546875	0.08406107946410369680112495416324236430227756500244140625	-2.289420039080868	8.443817080075473	CAMK2D
regulation of amyloid-beta clearance (GO:1900221)	1/11	0.0250172315202030377812025818684560363180935382843017578125	0.07376214654410380433535721067528356797993183135986328125	0.0286571861809444376756328409783236565999686717987060546875	0.08406107946410369680112495416324236430227756500244140625	-2.242050491304911	8.26910916725985	APOE
negative regulation of response to cytokine stimulus (GO:0060761)	1/11	0.0250172315202030377812025818684560363180935382843017578125	0.07376214654410380433535721067528356797993183135986328125	0.0286571861809444376756328409783236565999686717987060546875	0.08406107946410369680112495416324236430227756500244140625	-2.188339480356216	8.071012730653667	APOA1
positive regulation of receptor recycling (GO:0001921)	1/11	0.0250172315202030377812025818684560363180935382843017578125	0.07376214654410380433535721067528356797993183135986328125	0.0286571861809444376756328409783236565999686717987060546875	0.08406107946410369680112495416324236430227756500244140625	-2.1459205757550017	7.914563732621125	ANXA2
regulation of plasminogen activation (GO:0010755)	1/11	0.0250172315202030377812025818684560363180935382843017578125	0.07376214654410380433535721067528356797993183135986328125	0.0286571861809444376756328409783236565999686717987060546875	0.08406107946410369680112495416324236430227756500244140625	-1.9444052337345448	7.1713367765345915	ENO1
neurotransmitter receptor internalization (GO:0099590)	1/11	0.0250172315202030377812025818684560363180935382843017578125	0.07376214654410380433535721067528356797993183135986328125	0.0286571861809444376756328409783236565999686717987060546875	0.08406107946410369680112495416324236430227756500244140625	-1.9200331745785604	7.081447981178135	DNM1
chloride ion homeostasis (GO:0055064)	1/11	0.0250172315202030377812025818684560363180935382843017578125	0.07376214654410380433535721067528356797993183135986328125	0.0286571861809444376756328409783236565999686717987060546875	0.08406107946410369680112495416324236430227756500244140625	-1.7243879501054162	6.359871136456903	SLC12A5
regulation of cellular response to stress (GO:0080135)	2/105	0.0243198979371854716313716693321111961267888545989990234375	0.07376214654410380433535721067528356797993183135986328125	0.0275124622362779742978933228414462064392864704132080078125	0.08406107946410369680112495416324236430227756500244140625	-1.2776373457298722	4.748288624672432	CAMK2D;CAMK2G
positive regulation of cellular catabolic process (GO:0031331)	2/107	0.0251868365290978911408270590754909790121018886566162109375	0.073881387152020472353086688599432818591594696044921875	0.02847004636622897655318098486532107926905155181884765625	0.08406107946410369680112495416324236430227756500244140625	-1.087414783228665	4.003245516826626	APOA1;APOE
negative regulation of response to external stimulus (GO:0032102)	2/108	0.025625013166973791001179705517643014900386333465576171875	0.07478320169137249451285498480501701124012470245361328125	0.0289538489426758409439610630897732335142791271209716796875	0.084497967322502975928699697760748676955699920654296875	-1.0707122087478902	3.9232890361853943	APOA1;APOE
negative regulation of amyloid precursor protein catabolic process (GO:1902992)	1/12	0.0272609259183876455334694099974512937478721141815185546875	0.07496754627556602434967913950458751060068607330322265625	0.031008943132458111069382766800117678940296173095703125	0.08527459361425980544080260870032361708581447601318359375	-2.6071584119541416	9.391769060189553	APOE
regulation of histone deacetylation (GO:0031063)	1/12	0.0272609259183876455334694099974512937478721141815185546875	0.07496754627556602434967913950458751060068607330322265625	0.031008943132458111069382766800117678940296173095703125	0.08527459361425980544080260870032361708581447601318359375	-2.5830454640980363	9.304906966736937	CAMK2D
positive regulation of fatty acid biosynthetic process (GO:0045723)	1/12	0.0272609259183876455334694099974512937478721141815185546875	0.07496754627556602434967913950458751060068607330322265625	0.031008943132458111069382766800117678940296173095703125	0.08527459361425980544080260870032361708581447601318359375	-2.5444934964690815	9.166031179547748	APOA1
modulation by host of viral process (GO:0044788)	1/12	0.0272609259183876455334694099974512937478721141815185546875	0.07496754627556602434967913950458751060068607330322265625	0.031008943132458111069382766800117678940296173095703125	0.08527459361425980544080260870032361708581447601318359375	-2.4913046688546956	8.9744290186487	APOE
glycerol metabolic process (GO:0006071)	1/12	0.0272609259183876455334694099974512937478721141815185546875	0.07496754627556602434967913950458751060068607330322265625	0.031008943132458111069382766800117678940296173095703125	0.08527459361425980544080260870032361708581447601318359375	-2.4610482560641955	8.865436316013053	TPI1
negative regulation of bone mineralization (GO:0030502)	1/12	0.0272609259183876455334694099974512937478721141815185546875	0.07496754627556602434967913950458751060068607330322265625	0.031008943132458111069382766800117678940296173095703125	0.08527459361425980544080260870032361708581447601318359375	-2.3485577089058665	8.460211518194372	AHSG
relaxation of muscle (GO:0090075)	1/12	0.0272609259183876455334694099974512937478721141815185546875	0.07496754627556602434967913950458751060068607330322265625	0.031008943132458111069382766800117678940296173095703125	0.08527459361425980544080260870032361708581447601318359375	-2.2901410687096346	8.249777203394155	CAMK2D
alcohol catabolic process (GO:0046164)	1/12	0.0272609259183876455334694099974512937478721141815185546875	0.07496754627556602434967913950458751060068607330322265625	0.031008943132458111069382766800117678940296173095703125	0.08527459361425980544080260870032361708581447601318359375	-2.2555311472276913	8.125101852537329	APOE
relaxation of cardiac muscle (GO:0055119)	1/12	0.0272609259183876455334694099974512937478721141815185546875	0.07496754627556602434967913950458751060068607330322265625	0.031008943132458111069382766800117678940296173095703125	0.08527459361425980544080260870032361708581447601318359375	-2.220668181106142	7.999514958750776	CAMK2D
negative regulation of histone acetylation (GO:0035067)	1/12	0.0272609259183876455334694099974512937478721141815185546875	0.07496754627556602434967913950458751060068607330322265625	0.031008943132458111069382766800117678940296173095703125	0.08527459361425980544080260870032361708581447601318359375	-2.2060087756387188	7.946707369431136	SET
regulation of histone H3-K9 methylation (GO:0051570)	1/12	0.0272609259183876455334694099974512937478721141815185546875	0.07496754627556602434967913950458751060068607330322265625	0.031008943132458111069382766800117678940296173095703125	0.08527459361425980544080260870032361708581447601318359375	-2.200895566722951	7.928288052417944	HIST1H1B
positive regulation by host of viral process (GO:0044794)	1/12	0.0272609259183876455334694099974512937478721141815185546875	0.07496754627556602434967913950458751060068607330322265625	0.031008943132458111069382766800117678940296173095703125	0.08527459361425980544080260870032361708581447601318359375	-1.9905197563825099	7.170451084204441	APOE
negative regulation of interleukin-1 secretion (GO:0050711)	1/13	0.0294995689758118413703602556097393971867859363555908203125	0.0784825742054156838545253549455082975327968597412109375	0.0333551684509650614440801064120023511350154876708984375	0.08859426667654156373199469953760853968560695648193359375	-2.627485579598231	9.257629160689929	APOA1
positive regulation of protein depolymerization (GO:1901881)	1/13	0.0294995689758118413703602556097393971867859363555908203125	0.0784825742054156838545253549455082975327968597412109375	0.0333551684509650614440801064120023511350154876708984375	0.08859426667654156373199469953760853968560695648193359375	-2.1833451290897736	7.692753745960622	STMN2
negative regulation of histone modification (GO:0031057)	1/13	0.0294995689758118413703602556097393971867859363555908203125	0.0784825742054156838545253549455082975327968597412109375	0.0333551684509650614440801064120023511350154876708984375	0.08859426667654156373199469953760853968560695648193359375	-2.1687606406636117	7.641367056573567	SET
regulation of cell communication by electrical coupling (GO:0010649)	1/13	0.0294995689758118413703602556097393971867859363555908203125	0.0784825742054156838545253549455082975327968597412109375	0.0333551684509650614440801064120023511350154876708984375	0.08859426667654156373199469953760853968560695648193359375	-2.1125726793263464	7.443395538330211	CAMK2D
vesicle budding from membrane (GO:0006900)	1/13	0.0294995689758118413703602556097393971867859363555908203125	0.0784825742054156838545253549455082975327968597412109375	0.0333551684509650614440801064120023511350154876708984375	0.08859426667654156373199469953760853968560695648193359375	-1.847719857135464	6.510218500540242	ANXA2
peptidyl-methionine modification (GO:0018206)	1/13	0.0294995689758118413703602556097393971867859363555908203125	0.0784825742054156838545253549455082975327968597412109375	0.0333551684509650614440801064120023511350154876708984375	0.08859426667654156373199469953760853968560695648193359375	-1.5194476014690974	5.353590722903832	APOA1
ion transport (GO:0006811)	3/290	0.02896441568094244856101937557468772865831851959228515625	0.0784825742054156838545253549455082975327968597412109375	0.033392747411829327985888227203759015537798404693603515625	0.08859426667654156373199469953760853968560695648193359375	-1.008222894559486	3.5708101687194125	SLC12A5;SLC1A3;FXYD6
cellular response to interferon-gamma (GO:0071346)	2/117	0.0297069536955197645300419395653079845942556858062744140625	0.07866841441591344852302114531994448043406009674072265625	0.033455177626106606669775800355637329630553722381591796875	0.08859426667654156373199469953760853968560695648193359375	-1.638124395575548	5.760258245366464	CAMK2D;CAMK2G
positive regulation of muscle contraction (GO:0045933)	1/14	0.031733171805600861314911043109532329253852367401123046875	0.081032920860730772716351566486991941928863525390625	0.035695874768214778949282361963923904113471508026123046875	0.09115196592597703262317310191065189428627490997314453125	-2.40766236823228	8.30738069799741	ENO1
amyloid precursor protein metabolic process (GO:0042982)	1/14	0.031733171805600861314911043109532329253852367401123046875	0.081032920860730772716351566486991941928863525390625	0.035695874768214778949282361963923904113471508026123046875	0.09115196592597703262317310191065189428627490997314453125	-2.35450414408437	8.12396394860061	APOE
negative regulation of hemostasis (GO:1900047)	1/14	0.031733171805600861314911043109532329253852367401123046875	0.081032920860730772716351566486991941928863525390625	0.035695874768214778949282361963923904113471508026123046875	0.09115196592597703262317310191065189428627490997314453125	-2.298194604471353	7.929673923277105	APOE
regulation of biomineral tissue development (GO:0070167)	1/14	0.031733171805600861314911043109532329253852367401123046875	0.081032920860730772716351566486991941928863525390625	0.035695874768214778949282361963923904113471508026123046875	0.09115196592597703262317310191065189428627490997314453125	-2.1075122671581115	7.271744975536775	AHSG
negative regulation of mRNA splicing, via spliceosome (GO:0048025)	1/14	0.031733171805600861314911043109532329253852367401123046875	0.081032920860730772716351566486991941928863525390625	0.035695874768214778949282361963923904113471508026123046875	0.09115196592597703262317310191065189428627490997314453125	-2.084310159664298	7.19168859284368	SRSF4
positive regulation of cholesterol efflux (GO:0010875)	1/14	0.031733171805600861314911043109532329253852367401123046875	0.081032920860730772716351566486991941928863525390625	0.035695874768214778949282361963923904113471508026123046875	0.09115196592597703262317310191065189428627490997314453125	-2.0564314963993526	7.095496256181784	APOE
tricarboxylic acid metabolic process (GO:0072350)	1/14	0.031733171805600861314911043109532329253852367401123046875	0.081032920860730772716351566486991941928863525390625	0.035695874768214778949282361963923904113471508026123046875	0.09115196592597703262317310191065189428627490997314453125	-1.909276145965725	6.5877525069214125	GLUD1
regulation of neuron projection development (GO:0010975)	2/120	0.0311217131550737789724703219462753622792661190032958984375	0.081032920860730772716351566486991941928863525390625	0.035013090015232416207791033002649783156812191009521484375	0.09115196592597703262317310191065189428627490997314453125	-1.0210839033173957	3.543007503258991	STMN2;APOE
negative regulation of biomineral tissue development (GO:0070168)	1/15	0.0339617455140866775220587214789702557027339935302734375	0.08390128566336536863889961068707634694874286651611328125	0.03803107468336318353063774111433303914964199066162109375	0.09417218493023264691554885530422325246036052703857421875	-2.237898928068784	7.569739045298423	AHSG
fatty acid transport (GO:0015908)	1/15	0.0339617455140866775220587214789702557027339935302734375	0.08390128566336536863889961068707634694874286651611328125	0.03803107468336318353063774111433303914964199066162109375	0.09417218493023264691554885530422325246036052703857421875	-2.2204738070157095	7.510798215777433	APOE
negative regulation of interleukin-1 beta production (GO:0032691)	1/15	0.0339617455140866775220587214789702557027339935302734375	0.08390128566336536863889961068707634694874286651611328125	0.03803107468336318353063774111433303914964199066162109375	0.09417218493023264691554885530422325246036052703857421875	-2.2088490527531675	7.47147724594744	APOA1
oligosaccharide-lipid intermediate biosynthetic process (GO:0006490)	1/15	0.0339617455140866775220587214789702557027339935302734375	0.08390128566336536863889961068707634694874286651611328125	0.03803107468336318353063774111433303914964199066162109375	0.09417218493023264691554885530422325246036052703857421875	-2.0531717625027306	6.944895617217706	ALG2
negative regulation of cation transmembrane transport (GO:1904063)	1/15	0.0339617455140866775220587214789702557027339935302734375	0.08390128566336536863889961068707634694874286651611328125	0.03803107468336318353063774111433303914964199066162109375	0.09417218493023264691554885530422325246036052703857421875	-1.8613282053648172	6.295980848618663	CAMK2D
establishment of protein localization to chromosome (GO:0070199)	1/15	0.0339617455140866775220587214789702557027339935302734375	0.08390128566336536863889961068707634694874286651611328125	0.03803107468336318353063774111433303914964199066162109375	0.09417218493023264691554885530422325246036052703857421875	-1.781733011031443	6.026748470513274	HIST1H1B
positive regulation of muscle hypertrophy (GO:0014742)	1/15	0.0339617455140866775220587214789702557027339935302734375	0.08390128566336536863889961068707634694874286651611328125	0.03803107468336318353063774111433303914964199066162109375	0.09417218493023264691554885530422325246036052703857421875	-1.4431886257327204	4.8816151403973365	CAMK2D
negative regulation of multicellular organismal process (GO:0051241)	2/126	0.03402989208723909697607012958542327396571636199951171875	0.08390128566336536863889961068707634694874286651611328125	0.038212315364159067654359347443460137583315372467041015625	0.09421312236335770140538414807451772503554821014404296875	-0.9891303005622053	3.343770769133994	AHSG;APOA1
myeloid cell development (GO:0061515)	1/16	0.036185301164744922142180172386360936798155307769775390625	0.084827837156697116771653099931427277624607086181640625	0.040360780771755304374703854364270227961242198944091796875	0.0946162565632952257121957018171087838709354400634765625	-2.39295300745285	7.942455801591254	ANXA2
negative regulation of coagulation (GO:0050819)	1/16	0.036185301164744922142180172386360936798155307769775390625	0.084827837156697116771653099931427277624607086181640625	0.040360780771755304374703854364270227961242198944091796875	0.0946162565632952257121957018171087838709354400634765625	-2.11247347013538	7.01151552760484	APOE
microtubule depolymerization (GO:0007019)	1/16	0.036185301164744922142180172386360936798155307769775390625	0.084827837156697116771653099931427277624607086181640625	0.040360780771755304374703854364270227961242198944091796875	0.0946162565632952257121957018171087838709354400634765625	-2.0610072356916014	6.840693831118976	STMN2
negative regulation of platelet activation (GO:0010544)	1/16	0.036185301164744922142180172386360936798155307769775390625	0.084827837156697116771653099931427277624607086181640625	0.040360780771755304374703854364270227961242198944091796875	0.0946162565632952257121957018171087838709354400634765625	-2.0253313062818012	6.7222817721961645	APOE
negative regulation of cytokine production involved in immune response (GO:0002719)	1/16	0.036185301164744922142180172386360936798155307769775390625	0.084827837156697116771653099931427277624607086181640625	0.040360780771755304374703854364270227961242198944091796875	0.0946162565632952257121957018171087838709354400634765625	-1.9960315775980075	6.625032975690396	APOA1
positive regulation of membrane protein ectodomain proteolysis (GO:0051044)	1/16	0.036185301164744922142180172386360936798155307769775390625	0.084827837156697116771653099931427277624607086181640625	0.040360780771755304374703854364270227961242198944091796875	0.0946162565632952257121957018171087838709354400634765625	-1.9583096139424738	6.49982991982169	APOE
nitric oxide mediated signal transduction (GO:0007263)	1/16	0.036185301164744922142180172386360936798155307769775390625	0.084827837156697116771653099931427277624607086181640625	0.040360780771755304374703854364270227961242198944091796875	0.0946162565632952257121957018171087838709354400634765625	-1.9069507582383893	6.329364624356405	APOE
L-alpha-amino acid transmembrane transport (GO:1902475)	1/16	0.036185301164744922142180172386360936798155307769775390625	0.084827837156697116771653099931427277624607086181640625	0.040360780771755304374703854364270227961242198944091796875	0.0946162565632952257121957018171087838709354400634765625	-1.7304686021823994	5.743602296438292	SLC1A3
regulation of protein homooligomerization (GO:0032462)	1/16	0.036185301164744922142180172386360936798155307769775390625	0.084827837156697116771653099931427277624607086181640625	0.040360780771755304374703854364270227961242198944091796875	0.0946162565632952257121957018171087838709354400634765625	-1.699932999960593	5.642251509245097	APOE
monovalent inorganic anion homeostasis (GO:0055083)	1/16	0.036185301164744922142180172386360936798155307769775390625	0.084827837156697116771653099931427277624607086181640625	0.040360780771755304374703854364270227961242198944091796875	0.0946162565632952257121957018171087838709354400634765625	-1.4482790082726897	4.806986169704338	SLC12A5
negative regulation of mRNA processing (GO:0050686)	1/16	0.036185301164744922142180172386360936798155307769775390625	0.084827837156697116771653099931427277624607086181640625	0.040360780771755304374703854364270227961242198944091796875	0.0946162565632952257121957018171087838709354400634765625	-1.4353062576573012	4.763928283457979	SRSF4
vesicle organization (GO:0016050)	2/128	0.035022145153302874920342446785070933401584625244140625	0.084827837156697116771653099931427277624607086181640625	0.03930293634142097147776695464926888234913349151611328125	0.0946162565632952257121957018171087838709354400634765625	-1.1432204457982893	3.8318173655021615	ANXA2;DNM1
positive regulation of triglyceride metabolic process (GO:0090208)	1/17	0.03840384981255205720795942170298076234757900238037109375	0.0868260952283785580885222543656709603965282440185546875	0.04268500557825898045205548214653390459716320037841796875	0.096505230003020303630734133548685349524021148681640625	-2.3586952240187062	7.688397217936695	APOA1
regulation of steroid metabolic process (GO:0019218)	1/17	0.03840384981255205720795942170298076234757900238037109375	0.0868260952283785580885222543656709603965282440185546875	0.04268500557825898045205548214653390459716320037841796875	0.096505230003020303630734133548685349524021148681640625	-2.350068814385608	7.660278594068498	APOE
postsynaptic membrane organization (GO:0001941)	1/17	0.03840384981255205720795942170298076234757900238037109375	0.0868260952283785580885222543656709603965282440185546875	0.04268500557825898045205548214653390459716320037841796875	0.096505230003020303630734133548685349524021148681640625	-2.092007464184793	6.819102444332419	APOE
negative regulation of steroid biosynthetic process (GO:0010894)	1/17	0.03840384981255205720795942170298076234757900238037109375	0.0868260952283785580885222543656709603965282440185546875	0.04268500557825898045205548214653390459716320037841796875	0.096505230003020303630734133548685349524021148681640625	-1.968514118975735	6.416563836516301	APOE
positive regulation of nitric-oxide synthase activity (GO:0051000)	1/17	0.03840384981255205720795942170298076234757900238037109375	0.0868260952283785580885222543656709603965282440185546875	0.04268500557825898045205548214653390459716320037841796875	0.096505230003020303630734133548685349524021148681640625	-1.9562475729382893	6.376579832874106	APOE
positive regulation of cardiac muscle hypertrophy (GO:0010613)	1/17	0.03840384981255205720795942170298076234757900238037109375	0.0868260952283785580885222543656709603965282440185546875	0.04268500557825898045205548214653390459716320037841796875	0.096505230003020303630734133548685349524021148681640625	-1.9004428566358782	6.194678915282813	CAMK2D
regulation of membrane depolarization (GO:0003254)	1/17	0.03840384981255205720795942170298076234757900238037109375	0.0868260952283785580885222543656709603965282440185546875	0.04268500557825898045205548214653390459716320037841796875	0.096505230003020303630734133548685349524021148681640625	-1.6113026973963083	5.2521983551603695	CAMK2D
activation of protein kinase A activity (GO:0034199)	1/17	0.03840384981255205720795942170298076234757900238037109375	0.0868260952283785580885222543656709603965282440185546875	0.04268500557825898045205548214653390459716320037841796875	0.096505230003020303630734133548685349524021148681640625	-1.437962171897436	4.687177999656124	PRKACB
protein localization to chromatin (GO:0071168)	1/17	0.03840384981255205720795942170298076234757900238037109375	0.0868260952283785580885222543656709603965282440185546875	0.04268500557825898045205548214653390459716320037841796875	0.096505230003020303630734133548685349524021148681640625	-1.3660778647072467	4.452864086698469	HIST1H1B
positive regulation of cellular protein catabolic process (GO:1903364)	1/18	0.04061740247699448247420406232777168042957782745361328125	0.08833898941764579959556868971048970706760883331298828125	0.045003761620156255973679293447275995276868343353271484375	0.0978789035997314760262355548547930084168910980224609375	-2.5488164057753475	8.165282899478404	APOE
long-term memory (GO:0007616)	1/18	0.04061740247699448247420406232777168042957782745361328125	0.08833898941764579959556868971048970706760883331298828125	0.045003761620156255973679293447275995276868343353271484375	0.0978789035997314760262355548547930084168910980224609375	-2.3077388594439467	7.392976835358736	APOE
regulation of receptor recycling (GO:0001919)	1/18	0.04061740247699448247420406232777168042957782745361328125	0.08833898941764579959556868971048970706760883331298828125	0.045003761620156255973679293447275995276868343353271484375	0.0978789035997314760262355548547930084168910980224609375	-2.2952899520926935	7.3530960302595325	ANXA2
virion assembly (GO:0019068)	1/18	0.04061740247699448247420406232777168042957782745361328125	0.08833898941764579959556868971048970706760883331298828125	0.045003761620156255973679293447275995276868343353271484375	0.0978789035997314760262355548547930084168910980224609375	-2.0904246487785363	6.696798011282098	APOE
positive regulation of protein processing (GO:0010954)	1/18	0.04061740247699448247420406232777168042957782745361328125	0.08833898941764579959556868971048970706760883331298828125	0.045003761620156255973679293447275995276868343353271484375	0.0978789035997314760262355548547930084168910980224609375	-2.0685748940064013	6.6268010399057165	ENO1
positive regulation of fatty acid metabolic process (GO:0045923)	1/18	0.04061740247699448247420406232777168042957782745361328125	0.08833898941764579959556868971048970706760883331298828125	0.045003761620156255973679293447275995276868343353271484375	0.0978789035997314760262355548547930084168910980224609375	-2.010664855977707	6.4412828353962	APOA1
negative regulation of tumor necrosis factor-mediated signaling pathway (GO:0010804)	1/18	0.04061740247699448247420406232777168042957782745361328125	0.08833898941764579959556868971048970706760883331298828125	0.045003761620156255973679293447275995276868343353271484375	0.0978789035997314760262355548547930084168910980224609375	-2.001677099575876	6.4124900304353325	APOA1
cardiac muscle cell contraction (GO:0086003)	1/18	0.04061740247699448247420406232777168042957782745361328125	0.08833898941764579959556868971048970706760883331298828125	0.045003761620156255973679293447275995276868343353271484375	0.0978789035997314760262355548547930084168910980224609375	-1.9872315655155053	6.366212914527843	CAMK2D
positive regulation of cholesterol transport (GO:0032376)	1/18	0.04061740247699448247420406232777168042957782745361328125	0.08833898941764579959556868971048970706760883331298828125	0.045003761620156255973679293447275995276868343353271484375	0.0978789035997314760262355548547930084168910980224609375	-1.9443013495075046	6.228683448754332	APOE
regulation of cardiac muscle contraction by regulation of the release of sequestered calcium ion (GO:0010881)	1/18	0.04061740247699448247420406232777168042957782745361328125	0.08833898941764579959556868971048970706760883331298828125	0.045003761620156255973679293447275995276868343353271484375	0.0978789035997314760262355548547930084168910980224609375	-1.3016386988658761	4.169875941266847	CAMK2D
endoplasmic reticulum calcium ion homeostasis (GO:0032469)	1/19	0.042825970160003841435969462736466084606945514678955078125	0.08907801793280799296237404405474080704152584075927734375	0.047317061387075774747668077679918496869504451751708984375	0.09841948768511761536093018776227836497128009796142578125	-2.1723330510780574	6.844175496120093	CAMK2D
positive regulation of lipid catabolic process (GO:0050996)	1/19	0.042825970160003841435969462736466084606945514678955078125	0.08907801793280799296237404405474080704152584075927734375	0.047317061387075774747668077679918496869504451751708984375	0.09841948768511761536093018776227836497128009796142578125	-2.086813424069309	6.574736454385615	APOA1
positive regulation of cyclic nucleotide biosynthetic process (GO:0030804)	1/19	0.042825970160003841435969462736466084606945514678955078125	0.08907801793280799296237404405474080704152584075927734375	0.047317061387075774747668077679918496869504451751708984375	0.09841948768511761536093018776227836497128009796142578125	-2.074100632898643	6.534683400009637	APOE
insulin secretion (GO:0030073)	1/19	0.042825970160003841435969462736466084606945514678955078125	0.08907801793280799296237404405474080704152584075927734375	0.047317061387075774747668077679918496869504451751708984375	0.09841948768511761536093018776227836497128009796142578125	-2.0086489915486663	6.328470766230465	CAMK2G
negative regulation of microtubule depolymerization (GO:0007026)	1/19	0.042825970160003841435969462736466084606945514678955078125	0.08907801793280799296237404405474080704152584075927734375	0.047317061387075774747668077679918496869504451751708984375	0.09841948768511761536093018776227836497128009796142578125	-1.9640188561023635	6.187858589263164	STMN2
regulation of cholesterol efflux (GO:0010874)	1/19	0.042825970160003841435969462736466084606945514678955078125	0.08907801793280799296237404405474080704152584075927734375	0.047317061387075774747668077679918496869504451751708984375	0.09841948768511761536093018776227836497128009796142578125	-1.93258446264101	6.08882105661741	APOE
negative regulation of RNA splicing (GO:0033119)	1/19	0.042825970160003841435969462736466084606945514678955078125	0.08907801793280799296237404405474080704152584075927734375	0.047317061387075774747668077679918496869504451751708984375	0.09841948768511761536093018776227836497128009796142578125	-1.85659515550783	5.849408341522938	SRSF4
dolichol-linked oligosaccharide biosynthetic process (GO:0006488)	1/19	0.042825970160003841435969462736466084606945514678955078125	0.08907801793280799296237404405474080704152584075927734375	0.047317061387075774747668077679918496869504451751708984375	0.09841948768511761536093018776227836497128009796142578125	-1.830426808385504	5.766962070192809	ALG2
glyceraldehyde-3-phosphate metabolic process (GO:0019682)	1/19	0.042825970160003841435969462736466084606945514678955078125	0.08907801793280799296237404405474080704152584075927734375	0.047317061387075774747668077679918496869504451751708984375	0.09841948768511761536093018776227836497128009796142578125	-1.8131362483721745	5.712486248863895	TPI1
regulation of amyloid-beta formation (GO:1902003)	1/19	0.042825970160003841435969462736466084606945514678955078125	0.08907801793280799296237404405474080704152584075927734375	0.047317061387075774747668077679918496869504451751708984375	0.09841948768511761536093018776227836497128009796142578125	-1.65508642908152	5.214532815886164	APOE
acute-phase response (GO:0006953)	1/19	0.042825970160003841435969462736466084606945514678955078125	0.08907801793280799296237404405474080704152584075927734375	0.047317061387075774747668077679918496869504451751708984375	0.09841948768511761536093018776227836497128009796142578125	-1.3822751091970973	4.355010584849569	AHSG
regulation of primary metabolic process (GO:0080090)	2/140	0.041207334834167684556316402222364558838307857513427734375	0.08907801793280799296237404405474080704152584075927734375	0.04609156404030849418784754334410536102950572967529296875	0.09841948768511761536093018776227836497128009796142578125	-1.01894414475717	3.2495545195446582	APOA1;APOE
regulation of long-term synaptic potentiation (GO:1900271)	1/20	0.045029563844468899203032918876488110981881618499755859375	0.0910138180884671743609004579411703161895275115966796875	0.0496249173431553003421612402235041372478008270263671875	0.10032729263355151527736808247937005944550037384033203125	-2.320686246813224	7.195139255345592	APOE
protein heterotetramerization (GO:0051290)	1/20	0.045029563844468899203032918876488110981881618499755859375	0.0910138180884671743609004579411703161895275115966796875	0.0496249173431553003421612402235041372478008270263671875	0.10032729263355151527736808247937005944550037384033203125	-2.0070603482462483	6.22276221929816	ANXA2
chromatin disassembly (GO:0031498)	1/20	0.045029563844468899203032918876488110981881618499755859375	0.0910138180884671743609004579411703161895275115966796875	0.0496249173431553003421612402235041372478008270263671875	0.10032729263355151527736808247937005944550037384033203125	-1.9152683810632019	5.938167096923874	SET
nucleosome disassembly (GO:0006337)	1/20	0.045029563844468899203032918876488110981881618499755859375	0.0910138180884671743609004579411703161895275115966796875	0.0496249173431553003421612402235041372478008270263671875	0.10032729263355151527736808247937005944550037384033203125	-1.909904094833461	5.921535470618716	SET
osteoclast differentiation (GO:0030316)	1/20	0.045029563844468899203032918876488110981881618499755859375	0.0910138180884671743609004579411703161895275115966796875	0.0496249173431553003421612402235041372478008270263671875	0.10032729263355151527736808247937005944550037384033203125	-1.8553275147802473	5.752324275394619	ANXA2
regulation of platelet activation (GO:0010543)	1/20	0.045029563844468899203032918876488110981881618499755859375	0.0910138180884671743609004579411703161895275115966796875	0.0496249173431553003421612402235041372478008270263671875	0.10032729263355151527736808247937005944550037384033203125	-1.8166482659169645	5.63240173858222	APOE
regulation of heterotypic cell-cell adhesion (GO:0034114)	1/20	0.045029563844468899203032918876488110981881618499755859375	0.0910138180884671743609004579411703161895275115966796875	0.0496249173431553003421612402235041372478008270263671875	0.10032729263355151527736808247937005944550037384033203125	-1.715539152863183	5.318919401447919	APOA1
peptidyl-serine phosphorylation (GO:0018105)	2/146	0.0444436058549928791894245705407229252159595489501953125	0.0910138180884671743609004579411703161895275115966796875	0.04963745422254384198623711199616082012653350830078125	0.10032729263355151527736808247937005944550037384033203125	-1.1786854052286893	3.669877293877993	CAMK2D;CAMK2G
regulation of lipoprotein lipase activity (GO:0051004)	1/21	0.047228194476486871911102838339502341113984584808349609375	0.09347587280467296866337534311242052353918552398681640625	0.051927341921872989527475539262013626284897327423095703125	0.10277660754086971606202638440663577057421207427978515625	-1.9775771874392054	6.037076888258119	APOA1
regulation of calcium ion transmembrane transport (GO:1903169)	1/21	0.047228194476486871911102838339502341113984584808349609375	0.09347587280467296866337534311242052353918552398681640625	0.051927341921872989527475539262013626284897327423095703125	0.10277660754086971606202638440663577057421207427978515625	-1.928991572035455	5.888756459746503	CAMK2D
regulation of response to cytokine stimulus (GO:0060759)	1/21	0.047228194476486871911102838339502341113984584808349609375	0.09347587280467296866337534311242052353918552398681640625	0.051927341921872989527475539262013626284897327423095703125	0.10277660754086971606202638440663577057421207427978515625	-1.8682612402225287	5.703361075468823	APOA1
negative regulation of protein depolymerization (GO:1901880)	1/21	0.047228194476486871911102838339502341113984584808349609375	0.09347587280467296866337534311242052353918552398681640625	0.051927341921872989527475539262013626284897327423095703125	0.10277660754086971606202638440663577057421207427978515625	-1.8611036859401804	5.681510749823445	STMN2
positive regulation of dendritic spine development (GO:0060999)	1/21	0.047228194476486871911102838339502341113984584808349609375	0.09347587280467296866337534311242052353918552398681640625	0.051927341921872989527475539262013626284897327423095703125	0.10277660754086971606202638440663577057421207427978515625	-1.8421511366924157	5.623653085523921	APOE
regulation of vacuole organization (GO:0044088)	1/21	0.047228194476486871911102838339502341113984584808349609375	0.09347587280467296866337534311242052353918552398681640625	0.051927341921872989527475539262013626284897327423095703125	0.10277660754086971606202638440663577057421207427978515625	-1.757454572213062	5.36509444357514	ANXA2
protein-DNA complex disassembly (GO:0032986)	1/22	0.049421872992259439916207242049495107494294643402099609375	0.0951828665036107690600175601502996869385242462158203125	0.054224347531011941880851878750036121346056461334228515625	0.10478488779641496886352314277246478013694286346435546875	-1.862055983212331	5.59987674032367	SET
mitochondrial fission (GO:0000266)	1/22	0.049421872992259439916207242049495107494294643402099609375	0.0951828665036107690600175601502996869385242462158203125	0.054224347531011941880851878750036121346056461334228515625	0.10478488779641496886352314277246478013694286346435546875	-1.8458303836969738	5.551080485998865	DNM1
regulation of cardiac muscle hypertrophy (GO:0010611)	1/22	0.049421872992259439916207242049495107494294643402099609375	0.0951828665036107690600175601502996869385242462158203125	0.054224347531011941880851878750036121346056461334228515625	0.10478488779641496886352314277246478013694286346435546875	-1.7982104276765696	5.407870031265995	CAMK2D
negative regulation of ion transmembrane transporter activity (GO:0032413)	1/22	0.049421872992259439916207242049495107494294643402099609375	0.0951828665036107690600175601502996869385242462158203125	0.054224347531011941880851878750036121346056461334228515625	0.10478488779641496886352314277246478013694286346435546875	-1.79489318571027	5.397893883235763	CAMK2D
sterol transport (GO:0015918)	1/22	0.049421872992259439916207242049495107494294643402099609375	0.0951828665036107690600175601502996869385242462158203125	0.054224347531011941880851878750036121346056461334228515625	0.10478488779641496886352314277246478013694286346435546875	-1.7501257296696069	5.26326192905945	APOA1
regulation of cardiac muscle contraction by calcium ion signaling (GO:0010882)	1/22	0.049421872992259439916207242049495107494294643402099609375	0.0951828665036107690600175601502996869385242462158203125	0.054224347531011941880851878750036121346056461334228515625	0.10478488779641496886352314277246478013694286346435546875	-1.7064916940321337	5.132038580537346	CAMK2D
protein stabilization (GO:0050821)	2/153	0.048334908031517125059917106000284547917544841766357421875	0.0951828665036107690600175601502996869385242462158203125	0.05389601764705138908784221030145999975502490997314453125	0.10478488779641496886352314277246478013694286346435546875	-1.0181767187308846	3.0846694555095717	APOA1;HIST1H1B
post-translational protein modification (GO:0043687)	3/358	0.049055803565996654314051994560941238887608051300048828125	0.0951828665036107690600175601502996869385242462158203125	0.056031113898609673229511685121906339190900325775146484375	0.1063392152227632114769306781454361043870449066162109375	-0.9443571264369816	2.847044824501541	AHSG;APOA1;APOE
nuclear transport (GO:0051169)	1/23	0.051610610297197760665266486057589645497500896453857421875	0.09710943779604315484466070529379067011177539825439453125	0.056515946551958066990106743787691812030971050262451171875	0.1063392152227632114769306781454361043870449066162109375	-1.9190136663246247	5.688010242665798	SET
glutathione derivative metabolic process (GO:1901685)	1/23	0.051610610297197760665266486057589645497500896453857421875	0.09710943779604315484466070529379067011177539825439453125	0.056515946551958066990106743787691812030971050262451171875	0.1063392152227632114769306781454361043870449066162109375	-1.9046482121343824	5.645430634188521	GSTM1
regulation of microtubule depolymerization (GO:0031114)	1/23	0.051610610297197760665266486057589645497500896453857421875	0.09710943779604315484466070529379067011177539825439453125	0.056515946551958066990106743787691812030971050262451171875	0.1063392152227632114769306781454361043870449066162109375	-1.8247748039954343	5.408683615872025	STMN2
negative regulation of protein polymerization (GO:0032272)	1/23	0.051610610297197760665266486057589645497500896453857421875	0.09710943779604315484466070529379067011177539825439453125	0.056515946551958066990106743787691812030971050262451171875	0.1063392152227632114769306781454361043870449066162109375	-1.7660418168811116	5.234597397440628	STMN2
regulation of membrane protein ectodomain proteolysis (GO:0051043)	1/23	0.051610610297197760665266486057589645497500896453857421875	0.09710943779604315484466070529379067011177539825439453125	0.056515946551958066990106743787691812030971050262451171875	0.1063392152227632114769306781454361043870449066162109375	-1.6447031912190861	4.8749463132884	APOE
glutathione derivative biosynthetic process (GO:1901687)	1/23	0.051610610297197760665266486057589645497500896453857421875	0.09710943779604315484466070529379067011177539825439453125	0.056515946551958066990106743787691812030971050262451171875	0.1063392152227632114769306781454361043870449066162109375	-1.5210987957852538	4.508579424087091	GSTM1
cellular response to nerve growth factor stimulus (GO:1990090)	1/23	0.051610610297197760665266486057589645497500896453857421875	0.09710943779604315484466070529379067011177539825439453125	0.056515946551958066990106743787691812030971050262451171875	0.1063392152227632114769306781454361043870449066162109375	-1.4988333598143126	4.4425840483987615	STMN2
vitamin transport (GO:0051180)	1/24	0.05379441727102284021011513459598063491284847259521484375	0.09799492572937919254716376826763735152781009674072265625	0.05880215133286258166744886466403841041028499603271484375	0.1071172947847050804792701228507212363183498382568359375	-1.9982966488754452	5.8401929813470925	APOA1
regulation of ion homeostasis (GO:2000021)	1/24	0.05379441727102284021011513459598063491284847259521484375	0.09799492572937919254716376826763735152781009674072265625	0.05880215133286258166744886466403841041028499603271484375	0.1071172947847050804792701228507212363183498382568359375	-1.860558621940473	5.437641809266155	CAMK2D
regulation of release of sequestered calcium ion into cytosol by sarcoplasmic reticulum (GO:0010880)	1/24	0.05379441727102284021011513459598063491284847259521484375	0.09799492572937919254716376826763735152781009674072265625	0.05880215133286258166744886466403841041028499603271484375	0.1071172947847050804792701228507212363183498382568359375	-1.852503257370075	5.414099316887605	CAMK2D
glutamine family amino acid metabolic process (GO:0009064)	1/24	0.05379441727102284021011513459598063491284847259521484375	0.09799492572937919254716376826763735152781009674072265625	0.05880215133286258166744886466403841041028499603271484375	0.1071172947847050804792701228507212363183498382568359375	-1.840726756846896	5.379681486212162	GLUD1
positive regulation of ATP metabolic process (GO:1903580)	1/24	0.05379441727102284021011513459598063491284847259521484375	0.09799492572937919254716376826763735152781009674072265625	0.05880215133286258166744886466403841041028499603271484375	0.1071172947847050804792701228507212363183498382568359375	-1.8171607408585306	5.31080778757937	ENO1
microtubule polymerization or depolymerization (GO:0031109)	1/24	0.05379441727102284021011513459598063491284847259521484375	0.09799492572937919254716376826763735152781009674072265625	0.05880215133286258166744886466403841041028499603271484375	0.1071172947847050804792701228507212363183498382568359375	-1.7294673520852508	5.054516353616117	STMN2
positive regulation of monooxygenase activity (GO:0032770)	1/24	0.05379441727102284021011513459598063491284847259521484375	0.09799492572937919254716376826763735152781009674072265625	0.05880215133286258166744886466403841041028499603271484375	0.1071172947847050804792701228507212363183498382568359375	-1.7184232079881885	5.022238897275015	APOE
membrane assembly (GO:0071709)	1/24	0.05379441727102284021011513459598063491284847259521484375	0.09799492572937919254716376826763735152781009674072265625	0.05880215133286258166744886466403841041028499603271484375	0.1071172947847050804792701228507212363183498382568359375	-1.6570356753368112	4.842828579225117	ANXA2
regulation of protein oligomerization (GO:0032459)	1/24	0.05379441727102284021011513459598063491284847259521484375	0.09799492572937919254716376826763735152781009674072265625	0.05880215133286258166744886466403841041028499603271484375	0.1071172947847050804792701228507212363183498382568359375	-1.6022398516954988	4.682683094911154	APOE
cellular amino acid catabolic process (GO:0009063)	1/24	0.05379441727102284021011513459598063491284847259521484375	0.09799492572937919254716376826763735152781009674072265625	0.05880215133286258166744886466403841041028499603271484375	0.1071172947847050804792701228507212363183498382568359375	-1.502331441019533	4.390692214009824	ABAT
peptide hormone secretion (GO:0030072)	1/26	0.058147283646628487863150525072342134080827236175537109375	0.100484127631031705529807140919729135930538177490234375	0.06335842745658386288010177622709306888282299041748046875	0.109629070021690588898621854241355322301387786865234375	-1.8821557164884075	5.354311625053779	CAMK2G
RNA splicing, via transesterification reactions (GO:0000375)	1/26	0.058147283646628487863150525072342134080827236175537109375	0.100484127631031705529807140919729135930538177490234375	0.06335842745658386288010177622709306888282299041748046875	0.109629070021690588898621854241355322301387786865234375	-1.780189649042984	5.064240991948746	SRSF4
potassium ion homeostasis (GO:0055075)	1/26	0.058147283646628487863150525072342134080827236175537109375	0.100484127631031705529807140919729135930538177490234375	0.06335842745658386288010177622709306888282299041748046875	0.109629070021690588898621854241355322301387786865234375	-1.756970670211591	4.9981881955782335	SLC12A5
negative regulation of wound healing (GO:0061045)	1/26	0.058147283646628487863150525072342134080827236175537109375	0.100484127631031705529807140919729135930538177490234375	0.06335842745658386288010177622709306888282299041748046875	0.109629070021690588898621854241355322301387786865234375	-1.750658955109394	4.980232779217268	APOE
L-amino acid transport (GO:0015807)	1/26	0.058147283646628487863150525072342134080827236175537109375	0.100484127631031705529807140919729135930538177490234375	0.06335842745658386288010177622709306888282299041748046875	0.109629070021690588898621854241355322301387786865234375	-1.7426190791036846	4.957361131996879	SLC1A3
positive regulation of histone methylation (GO:0031062)	1/25	0.055973304776389683212745040918889571912586688995361328125	0.100484127631031705529807140919729135930538177490234375	0.0610829742029342648290679562705918215215206146240234375	0.109629070021690588898621854241355322301387786865234375	-1.7011554598115752	4.9042277364012925	HIST1H1B
regulation of cardiac muscle cell action potential (GO:0098901)	1/25	0.055973304776389683212745040918889571912586688995361328125	0.100484127631031705529807140919729135930538177490234375	0.0610829742029342648290679562705918215215206146240234375	0.109629070021690588898621854241355322301387786865234375	-1.6784812461127867	4.838860690090895	CAMK2D
long-chain fatty acid transport (GO:0015909)	1/26	0.058147283646628487863150525072342134080827236175537109375	0.100484127631031705529807140919729135930538177490234375	0.06335842745658386288010177622709306888282299041748046875	0.109629070021690588898621854241355322301387786865234375	-1.6693827127715455	4.749020066380651	APOE
regulation of neuronal synaptic plasticity (GO:0048168)	1/25	0.055973304776389683212745040918889571912586688995361328125	0.100484127631031705529807140919729135930538177490234375	0.0610829742029342648290679562705918215215206146240234375	0.109629070021690588898621854241355322301387786865234375	-1.641948282860375	4.733540526291608	APOE
negative regulation of insulin receptor signaling pathway (GO:0046627)	1/26	0.058147283646628487863150525072342134080827236175537109375	0.100484127631031705529807140919729135930538177490234375	0.06335842745658386288010177622709306888282299041748046875	0.109629070021690588898621854241355322301387786865234375	-1.6608012858760062	4.724607828124371	AHSG
regulation of voltage-gated calcium channel activity (GO:1901385)	1/26	0.058147283646628487863150525072342134080827236175537109375	0.100484127631031705529807140919729135930538177490234375	0.06335842745658386288010177622709306888282299041748046875	0.109629070021690588898621854241355322301387786865234375	-1.6554173870044973	4.709291841214628	HPCA
regulation of ryanodine-sensitive calcium-release channel activity (GO:0060314)	1/26	0.058147283646628487863150525072342134080827236175537109375	0.100484127631031705529807140919729135930538177490234375	0.06335842745658386288010177622709306888282299041748046875	0.109629070021690588898621854241355322301387786865234375	-1.6496704782923892	4.692943172581209	CAMK2D
positive regulation of Rho protein signal transduction (GO:0035025)	1/26	0.058147283646628487863150525072342134080827236175537109375	0.100484127631031705529807140919729135930538177490234375	0.06335842745658386288010177622709306888282299041748046875	0.109629070021690588898621854241355322301387786865234375	-1.597096330218675	4.543381491928353	APOA1
positive regulation of microtubule polymerization or depolymerization (GO:0031112)	1/25	0.055973304776389683212745040918889571912586688995361328125	0.100484127631031705529807140919729135930538177490234375	0.0610829742029342648290679562705918215215206146240234375	0.109629070021690588898621854241355322301387786865234375	-1.569675610628643	4.52518705589099	STMN2
monocarboxylic acid catabolic process (GO:0072329)	1/26	0.058147283646628487863150525072342134080827236175537109375	0.100484127631031705529807140919729135930538177490234375	0.06335842745658386288010177622709306888282299041748046875	0.109629070021690588898621854241355322301387786865234375	-1.4902922784419208	4.239547876557751	ABAT
protein depolymerization (GO:0051261)	1/26	0.058147283646628487863150525072342134080827236175537109375	0.100484127631031705529807140919729135930538177490234375	0.06335842745658386288010177622709306888282299041748046875	0.109629070021690588898621854241355322301387786865234375	-1.3673864695229514	3.8899083670758956	STMN2
mitochondrion organization (GO:0007005)	2/168	0.0570715960461196936126526679800008423626422882080078125	0.100484127631031705529807140919729135930538177490234375	0.0634391996104538280487616930258809588849544525146484375	0.109629070021690588898621854241355322301387786865234375	-1.007682911434878	2.8854483513385434	GLUD1;DNM1
peptidyl-serine modification (GO:0018209)	2/171	0.05888107370142704743987138726879493333399295806884765625	0.101445705292820098630812708506709896028041839599609375	0.06541283079659980514986017396950046531856060028076171875	0.110736033526720067943216463390854187309741973876953125	-1.1024350146294395	3.122355661285761	CAMK2D;CAMK2G
regulation of cardiac muscle cell contraction (GO:0086004)	1/27	0.060316364702561554855808623187840566970407962799072265625	0.10177274516184427188836281175099429674446582794189453125	0.065628523366360325130841602003783918917179107666015625	0.110736033526720067943216463390854187309741973876953125	-1.673438047173864	4.6992681044652285	CAMK2D
regulation of muscle contraction (GO:0006937)	1/27	0.060316364702561554855808623187840566970407962799072265625	0.10177274516184427188836281175099429674446582794189453125	0.065628523366360325130841602003783918917179107666015625	0.110736033526720067943216463390854187309741973876953125	-1.6331801424276982	4.586217795823238	ENO1
monovalent inorganic cation homeostasis (GO:0055067)	1/27	0.060316364702561554855808623187840566970407962799072265625	0.10177274516184427188836281175099429674446582794189453125	0.065628523366360325130841602003783918917179107666015625	0.110736033526720067943216463390854187309741973876953125	-1.627309472402612	4.56973206308439	SLC12A5
negative regulation of cellular response to insulin stimulus (GO:1900077)	1/27	0.060316364702561554855808623187840566970407962799072265625	0.10177274516184427188836281175099429674446582794189453125	0.065628523366360325130841602003783918917179107666015625	0.110736033526720067943216463390854187309741973876953125	-1.609968665951227	4.521036445818893	AHSG
regulation of histone acetylation (GO:0035065)	1/27	0.060316364702561554855808623187840566970407962799072265625	0.10177274516184427188836281175099429674446582794189453125	0.065628523366360325130841602003783918917179107666015625	0.110736033526720067943216463390854187309741973876953125	-1.604229842759588	4.504920959005875	SET
regulation of supramolecular fiber organization (GO:1902903)	1/27	0.060316364702561554855808623187840566970407962799072265625	0.10177274516184427188836281175099429674446582794189453125	0.065628523366360325130841602003783918917179107666015625	0.110736033526720067943216463390854187309741973876953125	-1.5562678301594621	4.3702363458417555	APOE
negative chemotaxis (GO:0050919)	1/27	0.060316364702561554855808623187840566970407962799072265625	0.10177274516184427188836281175099429674446582794189453125	0.065628523366360325130841602003783918917179107666015625	0.110736033526720067943216463390854187309741973876953125	-1.5214606461779467	4.272492488656946	APOA1
purine ribonucleoside triphosphate biosynthetic process (GO:0009206)	1/28	0.062480558727399569673988111162543646059930324554443359375	0.10419498423344768223142153829030576162040233612060546875	0.06789327417599448633023229149330290965735912322998046875	0.11322143681827652461624467150613781996071338653564453125	-2.6529249690353094	7.35629519826901	ALDOA
positive regulation of substrate adhesion-dependent cell spreading (GO:1900026)	1/28	0.062480558727399569673988111162543646059930324554443359375	0.10419498423344768223142153829030576162040233612060546875	0.06789327417599448633023229149330290965735912322998046875	0.11322143681827652461624467150613781996071338653564453125	-2.067167531650371	5.7320484991427705	APOA1
negative regulation of microtubule polymerization or depolymerization (GO:0031111)	1/28	0.062480558727399569673988111162543646059930324554443359375	0.10419498423344768223142153829030576162040233612060546875	0.06789327417599448633023229149330290965735912322998046875	0.11322143681827652461624467150613781996071338653564453125	-1.795545962478573	4.978869095892864	STMN2
response to hexose (GO:0009746)	1/28	0.062480558727399569673988111162543646059930324554443359375	0.10419498423344768223142153829030576162040233612060546875	0.06789327417599448633023229149330290965735912322998046875	0.11322143681827652461624467150613781996071338653564453125	-1.5544642680574707	4.310373706177638	PFKL
synaptic transmission, cholinergic (GO:0007271)	1/29	0.06463987648529272156405767191245104186236858367919921875	0.10655334106509346814295469130229321308434009552001953125	0.07015269210096704288748270528230932541191577911376953125	0.1156407489387698828142703177945804782211780548095703125	-1.7473945140221379	4.785980379773873	APOE
organelle fission (GO:0048285)	1/29	0.06463987648529272156405767191245104186236858367919921875	0.10655334106509346814295469130229321308434009552001953125	0.07015269210096704288748270528230932541191577911376953125	0.1156407489387698828142703177945804782211780548095703125	-1.652876905399582	4.527103854306558	DNM1
acute inflammatory response (GO:0002526)	1/29	0.06463987648529272156405767191245104186236858367919921875	0.10655334106509346814295469130229321308434009552001953125	0.07015269210096704288748270528230932541191577911376953125	0.1156407489387698828142703177945804782211780548095703125	-1.4128284314909656	3.8696293818264738	AHSG
regulation of fatty acid biosynthetic process (GO:0042304)	1/29	0.06463987648529272156405767191245104186236858367919921875	0.10655334106509346814295469130229321308434009552001953125	0.07015269210096704288748270528230932541191577911376953125	0.1156407489387698828142703177945804782211780548095703125	-1.1980650193449354	3.2814087661749536	APOA1
dicarboxylic acid transport (GO:0006835)	1/30	0.06679432872518971386899266917680506594479084014892578125	0.10947379951521064855857190423193969763815402984619140625	0.07240678932908024834080862319751759059727191925048828125	0.118672445547948146593597584796953015029430389404296875	-1.7121170454476435	4.633223458569054	SLC1A3
synaptic vesicle endocytosis (GO:0048488)	1/30	0.06679432872518971386899266917680506594479084014892578125	0.10947379951521064855857190423193969763815402984619140625	0.07240678932908024834080862319751759059727191925048828125	0.118672445547948146593597584796953015029430389404296875	-1.215368169512189	3.28895289533767	DNM1
negative regulation of endothelial cell proliferation (GO:0001937)	1/31	0.06894392616176682475614967415822320617735385894775390625	0.11171650358223972343552077290951274335384368896484375	0.0746555780221939968566147172168712131679058074951171875	0.120971644840495662354129535742686130106449127197265625	-1.986574628919758	5.313017896505458	APOE
regulation of blood coagulation (GO:0030193)	1/31	0.06894392616176682475614967415822320617735385894775390625	0.11171650358223972343552077290951274335384368896484375	0.0746555780221939968566147172168712131679058074951171875	0.120971644840495662354129535742686130106449127197265625	-1.8655304119274143	4.989289765789062	APOE
regulation of developmental growth (GO:0048638)	1/31	0.06894392616176682475614967415822320617735385894775390625	0.11171650358223972343552077290951274335384368896484375	0.0746555780221939968566147172168712131679058074951171875	0.120971644840495662354129535742686130106449127197265625	-1.7033763951930156	4.555615047327274	APOE
regulation of cation transmembrane transport (GO:1904062)	1/31	0.06894392616176682475614967415822320617735385894775390625	0.11171650358223972343552077290951274335384368896484375	0.0746555780221939968566147172168712131679058074951171875	0.120971644840495662354129535742686130106449127197265625	-1.4615751173807834	3.908926774099473	DPP6
renal water homeostasis (GO:0003091)	1/32	0.07108867950716828143509218307372066192328929901123046875	0.11358302982709568562658120072228484787046909332275390625	0.076899070319089879443907875611330382525920867919921875	0.12286667101262406520678638344179489649832248687744140625	-1.583826884940348	4.187364557567538	PRKACB
negative regulation of blood vessel endothelial cell migration (GO:0043537)	1/32	0.07108867950716828143509218307372066192328929901123046875	0.11358302982709568562658120072228484787046909332275390625	0.076899070319089879443907875611330382525920867919921875	0.12286667101262406520678638344179489649832248687744140625	-1.580709743494451	4.1791233743071805	APOE
regulation of dendritic spine development (GO:0060998)	1/32	0.07108867950716828143509218307372066192328929901123046875	0.11358302982709568562658120072228484787046909332275390625	0.076899070319089879443907875611330382525920867919921875	0.12286667101262406520678638344179489649832248687744140625	-1.5695093836556648	4.149511558605048	APOE
negative regulation of cell-cell adhesion (GO:0022408)	1/32	0.07108867950716828143509218307372066192328929901123046875	0.11358302982709568562658120072228484787046909332275390625	0.076899070319089879443907875611330382525920867919921875	0.12286667101262406520678638344179489649832248687744140625	-1.5651078171712747	4.137874577524753	APOA1
positive regulation of insulin secretion (GO:0032024)	1/32	0.07108867950716828143509218307372066192328929901123046875	0.11358302982709568562658120072228484787046909332275390625	0.076899070319089879443907875611330382525920867919921875	0.12286667101262406520678638344179489649832248687744140625	-1.513856266550713	4.002374335276371	GLUD1
ATP biosynthetic process (GO:0006754)	1/33	0.07322859941421355767232626021723262965679168701171875	0.11507351336519273943270746940470417030155658721923828125	0.079137278322970960875437640424934215843677520751953125	0.12435858022181152382490409991078195162117481231689453125	-2.2491126870787697	5.8795611857254295	ALDOA
cyclic-nucleotide-mediated signaling (GO:0019935)	1/33	0.07322859941421355767232626021723262965679168701171875	0.11507351336519273943270746940470417030155658721923828125	0.079137278322970960875437640424934215843677520751953125	0.12435858022181152382490409991078195162117481231689453125	-1.6337988689549168	4.271026734399017	APOE
positive regulation of dendrite development (GO:1900006)	1/33	0.07322859941421355767232626021723262965679168701171875	0.11507351336519273943270746940470417030155658721923828125	0.079137278322970960875437640424934215843677520751953125	0.12435858022181152382490409991078195162117481231689453125	-1.618286924989009	4.230475887755776	APOE
phosphatidylcholine biosynthetic process (GO:0006656)	1/33	0.07322859941421355767232626021723262965679168701171875	0.11507351336519273943270746940470417030155658721923828125	0.079137278322970960875437640424934215843677520751953125	0.12435858022181152382490409991078195162117481231689453125	-1.5970070313388458	4.174846644516581	APOA1
cellular response to glucagon stimulus (GO:0071377)	1/33	0.07322859941421355767232626021723262965679168701171875	0.11507351336519273943270746940470417030155658721923828125	0.079137278322970960875437640424934215843677520751953125	0.12435858022181152382490409991078195162117481231689453125	-1.4260896915586765	3.7280397936583634	PRKACB
regulation of potassium ion transmembrane transport (GO:1901379)	1/33	0.07322859941421355767232626021723262965679168701171875	0.11507351336519273943270746940470417030155658721923828125	0.079137278322970960875437640424934215843677520751953125	0.12435858022181152382490409991078195162117481231689453125	-1.3492640803220624	3.5272046445386835	DPP6
positive regulation of organelle organization (GO:0010638)	1/34	0.07536369654502354797909191574944998137652873992919921875	0.11714139789063442165240047643237630836665630340576171875	0.08137021411874449661194574900946463458240032196044921875	0.126477615423700673336071531593916006386280059814453125	-1.551114396576063	4.010297070944879	ANXA2
positive regulation of catalytic activity (GO:0043085)	1/34	0.07536369654502354797909191574944998137652873992919921875	0.11714139789063442165240047643237630836665630340576171875	0.08137021411874449661194574900946463458240032196044921875	0.126477615423700673336071531593916006386280059814453125	-1.5083467341492975	3.899724290665222	APOA1
carboxylic acid metabolic process (GO:0019752)	1/34	0.07536369654502354797909191574944998137652873992919921875	0.11714139789063442165240047643237630836665630340576171875	0.08137021411874449661194574900946463458240032196044921875	0.126477615423700673336071531593916006386280059814453125	-1.4690725779401472	3.79818372476173	GLUD1
negative regulation of multi-organism process (GO:0043901)	1/34	0.07536369654502354797909191574944998137652873992919921875	0.11714139789063442165240047643237630836665630340576171875	0.08137021411874449661194574900946463458240032196044921875	0.126477615423700673336071531593916006386280059814453125	-1.2015164663225342	3.106436234633333	ANXA2
response to glucagon (GO:0033762)	1/35	0.0774939815253855301957486290120868943631649017333984375	0.118520207038824931800036210916005074977874755859375	0.0835978897588668112828003131653531454503536224365234375	0.12785559610179630940507422565133310854434967041015625	-1.7833120866238104	4.560918749724399	PRKACB
negative regulation of cellular metabolic process (GO:0031324)	1/35	0.0774939815253855301957486290120868943631649017333984375	0.118520207038824931800036210916005074977874755859375	0.0835978897588668112828003131653531454503536224365234375	0.12785559610179630940507422565133310854434967041015625	-1.6619558927801916	4.250543608969068	APOE
negative regulation of endothelial cell migration (GO:0010596)	1/35	0.0774939815253855301957486290120868943631649017333984375	0.118520207038824931800036210916005074977874755859375	0.0835978897588668112828003131653531454503536224365234375	0.12785559610179630940507422565133310854434967041015625	-1.5326830940612188	3.919921315805029	APOE
regulation of axon extension (GO:0030516)	1/35	0.0774939815253855301957486290120868943631649017333984375	0.118520207038824931800036210916005074977874755859375	0.0835978897588668112828003131653531454503536224365234375	0.12785559610179630940507422565133310854434967041015625	-1.3709638413376093	3.506315431859644	APOE
regulation of insulin receptor signaling pathway (GO:0046626)	1/35	0.0774939815253855301957486290120868943631649017333984375	0.118520207038824931800036210916005074977874755859375	0.0835978897588668112828003131653531454503536224365234375	0.12785559610179630940507422565133310854434967041015625	-1.364356889892937	3.4894177901352648	AHSG
regulation of interleukin-1 beta secretion (GO:0050706)	1/35	0.0774939815253855301957486290120868943631649017333984375	0.118520207038824931800036210916005074977874755859375	0.0835978897588668112828003131653531454503536224365234375	0.12785559610179630940507422565133310854434967041015625	-1.1713970716484818	2.995912441533767	APOA1
cellular protein modification process (GO:0006464)	5/1002	0.07890642736501958520722865841889870353043079376220703125	0.1203586038741098762638870312002836726605892181396484375	0.09283970069821663451126170230054412968456745147705078125	0.135816646545728669792651999159716069698333740234375	-1.1997098978855645	3.0466543985661323	CAMK2D;AHSG;APOA1;APOE;PRKACB
regulation of heart rate by cardiac conduction (GO:0086091)	1/36	0.07961946496263995476372343773618922568857669830322265625	0.12080194683986751613691268403272260911762714385986328125	0.08582031726993787079660336303277290426194667816162109375	0.130556440102139514891632643411867320537567138671875	-1.6142167528773073	4.0847701360855675	CAMK2D
regulation of microtubule polymerization (GO:0031113)	1/36	0.07961946496263995476372343773618922568857669830322265625	0.12080194683986751613691268403272260911762714385986328125	0.08582031726993787079660336303277290426194667816162109375	0.130556440102139514891632643411867320537567138671875	-1.1956102877030819	3.02548786518351	STMN2
regulation of nitric-oxide synthase activity (GO:0050999)	1/37	0.081740157446529959628378492197953164577484130859375	0.12112790170832936353928488415476749651134014129638671875	0.0880375086540382267852322684120736084878444671630859375	0.13079858428599966391203679449972696602344512939453125	-1.6031483316077326	4.014619882558079	APOE
positive regulation of signaling (GO:0023056)	1/37	0.081740157446529959628378492197953164577484130859375	0.12112790170832936353928488415476749651134014129638671875	0.0880375086540382267852322684120736084878444671630859375	0.13079858428599966391203679449972696602344512939453125	-1.5731175833116993	3.9394165861316988	ANXA2
endosome organization (GO:0007032)	1/37	0.081740157446529959628378492197953164577484130859375	0.12112790170832936353928488415476749651134014129638671875	0.0880375086540382267852322684120736084878444671630859375	0.13079858428599966391203679449972696602344512939453125	-1.5076806046750277	3.775548658061778	DNM1
acylglycerol metabolic process (GO:0006639)	1/37	0.081740157446529959628378492197953164577484130859375	0.12112790170832936353928488415476749651134014129638671875	0.0880375086540382267852322684120736084878444671630859375	0.13079858428599966391203679449972696602344512939453125	-1.4309790239839781	3.583471802293159	APOE
organophosphate biosynthetic process (GO:0090407)	1/37	0.081740157446529959628378492197953164577484130859375	0.12112790170832936353928488415476749651134014129638671875	0.0880375086540382267852322684120736084878444671630859375	0.13079858428599966391203679449972696602344512939453125	-1.4126102901634603	3.5374726376748025	TPI1
regulation of blood circulation (GO:1903522)	1/37	0.081740157446529959628378492197953164577484130859375	0.12112790170832936353928488415476749651134014129638671875	0.0880375086540382267852322684120736084878444671630859375	0.13079858428599966391203679449972696602344512939453125	-1.367413247969906	3.4242897583082423	CAMK2D
regulation of potassium ion transport (GO:0043266)	1/37	0.081740157446529959628378492197953164577484130859375	0.12112790170832936353928488415476749651134014129638671875	0.0880375086540382267852322684120736084878444671630859375	0.13079858428599966391203679449972696602344512939453125	-1.3666369437488843	3.4223457296122195	DPP6
negative regulation of blood coagulation (GO:0030195)	1/37	0.081740157446529959628378492197953164577484130859375	0.12112790170832936353928488415476749651134014129638671875	0.0880375086540382267852322684120736084878444671630859375	0.13079858428599966391203679449972696602344512939453125	-1.2605292110842419	3.1566296976955526	APOE
cardiac muscle contraction (GO:0060048)	1/37	0.081740157446529959628378492197953164577484130859375	0.12112790170832936353928488415476749651134014129638671875	0.0880375086540382267852322684120736084878444671630859375	0.13079858428599966391203679449972696602344512939453125	-1.2241497993281831	3.065528015541679	CAMK2D
positive regulation of receptor activity (GO:2000273)	1/38	0.083856069520847731357804377694264985620975494384765625	0.1233050688070048972466707937201135791838169097900390625	0.0902494758915587114156409143106429837644100189208984375	0.133048196417452524453750584143563173711299896240234375	-1.3331348152646247	3.304379153008873	ANXA2
positive regulation of stress fiber assembly (GO:0051496)	1/38	0.083856069520847731357804377694264985620975494384765625	0.1233050688070048972466707937201135791838169097900390625	0.0902494758915587114156409143106429837644100189208984375	0.133048196417452524453750584143563173711299896240234375	-1.2548893539972221	3.110435773787885	APOA1
regulation of metal ion transport (GO:0010959)	1/38	0.083856069520847731357804377694264985620975494384765625	0.1233050688070048972466707937201135791838169097900390625	0.0902494758915587114156409143106429837644100189208984375	0.133048196417452524453750584143563173711299896240234375	-1.0993716942846465	2.724961396556985	CAMK2G
potassium ion import (GO:0010107)	1/39	0.08596721172629416540811320146531215868890285491943359375	0.12576277521084466837208992728847078979015350341796875	0.09245623092160233646996658762873266823589801788330078125	0.1356024720183501008907711593565181829035282135009765625	-1.4542007970620965	3.5683023768562343	SLC12A5
regulation of ossification (GO:0030278)	1/39	0.08596721172629416540811320146531215868890285491943359375	0.12576277521084466837208992728847078979015350341796875	0.09245623092160233646996658762873266823589801788330078125	0.1356024720183501008907711593565181829035282135009765625	-1.1484645598622	2.818090064983264	AHSG
purine ribonucleoside monophosphate biosynthetic process (GO:0009168)	1/40	0.08807359458961445952684954363576252944767475128173828125	0.1278631880844149082410154960598447360098361968994140625	0.09465778567217637828878906702811946161091327667236328125	0.1374219629555454014191440137437894009053707122802734375	-1.9521830936651314	4.742989904307833	ALDOA
positive regulation of phagocytosis (GO:0050766)	1/40	0.08807359458961445952684954363576252944767475128173828125	0.1278631880844149082410154960598447360098361968994140625	0.09465778567217637828878906702811946161091327667236328125	0.1374219629555454014191440137437894009053707122802734375	-1.428076437852203	3.4696295389979244	AHSG
positive regulation of peptide hormone secretion (GO:0090277)	1/40	0.08807359458961445952684954363576252944767475128173828125	0.1278631880844149082410154960598447360098361968994140625	0.09465778567217637828878906702811946161091327667236328125	0.1374219629555454014191440137437894009053707122802734375	-1.3527974172457555	3.2867329470229256	GLUD1
regulation of cholesterol biosynthetic process (GO:0045540)	1/41	0.09017522858862692114456649505882523953914642333984375	0.1292737612849488570976319579131086356937885284423828125	0.09685415203358545277456670419269357807934284210205078125	0.1388485588050397956383363862187252379953861236572265625	-1.510962474018338	3.6353764940352344	APOE
negative regulation of cytokine-mediated signaling pathway (GO:0001960)	1/41	0.09017522858862692114456649505882523953914642333984375	0.1292737612849488570976319579131086356937885284423828125	0.09685415203358545277456670419269357807934284210205078125	0.1388485588050397956383363862187252379953861236572265625	-1.389990238795951	3.3443172335171405	APOA1
positive regulation of Ras protein signal transduction (GO:0046579)	1/41	0.09017522858862692114456649505882523953914642333984375	0.1292737612849488570976319579131086356937885284423828125	0.09685415203358545277456670419269357807934284210205078125	0.1388485588050397956383363862187252379953861236572265625	-1.3812057867396295	3.323181837325863	APOA1
negative regulation of cytokine secretion (GO:0050710)	1/41	0.09017522858862692114456649505882523953914642333984375	0.1292737612849488570976319579131086356937885284423828125	0.09685415203358545277456670419269357807934284210205078125	0.1388485588050397956383363862187252379953861236572265625	-1.2586348680107309	3.028276143464181	APOA1
regulation of cellular localization (GO:0060341)	1/41	0.09017522858862692114456649505882523953914642333984375	0.1292737612849488570976319579131086356937885284423828125	0.09685415203358545277456670419269357807934284210205078125	0.1388485588050397956383363862187252379953861236572265625	-1.2492014924843777	3.005579437068351	CAMK2D
positive regulation of receptor-mediated endocytosis (GO:0048260)	1/42	0.0922721241984655604628784431042731739580631256103515625	0.13064271049881759356736665722564794123172760009765625	0.09904534187740361705909464262731489725410938262939453125	0.14023251374721501516518173957592807710170745849609375	-1.5486951833369726	3.690561058638046	ANXA2
regulation of substrate adhesion-dependent cell spreading (GO:1900024)	1/42	0.0922721241984655604628784431042731739580631256103515625	0.13064271049881759356736665722564794123172760009765625	0.09904534187740361705909464262731489725410938262939453125	0.14023251374721501516518173957592807710170745849609375	-1.4723977721090538	3.5087433208531773	APOA1
regulation of cholesterol metabolic process (GO:0090181)	1/42	0.0922721241984655604628784431042731739580631256103515625	0.13064271049881759356736665722564794123172760009765625	0.09904534187740361705909464262731489725410938262939453125	0.14023251374721501516518173957592807710170745849609375	-1.3969251090511015	3.3288909688408035	APOE
regulation of phagocytosis (GO:0050764)	1/42	0.0922721241984655604628784431042731739580631256103515625	0.13064271049881759356736665722564794123172760009765625	0.09904534187740361705909464262731489725410938262939453125	0.14023251374721501516518173957592807710170745849609375	-1.3586793994570472	3.2377509381837286	AHSG
regulation of calcium-mediated signaling (GO:0050848)	1/42	0.0922721241984655604628784431042731739580631256103515625	0.13064271049881759356736665722564794123172760009765625	0.09904534187740361705909464262731489725410938262939453125	0.14023251374721501516518173957592807710170745849609375	-1.2138476376547516	2.892614938593555	CAMK2D
protein phosphorylation (GO:0006468)	3/471	0.093836833244091477634896136805764399468898773193359375	0.132530045964494636034913810362922959029674530029296875	0.10591812678075589182480342742564971558749675750732421875	0.1481299963779764417015627486762241460382938385009765625	-0.8060665346235053	1.9073128782420712	CAMK2D;PRKACB;CAMK2G
regulation of ion transmembrane transporter activity (GO:0032412)	1/43	0.09436429186781329636612980493737268261611461639404296875	0.13294673632608178248659669407061301171779632568359375	0.1012313670406418675273840790396207012236118316650390625	0.1429736838203633231270117676103836856782436370849609375	-1.3389202402457872	3.1606451327912684	FXYD6
negative regulation of protein metabolic process (GO:0051248)	1/44	0.09645174201206553610266070108991698361933231353759765625	0.1355537995845245424764158315156237222254276275634765625	0.10341223934905653669691361074001179076731204986572265625	0.145694090905567341653892299291328527033329010009765625	-1.4669886478821867	3.430864656615239	APOE
positive regulation of viral process (GO:0048524)	1/45	0.09853448504056312728938138434386928565800189971923828125	0.137803729689980725137132822055718861520290374755859375	0.105587970583421453252270794109790585935115814208984375	0.1480301940532281201878817000761046074330806732177734375	-1.4910347256437182	3.4552473684249545	APOE
positive regulation of actin filament bundle assembly (GO:0032233)	1/45	0.09853448504056312728938138434386928565800189971923828125	0.137803729689980725137132822055718861520290374755859375	0.105587970583421453252270794109790585935115814208984375	0.1480301940532281201878817000761046074330806732177734375	-1.4348109184525102	3.3249572024756784	APOA1
negative regulation of ossification (GO:0030279)	1/46	0.10061253132539031696079945277233491651713848114013671875	0.13968535902457102082507844897918403148651123046875	0.1077585725151191942128292566849268041551113128662109375	0.149970568074569765570913659757934510707855224609375	-1.4430697362339013	3.313978570179126	AHSG
metal ion homeostasis (GO:0055065)	1/46	0.10061253132539031696079945277233491651713848114013671875	0.13968535902457102082507844897918403148651123046875	0.1077585725151191942128292566849268041551113128662109375	0.149970568074569765570913659757934510707855224609375	-1.046177139752723	2.4025232701504478	SLC12A5
cellular protein metabolic process (GO:0044267)	3/485	0.1002728210130909569652857271648827008903026580810546875	0.13968535902457102082507844897918403148651123046875	0.113038062349542667295310138797503896057605743408203125	0.15542733573062117446994534475379623472690582275390625	-0.8392857411396552	1.9302402062362156	AHSG;APOA1;APOE
nucleocytoplasmic transport (GO:0006913)	1/47	0.10268589123768027959737736409806529991328716278076171875	0.1415333247902484659075383888193755410611629486083984375	0.10992405687175661743726351460281875915825366973876953125	0.1518757500740212373901982800816767849028110504150390625	-1.5074258192790937	3.4310225876648484	SET
interleukin-12-mediated signaling pathway (GO:0035722)	1/47	0.10268589123768027959737736409806529991328716278076171875	0.1415333247902484659075383888193755410611629486083984375	0.10992405687175661743726351460281875915825366973876953125	0.1518757500740212373901982800816767849028110504150390625	-1.4534345643252906	3.308134142400284	ANXA2
cellular response to interleukin-12 (GO:0071349)	1/47	0.10268589123768027959737736409806529991328716278076171875	0.1415333247902484659075383888193755410611629486083984375	0.10992405687175661743726351460281875915825366973876953125	0.1518757500740212373901982800816767849028110504150390625	-1.2448125233515206	2.8332935726612956	ANXA2
response to glucose (GO:0009749)	1/48	0.10475457508781717275159195423839264549314975738525390625	0.1440375407457486212070563169618253596127033233642578125	0.11208443538117544846510753586699138395488262176513671875	0.1544874627422466450976656915372586809098720550537109375	-1.3175155140104786	2.9724929233290425	PFKL
protein heterooligomerization (GO:0051291)	1/50	0.1088779558877438213837507419157191179692745208740234375	0.14863530016178871928644866784452460706233978271484375	0.1163899215272525544673243302895571105182170867919921875	0.15889029860044978637034773782943375408649444580078125	-1.3792525414201855	3.0585307087325124	ANXA2
regulation of release of sequestered calcium ion into cytosol (GO:0051279)	1/50	0.1088779558877438213837507419157191179692745208740234375	0.14863530016178871928644866784452460706233978271484375	0.1163899215272525544673243302895571105182170867919921875	0.15889029860044978637034773782943375408649444580078125	-1.3596010949569663	3.0149530819573025	CAMK2D
glutathione metabolic process (GO:0006749)	1/50	0.1088779558877438213837507419157191179692745208740234375	0.14863530016178871928644866784452460706233978271484375	0.1163899215272525544673243302895571105182170867919921875	0.15889029860044978637034773782943375408649444580078125	-1.2581044800646928	2.789881527504502	GSTM1
regulation of cellular protein metabolic process (GO:0032268)	1/51	0.11093267338162247914734592768581933341920375823974609375	0.1500082486389788527514355109815369360148906707763671875	0.11853505246644259474297911083340295590460300445556640625	0.1602885343045039323595091218521702103316783905029296875	-1.368777789559281	3.0097121414997208	APOE
regulation of blood vessel endothelial cell migration (GO:0043535)	1/51	0.11093267338162247914734592768581933341920375823974609375	0.1500082486389788527514355109815369360148906707763671875	0.11853505246644259474297911083340295590460300445556640625	0.1602885343045039323595091218521702103316783905029296875	-1.3160342276362027	2.893737919886333	APOE
regulation of bone mineralization (GO:0030500)	1/51	0.11093267338162247914734592768581933341920375823974609375	0.1500082486389788527514355109815369360148906707763671875	0.11853505246644259474297911083340295590460300445556640625	0.1602885343045039323595091218521702103316783905029296875	-1.3114198286339227	2.8835916325862168	AHSG
receptor internalization (GO:0031623)	1/51	0.11093267338162247914734592768581933341920375823974609375	0.1500082486389788527514355109815369360148906707763671875	0.11853505246644259474297911083340295590460300445556640625	0.1602885343045039323595091218521702103316783905029296875	-1.190898840868671	2.6185862511799254	DNM1
positive regulation of proteolysis (GO:0045862)	1/53	0.11502821379449600092126360095790005289018154144287109375	0.1544510288508255946293701299509848468005657196044921875	0.1228101481115198845284197659566416405141353607177734375	0.164900011079317787565656772130751051008701324462890625	-1.361204697937626	2.943711120045249	APOE
regulation of calcium ion transport (GO:0051924)	1/53	0.11502821379449600092126360095790005289018154144287109375	0.1544510288508255946293701299509848468005657196044921875	0.1228101481115198845284197659566416405141353607177734375	0.164900011079317787565656772130751051008701324462890625	-1.318736042726389	2.851869347247889	CAMK2G
positive regulation of cell-substrate adhesion (GO:0010811)	1/53	0.11502821379449600092126360095790005289018154144287109375	0.1544510288508255946293701299509848468005657196044921875	0.1228101481115198845284197659566416405141353607177734375	0.164900011079317787565656772130751051008701324462890625	-1.2187326671113796	2.635604262881089	APOA1
membrane fusion (GO:0061025)	1/55	0.11910529615051816676452034471367369405925273895263671875	0.1588070615340242408564108700375072658061981201171875	0.1270650991997306078484797353667090646922588348388671875	0.1694201322663075048868819294511922635138034820556640625	-1.3050350099013484	2.776784765066387	DNM1
negative regulation of cellular component organization (GO:0051129)	1/55	0.11910529615051816676452034471367369405925273895263671875	0.1588070615340242408564108700375072658061981201171875	0.1270650991997306078484797353667090646922588348388671875	0.1694201322663075048868819294511922635138034820556640625	-1.2189615687989261	2.5936422301024304	APOA1
negative regulation of supramolecular fiber organization (GO:1902904)	1/55	0.11910529615051816676452034471367369405925273895263671875	0.1588070615340242408564108700375072658061981201171875	0.1270650991997306078484797353667090646922588348388671875	0.1694201322663075048868819294511922635138034820556640625	-1.0080552112891563	2.1448867898686514	STMN2
regulation of axonogenesis (GO:0050770)	1/56	0.1211369409958360787715747619586181826889514923095703125	0.1611403029060889113832644170543062500655651092529296875	0.12918504934846541942761177779175341129302978515625	0.1718461586681912234286784268988412804901599884033203125	-1.248398280164069	2.6351610728518717	APOE
ATP metabolic process (GO:0046034)	1/57	0.1231640017985906887520997088358853943645954132080078125	0.1627016374798934961187768521995167247951030731201171875	0.1312999978771773046393178674406954087316989898681640625	0.17344941982851136419441218095016665756702423095703125	-1.6633400985464475	3.483430812711483	ALDOA
regulation of tumor necrosis factor-mediated signaling pathway (GO:0010803)	1/57	0.1231640017985906887520997088358853943645954132080078125	0.1627016374798934961187768521995167247951030731201171875	0.1312999978771773046393178674406954087316989898681640625	0.17344941982851136419441218095016665756702423095703125	-1.3525760431155234	2.832616774670043	APOA1
protein import (GO:0017038)	1/57	0.1231640017985906887520997088358853943645954132080078125	0.1627016374798934961187768521995167247951030731201171875	0.1312999978771773046393178674406954087316989898681640625	0.17344941982851136419441218095016665756702423095703125	-1.2362451238084182	2.5889920889310623	APOE
protein homotetramerization (GO:0051289)	1/58	0.1251864886826526135354953339628991670906543731689453125	0.1649923307061688937391608078542049042880535125732421875	0.1334099562443707698289330210172920487821102142333984375	0.1758306335755301097467651061379001475870609283447265625	-1.1862468868056733	2.4649626010172505	ALDOA
receptor metabolic process (GO:0043112)	1/59	0.1272044117381445349490576290918397717177867889404296875	0.1665009691400884950240879334160126745700836181640625	0.1355149358751505939135739708945038728415966033935546875	0.17737881766724516996447391647961921989917755126953125	-1.192031764978264	2.4579217527931405	DNM1
integrin-mediated signaling pathway (GO:0007229)	1/59	0.1272044117381445349490576290918397717177867889404296875	0.1665009691400884950240879334160126745700836181640625	0.1355149358751505939135739708945038728415966033935546875	0.17737881766724516996447391647961921989917755126953125	-1.1734762877789222	2.4196611020439964	APOA1
positive regulation of cell morphogenesis involved in differentiation (GO:0010770)	1/59	0.1272044117381445349490576290918397717177867889404296875	0.1665009691400884950240879334160126745700836181640625	0.1355149358751505939135739708945038728415966033935546875	0.17737881766724516996447391647961921989917755126953125	-1.1160853226598868	2.3013232307520837	APOA1
regulation of protein metabolic process (GO:0051246)	1/60	0.129217781034082157542997038035537116229534149169921875	0.1687501615330936066694533792542642913758754730224609375	0.1376149481790171213990703336094156838953495025634765625	0.179716325019173062127464390869135968387126922607421875	-1.4649567729872979	2.997676693407976	APOE
regulation of mRNA splicing, via spliceosome (GO:0048024)	1/61	0.13122660661544338633888173717423342168331146240234375	0.1698226673846914280829878407530486583709716796875	0.139710004529176867738016198927653022110462188720703125	0.1808011823318759481171724701198399998247623443603515625	-1.3134193741670135	2.6673309799763234	SRSF4
positive regulation of protein binding (GO:0032092)	1/61	0.13122660661544338633888173717423342168331146240234375	0.1698226673846914280829878407530486583709716796875	0.139710004529176867738016198927653022110462188720703125	0.1808011823318759481171724701198399998247623443603515625	-1.1506865482199922	2.336848335479875	APOE
regulation of stress fiber assembly (GO:0051492)	1/61	0.13122660661544338633888173717423342168331146240234375	0.1698226673846914280829878407530486583709716796875	0.139710004529176867738016198927653022110462188720703125	0.1808011823318759481171724701198399998247623443603515625	-1.0540471639356153	2.1405902105751498	APOA1
response to reactive oxygen species (GO:0000302)	1/61	0.13122660661544338633888173717423342168331146240234375	0.1698226673846914280829878407530486583709716796875	0.139710004529176867738016198927653022110462188720703125	0.1808011823318759481171724701198399998247623443603515625	-1.0368600752663288	2.1056861616743467	APOE
regulation of vesicle fusion (GO:0031338)	1/62	0.133230898509139217278374189845635555684566497802734375	0.170870120957909488179637946814182214438915252685546875	0.14180011627647715055644539461354725062847137451171875	0.181860238811984153972645117391948588192462921142578125	-1.2313244853098435	2.4819457670879106	ANXA2
RNA 3'-end processing (GO:0031123)	1/62	0.133230898509139217278374189845635555684566497802734375	0.170870120957909488179637946814182214438915252685546875	0.14180011627647715055644539461354725062847137451171875	0.181860238811984153972645117391948588192462921142578125	-1.0428185926505642	2.1019797971599297	SRSF4
negative regulation of MAP kinase activity (GO:0043407)	1/62	0.133230898509139217278374189845635555684566497802734375	0.170870120957909488179637946814182214438915252685546875	0.14180011627647715055644539461354725062847137451171875	0.181860238811984153972645117391948588192462921142578125	-1.0152974532288352	2.0465062186612384	APOE
striated muscle contraction (GO:0006941)	1/62	0.133230898509139217278374189845635555684566497802734375	0.170870120957909488179637946814182214438915252685546875	0.14180011627647715055644539461354725062847137451171875	0.181860238811984153972645117391948588192462921142578125	-0.9740728061383531	1.96341086924961	ALDOA
second-messenger-mediated signaling (GO:0019932)	1/63	0.135230666724016568291943940494093112647533416748046875	0.1718932030358610585363265954583766870200634002685546875	0.1438852947552007599529844128483091481029987335205078125	0.1833015336302334929996504797600209712982177734375	-1.3621327175966162	2.725318794507147	APOE
negative regulation of intrinsic apoptotic signaling pathway (GO:2001243)	1/63	0.135230666724016568291943940494093112647533416748046875	0.1718932030358610585363265954583766870200634002685546875	0.1438852947552007599529844128483091481029987335205078125	0.1833015336302334929996504797600209712982177734375	-1.0724426896530843	2.145714716624913	ENO1
negative regulation of peptidase activity (GO:0010466)	1/63	0.135230666724016568291943940494093112647533416748046875	0.1718932030358610585363265954583766870200634002685546875	0.1438852947552007599529844128483091481029987335205078125	0.1833015336302334929996504797600209712982177734375	-1.0336293782182262	2.0680580787922085	AHSG
MAPK cascade (GO:0000165)	2/279	0.1348073272913730413780086792030488140881061553955078125	0.1718932030358610585363265954583766870200634002685546875	0.1475604183356435672447304341403651051223278045654296875	0.1875656873066402774430372346614603884518146514892578125	-0.8096657137181702	1.622496188231545	CAMK2D;CAMK2G
glycerophospholipid metabolic process (GO:0006650)	1/65	0.139216672029053523118591328966431319713592529296875	0.1765674864758727535818394471789360977709293365478515625	0.1480408970659785605761271654046140611171722412109375	0.18775918652270451314478805215912871062755584716796875	-1.0787163842930607	2.1269307337661933	APOA1
negative regulation of epithelial cell proliferation (GO:0050680)	1/67	0.1431847021274834375059725743994931690394878387451171875	0.18119833986044364682044260916882194578647613525390625	0.152176901586666024623895054901367984712123870849609375	0.1925778489105596513741858188950573094189167022705078125	-1.1397492961359084	2.2152393661152527	APOE
negative regulation of protein serine/threonine kinase activity (GO:0071901)	1/68	0.1451620012632165723776012100643129087984561920166015625	0.183295065612714969116581187336123548448085784912109375	0.154237582726591104798075093640363775193691253662109375	0.1947547402198898935932191989195416681468486785888671875	-1.0608067405999841	2.047256137382717	APOE
regulation of endopeptidase activity (GO:0052548)	1/69	0.1471348363036761586197798123976099304854869842529296875	0.1849695084960500113258063947796472348272800445556640625	0.1562933980308762738076211462612263858318328857421875	0.19648312895310160453021808280027471482753753662109375	-1.0822037451586732	2.0739415976991387	AHSG
termination of RNA polymerase II transcription (GO:0006369)	1/69	0.1471348363036761586197798123976099304854869842529296875	0.1849695084960500113258063947796472348272800445556640625	0.1562933980308762738076211462612263858318328857421875	0.19648312895310160453021808280027471482753753662109375	-1.074438644688617	2.059060513663709	SRSF4
regulation of endocytosis (GO:0030100)	1/70	0.1491032170866918027396508250603801570832729339599609375	0.1870329828368151592332679911123705096542835235595703125	0.158344358659536943445544920905376784503459930419921875	0.19862494112555950653842273823102004826068878173828125	-1.1196879844833239	2.1308966565560694	APOE
phosphatidylcholine metabolic process (GO:0046470)	1/72	0.15302665524783709560807665184256620705127716064453125	0.190699884099701122419645571426372043788433074951171875	0.1624317603439924539987515572647680528461933135986328125	0.2024204072260646636305381207421305589377880096435546875	-1.2387771065916577	2.325361966776161	APOA1
regulation of cell communication (GO:0010646)	1/72	0.15302665524783709560807665184256620705127716064453125	0.190699884099701122419645571426372043788433074951171875	0.1624317603439924539987515572647680528461933135986328125	0.2024204072260646636305381207421305589377880096435546875	-1.160506953505168	2.1784376846332343	CAMK2D
positive regulation of growth (GO:0045927)	1/72	0.15302665524783709560807665184256620705127716064453125	0.190699884099701122419645571426372043788433074951171875	0.1624317603439924539987515572647680528461933135986328125	0.2024204072260646636305381207421305589377880096435546875	-1.0889836160372037	2.0441781412497577	HIST1H1B
regulation of neuron death (GO:1901214)	1/73	0.154981732208341715928412440916872583329677581787109375	0.1927164148329814363780343455800903029739856719970703125	0.1644682235868459019290099831778206862509250640869140625	0.2045126606340779418236053288637776859104633331298828125	-1.1707963633510088	2.1828889681803822	APOE
mRNA 3'-end processing (GO:0031124)	1/75	0.1588786507798205793751122882895288057625293731689453125	0.197133597063031185125936417534830980002880096435546875	0.1685267301383348848009546827597660012543201446533203125	0.209104749759495778249629438505508005619049072265625	-1.1318763358790351	2.082216199817674	SRSF4
negative regulation of cellular amide metabolic process (GO:0034249)	1/76	0.16082051186351165039667421297053806483745574951171875	0.1986810643324593284031465145744732581079006195068359375	0.1705487954838083297648410052715917117893695831298828125	0.2106995918288085689606958794684032909572124481201171875	-1.1169309905530724	2.0411538217656515	APOE
purine ribonucleotide biosynthetic process (GO:0009152)	1/76	0.16082051186351165039667421297053806483745574951171875	0.1986810643324593284031465145744732581079006195068359375	0.1705487954838083297648410052715917117893695831298828125	0.2106995918288085689606958794684032909572124481201171875	-1.1014799704573002	2.0129176021733857	ALDOA
nucleic acid-templated transcription (GO:0097659)	1/77	0.162757987096659118009256417280994355678558349609375	0.2006413116795021933658205171013833023607730865478515625	0.172566083522472324407459609574289061129093170166015625	0.2127323271009788074881186048514791764318943023681640625	-1.2445135588414682	2.259403069919461	PTMA
nucleosome organization (GO:0034728)	1/80	0.1685441944107300693556084070223732851445674896240234375	0.2068825733968618074687384478238527663052082061767578125	0.178589393230599802198099723682389594614505767822265625	0.21921273160494225695771319806226529181003570556640625	-1.376997352209073	2.451822663059957	SET
regulation of endothelial cell proliferation (GO:0001936)	1/80	0.1685441944107300693556084070223732851445674896240234375	0.2068825733968618074687384478238527663052082061767578125	0.178589393230599802198099723682389594614505767822265625	0.21921273160494225695771319806226529181003570556640625	-1.065290431149343	1.896810634851751	APOE
RNA transport (GO:0050658)	1/81	0.1704642228832826678086576066561974585056304931640625	0.2083451613017899273216926303575746715068817138671875	0.1805876813569967376249536528121097944676876068115234375	0.2207182772141071114280208576019504107534885406494140625	-1.2297517770751514	2.1757135407031742	SRSF4
negative regulation of MAPK cascade (GO:0043409)	1/81	0.1704642228832826678086576066561974585056304931640625	0.2083451613017899273216926303575746715068817138671875	0.1805876813569967376249536528121097944676876068115234375	0.2207182772141071114280208576019504107534885406494140625	-1.1773788861073684	2.0830538591572023	APOE
negative regulation of cell death (GO:0060548)	1/82	0.17237991372135963441536432583234272897243499755859375	0.208901081882664652056291743065230548381805419921875	0.1825812467085592694093776344743673689663410186767578125	0.22126371423155910544977587051107548177242279052734375	-1.095971169304673	1.926776977323988	APOE
protein catabolic process (GO:0030163)	1/82	0.17237991372135963441536432583234272897243499755859375	0.208901081882664652056291743065230548381805419921875	0.1825812467085592694093776344743673689663410186767578125	0.22126371423155910544977587051107548177242279052734375	-1.046166785811011	1.8392181599270991	APOE
positive regulation of binding (GO:0051099)	1/82	0.17237991372135963441536432583234272897243499755859375	0.208901081882664652056291743065230548381805419921875	0.1825812467085592694093776344743673689663410186767578125	0.22126371423155910544977587051107548177242279052734375	-1.0426749226766157	1.8330792744493105	APOE
positive regulation of protein catabolic process (GO:0045732)	1/82	0.17237991372135963441536432583234272897243499755859375	0.208901081882664652056291743065230548381805419921875	0.1825812467085592694093776344743673689663410186767578125	0.22126371423155910544977587051107548177242279052734375	-0.9933350467377385	1.7463370866202599	APOE
ephrin receptor signaling pathway (GO:0048013)	1/83	0.1742912765036404854068763370378292165696620941162109375	0.2103261817723256488221750259981490671634674072265625	0.1845701001279651254360913981145131401717662811279296875	0.2227301630236203366930425318059860728681087493896484375	-1.0572779380784758	1.847093502344199	DNM1
positive regulation of protein secretion (GO:0050714)	1/83	0.1742912765036404854068763370378292165696620941162109375	0.2103261817723256488221750259981490671634674072265625	0.1845701001279651254360913981145131401717662811279296875	0.2227301630236203366930425318059860728681087493896484375	-1.000403301838498	1.7477319558070805	GLUD1
negative regulation of endopeptidase activity (GO:0010951)	1/84	0.1761983207964807618406410938405315391719341278076171875	0.2121798726222884068359775255885324440896511077880859375	0.1865542524100048671353846430065459571778774261474609375	0.2246505944811005850425544849713332951068878173828125	-0.9022884002468042	1.5665035809277241	AHSG
regulation of cell cycle G2/M phase transition (GO:1902749)	1/85	0.178101056139565783187350689331651665270328521728515625	0.21389111935271321041085457181907258927822113037109375	0.1885337143572976270622376659957808442413806915283203125	0.2265573206142315887401395002598292194306850433349609375	-1.0379565675615277	1.7908945781866317	TUBA4A
cytokine-mediated signaling pathway (GO:0019221)	3/634	0.1783672446350423046457223108518519438803195953369140625	0.21389111935271321041085457181907258927822113037109375	0.1986402962468221400360590678246808238327503204345703125	0.2372072013636372933564899767588940449059009552001953125	-0.908056914346122	1.5654090145050081	CAMK2D;ANXA2;CAMK2G
regulation of MAP kinase activity (GO:0043405)	1/88	0.183783503616742616149082323317998088896274566650390625	0.219925029432587404443211198667995631694793701171875	0.1944440656480792839477800271197338588535785675048828125	0.2331698229574451775025778488270589150488376617431640625	-1.3657241827597402	2.3135324292863837	APOE
negative regulation of cellular protein metabolic process (GO:0032269)	1/90	0.18755043117640568528514677382190711796283721923828125	0.2239641892127433309145345674551208503544330596923828125	0.198361044808070818845635585603304207324981689453125	0.2372072013636372933564899767588940449059009552001953125	-1.03548382632077	1.7330970498270828	APOE
lipid transport (GO:0006869)	1/92	0.1913003501788159699259495027945376932621002197265625	0.227966250629755673440257623951765708625316619873046875	0.202259519433201528926247192430309951305389404296875	0.2410259273245651534534061966041917912662029266357421875	-1.2344235290428354	2.041626125029033	APOE
nuclear export (GO:0051168)	1/93	0.19316895495630526102814883415703661739826202392578125	0.2297144329210116797668206345406360924243927001953125	0.204201844082617267606138966584694571793079376220703125	0.2428346253955448730277311142344842664897441864013671875	-1.064920391952675	1.7509315218060595	SRSF4
regulation of cytoskeleton organization (GO:0051493)	1/96	0.1987494625974280115787706790797528810799121856689453125	0.23586035810317185212880986000527627766132354736328125	0.2100012941534201427185024613208952359855175018310546875	0.2492131540575857062691511600860394537448883056640625	-1.0642190445698927	1.7194695965951998	STMN2
epithelial cell differentiation (GO:0030855)	1/97	0.2006012273024798953091618614053004421293735504150390625	0.2365853649835432948034252831348567269742488861083984375	0.2119253046487327984959136983889038674533367156982421875	0.2499407716681961988403060104246833361685276031494140625	-1.0192535280264328	1.6373658513570846	ALDOC
positive regulation of protein metabolic process (GO:0051247)	1/97	0.2006012273024798953091618614053004421293735504150390625	0.2365853649835432948034252831348567269742488861083984375	0.2119253046487327984959136983889038674533367156982421875	0.2499407716681961988403060104246833361685276031494140625	-1.0159858652327936	1.6321165592772084	APOE
ciliary basal body-plasma membrane docking (GO:0097711)	1/97	0.2006012273024798953091618614053004421293735504150390625	0.2365853649835432948034252831348567269742488861083984375	0.2119253046487327984959136983889038674533367156982421875	0.2499407716681961988403060104246833361685276031494140625	-0.9441822663188271	1.5167686525656014	TUBA4A
mRNA metabolic process (GO:0016071)	1/98	0.2024488052463540299630295749011565931141376495361328125	0.238273079425749989557203889489755965769290924072265625	0.2138447628421263624343140463679446838796138763427734375	0.251685605649580812492871473295963369309902191162109375	-1.1654942875437406	1.8616070070600232	SRSF4
positive regulation of cell growth (GO:0030307)	1/99	0.204292205643435809125918467543669976294040679931640625	0.2394572574345190385525228293772670440375804901123046875	0.215759679210404009541690584228490479290485382080078125	0.25289864038596532314073783709318377077579498291015625	-1.0187553418345239	1.617991237010426	HIST1H1B
regulation of insulin secretion (GO:0050796)	1/99	0.204292205643435809125918467543669976294040679931640625	0.2394572574345190385525228293772670440375804901123046875	0.215759679210404009541690584228490479290485382080078125	0.25289864038596532314073783709318377077579498291015625	-0.9276834674365063	1.4733505282326347	GLUD1
mRNA-containing ribonucleoprotein complex export from nucleus (GO:0071427)	1/101	0.207966510836350371160818895077682100236415863037109375	0.2422746317686199912788680421726894564926624298095703125	0.2195759281535183127243016087959404103457927703857421875	0.256321287558800958716886952970526181161403656005859375	-1.111674402157897	1.7457492664769318	SRSF4
cellular macromolecule biosynthetic process (GO:0034645)	2/368	0.20736958020672180413868090909090824425220489501953125	0.2422746317686199912788680421726894564926624298095703125	0.2251355237222074368030888535940903238952159881591796875	0.262276007269048150316592682429472915828227996826171875	-1.0948353601104186	1.7224526491717018	SET;PTMA
regulation of lipid metabolic process (GO:0019216)	1/101	0.207966510836350371160818895077682100236415863037109375	0.2422746317686199912788680421726894564926624298095703125	0.2195759281535183127243016087959404103457927703857421875	0.256321287558800958716886952970526181161403656005859375	-0.9936202106750317	1.5603595356477544	APOA1
peptide metabolic process (GO:0006518)	1/105	0.2152653960071068961479312520168605260550975799560546875	0.2497602566248785793678877098500379361212253570556640625	0.2271543815036034807963716275480692274868488311767578125	0.26355437367152367844624905046657659113407135009765625	-0.9540387739499723	1.465292518186017	GSTM1
mRNA transport (GO:0051028)	1/105	0.2152653960071068961479312520168605260550975799560546875	0.2497602566248785793678877098500379361212253570556640625	0.2271543815036034807963716275480692274868488311767578125	0.26355437367152367844624905046657659113407135009765625	-0.903800513733882	1.388132397621379	SRSF4
transmembrane transport (GO:0055085)	2/379	0.216655358488324178978245981852523982524871826171875	0.250847781931512303632558769095339812338352203369140625	0.235006150985343331694110702301259152591228485107421875	0.268310415895441856104497446722234599292278289794921875	-0.9110869374479419	1.3934595455718313	APOA1;FXYD6
mRNA export from nucleus (GO:0006406)	1/106	0.2170798112868856655222060680898721329867839813232421875	0.250847781931512303632558769095339812338352203369140625	0.2290377958429304638965362528324476443231105804443359375	0.265201658344445811987810657228692434728145599365234375	-0.9119358064550884	1.3929730065799109	SRSF4
RNA splicing (GO:0008380)	1/107	0.21889012236748772721739442204125225543975830078125	0.25141596384378106510126826833584345877170562744140625	0.2309167511450405940731656073694466613233089447021484375	0.26576334337014728692594189851661212742328643798828125	-1.1886717736026815	1.8058128031608012	SRSF4
DNA-templated transcription, termination (GO:0006353)	1/107	0.21889012236748772721739442204125225543975830078125	0.25141596384378106510126826833584345877170562744140625	0.2309167511450405940731656073694466613233089447021484375	0.26576334337014728692594189851661212742328643798828125	-1.0480020257855847	1.5921093761368639	SRSF4
positive regulation of cellular component organization (GO:0051130)	1/107	0.21889012236748772721739442204125225543975830078125	0.25141596384378106510126826833584345877170562744140625	0.2309167511450405940731656073694466613233089447021484375	0.26576334337014728692594189851661212742328643798828125	-0.8697657862856455	1.3213354834408904	APOE
viral life cycle (GO:0019058)	1/108	0.220696338348534693007962914634845219552516937255859375	0.252476611070723666596649081839132122695446014404296875	0.2327912576681775702613919065697700716555118560791015625	0.26684689255751015135587067561573348939418792724609375	-1.084386859642484	1.638473364089213	APOE
regulation of response to external stimulus (GO:0032101)	1/108	0.220696338348534693007962914634845219552516937255859375	0.252476611070723666596649081839132122695446014404296875	0.2327912576681775702613919065697700716555118560791015625	0.26684689255751015135587067561573348939418792724609375	-0.8936273460671867	1.3502419278997462	AHSG
monocarboxylic acid metabolic process (GO:0032787)	1/109	0.222498468269625881976736536671523936092853546142578125	0.25403018732580040506263685529120266437530517578125	0.2346613256444136375034048569432343356311321258544921875	0.268310415895441856104497446722234599292278289794921875	-1.1181115105747184	1.680337180848976	LDHA
phosphorylation (GO:0016310)	2/387	0.223434641681097445609083251838455908000469207763671875	0.254590866616708655367773417310672812163829803466796875	0.2422046015297656396114689414389431476593017578125	0.275429487226691749324203328797011636197566986083984375	-0.894391451396341	1.3403675300421194	CAMK2D;PRKACB
cellular response to peptide hormone stimulus (GO:0071375)	1/111	0.2260905060914228104085310633308836258947849273681640625	0.257104909511518597842183453394682146608829498291015625	0.23838818670123929077675484222709201276302337646484375	0.271629567316949926958358219053479842841625213623046875	-1.1655478022003523	1.732959655576238	PRKACB
regulation of organelle organization (GO:0033043)	1/114	0.2314481428068261015251749768140143714845180511474609375	0.2626752731855248601533503460814245045185089111328125	0.243945443409948337087911340859136544167995452880859375	0.2768587175208143680293915167567320168018341064453125	-1.0136708215231396	1.483405308205406	STMN2
epithelium development (GO:0060429)	1/116	0.2349997251120264085688660316009190864861011505126953125	0.265651863170116797618902637623250484466552734375	0.247628375929174360248197217515553347766399383544921875	0.27992772931124054736073958338238298892974853515625	-1.300966086408957	1.8840212732048751	ALDOC
negative regulation of cell growth (GO:0030308)	1/116	0.2349997251120264085688660316009190864861011505126953125	0.265651863170116797618902637623250484466552734375	0.247628375929174360248197217515553347766399383544921875	0.27992772931124054736073958338238298892974853515625	-0.9050660161419543	1.3106902984481126	ENO1
protein localization to cell periphery (GO:1990778)	1/118	0.238535250246007690666516509736538864672183990478515625	0.26911669258523940317928691001725383102893829345703125	0.251293878120018465693874532007612287998199462890625	0.28351104198155929747571235566283576190471649169921875	-1.033242366586443	1.48088240878008	DPP6
plasma membrane bounded cell projection organization (GO:0120036)	1/119	0.2402970135666756823500378459357307292520999908447265625	0.270570653071138755851876567248837091028690338134765625	0.253120117870886673916430709141422994434833526611328125	0.285009266579029862942462614228134043514728546142578125	-0.8271126409690536	1.1793630120940983	STMN2
negative regulation of growth (GO:0045926)	1/121	0.24380858596649790381860611887532286345958709716796875	0.27192015042326433960084841601201333105564117431640625	0.25675962459399370718671207214356400072574615478515625	0.2868486431011023629622513908543623983860015869140625	-1.1821245905186213	1.668417364696181	ENO1
DNA replication (GO:0006260)	1/121	0.24380858596649790381860611887532286345958709716796875	0.27192015042326433960084841601201333105564117431640625	0.25675962459399370718671207214356400072574615478515625	0.2868486431011023629622513908543623983860015869140625	-0.9936508712644865	1.4024108637616943	SET
vesicle-mediated transport (GO:0016192)	2/411	0.2438724425998856359942834615139872767031192779541015625	0.27192015042326433960084841601201333105564117431640625	0.263866520807984505925247731283889152109622955322265625	0.2920707508332947011098212897195480763912200927734375	-0.9396042528053762	1.3258849258066119	ANXA2;DNM1
RNA export from nucleus (GO:0006405)	1/120	0.24205478921646694789870934982900507748126983642578125	0.27192015042326433960084841601201333105564117431640625	0.254942030049251922019237781569245271384716033935546875	0.2864967410376662027005068011931143701076507568359375	-0.9282037976996551	1.3167417176235583	SRSF4
actin filament organization (GO:0007015)	1/121	0.24380858596649790381860611887532286345958709716796875	0.27192015042326433960084841601201333105564117431640625	0.25675962459399370718671207214356400072574615478515625	0.2868486431011023629622513908543623983860015869140625	-0.8784645855535815	1.239840183144504	ALDOA
gene expression (GO:0010467)	2/412	0.244726522749826258529282085874001495540142059326171875	0.272341577846110183269701110475580208003520965576171875	0.264770469427233201553661956495488993823528289794921875	0.292372024155168663828163744256016798317432403564453125	-0.788686584965606	1.110166219903406	SRSF4;PTMA
stimulatory C-type lectin receptor signaling pathway (GO:0002223)	1/122	0.24555841266680389356480418427963741123676300048828125	0.27273672241827540130287843567202799022197723388671875	0.258572911447439379717394558610976673662662506103515625	0.288311316467710188060635800866293720901012420654296875	-0.90323800443772	1.2683452558944155	PRKACB
sulfur compound biosynthetic process (GO:0044272)	1/123	0.2473042780990341860114511973733897320926189422607421875	0.2741435020787743592762808475526981055736541748046875	0.2603819004984571083838318372727371752262115478515625	0.28976351572980052484496127362945117056369781494140625	-0.9274875099466854	1.2958260091860991	GSTM1
cellular calcium ion homeostasis (GO:0006874)	1/124	0.24904619104428216136426499360823072493076324462890625	0.2755404666872909302810512599535286426544189453125	0.262186601670071850467280683005810715258121490478515625	0.29120531292287588076561632988159544765949249267578125	-0.9356454356942313	1.3006565265030958	CAMK2D
innate immune response activating cell surface receptor signaling pathway (GO:0002220)	1/125	0.2507841602202305342217414363403804600238800048828125	0.27692768271423140458153966392274014651775360107421875	0.263987024791631774700562118596280924975872039794921875	0.2920707508332947011098212897195480763912200927734375	-0.9732884323649381	1.3462161871133975	PRKACB
regulation of transcription from RNA polymerase II promoter (GO:0006357)	5/1479	0.251527252092686393059040028674644418060779571533203125	0.27721307937768135953859882647520862519741058349609375	0.286962649446682649401196840699412859976291656494140625	0.30975167764168032302762867402634583413600921630859375	-0.7490219335939343	1.033803021714052	CAMK2D;SATB2;ENO1;APOE;HIST1H1B
G-protein coupled receptor signaling pathway, coupled to cyclic nucleotide second messenger (GO:0007187)	1/126	0.252518194346257107696374077931977808475494384765625	0.277770013780882785159320746970479376614093780517578125	0.26578317974658005606869437542627565562725067138671875	0.2929248146725313972638105042278766632080078125	-1.0279448257178132	1.4147316565567416	PRKACB
G2/M transition of mitotic cell cycle (GO:0000086)	1/127	0.254248302175215934450847043990506790578365325927734375	0.2786015878241829835104681478696875274181365966796875	0.267575076314172821678738500850158743560314178466796875	0.293767646164504514505466659102239646017551422119140625	-0.9117391935463224	1.2485756969168869	TUBA4A
cytoskeleton organization (GO:0007010)	1/127	0.254248302175215934450847043990506790578365325927734375	0.2786015878241829835104681478696875274181365966796875	0.267575076314172821678738500850158743560314178466796875	0.293767646164504514505466659102239646017551422119140625	-0.8941679949497512	1.2245129257991458	APOE
cell cycle G2/M phase transition (GO:0044839)	1/128	0.2559744923975115771241917173028923571109771728515625	0.279422537502627132965926648466847836971282958984375	0.269362724306397238738242094768793322145938873291015625	0.294599384901069238917870052318903617560863494873046875	-1.121576463607943	1.5283469874180693	TUBA4A
negative regulation of response to stimulus (GO:0048585)	1/128	0.2559744923975115771241917173028923571109771728515625	0.279422537502627132965926648466847836971282958984375	0.269362724306397238738242094768793322145938873291015625	0.294599384901069238917870052318903617560863494873046875	-0.9081833158429625	1.2375609508841647	APOA1
regulation of mRNA stability (GO:0043488)	1/129	0.257696773659356004326781430791015736758708953857421875	0.280766770539336463219370898514171130955219268798828125	0.271146133523110510754605684269336052238941192626953125	0.295983947280952730540803941039484925568103790283203125	-1.1081372591712841	1.5026027422704635	SET
regulation of macromolecule metabolic process (GO:0060255)	1/130	0.259415154636735312276840659251320175826549530029296875	0.282101651049833812567868562837247736752033233642578125	0.2729253136996663275937180515029467642307281494140625	0.297358627497541216921916884530219249427318572998046875	-0.9467360166343123	1.277455131305466	APOE
protein glycosylation (GO:0006486)	1/131	0.261129643974283787155599156903917901217937469482421875	0.282890447638807440711161689250729978084564208984375	0.274700274567767521727290613853256218135356903076171875	0.29815665474907593335274214041419327259063720703125	-0.9713402635911257	1.3042557497549156	ALG2
protein localization to plasma membrane (GO:0072659)	1/131	0.261129643974283787155599156903917901217937469482421875	0.282890447638807440711161689250729978084564208984375	0.274700274567767521727290613853256218135356903076171875	0.29815665474907593335274214041419327259063720703125	-0.9003275256136757	1.2089042284759468	DPP6
adenylate cyclase-modulating G-protein coupled receptor signaling pathway (GO:0007188)	1/135	0.26794885680825253349013337356154806911945343017578125	0.289729198666012155438664876783150248229503631591796875	0.2817581189552915699181312447763048112392425537109375	0.30523796220156584890759177142172120511531829833984375	-0.8663757700908937	1.1409814973152255	PRKACB
muscle contraction (GO:0006936)	1/138	0.273022824537348329787533884882577694952487945556640625	0.294103682929120979760995169272064231336116790771484375	0.2870076733393192025545204160152934491634368896484375	0.30975167764168032302762867402634583413600921630859375	-0.8106438905349826	1.052377802167591	ALDOA
negative regulation of nucleic acid-templated transcription (GO:1903507)	2/445	0.272968505382197690334322714988957159221172332763671875	0.294103682929120979760995169272064231336116790771484375	0.294603685233337742044312790312687866389751434326171875	0.316160052445533190645932108964188955724239349365234375	-0.7357887878231886	0.9553473198909007	SET;ENO1
cellular response to growth factor stimulus (GO:0071363)	1/140	0.276386339358401234012063696354744024574756622314453125	0.297167267129709589124075819199788384139537811279296875	0.290486649255760287502425853745080530643463134765625	0.312915938557994099955550382219371385872364044189453125	-1.0129040533537312	1.302549651584751	STMN2
regulation of cellular component organization (GO:0051128)	1/141	0.27806238307654840280491725934552960097789764404296875	0.298408411106539761536993182744481600821018218994140625	0.292219947719886408155076651382842101156711578369140625	0.314191372360479392877863347166567109525203704833984375	-0.7596464454707706	0.9722789231875515	CAMK2D
nervous system development (GO:0007399)	2/456	0.28239011226666355103276373483822681009769439697265625	0.3024852887950029156627351767383515834808349609375	0.30453124338743275956176148611120879650115966796875	0.324984834361215557674285037137451581656932830810546875	-0.8093747252610015	1.0234266491137447	CAMK2D;CAMK2G
neuron development (GO:0048666)	1/145	0.284728663301919426853459071935503743588924407958984375	0.3044201783340148015355453026131726801395416259765625	0.2991120997941607573267219777335412800312042236328125	0.320397230491123508056006130573223344981670379638671875	-0.8161352057952199	1.0252442344481303	STMN2
skeletal system development (GO:0001501)	1/147	0.288039183993109626502615583376609720289707183837890625	0.306812687605323486383923636822146363556385040283203125	0.30253368287659732072114593393052928149700164794921875	0.3234565730942311478912642996874637901782989501953125	-0.9892274163000361	1.2312505619793297	AHSG
negative regulation of transcription, DNA-templated (GO:0045892)	3/814	0.287962348820790914327716336629237048327922821044921875	0.306812687605323486383923636822146363556385040283203125	0.3166519987906177835412790955160744488239288330078125	0.336038855859431162542705351370386779308319091796875	-0.8705390382974015	1.0837562829125198	SET;ENO1;HIST1H1B
negative regulation of canonical Wnt signaling pathway (GO:0090090)	1/149	0.291334714008351258751616796871530823409557342529296875	0.309746201510737784179383424998377449810504913330078125	0.3059390375120003557896097845514304935932159423828125	0.325879198243694989667318395731854252517223358154296875	-0.9518739787679477	1.173929475336016	APOE
regulation of G2/M transition of mitotic cell cycle (GO:0010389)	1/150	0.29297687832272922836551742875599302351474761962890625	0.310914238220039218507650957690202631056308746337890625	0.3076356525223873372709704199223779141902923583984375	0.327077310860233338996039265111903659999370574951171875	-1.0454264298252072	1.2834298695684172	TUBA4A
regulation of transcription, DNA-templated (GO:0006355)	5/1599	0.305622546052828070184403941311757080256938934326171875	0.32373351174484754633198235751478932797908782958984375	0.34608691632667498705444586448720656335353851318359375	0.3632325066768038457354350612149573862552642822265625	-0.8726177157639786	1.0344049217227824	CAMK2D;SET;SATB2;ENO1;APOE
negative regulation of apoptotic process (GO:0043066)	2/486	0.30803881256051990344957403067382983863353729248046875	0.32568983509171423040839954410330392420291900634765625	0.331494233551641037660573374523664824664592742919921875	0.3498426228626174694369410644867457449436187744140625	-0.6608360142369414	0.7781538942503199	SET;APOE
positive regulation of cellular biosynthetic process (GO:0031328)	1/160	0.30919512341165578117596623997087590396404266357421875	0.32630924463370314381194248198880814015865325927734375	0.32438172662859698913706552048097364604473114013671875	0.343604347465847170806085841832100413739681243896484375	-1.1599308817114125	1.3615068416145197	APOA1
protein localization to membrane (GO:0072657)	1/161	0.3107967879511537301340240446734242141246795654296875	0.327395511432891250791499260230921208858489990234375	0.326034528712312532405803722213022410869598388671875	0.344716729063665017207540586241520941257476806640625	-0.9715453303371119	1.1353634132099617	DPP6
glycerophospholipid biosynthetic process (GO:0046474)	1/165	0.317167196672048401495658254134468734264373779296875	0.33349197885369796789944984993780963122844696044921875	0.332606546703294980726894891631673090159893035888671875	0.35037006393054281883081557680270634591579437255859375	-1.225951920109337	1.4077927218808604	APOA1
positive regulation of hydrolase activity (GO:0051345)	1/173	0.329735681176380468482278729425161145627498626708984375	0.34607121033557730616081471453071571886539459228515625	0.34556433993102053658930117308045737445354461669921875	0.3632325066768038457354350612149573862552642822265625	-1.010380342391588	1.1209805268720563	APOA1
negative regulation of cellular macromolecule biosynthetic process (GO:2000113)	2/513	0.330996674182381378503947644276195205748081207275390625	0.346758420572018610794629012161749415099620819091796875	0.355549945198078198860258680724655278027057647705078125	0.371121475644709375441010479335091076791286468505859375	-0.6538613878124264	0.7229398501010468	SET;ENO1
negative regulation of Wnt signaling pathway (GO:0030178)	1/175	0.332842269972569104741211276632384397089481353759765625	0.34805443953255854605544072910561226308345794677734375	0.34876540400785993600862866514944471418857574462890625	0.36537328038918659434131086527486331760883331298828125	-1.0726650007325995	1.180024356010715	APOE
protein autophosphorylation (GO:0046777)	1/176	0.334390277806758506873308078866102732717990875244140625	0.34903510749172605986956341439508832991123199462890625	0.35036022702530844608048710142611525952816009521484375	0.366373034476190906350012710390728898346424102783203125	-1.0566100781517926	1.1574597821148451	CAMK2D
regulation of mitotic cell cycle phase transition (GO:1901990)	1/185	0.348165153569577057179884604920516721904277801513671875	0.36275130754425877199764727265574038028717041015625	0.364543939349847911923774290698929689824581146240234375	0.379816271963775931030937726973206736147403717041015625	-1.1308433698788787	1.1931283370804229	TUBA4A
negative regulation of cellular process (GO:0048523)	2/535	0.34956522106440302000152087202877737581729888916015625	0.363547829906979147462919854660867713391780853271484375	0.374951711643552398900425259853363968431949615478515625	0.38924206725973131693052664559218101203441619873046875	-0.8370489210781513	0.8797929265460444	APOA1;ENO1
protein homooligomerization (GO:0051260)	1/191	0.357193059903650189657042801627540029585361480712890625	0.3708065885025189079016172399860806763172149658203125	0.3738321308705885304135563274030573666095733642578125	0.388785416105412118259465614755754359066486358642578125	-0.9787033634446222	1.0075544222210666	ALDOA
RNA processing (GO:0006396)	1/194	0.3616610280589347414803569336072541773319244384765625	0.374764688495852649197104256018064916133880615234375	0.378426635649019960094818770812707953155040740966796875	0.392137745636303269858302655848092399537563323974609375	-0.8596721961024262	0.8743277952160499	SRSF4
positive regulation of multicellular organismal process (GO:0051240)	1/203	0.374883429145155211426043706524069420993328094482421875	0.387651601944724311099577107597724534571170806884765625	0.392014520283671175082673698852886445820331573486328125	0.4054833736026399737539804846164770424365997314453125	-0.949309245530184	0.9314054221538242	ENO1
negative regulation of transcription from RNA polymerase II promoter (GO:0000122)	2/566	0.37545277531010012861401037298492155969142913818359375	0.387651601944724311099577107597724534571170806884765625	0.401918197971525448242147149358061142265796661376953125	0.41497691198504071952157801206340081989765167236328125	-0.6460451435581167	0.6328804106564038	ENO1;HIST1H1B
regulation of canonical Wnt signaling pathway (GO:0060828)	1/214	0.390680656399188197536176403446006588637828826904296875	0.402647451279884049935020584598532877862453460693359375	0.408230432230496542711506435807677917182445526123046875	0.4207347878123315343401600330253131687641143798828125	-0.8454851728535864	0.7946417429600879	APOE
ion transmembrane transport (GO:0034220)	1/220	0.399132022074677406120457590077421627938747406005859375	0.410617835659560170835646886189351789653301239013671875	0.41689757096189572482813900933251716196537017822265625	0.42889462336367689676563941247877664864063262939453125	-1.0525522206037448	0.966730306430808	FXYD6
viral process (GO:0016032)	1/221	0.400529389459543361251547821666463278234004974365234375	0.41131563872685605876000636271783150732517242431640625	0.41833005394443556479444623619201593101024627685546875	0.4295956747867453184852593039977364242076873779296875	-1.0288287341787765	0.9413455063399476	APOE
mitotic cell cycle phase transition (GO:0044772)	1/222	0.40192357764426744903829558097640983760356903076171875	0.41200768174286916956106097131851129233837127685546875	0.419759118120006491370332923906971700489521026611328125	0.430290708897210938399524593478417955338954925537109375	-0.7637768666608696	0.6961775071949308	TUBA4A
activation of protein kinase activity (GO:0032147)	1/234	0.41840841688573215950697203879826702177524566650390625	0.42773035859074182152284038238576613366603851318359375	0.436644085792355696185040869750082492828369140625	0.4467985994154337614503447184688411653041839599609375	-0.8116186503018016	0.7071610977272036	PRKACB
negative regulation of gene expression (GO:0010629)	2/619	0.418756994424502482221583932187058962881565093994140625	0.42773035859074182152284038238576613366603851318359375	0.446807114054095622091011819065897725522518157958984375	0.455568037859077901163828983044368214905261993408203125	-0.7026342485116218	0.6116181648101329	SET;ENO1
RNA splicing, via transesterification reactions with bulged adenosine as nucleophile (GO:0000377)	1/237	0.422459668655047970720062266991590149700641632080078125	0.430743191569852801325879454452660866081714630126953125	0.440790166482326994934481945165316574275493621826171875	0.450235670049805414283383697693352587521076202392578125	-0.8032616387641714	0.6921394643199473	SRSF4
mRNA splicing, via spliceosome (GO:0000398)	1/262	0.4551636568695800466599621358909644186496734619140625	0.46326265432277546896244757590466178953647613525390625	0.47420722039582086093645330038270913064479827880859375	0.482645071292543692553778100773342885076999664306640625	-1.025164351403774	0.8069050559572384	SRSF4
positive regulation of macromolecule metabolic process (GO:0010604)	1/277	0.4739089581404272166764712892472743988037109375	0.481484767417982906234641404807916842401027679443359375	0.4933175450309297271900277337408624589443206787109375	0.50120361591064266360007195544312708079814910888671875	-0.9713582514687383	0.7253521065196061	ANXA2
mRNA processing (GO:0006397)	1/284	0.482439406884109356354883857420645654201507568359375	0.48841653227913373047641698576626367866992950439453125	0.50200311739818770373489087432972155511379241943359375	0.5082226250473687034769909587339498102664947509765625	-0.8931150968465676	0.6509915473605218	SRSF4
negative regulation of signal transduction (GO:0009968)	1/284	0.482439406884109356354883857420645654201507568359375	0.48841653227913373047641698576626367866992950439453125	0.50200311739818770373489087432972155511379241943359375	0.5082226250473687034769909587339498102664947509765625	-0.7995799221458261	0.5828137634152425	AHSG
cilium assembly (GO:0060271)	1/289	0.488449587929854656120909339733771048486232757568359375	0.49362749875596623194695666825282387435436248779296875	0.5081183652670946404583673938759602606296539306640625	0.51350477903317692796036908475798554718494415283203125	-0.8440995963217514	0.604813407529737	TUBA4A
DNA metabolic process (GO:0006259)	1/315	0.51861862066373187740708772253128699958324432373046875	0.52319197710697473713281624441151507198810577392578125	0.53876023211870016638158631394617259502410888671875	0.54351120418323894956103004005854018032550811767578125	-0.83336180676098	0.5471741126719144	SET
protein transport (GO:0015031)	1/327	0.53194888174602306118998740203096531331539154052734375	0.53569500063155839342243780265562236309051513671875	0.5522693162148966106173020307323895394802093505859375	0.55615853675162119085229051052010618150234222412109375	-1.082866581795376	0.6835139207181086	APOE
transcription, DNA-templated (GO:0006351)	1/357	0.56371460608186130247787559710559435188770294189453125	0.566686739330096056477259480743668973445892333984375	0.58438224672160743455862075279583223164081573486328125	0.58746334819817125350027708918787539005279541015625	-0.9584603053970427	0.5493963222230936	PTMA
transmembrane receptor protein tyrosine kinase signaling pathway (GO:0007169)	1/397	0.6028073726106608631880590110085904598236083984375	0.60492248619876842763432023275527171790599822998046875	0.623738424458019746765558011247776448726654052734375	0.62592698033331106710619451405364088714122772216796875	-0.8901063078278703	0.4505340562228013	DNM1
transcription from RNA polymerase II promoter (GO:0006366)	1/486	0.67790095971120434281687039401731453835964202880859375	0.679088176803518184243557698209770023822784423828125	0.698756555144066648921352680190466344356536865234375	0.69998029692190211203950411800178699195384979248046875	-0.7291053621340129	0.2834426834294555	SRSF4
positive regulation of cellular process (GO:0048522)	1/520	0.7027573317815789533113957077148370444774627685546875	0.7027573317815789533113957077148370444774627685546875	0.7233935800111563896308553012204356491565704345703125	0.7233935800111563896308553012204356491565704345703125	-0.7951149833466375	0.28047175047286316	HIST1H1B

## Sheet: GO mol funct
Term	Overlap	P-value	Adjusted P-value	Old P-value	Old Adjusted P-value	Z-score	Combined Score	Genes
aldehyde-lyase activity (GO:0016832)	2/8	0.00014363706443713751786765697726622192931245081126689910888671875	0.0063927267052239604427921193519068765453994274139404296875	0.0004224237474064723826989997679248745043878443539142608642578125	0.0178630029402889779766017142037526355125010013580322265625	-3.473669811434911	30.735797567354986	ALDOC;ALDOA
phospholipase inhibitor activity (GO:0004859)	2/9	0.00018440557803530655748940059179830086577567271888256072998046875	0.0063927267052239604427921193519068765453994274139404296875	0.00051527893096987441474976510136229990166611969470977783203125	0.0178630029402889779766017142037526355125010013580322265625	-3.0914189642481564	26.58117334661486	ANXA2;SNCB
phosphatidylcholine-sterol O-acyltransferase activator activity (GO:0060228)	2/7	0.000107885931086989803940646981406104032430448569357395172119140625	0.0063927267052239604427921193519068765453994274139404296875	0.00033860594941093578869040214840424596332013607025146484375	0.0178630029402889779766017142037526355125010013580322265625	-2.860109854918257	26.125490659092723	APOA1;APOE
sodium:amino acid symporter activity (GO:0005283)	2/13	0.0003972092432537578329289351675157604404375888407230377197265625	0.010327440324597703114051228112657554447650909423828125	0.0009759916581126609931573501199864040245302021503448486328125	0.0253757831109291849547293651312429574318230152130126953125	-2.6103099585472385	20.441460896696103	SLC1A3;SLC6A11
cholesterol transporter activity (GO:0017127)	2/18	0.00077345450371113272543255323654420863022096455097198486328125	0.016087853677191558954273631343312445096671581268310546875	0.00174878067984868029900724639702502827276475727558135986328125	0.03637463814085255264796359142565052025020122528076171875	-2.098295482145976	15.03353952454777	APOA1;APOE
lipoprotein particle receptor binding (GO:0070325)	2/26	0.00162383296166692336036374566532458629808388650417327880859375	0.02438750203938257199443029321628273464739322662353515625	0.0034248511017122488901687216156233262154273688793182373046875	0.0544486210749993426727399992159917019307613372802734375	-1.888203412763779	12.127866129894661	APOA1;APOE
calmodulin-dependent protein kinase activity (GO:0004683)	2/28	0.00188312607820915046789866931220558399218134582042694091796875	0.02438750203938257199443029321628273464739322662353515625	0.003925841688015509374498623884619519230909645557403564453125	0.0544486210749993426727399992159917019307613372802734375	-1.8465220231064445	11.586597153514973	CAMK2D;CAMK2G
sterol transporter activity (GO:0015248)	2/29	0.0020196614512338465809160314989867401891387999057769775390625	0.02438750203938257199443029321628273464739322662353515625	0.0041883554673076417440569230166147463023662567138671875	0.0544486210749993426727399992159917019307613372802734375	-1.833818535215002	11.378523789642674	APOA1;APOE
purine ribonucleoside triphosphate binding (GO:0035639)	5/397	0.0021104569072542610046194777595474079134874045848846435546875	0.02438750203938257199443029321628273464739322662353515625	0.00787153769213376486302280454765423201024532318115234375	0.07845274225091579400892527473843074403703212738037109375	-1.7338080704563297	10.68173285736021	GLUD1;PFKL;PRKACB;SYN2;TUBA4A
tubulin binding (GO:0015631)	4/256	0.002806090692362585466146374102436311659403145313262939453125	0.029183343200570886766254119493169127963483333587646484375	0.00853191032059792513198015484476854908280074596405029296875	0.07845274225091579400892527473843074403703212738037109375	-1.0488707829528643	6.163125888239459	STMN2;NEFM;ALDOA;DNM1
cholesterol binding (GO:0015485)	2/44	0.00460393556291844273375968299433225183747708797454833984375	0.034200664181679864273011304476312943734228610992431640625	0.009052239490490283924106762469818932004272937774658203125	0.07845274225091579400892527473843074403703212738037109375	-2.1679851777223176	11.665589567592592	APOA1;APOE
protein homodimerization activity (GO:0042803)	6/665	0.00399006509570253888041779788409257889725267887115478515625	0.034200664181679864273011304476312943734228610992431640625	0.0168155082993107461708515160125898546539247035980224609375	0.10318223764887146653990157574298791587352752685546875	-2.1112284364100318	11.662315536210125	CAMK2D;GSTM1;ABAT;ENO1;APOE;CAMK2G
anion:cation symporter activity (GO:0015296)	2/44	0.00460393556291844273375968299433225183747708797454833984375	0.034200664181679864273011304476312943734228610992431640625	0.009052239490490283924106762469818932004272937774658203125	0.07845274225091579400892527473843074403703212738037109375	-1.5420032848828022	8.297278790540851	SLC1A3;SLC6A11
adenyl ribonucleotide binding (GO:0032559)	4/280	0.003866161550567968722968981154508583131246268749237060546875	0.034200664181679864273011304476312943734228610992431640625	0.0115404398713537213738700160092776059173047542572021484375	0.0800137164413858015254987776643247343599796295166015625	-1.368366267625279	7.601949373862812	GLUD1;PFKL;PRKACB;SYN2
cadherin binding (GO:0045296)	4/314	0.00579158199546903583454504627070491551421582698822021484375	0.0361542062550629650363731570905656553804874420166015625	0.0168663273079886037730812375912137213163077831268310546875	0.10318223764887146653990157574298791587352752685546875	-1.9227025050285194	9.90451315665054	LDHA;ANXA2;ENO1;ALDOA
sterol binding (GO:0032934)	2/49	0.005681705292211646808608893621794777573086321353912353515625	0.0361542062550629650363731570905656553804874420166015625	0.01104270970489659199620380292117260978557169437408447265625	0.0800137164413858015254987776643247343599796295166015625	-1.6865237805303352	8.720177723633281	APOA1;APOE
amyloid-beta binding (GO:0001540)	2/50	0.0059098221763083692847917660628809244371950626373291015625	0.0361542062550629650363731570905656553804874420166015625	0.0114619745469381230373873137295959168113768100738525390625	0.0800137164413858015254987776643247343599796295166015625	-1.3939532902974712	7.152568840057912	APOA1;APOE
adj pval >0.05:
cuprous ion binding (GO:1903136)	1/7	0.0159917172451447160697046712130031664855778217315673828125	0.0696447459360228504632317481082282029092311859130859375	0.0247889228481866820408274776355028734542429447174072265625	0.1138292748002914522853501466670422814786434173583984375	-4.577853646510923	18.9325577417915	SNCB
cAMP-dependent protein kinase activity (GO:0004691)	1/7	0.0159917172451447160697046712130031664855778217315673828125	0.0696447459360228504632317481082282029092311859130859375	0.0247889228481866820408274776355028734542429447174072265625	0.1138292748002914522853501466670422814786434173583984375	-3.7730488681262786	15.604139204591188	PRKACB
sodium channel inhibitor activity (GO:0019871)	1/7	0.0159917172451447160697046712130031664855778217315673828125	0.0696447459360228504632317481082282029092311859130859375	0.0247889228481866820408274776355028734542429447174072265625	0.1138292748002914522853501466670422814786434173583984375	-3.2640740689566408	13.49918008652496	CAMK2D
apolipoprotein receptor binding (GO:0034190)	1/7	0.0159917172451447160697046712130031664855778217315673828125	0.0696447459360228504632317481082282029092311859130859375	0.0247889228481866820408274776355028734542429447174072265625	0.1138292748002914522853501466670422814786434173583984375	-3.002380878492713	12.41689965083036	APOA1
cyclic nucleotide-dependent protein kinase activity (GO:0004690)	1/9	0.020514644090375448726160101386994938366115093231201171875	0.0696447459360228504632317481082282029092311859130859375	0.030892188983683795122647808284455095417797565460205078125	0.1138292748002914522853501466670422814786434173583984375	-3.1138642578930127	12.102395586909017	PRKACB
phosphofructokinase activity (GO:0008443)	1/8	0.0182557286992226196209454514018943882547318935394287109375	0.0696447459360228504632317481082282029092311859130859375	0.0278452124608688823814706125858720042742788791656494140625	0.1138292748002914522853501466670422814786434173583984375	-2.997989247809563	12.001779443965832	PFKL
leucine binding (GO:0070728)	1/8	0.0182557286992226196209454514018943882547318935394287109375	0.0696447459360228504632317481082282029092311859130859375	0.0278452124608688823814706125858720042742788791656494140625	0.1138292748002914522853501466670422814786434173583984375	-2.8168305808223946	11.27655123738323	GLUD1
tau protein binding (GO:0048156)	1/9	0.020514644090375448726160101386994938366115093231201171875	0.0696447459360228504632317481082282029092311859130859375	0.030892188983683795122647808284455095417797565460205078125	0.1138292748002914522853501466670422814786434173583984375	-2.8401724348292636	11.03866048566826	APOE
potassium ion symporter activity (GO:0022820)	1/10	0.022768474632930545131781485679312027059495449066162109375	0.0696447459360228504632317481082282029092311859130859375	0.033929879988548412861337766344149713404476642608642578125	0.1138292748002914522853501466670422814786434173583984375	-2.895547918341628	10.9520578774825	SLC12A5
high-affinity glutamate transmembrane transporter activity (GO:0005314)	1/8	0.0182557286992226196209454514018943882547318935394287109375	0.0696447459360228504632317481082282029092311859130859375	0.0278452124608688823814706125858720042742788791656494140625	0.1138292748002914522853501466670422814786434173583984375	-2.7244626693091885	10.906776962011422	SLC1A3
potassium:chloride symporter activity (GO:0015379)	1/10	0.022768474632930545131781485679312027059495449066162109375	0.0696447459360228504632317481082282029092311859130859375	0.033929879988548412861337766344149713404476642608642578125	0.1138292748002914522853501466670422814786434173583984375	-2.880053014802138	10.893450289158526	SLC12A5
cation:chloride symporter activity (GO:0015377)	1/10	0.022768474632930545131781485679312027059495449066162109375	0.0696447459360228504632317481082282029092311859130859375	0.033929879988548412861337766344149713404476642608642578125	0.1138292748002914522853501466670422814786434173583984375	-2.859297376489593	10.814944611306275	SLC12A5
NAD+ binding (GO:0070403)	1/9	0.020514644090375448726160101386994938366115093231201171875	0.0696447459360228504632317481082282029092311859130859375	0.030892188983683795122647808284455095417797565460205078125	0.1138292748002914522853501466670422814786434173583984375	-2.587650259726635	10.05720368330057	GLUD1
calcium-dependent protein serine/threonine phosphatase activity (GO:0004723)	1/8	0.0182557286992226196209454514018943882547318935394287109375	0.0696447459360228504632317481082282029092311859130859375	0.0278452124608688823814706125858720042742788791656494140625	0.1138292748002914522853501466670422814786434173583984375	-2.2842306232014056	9.144406424688192	CAMK2G
ATP binding (GO:0005524)	3/256	0.0209960552129483286887268178588783484883606433868408203125	0.0696447459360228504632317481082282029092311859130859375	0.04677351258184329896305797547029214911162853240966796875	0.12959594521419404156148402762482874095439910888671875	-1.5101846802347851	5.834478763362056	PFKL;PRKACB;SYN2
RNA binding (GO:0003723)	8/1388	0.01293966045836129896695609886592137627303600311279296875	0.0696447459360228504632317481082282029092311859130859375	0.06313485876134410090809723214988480322062969207763671875	0.1543120452600973691037467006026417948305606842041015625	-1.2844840415947807	5.584240717867483	ANXA2;HIST1H1D;HIST1H1E;SRSF4;ENO1;ALDOA;DNM1;HIST1H1B
metal ion binding (GO:0046872)	4/443	0.0186281685723200633730822772804458509199321269989013671875	0.0696447459360228504632317481082282029092311859130859375	0.0498445943131515523116803478842484764754772186279296875	0.12959594521419404156148402762482874095439910888671875	-1.0583522214578887	4.215501994345582	HPCA;APOE;SNCB;PRKACB
lipase inhibitor activity (GO:0055102)	1/11	0.0250172315202030377812025818684560363180935382843017578125	0.07433691651717473647398293223886867053806781768798828125	0.036958312966305160995883483110446832142770290374755859375	0.12011451714049177497134479608575929887592792510986328125	-2.645631816056443	9.757593947232595	SNCB
nitric-oxide synthase binding (GO:0050998)	1/12	0.0272609259183876455334694099974512937478721141815185546875	0.0787537859864531897269301907726912759244441986083984375	0.03997751532865377599446077283573686145246028900146484375	0.125989745278181575205422859653481282293796539306640625	-2.188876074496924	7.884990224909649	DNM1
symporter activity (GO:0015293)	1/13	0.0294995689758118413703602556097393971867859363555908203125	0.08291770739147112656564075905407662503421306610107421875	0.042987514409889925059982118682455620728433132171630859375	0.12959594521419404156148402762482874095439910888671875	-2.725920541655709	9.604452900561439	SLC12A5
acidic amino acid transmembrane transporter activity (GO:0015172)	1/14	0.031733171805600861314911043109532329253852367401123046875	0.08614686666987840524267738828712026588618755340576171875	0.045988337464240656993208489211610867641866207122802734375	0.12959594521419404156148402762482874095439910888671875	-2.498187587687164	8.619728255821153	SLC1A3
transaminase activity (GO:0008483)	1/15	0.0339617455140866775220587214789702557027339935302734375	0.08614686666987840524267738828712026588618755340576171875	0.048980011667538382591491341599976294673979282379150390625	0.12959594521419404156148402762482874095439910888671875	-2.480576048968741	8.390599386414127	ABAT
L-glutamate transmembrane transporter activity (GO:0005313)	1/15	0.0339617455140866775220587214789702557027339935302734375	0.08614686666987840524267738828712026588618755340576171875	0.048980011667538382591491341599976294673979282379150390625	0.12959594521419404156148402762482874095439910888671875	-2.3251995803615246	7.865035293065368	SLC1A3
titin binding (GO:0031432)	1/15	0.0339617455140866775220587214789702557027339935302734375	0.08614686666987840524267738828712026588618755340576171875	0.048980011667538382591491341599976294673979282379150390625	0.12959594521419404156148402762482874095439910888671875	-2.280952087803653	7.7153672415412915	CAMK2D
phosphatase inhibitor activity (GO:0019212)	1/19	0.042825970160003841435969462736466084606945514678955078125	0.10604525944381902602398071167044690810143947601318359375	0.060855760768373907965145264142847736366093158721923828125	0.1543120452600973691037467006026417948305606842041015625	-2.1610493040193544	6.808624803243941	SET
cadherin binding involved in cell-cell adhesion (GO:0098641)	1/20	0.045029563844468899203032918876488110981881618499755859375	0.1075888345420456804202302691919612698256969451904296875	0.0638020956363864188976009472753503359854221343994140625	0.1543120452600973691037467006026417948305606842041015625	-1.984414602658281	6.152550533737347	ANXA2
ADP binding (GO:0043531)	1/24	0.05379441727102284021011513459598063491284847259521484375	0.1075888345420456804202302691919612698256969451904296875	0.07549782681440179998855199983154307119548320770263671875	0.1597900746600891819237943991538486443459987640380859375	-2.0405469121372057	5.96367299173507	GLUD1
protein binding involved in cell-cell adhesion (GO:0098632)	1/22	0.049421872992259439916207242049495107494294643402099609375	0.1075888345420456804202302691919612698256969451904296875	0.06966782973068745554723335544622386805713176727294921875	0.1597900746600891819237943991538486443459987640380859375	-1.9291997489103525	5.801802361883899	ANXA2
low-density lipoprotein particle receptor binding (GO:0050750)	1/21	0.047228194476486871911102838339502341113984584808349609375	0.1075888345420456804202302691919612698256969451904296875	0.0667394430797540183508687050562002696096897125244140625	0.1577477745521458640798329042809200473129749298095703125	-1.9000853300165232	5.800512518257239	APOE
protein phosphatase inhibitor activity (GO:0004864)	1/24	0.05379441727102284021011513459598063491284847259521484375	0.1075888345420456804202302691919612698256969451904296875	0.07549782681440179998855199983154307119548320770263671875	0.1597900746600891819237943991538486443459987640380859375	-1.9217096333313979	5.616360873689614	SET
NAD binding (GO:0051287)	1/23	0.051610610297197760665266486057589645497500896453857421875	0.1075888345420456804202302691919612698256969451904296875	0.0725872821483458385838360982234007678925991058349609375	0.1597900746600891819237943991538486443459987640380859375	-1.7842567523217563	5.288586976136185	GLUD1
solute:sodium symporter activity (GO:0015370)	1/23	0.051610610297197760665266486057589645497500896453857421875	0.1075888345420456804202302691919612698256969451904296875	0.0725872821483458385838360982234007678925991058349609375	0.1597900746600891819237943991538486443459987640380859375	-1.7740633200522764	5.25837335745583	SLC1A3
GTP binding (GO:0005525)	2/148	0.04554288428512977271456207972732954658567905426025390625	0.1075888345420456804202302691919612698256969451904296875	0.07989503733004459096189719957692432217299938201904296875	0.1597900746600891819237943991538486443459987640380859375	-1.0517160428457735	3.248856958880765	GLUD1;TUBA4A
protein serine/threonine kinase activity (GO:0004674)	3/369	0.052812424063128339535300170837217592634260654449462890625	0.1075888345420456804202302691919612698256969451904296875	0.109776787533393982432272650839877314865589141845703125	0.195062769293299520523277124084415845572948455810546875	-1.084359092790308	3.1891096469690163	CAMK2D;PRKACB;CAMK2G
purine ribonucleoside binding (GO:0032550)	2/160	0.05234622763659869948416059060036786831915378570556640625	0.1075888345420456804202302691919612698256969451904296875	0.0911175474524521245012209647029521875083446502685546875	0.1754856469454633416393818379219737835228443145751953125	-1.064764205088531	3.1409217403849383	GLUD1;TUBA4A
mannosyltransferase activity (GO:0000030)	1/25	0.055973304776389683212745040918889571912586688995361328125	0.10780043882860235182619135230197571218013763427734375	0.07839949013008333522645187940725008957087993621826171875	0.1597900746600891819237943991538486443459987640380859375	-2.0846300545439203	6.009739130345216	ALG2
retinoid binding (GO:0005501)	1/25	0.055973304776389683212745040918889571912586688995361328125	0.10780043882860235182619135230197571218013763427734375	0.07839949013008333522645187940725008957087993621826171875	0.1597900746600891819237943991538486443459987640380859375	-1.869468118222496	5.389453000797587	CRABP1
guanyl ribonucleotide binding (GO:0032561)	2/171	0.05888107370142704743987138726879493333399295806884765625	0.1113387575445166088883297561551444232463836669921875	0.1017908766002420806184858292908756993710994720458984375	0.1890401994004495822565559137728996574878692626953125	-1.5760740573186107	4.463813005003742	GLUD1;TUBA4A
dicarboxylic acid transmembrane transporter activity (GO:0005310)	1/29	0.06463987648529272156405767191245104186236858367919921875	0.1200454849012579094935659895782009698450565338134765625	0.08991785535254605277177830657819868065416812896728515625	0.1754856469454633416393818379219737835228443145751953125	-2.035650029716537	5.575490265151433	SLC1A3
glutathione transferase activity (GO:0004364)	1/31	0.06894392616176682475614967415822320617735385894775390625	0.1257924266811184244030386025769985280930995941162109375	0.09562443083755918504795801027285051532089710235595703125	0.1808171055837482776862401578910066746175289154052734375	-1.721599840270884	4.604352954489286	GSTM1
kinase binding (GO:0019900)	3/419	0.07157449748866480387921029659992200322449207305908203125	0.1283404782555368772722914627593127079308032989501953125	0.1446133344219036331868011302503873594105243682861328125	0.216085764439537586500961197089054621756076812744140625	-1.2716343744652134	3.3533207623099304	PFKL;TUBA4A;DNM1
ion channel inhibitor activity (GO:0008200)	1/34	0.07536369654502354797909191574944998137652873992919921875	0.130630407344707488714874443758162669837474822998046875	0.10411911866576990803867630575041403062641620635986328125	0.189971725284913517395324333847383968532085418701171875	-1.6795494009360983	4.342356732649259	CAMK2D
microtubule binding (GO:0008017)	2/196	0.074701174374698420255214159624301828444004058837890625	0.130630407344707488714874443758162669837474822998046875	0.12723428692933824724065061673172749578952789306640625	0.20675571626017463788826944437460042536258697509765625	-0.9148643047749245	2.3733953825416783	NEFM;DNM1
endopeptidase regulator activity (GO:0061135)	1/37	0.081740157446529959628378492197953164577484130859375	0.137112522168372830133620254855486564338207244873046875	0.11253621305382666140104674923350103199481964111328125	0.195062769293299520523277124084415845572948455810546875	-1.7071816918071654	4.275141250463642	AHSG
peptidase inhibitor activity (GO:0030414)	1/37	0.081740157446529959628378492197953164577484130859375	0.137112522168372830133620254855486564338207244873046875	0.11253621305382666140104674923350103199481964111328125	0.195062769293299520523277124084415845572948455810546875	-1.486555596052954	3.722647202868086	AHSG
potassium ion transmembrane transporter activity (GO:0015079)	1/39	0.08596721172629416540811320146531215868890285491943359375	0.141914127294199887696635187239735387265682220458984375	0.1181048421922518409932223448777222074568271636962890625	0.2013590752130195171698545664185076020658016204833984375	-1.5412421775545142	3.7818835862211464	SLC12A5
amino acid binding (GO:0016597)	1/40	0.08807359458961445952684954363576252944767475128173828125	0.143119591208123508874194840245763771235942840576171875	0.120876402710329677869793840727652423083782196044921875	0.20276041744958528401099329130374826490879058837890625	-1.421081251017987	3.452634155398355	GLUD1
copper ion binding (GO:0005507)	1/42	0.0922721241984655604628784431042731739580631256103515625	0.147635398717544885638375262715271674096584320068359375	0.126394141697432516036059269026736728847026824951171875	0.20675571626017463788826944437460042536258697509765625	-1.726905463952329	4.115238509026221	SNCB
potassium channel regulator activity (GO:0015459)	1/44	0.09645174201206553610266070108991698361933231353759765625	0.151984563170527497977246866867062635719776153564453125	0.131878205212427046522094542524428106844425201416015625	0.211005128339883274435351268039084970951080322265625	-1.673050555865182	3.912784212157933	DPP6
hydro-lyase activity (GO:0016836)	1/46	0.10061253132539031696079945277233491651713848114013671875	0.1561746754901580935825933238447760231792926788330078125	0.13732879294801525471569902947521768510341644287109375	0.216085764439537586500961197089054621756076812744140625	-1.4789680829688874	3.396418350321061	ENO1
protein phosphatase regulator activity (GO:0019888)	1/48	0.10475457508781717275159195423839264549314975738525390625	0.1578909537555505393502386368709267117083072662353515625	0.142746103439087168585075460214284248650074005126953125	0.216085764439537586500961197089054621756076812744140625	-1.676259429825833	3.781867643936704	SET
calcium-dependent phospholipid binding (GO:0005544)	1/48	0.10475457508781717275159195423839264549314975738525390625	0.1578909537555505393502386368709267117083072662353515625	0.142746103439087168585075460214284248650074005126953125	0.216085764439537586500961197089054621756076812744140625	-1.3294376601689923	2.999390895087419	ANXA2
inorganic anion transmembrane transporter activity (GO:0015103)	1/49	0.10681859320980165162229269526505959220230579376220703125	0.158701909911705296707395973498933017253875732421875	0.145442341449688761212399867872591130435466766357421875	0.216085764439537586500961197089054621756076812744140625	-1.2865413010775932	2.87750821680297	SLC12A5
L-amino acid transmembrane transporter activity (GO:0015179)	1/50	0.1088779558877438213837507419157191179692745208740234375	0.15948320299049800752300143358297646045684814453125	0.1481303340846701066535473501062369905412197113037109375	0.216979644293037898794551665559993125498294830322265625	-1.3392401383068668	2.9698020966929377	SLC1A3
protein kinase activity (GO:0004672)	3/514	0.1141570205997641529460651099725509993731975555419921875	0.164893474199659328949252312668249942362308502197265625	0.2190645391712347234136615270472248084843158721923828125	0.281268050293931037852956933420500718057155609130859375	-0.8647355189629831	1.8766320784276134	CAMK2D;PRKACB;CAMK2G
actin binding (GO:0003779)	2/255	0.11644007803827709224275821497940341942012310028076171875	0.165887234465490640555884738205350004136562347412109375	0.19201823013903440706684477845556102693080902099609375	0.25602430685204591309656052544596605002880096435546875	-1.7514631534165688	3.7663086909652197	HPCA;ALDOA
amino acid transmembrane transporter activity (GO:0015171)	1/57	0.1231640017985906887520997088358853943645954132080078125	0.17078741582737910764677735642180778086185455322265625	0.166717460862456479109283691286691464483737945556640625	0.237515286708157191686296982879866845905780792236328125	-1.6612955056521557	3.4791489476295006	SLC1A3
chloride transmembrane transporter activity (GO:0015108)	1/57	0.1231640017985906887520997088358853943645954132080078125	0.17078741582737910764677735642180778086185455322265625	0.166717460862456479109283691286691464483737945556640625	0.237515286708157191686296982879866845905780792236328125	-1.6390082380114712	3.432474094483982	SLC12A5
kinase inhibitor activity (GO:0019210)	1/60	0.129217781034082157542997038035537116229534149169921875	0.1768243319413755898494855500757694244384765625	0.174562119247148317402462680547614581882953643798828125	0.245330545968965196834687958471477031707763671875	-1.2327180190101137	2.5224567326961727	AHSG
phosphatidylinositol-4,5-bisphosphate binding (GO:0005546)	1/61	0.13122660661544338633888173717423342168331146240234375	0.1772411310130664052753246551219490356743335723876953125	0.1771610141040995400896207456753472797572612762451171875	0.245663272891018025223530685252626426517963409423828125	-1.800419821110393	3.6563459168225445	ANXA2
protein serine/threonine phosphatase activity (GO:0004722)	1/62	0.133230898509139217278374189845635555684566497802734375	0.177641198012185641541549330213456414639949798583984375	0.179751952918714430484925514974747784435749053955078125	0.2459763566256092104378438989442656747996807098388671875	-1.0553360927799948	2.1272109663857615	CAMK2G
calcium ion binding (GO:0005509)	2/285	0.1394990747554492871440601220456301234662532806396484375	0.1791099231427990823295459676955942995846271514892578125	0.22652165359718734460869882241240702569484710693359375	0.28383436113382509713432000353350304067134857177734375	-1.4264974993303656	2.809768287609422	HPCA;SNCB
carboxylic acid transmembrane transporter activity (GO:0046943)	1/65	0.139216672029053523118591328966431319713592529296875	0.1791099231427990823295459676955942995846271514892578125	0.18747726945563336631295214829151518642902374267578125	0.253216052251764522917909516763756982982158660888671875	-1.2899236694275504	2.543373157825846	SLC1A3
ubiquitin protein ligase binding (GO:0031625)	2/285	0.1394990747554492871440601220456301234662532806396484375	0.1791099231427990823295459676955942995846271514892578125	0.22652165359718734460869882241240702569484710693359375	0.28383436113382509713432000353350304067134857177734375	-1.1510317796147531	2.2671842004001794	TPI1;PRKACB
activating transcription factor binding (GO:0033613)	1/69	0.1471348363036761586197798123976099304854869842529296875	0.186610036287589264869524185996851883828639984130859375	0.1976677347614039792489393221330828964710235595703125	0.26022081538210140028155592517578043043613433837890625	-1.7828484400567484	3.41666119597893	PTMA
ubiquitin-like protein ligase binding (GO:0044389)	2/298	0.1497862785865627655024212572243413887917995452880859375	0.1876840117229220117334165252032107673585414886474609375	0.2416435786631297155668818277263198979198932647705078125	0.295007095772164384950286830644472502171993255615234375	-1.2974108433365534	2.463193920873778	TPI1;PRKACB
GTPase binding (GO:0051020)	1/77	0.162757987096659118009256417280994355678558349609375	0.201509888786339852462248245501541532576084136962890625	0.2176772400980416521942828467217623256146907806396484375	0.281268050293931037852956933420500718057155609130859375	-1.403019998079511	2.5471700716304135	ENO1
histone deacetylase binding (GO:0042826)	1/86	0.17999949207310361742884197155945003032684326171875	0.22023467265415030968966902946704067289829254150390625	0.2396081874507126341367069244370213709771633148193359375	0.295007095772164384950286830644472502171993255615234375	-1.0205753609866854	1.750083904649358	HIST1H1B
oxidoreductase activity, acting on the CH-OH group of donors, NAD or NADP as acceptor (GO:0016616)	1/89	0.18566909818276189358954297858872450888156890869140625	0.2219492667931866336505919434785027988255023956298828125	0.246784782040176009498821940724155865609645843505859375	0.295007095772164384950286830644472502171993255615234375	-1.270194932207694	2.138740548975354	LDHA
phosphatidylinositol bisphosphate binding (GO:1902936)	1/88	0.183783503616742616149082323317998088896274566650390625	0.2219492667931866336505919434785027988255023956298828125	0.244399931739564257870966912378207780420780181884765625	0.295007095772164384950286830644472502171993255615234375	-1.0989928668708355	1.8616904270687435	ANXA2
transcriptional repressor activity, RNA polymerase II core promoter proximal region sequence-specific binding (GO:0001078)	1/98	0.2024488052463540299630295749011565931141376495361328125	0.239257678927509320754296595623600296676158905029296875	0.26792169841387292184009538686950691044330596923828125	0.316634734489122549039308296414674259722232818603515625	-1.0126043346355957	1.6174007413710567	ENO1
endopeptidase inhibitor activity (GO:0004866)	1/112	0.2278804320198567767707942266497411765158176422119140625	0.266287246405225885848011557754944078624248504638671875	0.299659878154901415658883934156619943678379058837890625	0.350164352001233136757463171306881122291088104248046875	-1.3913899325922325	2.0577741687427387	AHSG
protease binding (GO:0002020)	1/119	0.2402970135666756823500378459357307292520999908447265625	0.277676549010380802062769589610979892313480377197265625	0.315023219836040813124355963736888952553272247314453125	0.36402683181053607786026304893312044441699981689453125	-1.2326494324269566	1.7576096355871411	ANXA2
magnesium ion binding (GO:0000287)	1/128	0.2559744923975115771241917173028923571109771728515625	0.292542277025727492922868577807093970477581024169921875	0.334295284230753775300826191596570424735546112060546875	0.3820517534065757114802863725344650447368621826171875	-1.219393010902242	1.6616393934444649	PRKACB
transcriptional repressor activity, RNA polymerase II transcription regulatory region sequence-specific binding (GO:0001227)	1/160	0.30919512341165578117596623997087590396404266357421875	0.349524922117523895170876357951783575117588043212890625	0.398641347496674569583774427883327007293701171875	0.4506380449962408274444669586955569684505462646484375	-1.2259854866403659	1.4390405963829263	ENO1
protein kinase binding (GO:0019901)	2/496	0.316559783401245742329166432682541199028491973876953125	0.354002338427199580994653160814777947962284088134765625	0.466263912212062259232681071807746775448322296142578125	0.5214134072048868251414432961610145866870880126953125	-0.8114402639313854	0.9333536183112152	TUBA4A;DNM1
RNA polymerase II regulatory region DNA binding (GO:0001012)	1/202	0.373427608865249782699180514100589789450168609619140625	0.41315395023389334117069893181906081736087799072265625	0.47398347301027410338747358764521777629852294921875	0.524407246734771348428694182075560092926025390625	-1.3313352851613456	1.3114066757132041	ENO1
GTPase activity (GO:0003924)	1/223	0.40331459369039546203339341445825994014739990234375	0.44152334467159082276310755332815460860729217529296875	0.50812920088168767041025830621947534382343292236328125	0.556267756754689646214728782069869339466094970703125	-0.8133490434018816	0.7385521575570207	DNM1
protein heterodimerization activity (GO:0046982)	1/266	0.460225342152583316579494976394926197826862335205078125	0.498577453998631903164806544737075455486774444580078125	0.5714552016130240996716338486294262111186981201171875	0.619076468414109459814653746434487402439117431640625	-0.9609504216422139	0.7457350380895876	ALG2
kinase activity (GO:0016301)	1/281	0.478800198650206232375836634673760272562503814697265625	0.5081144965267494484351118444465100765228271484375	0.59162173854636213032875957651413045823574066162109375	0.62784347764103731748264181078411638736724853515625	-1.1500915983450757	0.847010133573922	PRKACB
transcription factor activity, RNA polymerase II core promoter proximal region sequence-specific binding (GO:0000982)	1/281	0.478800198650206232375836634673760272562503814697265625	0.5081144965267494484351118444465100765228271484375	0.59162173854636213032875957651413045823574066162109375	0.62784347764103731748264181078411638736724853515625	-1.072072225531682	0.7895510585897062	ENO1
transcription regulatory region sequence-specific DNA binding (GO:0000976)	1/293	0.493208524957736094140869909097091294825077056884765625	0.51811804642024805733768744175904430449008941650390625	0.6070877925996127633112564581097103655338287353515625	0.63774879222585578730786437517963349819183349609375	-0.811153616656056	0.5733422135512483	ENO1
sequence-specific DNA binding (GO:0043565)	1/395	0.6009368461162785113316431306884624063968658447265625	0.62358512316784053819418431885424070060253143310546875	0.71748304877868152029662951463251374661922454833984375	0.7434826207586591184650615105056203901767730712890625	-0.9444834609416979	0.4809927770975428	SATB2
transition metal ion binding (GO:0046914)	1/400	0.6055970907687682203146550818928517401218414306640625	0.62358512316784053819418431885424070060253143310546875	0.72203600669831324854186505035613663494586944580078125	0.7434826207586591184650615105056203901767730712890625	-0.771819347227326	0.38709856928086317	SNCB
nucleoside-triphosphatase activity (GO:0017111)	1/425	0.62811133085485038041184679968864656984806060791015625	0.64042723930298472989619540385319851338863372802734375	0.74375178205994163516123762747156433761119842529296875	0.75833515033562670648592529687448404729366302490234375	-0.8289005364951622	0.38547012318531065	DNM1
RNA polymerase II regulatory region sequence-specific DNA binding (GO:0000977)	1/461	0.65833819410820171302844983074464835226535797119140625	0.66472982706070860015046264379634521901607513427734375	0.77215036710052598056819306293618865311145782470703125	0.779646972606356403190375203848816454410552978515625	-1.119836666229209	0.46813260823420194	ENO1
DNA binding (GO:0003677)	1/894	0.8782759166756697322142599659855477511882781982421875	0.8782759166756697322142599659855477511882781982421875	0.9462134118564196061385018765577115118503570556640625	0.9462134118564196061385018765577115118503570556640625	-0.8026191201662162	0.10417553039311864	SATB2

## Sheet: GO cell comp
Term	Overlap	P-value	Adjusted P-value	Old P-value	Old Adjusted P-value	Z-score	Combined Score	Genes
cytoplasmic vesicle lumen (GO:0060205)	6/130	0.0000005082741940041826004005316545775183811883835005573928356170654296875	0.0000284633548642342247753968254020406902782269753515720367431640625	0.00000235540272416185790101627282877583269282695255242288112640380859375	0.0001319025525530640526213066454630506996181793510913848876953125	-1.5306126841881638	22.182013687227037	PFKL;AHSG;APOA1;ALDOC;APOE;ALDOA
secretory granule lumen (GO:0034774)	6/318	0.0000845113585950739952534771504133459529839456081390380859375	0.00236631804066207186709736021157368668355047702789306640625	0.0003154005616867925319846133191958870156668126583099365234375	0.00883121572723019089556917293748483643867075443267822265625	-1.2983633009228686	12.176862008562583	PFKL;ANXA2;AHSG;APOA1;ALDOC;ALDOA
endocytic vesicle lumen (GO:0071682)	2/19	0.0008631841432957150506144472501546260900795459747314453125	0.0109620512682477855292972890310920774936676025390625	0.001749190120041718178589551513368860469199717044830322265625	0.0235157094513780695610449811283615417778491973876953125	-2.577000065843389	18.180432702747556	APOA1;APOE
nuclear heterochromatin (GO:0005720)	2/21	0.0010569511692656726430106228775684940046630799770355224609375	0.0109620512682477855292972890310920774936676025390625	0.002099616915301613477573550170518501545302569866180419921875	0.0235157094513780695610449811283615417778491973876953125	-2.2457880623524655	15.388963492362343	HIST1H1E;HIST1H1B
very-low-density lipoprotein particle (GO:0034361)	2/16	0.000608410732916166326067486380679838475771248340606689453125	0.0109620512682477855292972890310920774936676025390625	0.00128146664766880702575335693182978502591140568256378173828125	0.0235157094513780695610449811283615417778491973876953125	-1.9854915339427521	14.701890449588332	APOA1;APOE
cytoskeleton (GO:0005856)	6/521	0.001174505493026548573476386394531800760887563228607177734375	0.0109620512682477855292972890310920774936676025390625	0.003943180717787503168636487060894069145433604717254638671875	0.03680302003268336175079156191713991574943065643310546875	-1.55072154237789	10.462575699400542	ALG2;ALDOC;NEFM;ALDOA;TUBA4A;DNM1
ficolin-1-rich granule lumen (GO:1904813)	3/124	0.002907184280840090055686442127580448868684470653533935546875	0.023257474246720720445491537020643590949475765228271484375	0.006217858200189677921054798304112409823574125766754150390625	0.049742865601517423368438386432899278588593006134033203125	-2.1721882061173057	12.68681785165613	PFKL;ALDOC;ALDOA
heterochromatin (GO:0000792)	2/42	0.004202508566609160396698730011166844633407890796661376953125	0.0294175599662641236442528480665714596398174762725830078125	0.0075536809167744134452249227251741103827953338623046875	0.0528757664174208941165744590762187726795673370361328125	-1.5880423700438973	8.689884814915162	HIST1H1E;HIST1H1B
tertiary granule lumen (GO:1904724)	2/56	0.007364829831443076534058800319826332270167768001556396484375	0.04582560784009025167673456735428771935403347015380859375	0.01286476868181334574925411828871801844798028469085693359375	0.0800474495757274862040020479980739764869213104248046875	-1.8411671053275724	9.04204407540442	ALDOC;ALDOA
ficolin-1-rich granule (GO:0101002)	3/185	0.00882944134767723980139475514761215890757739543914794921875	0.049444871546992542887810628826628089882433414459228515625	0.0180199319967113726070895296516027883626520633697509765625	0.08580746624785835774407161125054699368774890899658203125	-1.2165101846117201	5.753683858777792	PFKL;ALDOC;ALDOA
platelet alpha granule lumen (GO:0031093)	2/68	0.01070565992961060135246764701832944410853087902069091796875	0.049959746338182807467998003403408802114427089691162109375	0.0183873141959696485836506241184906684793531894683837890625	0.08580746624785835774407161125054699368774890899658203125	-1.8577215696704867	8.428450645272886	AHSG;ALDOA
lipid droplet (GO:0005811)	2/65	0.00981787108169648349564884171059020445682108402252197265625	0.049959746338182807467998003403408802114427089691162109375	0.016926619050442480440832326848976663313806056976318359375	0.08580746624785835774407161125054699368774890899658203125	-1.491302993547923	6.895115408710897	SET;ANXA2
adj pval >0.05:
nuclear chromatin (GO:0000790)	3/254	0.0205709382064109096155402056638195062987506389617919921875	0.076798169303934071816541973021230660378932952880859375	0.04036579883024848935946238270844332873821258544921875	0.141280295905869712758118339479551650583744049072265625	-1.7671136948554087	6.863250408521606	HIST1H1D;HIST1H1E;HIST1H1B
spherical high-density lipoprotein particle (GO:0034366)	1/9	0.020514644090375448726160101386994938366115093231201171875	0.076798169303934071816541973021230660378932952880859375	0.029565132919116950127591536556792561896145343780517578125	0.1249368165730647961542132406975724734365940093994140625	-1.7169987597761247	6.673315370241418	APOA1
platelet alpha granule (GO:0031091)	2/91	0.0186131526890129066209578212465203250758349895477294921875	0.076798169303934071816541973021230660378932952880859375	0.031234204143266199038553310174393118359148502349853515625	0.1249368165730647961542132406975724734365940093994140625	-1.5240032483074348	6.071456445953071	AHSG;ALDOA
cell cortex region (GO:0099738)	1/12	0.0272609259183876455334694099974512937478721141815185546875	0.0848117695238726765349923653047881089150905609130859375	0.0382695334661677655230249683881993405520915985107421875	0.141280295905869712758118339479551650583744049072265625	-3.4701913341932533	12.50067332156699	ENO1
endoplasmic reticulum lumen (GO:0005788)	3/271	0.024338875280897932784629489333383389748632907867431640625	0.0848117695238726765349923653047881089150905609130859375	0.04734814366957097730992387596415937878191471099853515625	0.1473053358608874818802547679297276772558689117431640625	-1.3520282753591328	5.023704964570765	AHSG;APOA1;APOE
endocytic vesicle (GO:0030139)	2/109	0.026066306633554213456616110988761647604405879974365234375	0.0848117695238726765349923653047881089150905609130859375	0.04313898903540280826973685179837048053741455078125	0.14210490505779749259573918607202358543872833251953125	-1.275064011003672	4.650300913845585	APOA1;APOE
nuclear euchromatin (GO:0005719)	1/19	0.042825970160003841435969462736466084606945514678955078125	0.11991271644801075602071449566210503689944744110107421875	0.0582888286306258163183002807272714562714099884033203125	0.171798652806055052177924835632438771426677703857421875	-2.35025848801135	7.404749260346059	HIST1H1D
axon (GO:0030424)	2/142	0.042275717924684631798815104275490739382803440093994140625	0.11991271644801075602071449566210503689944744110107421875	0.0685361720048262845761399830735172145068645477294921875	0.1827631253462034255363732881960459053516387939453125	-1.8020742496896633	5.7009383006080085	NEFM;DNM1
euchromatin (GO:0000791)	1/22	0.049421872992259439916207242049495107494294643402099609375	0.1314738841982647787887117374339140951633453369140625	0.06674531392739969926086729401504271663725376129150390625	0.1827631253462034255363732881960459053516387939453125	-2.3520106640924032	7.073347917350124	HIST1H1D
calcium channel complex (GO:0034704)	1/25	0.055973304776389683212745040918889571912586688995361328125	0.1314738841982647787887117374339140951633453369140625	0.0751287561784177715384913653906551189720630645751953125	0.1912368339086998048070853428725968115031719207763671875	-1.848424991235569	5.328788182403311	CAMK2D
tertiary granule (GO:0070820)	2/165	0.055282356965131888848485886001071776263415813446044921875	0.1314738841982647787887117374339140951633453369140625	0.0885233443066657244013839545004884712398052215576171875	0.21553509918144697632413908650050871074199676513671875	-1.5327682380586427	4.43782612298088	ALDOC;ALDOA
perinuclear region of cytoplasm (GO:0048471)	3/379	0.0563459503706849051951621731859631836414337158203125	0.1314738841982647787887117374339140951633453369140625	0.104241323170432387268391494217212311923503875732421875	0.23350056390176854304030484854592941701412200927734375	-1.4580927051484822	4.193831716720141	SET;STMN2;ALG2
clathrin-coated endocytic vesicle membrane (GO:0030669)	1/34	0.07536369654502354797909191574944998137652873992919921875	0.1688146802608527508038349651542375795543193817138671875	0.09984685945740180701424293374657281674444675445556640625	0.2329760054006042302443546532231266610324382781982421875	-1.994323423288314	5.156182806751284	APOE
cytoplasmic vesicle (GO:0031410)	2/216	0.08822268618362001657562387890720856375992298126220703125	0.190018093318566172467143360336194746196269989013671875	0.13788757501588622123023242238559760153293609619140625	0.27082984003808741046981367617263458669185638427734375	-1.1239806165524282	2.7289025760497343	APOA1;DNM1
early endosome (GO:0005769)	2/223	0.09311801465368300945169011129110003821551799774169921875	0.1931336600224536625969307124250917695462703704833984375	0.1450874143061182675040754475048743188381195068359375	0.27082984003808741046981367617263458669185638427734375	-1.4551357089095025	3.4543286382900398	APOA1;APOE
cell cortex part (GO:0044448)	1/45	0.09853448504056312728938138434386928565800189971923828125	0.1970689700811262545787627686877385713160037994384765625	0.129195945956335378479451492239604704082012176513671875	0.27082984003808741046981367617263458669185638427734375	-1.6552508931830248	3.835793489172113	ENO1
late endosome membrane (GO:0031902)	1/49	0.10681859320980165162229269526505959220230579376220703125	0.206270386887892842597835851847776211798191070556640625	0.1396384480690923968193573045937228016555309295654296875	0.27082984003808741046981367617263458669185638427734375	-1.616626150899803	3.6157836742717837	ANXA2
clathrin-coated endocytic vesicle (GO:0045334)	1/51	0.11093267338162247914734592768581933341920375823974609375	0.207074323645695279605405403344775550067424774169921875	0.14481444151503397588243160498677752912044525146484375	0.27082984003808741046981367617263458669185638427734375	-1.321020352913543	2.9047015707438484	APOE
intermediate filament cytoskeleton (GO:0045111)	1/72	0.15302665524783709560807665184256620705127716064453125	0.252043902761143467916582494581234641373157501220703125	0.1973856922577785499850477890504407696425914764404296875	0.345424961451112455534939726931042969226837158203125	-1.2914988391509166	2.4243282061936426	NEFM
chromatin (GO:0000785)	2/297	0.1489893407546372949834534438195987604558467864990234375	0.252043902761143467916582494581234641373157501220703125	0.2250830752244421528729390047374181449413299560546875	0.360132920359107433494472161328303627669811248779296875	-1.2580999154468862	2.395271913879586	HIST1H1D;HIST1H1B
cation channel complex (GO:0034703)	1/66	0.1412029290167720052551203480106778442859649658203125	0.252043902761143467916582494581234641373157501220703125	0.1826911945700222805744061815858003683388233184814453125	0.330022803094233818654856804641894996166229248046875	-1.143808950440342	2.2390714582468836	CAMK2D
actin cytoskeleton (GO:0015629)	2/295	0.14739819009015964201836368374642916023731231689453125	0.252043902761143467916582494581234641373157501220703125	0.2228569797829809961964286912916577421128749847412109375	0.360132920359107433494472161328303627669811248779296875	-0.9523823674292721	1.8234480218498668	ALG2;ALDOA
mitochondrial matrix (GO:0005759)	2/309	0.1586100697862586061948064752868958748877048492431640625	0.25377611165801372550276937545277178287506103515625	0.238481322585703592320527377523831091821193695068359375	0.366665647174260644902688000001944601535797119140625	-0.9500375255095826	1.749310252040216	GLUD1;ABAT
clathrin-coated vesicle membrane (GO:0030665)	1/82	0.17237991372135963441536432583234272897243499755859375	0.26814653245544828319424368601175956428050994873046875	0.221313702006934731603138288846821524202823638916015625	0.360132920359107433494472161328303627669811248779296875	-1.262831450105128	2.2201264343905516	APOE
azurophil granule lumen (GO:0035578)	1/91	0.1894275120558358838085410980056622065603733062744140625	0.28670109932775156291739904190762899816036224365234375	0.24226123116870790230592547231935895979404449462890625	0.366665647174260644902688000001944601535797119140625	-1.1200151405489855	1.8634239018163856	ANXA2
microtubule cytoskeleton (GO:0015630)	2/389	0.225132474243553148962604382177232764661312103271484375	0.3281477021282708239624525958788581192493438720703125	0.328351937997951315306721653541899286210536956787109375	0.46594571535844042653451424484956078231334686279296875	-1.1513105622052568	1.7166803520711769	TUBA4A;DNM1
nuclear chromosome part (GO:0044454)	2/393	0.2285314354107600143262146730194217525422573089599609375	0.3281477021282708239624525958788581192493438720703125	0.332818368113171725308774284712853841483592987060546875	0.46594571535844042653451424484956078231334686279296875	-0.8974812552126246	1.3247554820799423	HIST1H1D;HIST1H1B
membrane raft (GO:0045121)	1/120	0.24205478921646694789870934982900507748126983642578125	0.33887670490305377146711407476686872541904449462890625	0.3061366731250221295823621403542347252368927001953125	0.451148781447401059363500053223106078803539276123046875	-1.0952233120075614	1.5536741269624033	ANXA2
late endosome (GO:0005770)	1/141	0.27806238307654840280491725934552960097789764404296875	0.3797925232265051409541456450824625790119171142578125	0.3491247271801913854005761095322668552398681640625	0.476853285904651646998075875671929679811000823974609375	-1.1500053643417074	1.4719031254192656	ANXA2
vacuolar lumen (GO:0005775)	1/162	0.3123948195009271788791238577687181532382965087890625	0.397593406637543722581540350802242755889892578125	0.389545757039359064055616954647121019661426544189453125	0.495785508959184217925297843976295553147792816162109375	-1.4783610016889246	1.720054463249578	ANXA2
cytosolic part (GO:0044445)	1/160	0.30919512341165578117596623997087590396404266357421875	0.397593406637543722581540350802242755889892578125	0.385802635011925243446739841601811349391937255859375	0.495785508959184217925297843976295553147792816162109375	-1.1699744897858448	1.3732958553595962	PFKL
azurophil granule (GO:0042582)	1/155	0.30113202263050375950825809923117049038410186767578125	0.397593406637543722581540350802242755889892578125	0.376348027842134447151778431361890397965908050537109375	0.495785508959184217925297843976295553147792816162109375	-1.07385063082592	1.2888425039308513	ANXA2
dendrite (GO:0030425)	1/216	0.393510618456800298492481715584290213882923126220703125	0.47888766698040374780731553983059711754322052001953125	0.482708098337129631882902458528405986726284027099609375	0.58641789407578770454421146496315486729145050048828125	-1.2912631935505448	1.2042930365936355	APOE
polymeric cytoskeletal fiber (GO:0099513)	1/222	0.40192357764426744903829558097640983760356903076171875	0.47888766698040374780731553983059711754322052001953125	0.49217216109932182543929002349614165723323822021484375	0.58641789407578770454421146496315486729145050048828125	-0.9087801139246026	0.8283469975548142	TUBA4A
microtubule (GO:0005874)	1/211	0.38641147660021513132733161910437047481536865234375	0.47888766698040374780731553983059711754322052001953125	0.474692045500853254669237912821699865162372589111328125	0.58641789407578770454421146496315486729145050048828125	-0.8579217613360042	0.8157570307563067	TUBA4A
mitochondrion (GO:0005739)	3/1027	0.422942632521889294583417040485073812305927276611328125	0.4833630085964448763746759141213260591030120849609375	0.61085368243357029971463134643272496759891510009765625	0.67074129835843010472018477230449207127094268798828125	-1.0688649055714157	0.9197782707084788	GLUD1;ABAT;GLUL
lytic vacuole membrane (GO:0098852)	1/234	0.41840841688573215950697203879826702177524566650390625	0.4833630085964448763746759141213260591030120849609375	0.51060328429394541416286301682703197002410888671875	0.59570383167626961284923936545965261757373809814453125	-0.8925387237770349	0.7776665351831237	ANXA2
lysosomal membrane (GO:0005765)	1/292	0.4920228669479065342073909050668589770793914794921875	0.54674023596923160273064468128723092377185821533203125	0.59098783553041978056086236392729915678501129150390625	0.66896385777262989957847594268969260156154632568359375	-0.872331808781397	0.6186839637917722	ANXA2
nuclear speck (GO:0016607)	1/297	0.497924143471978830621793576938216574490070343017578125	0.54674023596923160273064468128723092377185821533203125	0.597289158725562430163336102850735187530517578125	0.66896385777262989957847594268969260156154632568359375	-0.8860218816504281	0.617829735051691	SRSF4
lysosome (GO:0005764)	1/423	0.62635745617192151168950431383564136922359466552734375	0.67453879895437707236993674086988903582096099853515625	0.72852543656895374368787088315002620220184326171875	0.78456585476656559574593075012671761214733123779296875	-0.7672785043332881	0.3589590136902074	ANXA2
centrosome (GO:0005813)	1/462	0.6591425568406992230308105717995204031467437744140625	0.68895929153318669069250290704076178371906280517578125	0.7600128362159226380612153661786578595638275146484375	0.8030324307187106658290076666162349283695220947265625	-0.9299185517472699	0.3876044148661921	PRKACB
integral component of plasma membrane (GO:0005887)	3/1464	0.664353602549858646142411089385859668254852294921875	0.68895929153318669069250290704076178371906280517578125	0.840144011474809548900566369411535561084747314453125	0.85477372757613456766279114162898622453212738037109375	-0.8054226845434971	0.3293701464480832	SLC1A3;SLC6A11;FXYD6
microtubule organizing center (GO:0005815)	1/508	0.694206614897613150105826207436621189117431640625	0.70682855335029703969240699734655208885669708251953125	0.79264768886687264615176218285341747105121612548828125	0.82200501067675679767177143730805255472660064697265625	-1.1656140498858114	0.4254323979087524	PRKACB
nuclear body (GO:0016604)	1/619	0.76492543908974208743956069156411103904247283935546875	0.76492543908974208743956069156411103904247283935546875	0.85477372757613456766279114162898622453212738037109375	0.85477372757613456766279114162898622453212738037109375	-0.7888543311110071	0.21139475015211975	SRSF4

## Sheet: DSigDB
Term	Overlap	P-value	Adjusted P-value	Old P-value	Old Adjusted P-value	Z-score	Combined Score	Genes
Retinoic acid_CTD_00006918	27/4259	0.00000003747802568212709170816158803229978246918108197860419750213623046875	0.0000409260040448827835100377436905461081551038660109043121337890625	0.00000000194490152652697028705443372067519780532762752045528031885623931884765625	0.00000212383246696745152368493957106831970804705633781850337982177734375	-4.6984037856578675	80.34040748561834	CAMK2D;CRABP1;SLC1A3;ABAT;ENO1;NDRG2;DPP6;LDHA;HIST1H1D;NEFM;APOE;GLUL;PRKACB;CAMK2G;GSTM1;TPI1;ANXA2;AHSG;HPCAL1;TUBA4A;DNM1;GLUD1;VSNL1;ALDOC;SRSF4;ALDOA;PTMA
Uranium acetate_CTD_00000229	7/244	0.000001317167028191777471262942193763745279966315138153731822967529296875	0.00052013978177150427782693409284320296137593686580657958984375	0.0000008182889701469143439705421216867620159973739646375179290771484375	0.0003225302163830173697751935169009129822370596230030059814453125	-2.446495430433218	33.12561496264562	CAMK2D;LDHA;VSNL1;STMN2;NDRG2;PTMA;GLUL
URANIUM_CTD_00006964	7/247	0.0000014289554444272094800051642327076706351363100111484527587890625	0.00052013978177150427782693409284320296137593686580657958984375	0.0000008860720230302675831548890605926516172985429875552654266357421875	0.0003225302163830173697751935169009129822370596230030059814453125	-2.4473031733729482	32.93719333425832	CAMK2D;LDHA;VSNL1;STMN2;NDRG2;PTMA;GLUL
4-aminobutyric acid_BOSS	5/180	0.0000567757910353765900442202241293898623553104698657989501953125	0.01292756980342980865916757693412364460527896881103515625	0.000040822918754470434617165341961708691087551414966583251953125	0.010596195202076739982910424942019744776189327239990234375	-2.4904240108564495	24.347382637737585	LDHA;SLC12A5;SLC1A3;SLC6A11;ABAT
Cobalt sulfate_CTD_00001238	3/33	0.000059192169429623663241823994241030959528870880603790283203125	0.01292756980342980865916757693412364460527896881103515625	0.0000582208527586634082121898325912212612820439971983432769775390625	0.010596195202076739982910424942019744776189327239990234375	-1.5601416669456236	15.187544313068207	LDHA;ENO1;ALDOA
L-glutamic acid_BOSS	5/190	0.000073357268891929890293999994010931686716503463685512542724609375	0.01335102293833124141586576882900772034190595149993896484375	0.000052453475159881148416445018067832961605745367705821990966796875	0.010596195202076739982910424942019744776189327239990234375	-2.576646991434826	24.530114707586257	GLUD1;LDHA;HPCA;SLC1A3;ABAT
1,10-phenanthroline_CTD_00001181	4/108	0.000110192167348647300745105581665228555721114389598369598388671875	0.0171899781063889790788667966126013197936117649078369140625	0.000087709163046315960650910203977304036015993915498256683349609375	0.0119723007558221287982558322937620687298476696014404296875	-2.2023868146379377	20.07097815043588	LDHA;ALDOC;ENO1;ALDOA
SARIN_CTD_00006722	5/230	0.0001797589287680608004064974903002394057693891227245330810546875	0.0245370937768402998246930479808725067414343357086181640625	0.0001265082139297509238214101134900602119159884750843048095703125	0.015349663290143110427887762625687173567712306976318359375	-2.4361860792079564	21.009410241774606	GLUD1;STMN2;APOE;ALDOA;GLUL
Tetradioxin_CTD_00006848	19/3769	0.0003533669255980211661334611239482228484121151268482208251953125	0.039131789431507392473807982469224953092634677886962890625	0.0000809039593165237417952961873623962674173526465892791748046875	0.0119723007558221287982558322937620687298476696014404296875	-4.658339862013057	37.02450195416456	GSTM1;TPI1;AHSG;SATB2;CRABP1;STMN2;SLC1A3;SLC6A11;ENO1;NDRG2;TUBA4A;GLUD1;LDHA;PFKL;VSNL1;HIST1H1D;ALDOC;APOE;HIST1H1B
Vorinostat_CTD_00003560	6/426	0.0004105958020421188983846427777990584218059666454792022705078125	0.039131789431507392473807982469224953092634677886962890625	0.0002622641449378333906340687864400251783081330358982086181640625	0.0259789982697238609754553095854134880937635898590087890625	-3.232468615085996	25.20647114270694	SET;TPI1;ANXA2;HPCAL1;FXYD6;ENO1
2-Nonenal, 4-hydroxy-, (2E,4R)-_CTD_00001295	5/275	0.00040972682754509171139389867022373437066562473773956298828125	0.039131789431507392473807982469224953092634677886962890625	0.000285483497469493012303753953773366447421722114086151123046875	0.0259789982697238609754553095854134880937635898590087890625	-2.648251272037854	20.656412607809674	GSTM1;TPI1;APOA1;ENO1;ALDOA
succinic acid_BOSS	3/64	0.0004300196640824988070749002044834696789621375501155853271484375	0.039131789431507392473807982469224953092634677886962890625	0.0003734011583250269558122147461887152530835010111331939697265625	0.03136569729930226146930039021754055283963680267333984375	-1.6652054824196798	12.908139401014806	GLUD1;LDHA;ABAT
VITAMIN E_CTD_00006994	11/1511	0.000498838810798476355902464351999014979810453951358795166015625	0.04190246010707200652323223266648710705339908599853515625	0.00021782752307121793118593888749501275015063583850860595703125	0.0237867655193769976518236575202536187134683132171630859375	-4.244283734837657	32.27025497540377	PFKL;SET;TPI1;HPCAL1;APOA1;FXYD6;ENO1;ALDOA;NDRG2;CAMK2G;TUBA4A
adj pval >0.05:
hydroquinone_CTD_00001535	4/173	0.0006646514473541663414746238913721754215657711029052734375	0.051842812893624974635020663527029682882130146026611328125	0.000505966057213901965021463080773855836014263331890106201171875	0.037473970887511538763181562217141618020832538604736328125	-2.442839069529702	17.872415953627954	GSTM1;HIST1H1D;HIST1H1E;HIST1H1B
A-674563_Kinome Scan	3/77	0.00073938663529739159611942067584777760202996432781219482421875	0.053827347049650108024021477604037499986588954925537109375	0.00062842389431289340413766542070561627042479813098907470703125	0.039491775230166760446426366115701966919004917144775390625	-1.7562695102142674	12.662157999212047	CAMK2D;PRKACB;CAMK2G
L-glutamine_BOSS	4/190	0.0009428504485763174354506777063988920417614281177520751953125	0.05809987168252629674558562555830576457083225250244140625	0.00071384247356286179009288161978474818170070648193359375	0.039491775230166760446426366115701966919004917144775390625	-2.6814254515036415	18.680426270336422	GLUD1;LDHA;HPCA;SLC1A3
N-ethylmaleimide_CTD_00005942	2/19	0.0008631841432957150506144472501546260900795459747314453125	0.05809987168252629674558562555830576457083225250244140625	0.0008783076632854175218312331452352736960165202617645263671875	0.041364405511732586784301446414247038774192333221435546875	-1.3482722982256776	9.51190266068095	SLC12A5;ANXA2
prostaglandin J2_CTD_00001744	2/20	0.000957690192569114816072139984015620939317159354686737060546875	0.05809987168252629674558562555830576457083225250244140625	0.000964856814010420639309006940464996660011820495128631591796875	0.042144945635975171460696486747110611759126186370849609375	-1.1913457457483985	8.281027864451906	GSTM1;APOA1
puromycin_PC3_DOWN	7/722	0.00121808333303649140959279417728566841105930507183074951171875	0.059371573884354489347714434188674204051494598388671875	0.00072329258663309079109560162379466419224627315998077392578125	0.039491775230166760446426366115701966919004917144775390625	-3.505878246638635	23.526114266444143	HPCAL1;ALDOC;SRSF4;ENO1;PTMA;GLUL;CAMK2G
oxygen_CTD_00006454	6/525	0.00122150069927432565648761642052022580173797905445098876953125	0.059371573884354489347714434188674204051494598388671875	0.0007814603697400561606312141549324223888106644153594970703125	0.040635939226482918618099660079678869806230068206787109375	-3.4119429568734057	22.886204796680357	LDHA;GSTM1;ALDOC;ENO1;ALDOA;NDRG2
testosterone enanthate_CTD_00000155	6/534	0.00133252667750333002316676100917902658693492412567138671875	0.059371573884354489347714434188674204051494598388671875	0.000852857577013598953073747477304777930839918553829193115234375	0.041364405511732586784301446414247038774192333221435546875	-3.0379963511314725	20.113596764964285	PFKL;GSTM1;APOE;NDRG2;PTMA;PRKACB
N-methyl-D-aspartic acid_BOSS	4/203	0.001204661671947905403345924213454054552130401134490966796875	0.059371573884354489347714434188674204051494598388671875	0.00090910781344467222510330461915373234660364687442779541015625	0.041364405511732586784301446414247038774192333221435546875	-2.6350229495857818	17.711455691434494	LDHA;SLC12A5;HPCA;SLC1A3
7,8-Benzoflavone_CTD_00000606	3/92	0.001239147078478978862559056750569652649573981761932373046875	0.059371573884354489347714434188674204051494598388671875	0.001035902627799197180114010308216165867634117603302001953125	0.043507910367566286768958860875500249676406383514404296875	-2.0320262276479673	13.601026125529739	LDHA;TPI1;ENO1
Cornstarch_BOSS	3/95	0.00135923932885426948687090931144894057069905102252960205078125	0.059371573884354489347714434188674204051494598388671875	0.00113334807752247103233844693903620282071642577648162841796875	0.045837633357575492676350137344343238510191440582275390625	-1.95438094425114	12.900536471294213	GLUD1;LDHA;ENO1
4-aminobutyric acid_CTD_00006014	2/23	0.00126965232474450344379857114063270273618400096893310546875	0.059371573884354489347714434188674204051494598388671875	0.00124808201726172370189804627926832836237736046314239501953125	0.04867519867320722892767292933058342896401882171630859375	-1.3573627183577641	9.052268496023158	SLC6A11;ABAT
trichostatin A_CTD_00000660	17/3585	0.00172804568291580473715640664522652514278888702392578125	0.06874337098189249595225902567108278162777423858642578125	0.0005147523473559277064348638219826170825399458408355712890625	0.037473970887511538763181562217141618020832538604736328125	-4.5776464878467635	29.117329772330486	SET;ANXA2;SATB2;CRABP1;STMN2;SLC1A3;ABAT;ENO1;GLUD1;DPP6;LDHA;VSNL1;HIST1H1D;HIST1H1E;NEFM;ALDOA;PRKACB
EINECS 250-892-2_CTD_00001193	4/224	0.00172924259467161184171402066311884482274763286113739013671875	0.06874337098189249595225902567108278162777423858642578125	0.001299860997678837885860314571573326247744262218475341796875	0.048946489981561758231265457652625627815723419189453125	-2.5258063902195413	16.064309926210182	LDHA;APOA1;ALDOC;TUBA4A
A443654_LINCS	3/104	0.00176265053799724326355491399453967460431158542633056640625	0.06874337098189249595225902567108278162777423858642578125	0.00145983754514712239271079230462646592059172689914703369140625	0.0498169562281455535757146435571485199034214019775390625	-1.8413698732954462	11.676009651881268	CAMK2D;PRKACB;CAMK2G
Medroxyprogesterone acetate_CTD_00006623	5/390	0.00195310695397234103561079354705043442663736641407012939453125	0.0735445790944067867567213170332252047955989837646484375	0.00135120727691486787469532515615355805493891239166259765625	0.04918394487970119410835678763760370202362537384033203125	-2.9267621203632723	18.258119249232227	LDHA;TPI1;ANXA2;SLC1A3;NEFM
estradiol_CTD_00005920	19/4337	0.0021225250507638493933926238099729744135402143001556396484375	0.0772599118478041191337979398667812347412109375	0.000550931597668844808858568118381526801385916769504547119140625	0.037601081540898660671157216484061791561543941497802734375	-4.600646765725217	28.317665591196246	CAMK2D;SET;TPI1;ANXA2;SATB2;CRABP1;STMN2;ALG2;HPCAL1;SLC1A3;SLC6A11;ABAT;TUBA4A;LDHA;VSNL1;ALDOC;PTMA;GLUL;CAMK2G
Caspan_CTD_00000180	7/809	0.002332163138695531566513263754814033745788037776947021484375	0.0812902239929876035962053038019803352653980255126953125	0.00139659037916739134886634499110869001015089452266693115234375	0.04919602238873520272388617513570352457463741302490234375	-3.6746026060763746	22.271615943902624	CAMK2D;LDHA;GSTM1;STMN2;APOA1;SRSF4;APOE
caffeine_CTD_00005556	3/116	0.002406622315073002164875770603202909114770591259002685546875	0.0812902239929876035962053038019803352653980255126953125	0.00197918817023867536775139086557828704826533794403076171875	0.06356686711472452067095417760356212966144084930419921875	-2.1441585386279876	12.92827047096172	GLUD1;LDHA;APOA1
2,2',3,4,4',5'-HEXACHLOROBIPHENYL_CTD_00001404	2/32	0.0024565727030847902233323676313148098415695130825042724609375	0.0812902239929876035962053038019803352653980255126953125	0.0023062253132686981633991951667894682032056152820587158203125	0.06839720549982179764736400784386205486953258514404296875	-1.4974215349580522	8.997988200097769	APOA1;PRKACB
1,6-Diisocyanatohexane_CTD_00000793	2/33	0.00261124241478365159974117659658077172935009002685546875	0.08386696226305138945900097269259276799857616424560546875	0.0024427573392793501018405155633672620751895010471343994140625	0.06839720549982179764736400784386205486953258514404296875	-1.3227723935308944	7.867756478191432	LDHA;GSTM1
benzo[a]pyrene_CTD_00005488	19/4425	0.002708966035399995586629984245519153773784637451171875	0.0840698810916453709296547458507120609283447265625	0.000717274034889511693906249956143028612132184207439422607421875	0.039491775230166760446426366115701966919004917144775390625	-4.578210532584945	27.062664322938932	CAMK2D;GSTM1;SATB2;HPCA;STMN2;APOA1;SLC1A3;ABAT;ENO1;NDRG2;TUBA4A;GLUD1;VSNL1;HIST1H1D;HIST1H1E;SRSF4;ALDOA;PRKACB;HIST1H1B
ARSENIC_CTD_00005442	7/854	0.003156469894466538451960335720514194690622389316558837890625	0.0840698810916453709296547458507120609283447265625	0.00189956356346557774482375346991602782509289681911468505859375	0.06285828519104276479456672177548171021044254302978515625	-3.8239397478953228	22.019396065960667	SET;GSTM1;ANXA2;NEFM;ENO1;APOE;ALDOA
oxiglutatione_BOSS	3/125	0.002973909949063320394546661162848977255634963512420654296875	0.0840698810916453709296547458507120609283447265625	0.0024355396683174396037230291511832547257654368877410888671875	0.06839720549982179764736400784386205486953258514404296875	-2.2558908290881177	13.124496972556585	GLUD1;LDHA;ENO1
PKC-412_Kinome Scan	3/125	0.002973909949063320394546661162848977255634963512420654296875	0.0840698810916453709296547458507120609283447265625	0.0024355396683174396037230291511832547257654368877410888671875	0.06839720549982179764736400784386205486953258514404296875	-1.984808733816134	11.547374492675944	CAMK2D;PRKACB;CAMK2G
N-NITROSODIMETHYLAMINE_CTD_00005845	3/127	0.0031101803985272365345171596828777182963676750659942626953125	0.0840698810916453709296547458507120609283447265625	0.0025450503333403103056742367016340722329914569854736328125	0.06947987410019047793685587066647713072597980499267578125	-1.9899258116855993	11.487990056877104	ANXA2;HPCAL1;NDRG2
beta-D-Glucose 6-phosphate_BOSS	2/35	0.0029340071410284573362459159540094333351589739322662353515625	0.0840698810916453709296547458507120609283447265625	0.0027270103850766456814180838108541138353757560253143310546875	0.07030805028300686487785498002267559058964252471923828125	-1.3399311772483335	7.813656129561837	GLUD1;LDHA
L-arabinose_BOSS	2/36	0.0031020611779087321584202907587268782663159072399139404296875	0.0840698810916453709296547458507120609283447265625	0.0028747004813787177014694496079982855007983744144439697265625	0.07030805028300686487785498002267559058964252471923828125	-1.3526020526878952	7.81220811042078	GLUD1;LDHA
TAXIFOLIN_CTD_00000115	2/37	0.003274535790827314517270618665634174249134957790374755859375	0.0851379305615101722448656573760672472417354583740234375	0.00302607908727227370437873332775779999792575836181640625	0.07030805028300686487785498002267559058964252471923828125	-1.431220227681782	8.188839832654848	GSTM1;APOA1
NSC25485_CTD_00006443	3/131	0.0033941175770217028688502391986503425869159400463104248046875	0.08565773724181845183434091950402944348752498626708984375	0.00277312173014554637362483191509454627521336078643798828125	0.07030805028300686487785498002267559058964252471923828125	-2.0790591190416126	11.82093028027388	TPI1;ANXA2;HPCAL1
2,2',5,5'-TETRACHLOROBIPHENYL_CTD_00000481	2/38	0.00345141065809524867635804667997945216484367847442626953125	0.08565773724181845183434091950402944348752498626708984375	0.00318113085480200251387028487215502536855638027191162109375	0.07237072694674555328742115989371086470782756805419921875	-1.403887276138939	7.9585980036887065	LDHA;APOE
niclosamide_CTD_00006390	3/134	0.0036171737087469517553384168451202640426345169544219970703125	0.0858142831367054437219366036515566520392894744873046875	0.0029522024767764712925577352820027954294346272945404052734375	0.07030805028300686487785498002267559058964252471923828125	-2.238004493281769	12.582200692319445	LDHA;TPI1;ALDOC
ACRYLAMIDE_BOSS	3/133	0.00354185126728732979639602262977859936654567718505859375	0.0858142831367054437219366036515566520392894744873046875	0.00289173763602810530992659465709948563016951084136962890625	0.07030805028300686487785498002267559058964252471923828125	-2.1546153045659686	12.158721974739928	LDHA;ANXA2;ENO1
9001-31-4_BOSS	3/135	0.0036934718932464792075232029588960358523763716220855712890625	0.0858142831367054437219366036515566520392894744873046875	0.0030134430077658406858798212368810709449462592601776123046875	0.07030805028300686487785498002267559058964252471923828125	-2.1143970442073607	11.84313613529534	LDHA;ANXA2;ENO1
THIOACETAMIDE_CTD_00006870	2/41	0.00400823456851106922627092643551804940216243267059326171875	0.09118733643362682272925923143702675588428974151611328125	0.0036681723329500446305340144448337014182470738887786865234375	0.07854204289375388281513323818217031657695770263671875	-1.4887141520567828	8.21681542904836	GLUD1;LDHA
phosphoenolpyruvate_BOSS	2/42	0.004202508566609160396698730011166844633407890796661376953125	0.0936559051987184421061982675382751040160655975341796875	0.00383776417836119432269725848527741618454456329345703125	0.07995960436763034639984226714659598655998706817626953125	-1.430537675677408	7.828007526455046	LDHA;ENO1
atorvastatin_BOSS	3/143	0.004339450666944538563540856301870007882826030254364013671875	0.09477360256606871813378489832757622934877872467041015625	0.003531680461877216743726837222538961214013397693634033203125	0.0771319012873984133360494297448894940316677093505859375	-2.1433552981217145	11.65986892549161	LDHA;APOA1;APOE
Allococaine_CTD_00005697	4/291	0.004432174719516590068180139638798209489323198795318603515625	0.0948917431929089671971411235062987543642520904541015625	0.003313260412460443567195245151424387586303055286407470703125	0.07383837490626131427884359936797409318387508392333984375	-2.6952740715689067	14.605326083976438	HPCAL1;NEFM;NDRG2;TUBA4A
nifedipine_BOSS	3/148	0.004775887212676556414781003923053503967821598052978515625	0.0948917431929089671971411235062987543642520904541015625	0.003881614062597348556449272649615522823296487331390380859375	0.07995960436763034639984226714659598655998706817626953125	-2.4980334045047816	13.349928965016742	LDHA;SLC12A5;HPCA
CHROMIUM_CTD_00005668	3/149	0.00486624324066199827332201977014847216196358203887939453125	0.0948917431929089671971411235062987543642520904541015625	0.00395404636982787417720519584918292821384966373443603515625	0.07995960436763034639984226714659598655998706817626953125	-2.1537453865985947	11.46962685890875	ANXA2;SATB2;APOA1
vitamin B12_BOSS	2/45	0.004811048776479464987587686408687659422867000102996826171875	0.0948917431929089671971411235062987543642520904541015625	0.00436806206687710869840390870422197622247040271759033203125	0.0822400651212034927706184816997847519814968109130859375	-1.4685746746858175	7.8375483279390386	LDHA;APOE
SU11652_RBC	2/45	0.004811048776479464987587686408687659422867000102996826171875	0.0948917431929089671971411235062987543642520904541015625	0.00436806206687710869840390870422197622247040271759033203125	0.0822400651212034927706184816997847519814968109130859375	-1.4172967575247817	7.563886279400954	CAMK2D;CAMK2G
GSK461364_LINCS	2/45	0.004811048776479464987587686408687659422867000102996826171875	0.0948917431929089671971411235062987543642520904541015625	0.00436806206687710869840390870422197622247040271759033203125	0.0822400651212034927706184816997847519814968109130859375	-1.408819087684152	7.518642310381495	CAMK2D;CAMK2G
ibuprofen_CTD_00006137	3/150	0.0049576302164454043308605690754120587371289730072021484375	0.0949777578308488024116940096064354293048381805419921875	0.00402730068664558342461656792465873877517879009246826171875	0.07996022454212685370844582166682812385261058807373046875	-2.2259072140941165	11.812505463417857	TPI1;ANXA2;ENO1
Pyruvic acid_BOSS	3/158	0.005726236632859233767478546184293008991517126560211181640625	0.10781121384624625658688046314637176692485809326171875	0.00464326575351957197834718016338229062967002391815185546875	0.08593976614988767248615175731174531392753124237060546875	-2.1666977795533584	11.186003578509823	GLUD1;LDHA;ENO1
Cyperquat_CTD_00007079	3/160	0.00592892491851942753100512817354683647863566875457763671875	0.10973535611903754982687786423412035219371318817138671875	0.0048056714470499396762992461162866675294935703277587890625	0.08602939705210711773819554082365357317030429840087890625	-2.1518395755658934	11.034444794514911	GSTM1;ANXA2;APOE
MK 886_CTD_00002517	2/52	0.006378462730387735209192090479746184428222477436065673828125	0.1160880216930567920829986405806266702711582183837890625	0.005729050301406725387298735086005763150751590728759765625	0.09478974135054764327268372881007962860167026519775390625	-1.4644432377242396	7.402508919711781	SLC12A5;APOA1
GLYCOGEN_BOSS	3/167	0.00667206503481679834288708974554538144730031490325927734375	0.1194409019347531797361483540953486226499080657958984375	0.00540106436904329474668617905308565241284668445587158203125	0.094271954053480266910725049456232227385044097900390625	-2.1804489723469502	10.9236696623531	GLUD1;LDHA;ENO1
captopril_HL60_DOWN	3/170	0.00700678706839072233669707401304549421183764934539794921875	0.12340986255939788429625281196422292850911617279052734375	0.005669226445644601382334304418009196524508297443389892578125	0.09478974135054764327268372881007962860167026519775390625	-2.0128041928193596	9.985272050030186	GLUD1;HPCAL1;ENO1
L-aspartic acid_BOSS	3/173	0.00735135517009650844844070860517604160122573375701904296875	0.12566240899899749905443968600593507289886474609375	0.005945278130976281057151755504719403688795864582061767578125	0.09689915998546416719960916452691890299320220947265625	-2.374124771276617	11.663767803469979	GLUD1;LDHA;SLC1A3
nicotinic acid_CTD_00006387	2/56	0.007364829831443076534058800319826332270167768001556396484375	0.12566240899899749905443968600593507289886474609375	0.006582946531093270166323794256868495722301304340362548828125	0.10266875430281306724733525470583117567002773284912109375	-1.6434571529405728	8.071082722436245	AHSG;APOA1
nadide_BOSS	2/57	0.007621535858185556934485394009470837772823870182037353515625	0.1280418024175173641321379136570612899959087371826171875	0.00680493204326658440717068287995061837136745452880859375	0.10266875430281306724733525470583117567002773284912109375	-1.4506237803798845	7.0743692294740015	GLUD1;LDHA
Arsenenous acid_CTD_00000922	8/1284	0.0082942234933157561738159557762628537602722644805908203125	0.1283730782159684669085919495046255178749561309814453125	0.0047967645111623262443867332649460877291858196258544921875	0.08602939705210711773819554082365357317030429840087890625	-4.137133974120117	19.825956762828987	LDHA;TPI1;ALDOC;ENO1;ALDOA;PTMA;CAMK2G;HIST1H1B
Tamibarotene_CTD_00002527	5/560	0.008999270239349134448136879882440553046762943267822265625	0.1283730782159684669085919495046255178749561309814453125	0.00628351082483146437807075557202551863156259059906005859375	0.10090579148111704366197471927080187015235424041748046875	-3.149097473752072	14.834175685984375	GSTM1;ANXA2;HIST1H1D;PRKACB;TUBA4A
(17S)-17-hydroxy-13,17-dimethyl-1,2,6,7,8,14,15,16-octahydrocyclopenta[a]phenanthren-3-one_CTD_00007088	4/368	0.010016603670681363535965857636256259866058826446533203125	0.1283730782159684669085919495046255178749561309814453125	0.007494499740076828765700245327252559945918619632720947265625	0.10266875430281306724733525470583117567002773284912109375	-2.7458514195983934	12.640557752139564	LDHA;ALDOA;GLUL;PRKACB
D-Norepinephrine d-bitartrate_BOSS	3/190	0.00949310100254259318919292098826190340332686901092529296875	0.1283730782159684669085919495046255178749561309814453125	0.007661477312822950573589775302707494120113551616668701171875	0.10266875430281306724733525470583117567002773284912109375	-2.5580108189695046	11.91314228948615	GLUD1;LDHA;ABAT
folic acid_BOSS	3/181	0.00831886112675894219548045072087916196323931217193603515625	0.1283730782159684669085919495046255178749561309814453125	0.006720452343070583249573513029417881625704467296600341796875	0.10266875430281306724733525470583117567002773284912109375	-2.4765364674351336	11.86070254117798	LDHA;ENO1;APOE
Ethylparaben_BOSS	3/186	0.008959905371770222892724433449984644539654254913330078125	0.1283730782159684669085919495046255178749561309814453125	0.00723414242799287794671858620176863041706383228302001953125	0.10266875430281306724733525470583117567002773284912109375	-2.421379207452549	11.416792341123086	GLUD1;LDHA;ENO1
Coke_BOSS	3/189	0.00935809704674966068294050813847206882201135158538818359375	0.1283730782159684669085919495046255178749561309814453125	0.00755327061052167396393297593704119208268821239471435546875	0.10266875430281306724733525470583117567002773284912109375	-2.363833526733714	11.042679797259336	GLUD1;LDHA;ENO1
cholesterol_BOSS	3/190	0.00949310100254259318919292098826190340332686901092529296875	0.1283730782159684669085919495046255178749561309814453125	0.007661477312822950573589775302707494120113551616668701171875	0.10266875430281306724733525470583117567002773284912109375	-2.349536738942688	10.942238898221488	LDHA;APOA1;APOE
Simvastatin and niacin_BOSS	3/193	0.00990496101772815780439618293939929571934044361114501953125	0.1283730782159684669085919495046255178749561309814453125	0.00799161549060358085416755358210139092989265918731689453125	0.10266875430281306724733525470583117567002773284912109375	-2.363861610360691	10.908558350079495	LDHA;APOA1;APOE
cerivastatin_BOSS	3/193	0.00990496101772815780439618293939929571934044361114501953125	0.1283730782159684669085919495046255178749561309814453125	0.00799161549060358085416755358210139092989265918731689453125	0.10266875430281306724733525470583117567002773284912109375	-2.358624562949316	10.884390845087356	LDHA;APOA1;APOE
sucrose_BOSS	3/185	0.00882944134767723980139475514761215890757739543914794921875	0.1283730782159684669085919495046255178749561309814453125	0.007129590630562134510872507320300428546033799648284912109375	0.10266875430281306724733525470583117567002773284912109375	-2.2856298594928695	10.810260198439753	GLUD1;LDHA;ENO1
Copper(II) chloride_CTD_00001408	3/185	0.00882944134767723980139475514761215890757739543914794921875	0.1283730782159684669085919495046255178749561309814453125	0.007129590630562134510872507320300428546033799648284912109375	0.10266875430281306724733525470583117567002773284912109375	-2.2522339225799617	10.652308653442299	GLUD1;AHSG;ALDOA
HEXACHLOROETHANE_BOSS	3/190	0.00949310100254259318919292098826190340332686901092529296875	0.1283730782159684669085919495046255178749561309814453125	0.007661477312822950573589775302707494120113551616668701171875	0.10266875430281306724733525470583117567002773284912109375	-2.285183629971799	10.642534245584462	LDHA;APOA1;ENO1
IRON_CTD_00006166	3/181	0.00831886112675894219548045072087916196323931217193603515625	0.1283730782159684669085919495046255178749561309814453125	0.006720452343070583249573513029417881625704467296600341796875	0.10266875430281306724733525470583117567002773284912109375	-2.2167021895666204	10.616296444064476	ANXA2;ALDOC;APOE
ipratropium bromide_HL60_DOWN	3/192	0.00976653103803661222503951222506657359190285205841064453125	0.1283730782159684669085919495046255178749561309814453125	0.00788064791905930712989647446420349297113716602325439453125	0.10266875430281306724733525470583117567002773284912109375	-2.054705917886883	9.510810298349321	SET;SATB2;ENO1
3-Butylidenephthalide_CTD_00001227	2/59	0.0081469516153435915517544430031193769536912441253662109375	0.1283730782159684669085919495046255178749561309814453125	0.00725901543429116787031762925153088872320950031280517578125	0.10266875430281306724733525470583117567002773284912109375	-1.6746501098010975	8.055253678992646	LDHA;ENO1
Telmisartan_BOSS	2/63	0.0092452691790426942686220712630529305897653102874755859375	0.1283730782159684669085919495046255178749561309814453125	0.008207229489638374897442218980359029956161975860595703125	0.103014880490633398135713605370256118476390838623046875	-1.6142406317935711	7.560527317091051	LDHA;SLC12A5
T0901317_CTD_00003912	2/64	0.0095296320667520757752289028985615004785358905792236328125	0.1283730782159684669085919495046255178749561309814453125	0.0084525428953268096077255933096239459700882434844970703125	0.1048883732011008651507921740630990825593471527099609375	-1.5392198791926415	7.162527547222746	APOA1;APOE
INCB18424_Kinome Scan	2/61	0.00868824620509560906211898867468335083685815334320068359375	0.1283730782159684669085919495046255178749561309814453125	0.00772648607657400350590126691940895398147404193878173828125	0.10266875430281306724733525470583117567002773284912109375	-1.4422177694987774	6.844454271239207	CAMK2D;CAMK2G
BAS-012416453_PC3_UP	2/66	0.01010996769832718522597048149691545404493808746337890625	0.1283730782159684669085919495046255178749561309814453125	0.008952982300879090693523920663210446946322917938232421875	0.1065201384793907080084096605787635780870914459228515625	-1.4473659985764655	6.649537271992923	HIST1H1D;ENO1
Ruxolitinib_FDA	2/63	0.0092452691790426942686220712630529305897653102874755859375	0.1283730782159684669085919495046255178749561309814453125	0.008207229489638374897442218980359029956161975860595703125	0.103014880490633398135713605370256118476390838623046875	-1.4092596470409031	6.600469501556549	CAMK2D;CAMK2G
progesterone_CTD_00006624	10/1916	0.01047052095133229991652523693801413173787295818328857421875	0.128469762683762589450253699396853335201740264892578125	0.005438766580008476403396144860380445607006549835205078125	0.094271954053480266910725049456232227385044097900390625	-4.2764196546879685	19.497016134797537	CAMK2D;LDHA;SET;STMN2;ALG2;SLC1A3;SLC6A11;NEFM;ABAT;NDRG2
creatine_BOSS	2/67	0.010405903448554847112728083402544143609702587127685546875	0.128469762683762589450253699396853335201740264892578125	0.00920808010478754192240646858635955140925943851470947265625	0.1065201384793907080084096605787635780870914459228515625	-1.6779089122429938	7.660295136527879	LDHA;ENO1
h-89_CTD_00002586	2/67	0.010405903448554847112728083402544143609702587127685546875	0.128469762683762589450253699396853335201740264892578125	0.00920808010478754192240646858635955140925943851470947265625	0.1065201384793907080084096605787635780870914459228515625	-1.6157457333807916	7.376496479023473	APOA1;APOE
hydrocortisone_BOSS	3/198	0.0106143357953743799892976085175178013741970062255859375	0.1287872743172091549723745629307813942432403564453125	0.00856034734447639299170784710213411017321050167083740234375	0.1050325764063844979911976906805648468434810638427734375	-2.508876779075846	11.404224236112295	GLUD1;LDHA;ENO1
OXYTOCIN_BOSS	2/69	0.01100921879787641367853812113253297866322100162506103515625	0.132110625574516971081351357497624121606349945068359375	0.00972796174404632306431661703527424833737313747406005859375	0.10839728800508759143372827793427859432995319366455078125	-1.5123081583643871	6.819031187302222	LDHA;ENO1
136572-09-3_BOSS	2/70	0.01131656177032679989891139626934091211296617984771728515625	0.134322667969531128751015103262034244835376739501953125	0.0099927176371527350051682248022189014591276645660400390625	0.110222703634048346810203611312317661941051483154296875	-1.5579688134021528	6.982018514962101	LDHA;ENO1
epinephrine_BOSS	3/207	0.0119641074200849233111210168090110528282821178436279296875	0.1394701649357286965535962508511147461831569671630859375	0.0096429514514859600293750219179855776019394397735595703125	0.10839728800508759143372827793427859432995319366455078125	-2.6620642276997057	11.781881414765074	GLUD1;LDHA;ENO1
PARAOXON_CTD_00006470	2/73	0.0122611134009431820002244961642645648680627346038818359375	0.1394701649357286965535962508511147461831569671630859375	0.010806078834508035801942327225333428941667079925537109375	0.11132300082342240499233554373859078623354434967041015625	-1.5448719425594961	6.799479697349727	SET;ENO1
benzocaine_PC3_DOWN	2/73	0.0122611134009431820002244961642645648680627346038818359375	0.1394701649357286965535962508511147461831569671630859375	0.010806078834508035801942327225333428941667079925537109375	0.11132300082342240499233554373859078623354434967041015625	-1.4777206783895414	6.5039253249798685	SATB2;ENO1
PHA-00767505E_MCF7_DOWN	2/73	0.0122611134009431820002244961642645648680627346038818359375	0.1394701649357286965535962508511147461831569671630859375	0.010806078834508035801942327225333428941667079925537109375	0.11132300082342240499233554373859078623354434967041015625	-1.4484849673189502	6.37524953096375	HPCAL1;ENO1
benzene_CTD_00005481	5/616	0.01320143276677304862432027476870644022710621356964111328125	0.1417359218134141840561568415068904869258403778076171875	0.00926630398928629528398914771969430148601531982421875	0.1065201384793907080084096605787635780870914459228515625	-3.251093592845519	14.06887966150578	SET;GSTM1;ALG2;NEFM;GLUL
Alitretinoin_CTD_00003402	3/213	0.0129165045483678742055388966036844067275524139404296875	0.1417359218134141840561568415068904869258403778076171875	0.010407222008358869846933458802595851011574268341064453125	0.11132300082342240499233554373859078623354434967041015625	-2.283877333235547	9.933152036799099	GSTM1;CRABP1;GLUL
LUCANTHONE_CTD_00006227	3/214	0.0130793516433996941106254752185122924856841564178466796875	0.1417359218134141840561568415068904869258403778076171875	0.01053793599000019641509506840293397544883191585540771484375	0.11132300082342240499233554373859078623354434967041015625	-2.215259527504578	9.606961411795014	HIST1H1D;HIST1H1E;HIST1H1B
NVP-TAE684_LINCS	3/212	0.01275483520421923609722281156564349657855927944183349609375	0.1417359218134141840561568415068904869258403778076171875	0.01027746336002064407588729721965137287043035030364990234375	0.11132300082342240499233554373859078623354434967041015625	-2.1858963994988687	9.534540947463714	CAMK2D;PRKACB;CAMK2G
TOSYLPHENYLALANYL CHLOROMETHYL KETONE_CTD_00006910	2/76	0.01323906961993429227952834281722971354611217975616455078125	0.1417359218134141840561568415068904869258403778076171875	0.0116477904174171302542628581022654543630778789520263671875	0.11669162509926152282435651841296930797398090362548828125	-1.7273046642880439	7.469872389315486	APOA1;APOE
kainic acid_BOSS	2/76	0.01323906961993429227952834281722971354611217975616455078125	0.1417359218134141840561568415068904869258403778076171875	0.0116477904174171302542628581022654543630778789520263671875	0.11669162509926152282435651841296930797398090362548828125	-1.4896280198949379	6.442020013157512	LDHA;SLC12A5
ambroxol_PC3_DOWN	5/622	0.0137189346513670006044716132009853026829659938812255859375	0.145447346012551104177390470795216970145702362060546875	0.00963537489230472353474166169462478137575089931488037109375	0.10839728800508759143372827793427859432995319366455078125	-3.0545256860061127	13.100794411614073	TPI1;HPCAL1;ENO1;GLUL;CAMK2G
VALPROIC ACID_CTD_00006977	27/8313	0.014128247388774516080101051329620531760156154632568359375	0.147063404555762777814464925540960393846035003662109375	0.0022878839300098769392322051174915031879208981990814208984375	0.06839720549982179764736400784386205486953258514404296875	-4.34209208184893	18.495484789557175	SET;SATB2;CRABP1;STMN2;SLC1A3;ABAT;ENO1;NDRG2;LDHA;HIST1H1D;HIST1H1E;NEFM;APOE;PRKACB;CAMK2G;TPI1;ANXA2;HPCAL1;APOA1;SYN2;TUBA4A;DNM1;VSNL1;FXYD6;ALDOC;ALDOA;PTMA
CADMIUM_CTD_00005555	7/1143	0.01483642557217191605689610156559865572489798069000244140625	0.147063404555762777814464925540960393846035003662109375	0.0092668618640495588334449195144770783372223377227783203125	0.1065201384793907080084096605787635780870914459228515625	-3.8080706470439667	16.034528582585633	LDHA;ANXA2;VSNL1;CRABP1;ENO1;ALDOA;GLUL
rosiglitazone_CTD_00003139	4/412	0.014655089002341741000190467048014397732913494110107421875	0.147063404555762777814464925540960393846035003662109375	0.01099104165591126454348813723527200636453926563262939453125	0.1121702568995803783735709657776169478893280029296875	-3.014630760476243	12.730688122913746	ANXA2;ENO1;APOE;NDRG2
[6-[6-(butanoylamino)purin-9-yl]-2-hydroxy-2-oxo-4a,6,7,7a-tetrahydro-4H-furo[3,2-d][1,3,2]dioxaphosphinin-7-yl] butanoate_CTD_00005796	3/225	0.01494875266088797373387198064165204414166510105133056640625	0.147063404555762777814464925540960393846035003662109375	0.012039213246195439033225937919269199483096599578857421875	0.1195165533167765470334842348165693692862987518310546875	-2.2025850587159357	9.257745647859936	LDHA;TPI1;ANXA2
SILVER NITRATE_CTD_00006743	2/81	0.01494191708452313228916441545379711897112429141998291015625	0.147063404555762777814464925540960393846035003662109375	0.01311264069317303986028644402495046961121261119842529296875	0.1236186978860817908820735055996919982135295867919921875	-1.5968743220246515	6.71259660936735	HIST1H1D;HIST1H1B
warfarin_BOSS	2/79	0.014249946572578352232962828338713734410703182220458984375	0.147063404555762777814464925540960393846035003662109375	0.0125174824639452224317448525425788830034434795379638671875	0.1231449626182719303546519995506969280540943145751953125	-1.533099676597727	6.5172099777910075	LDHA;APOE
hyoscyamine_HL60_DOWN	2/81	0.01494191708452313228916441545379711897112429141998291015625	0.147063404555762777814464925540960393846035003662109375	0.01311264069317303986028644402495046961121261119842529296875	0.1236186978860817908820735055996919982135295867919921875	-1.5483720792195161	6.508713319298742	HPCAL1;DNM1
dinoprost_HL60_UP	2/80	0.01459413834287501786357577060471157892607152462005615234375	0.147063404555762777814464925540960393846035003662109375	0.0128135342362394981374773550442114355973899364471435546875	0.1236186978860817908820735055996919982135295867919921875	-1.500307669919464	6.34200353375459	ANXA2;GLUL
nicotinamide adenine dinucleotide_BOSS	2/82	0.01529326523263350480486000293467441224493086338043212890625	0.1473085904113313748808877789997495710849761962890625	0.0134147883788322264120296267719822935760021209716796875	0.1236186978860817908820735055996919982135295867919921875	-1.6781274503843893	7.015147884484775	GLUD1;LDHA
gabexate_PC3_UP	2/82	0.01529326523263350480486000293467441224493086338043212890625	0.1473085904113313748808877789997495710849761962890625	0.0134147883788322264120296267719822935760021209716796875	0.1236186978860817908820735055996919982135295867919921875	-1.4967174782423658	6.2567920265878945	VSNL1;ABAT
Palbociclib_FDA	2/83	0.0156481652817897776142075372263207100331783294677734375	0.1473085904113313748808877789997495710849761962890625	0.0137199638812568226742261146000601002015173435211181640625	0.1236186978860817908820735055996919982135295867919921875	-1.4436979455713177	6.002032153539766	CAMK2D;CAMK2G
PD0332991_LINCS	2/83	0.0156481652817897776142075372263207100331783294677734375	0.1473085904113313748808877789997495710849761962890625	0.0137199638812568226742261146000601002015173435211181640625	0.1236186978860817908820735055996919982135295867919921875	-1.440602052015923	5.989161280709049	CAMK2D;CAMK2G
SB 218078_RBC	2/83	0.0156481652817897776142075372263207100331783294677734375	0.1473085904113313748808877789997495710849761962890625	0.0137199638812568226742261146000601002015173435211181640625	0.1236186978860817908820735055996919982135295867919921875	-1.3925251823465108	5.789286425665766	CAMK2D;CAMK2G
ethanol_CTD_00005337	3/232	0.016213342594718301026279760890247416682541370391845703125	0.151324530884037466993419229766004718840122222900390625	0.013055590599719828215352634970258804969489574432373046875	0.1236186978860817908820735055996919982135295867919921875	-2.30620815461159	9.506007266543259	GSTM1;TPI1;ENO1
Dibenzo[def,p]chrysene_CTD_00001899	2/85	0.0163685513525341740093121956078903167508542537689208984375	0.151478458279384053941640786433708854019641876220703125	0.01433934487450682672415869234328056336380541324615478515625	0.1262787467980762412533835004069260321557521820068359375	-1.630518887155022	6.705335086561775	GSTM1;ENO1
cyclosporin A_CTD_00007121	18/4826	0.0169225763314447240348581402713534771464765071868896484375	0.15327282966591149193646970161353237926959991455078125	0.0057139394142973441714783433553748182021081447601318359375	0.09478974135054764327268372881007962860167026519775390625	-4.278440712904506	17.452216053244825	TPI1;ANXA2;AHSG;ALG2;HPCAL1;APOA1;ABAT;ENO1;NDRG2;GLUD1;LDHA;PFKL;VSNL1;ALDOC;APOE;ALDOA;GLUL;PRKACB
emetine_HL60_DOWN	4/435	0.0175449667657865716885456919271746301092207431793212890625	0.15327282966591149193646970161353237926959991455078125	0.01317936275366589533863947991676468518562614917755126953125	0.1236186978860817908820735055996919982135295867919921875	-2.6893982118825464	10.873205139396678	SET;ANXA2;HPCAL1;GLUL
dorzolamide_HL60_DOWN	3/238	0.017343979104461428042416315520313219167292118072509765625	0.15327282966591149193646970161353237926959991455078125	0.0139648812500453196883132278571792994625866413116455078125	0.12398089695162185785992647879538708366453647613525390625	-2.114175584356242	8.571945749364072	HPCAL1;ENO1;GLUL
OTSSP167_LINCS	3/237	0.0171525380515707322193197370552297797985374927520751953125	0.15327282966591149193646970161353237926959991455078125	0.01381088016676005301996976726286447956226766109466552734375	0.1236186978860817908820735055996919982135295867919921875	-2.100920210272195	8.54152037772618	CAMK2D;PRKACB;CAMK2G
nifedipine_CTD_00006395	2/87	0.0171029364246784269798506983306651818566024303436279296875	0.15327282966591149193646970161353237926959991455078125	0.0149706771636568571059999754879754618741571903228759765625	0.129745868751692750020509947717073373496532440185546875	-1.8789176909293108	7.644386225827768	SLC12A5;APOA1
NADP(+)_BOSS	2/86	0.0167340026573209420257537516363299801014363765716552734375	0.15327282966591149193646970161353237926959991455078125	0.01465352373815614721308531187560220132581889629364013671875	0.1280131833765321136553438918781466782093048095703125	-1.6857735796401159	6.895340816298526	GLUD1;LDHA
Gefitinib	2/88	0.017475335438490842421277449147964944131672382354736328125	0.15327282966591149193646970161353237926959991455078125	0.0152907919381075375897527379720486351288855075836181640625	0.1314767306804207336323742083550314418971538543701171875	-1.4326701961560253	5.797965847707551	CAMK2D;CAMK2G
L-carnitine_BOSS	2/91	0.0186131526890129066209578212465203250758349895477294921875	0.16131398997144519302793241877225227653980255126953125	0.0162687728108941200011461347685326472856104373931884765625	0.137717053561987434751046066594426520168781280517578125	-1.7428607337125297	6.943359896279438	GLUD1;LDHA
7646-79-9_CTD_00000928	13/3095	0.01939459521995791357884542094325297512114048004150390625	0.1654601404702659428469502245206967927515506744384765625	0.008856758899156706721367271484268712811172008514404296875	0.1065201384793907080084096605787635780870914459228515625	-4.2160673271242475	16.622945192605524	SET;SLC12A5;HPCAL1;SLC6A11;ENO1;TUBA4A;LDHA;HIST1H1E;ALDOC;ALDOA;PTMA;CAMK2G;HIST1H1B
bezafibrate_CTD_00005506	2/93	0.0193887107536176543642891800800498458556830883026123046875	0.1654601404702659428469502245206967927515506744384765625	0.016935326352600914290302824838363449089229106903076171875	0.14117081203847481329916035974747501313686370849609375	-1.688943253295013	6.659611850526965	APOA1;APOE
alsterpaullone_MCF7_UP	3/256	0.0209960552129483286887268178588783484883606433868408203125	0.1763668637887659540464113661073497496545314788818359375	0.0169057934989074072629211542562188697047531604766845703125	0.14117081203847481329916035974747501313686370849609375	-2.2381564643112357	8.646940027278808	ALDOC;APOE;TUBA4A
phenylephrine_BOSS	2/97	0.020980050781056740205610111615897039882838726043701171875	0.1763668637887659540464113661073497496545314788818359375	0.01830292507618543063063754061658983118832111358642578125	0.1514151074484431092059821821749210357666015625	-1.782192862771262	6.8867198185102385	LDHA;ABAT
etoposide_CTD_00005948	4/462	0.0213658948225743626492256765914135030470788478851318359375	0.17810348966603972709066283641732297837734222412109375	0.01608350117805444623453325903028598986566066741943359375	0.137212369425276980994254927281872369349002838134765625	-3.0270147998880286	11.641775806000494	GSTM1;TPI1;ALDOC;TUBA4A
quercetin_CTD_00006679	13/3159	0.022689532117454565274261568674774025566875934600830078125	0.18639444210813171931562237659818492829799652099609375	0.010488841402835409610805328384230961091816425323486328125	0.11132300082342240499233554373859078623354434967041015625	-4.200613782456132	15.902900413716257	TPI1;ANXA2;AHSG;SATB2;SLC6A11;ENO1;NDRG2;GLUD1;VSNL1;ALDOC;NEFM;APOE;ALDOA
Phenethyl isothiocyanate_CTD_00002443	2/102	0.0230432689419393620100517949822460650466382503509521484375	0.18639444210813171931562237659818492829799652099609375	0.0200760353846403498401240739212880725972354412078857421875	0.1577196448922824345562077041904558427631855010986328125	-1.7532951639555188	6.61059177655641	GSTM1;TUBA4A
lactose_BOSS	2/102	0.0230432689419393620100517949822460650466382503509521484375	0.18639444210813171931562237659818492829799652099609375	0.0200760353846403498401240739212880725972354412078857421875	0.1577196448922824345562077041904558427631855010986328125	-1.6243533775656538	6.124432041283816	GLUD1;LDHA
amantadine_HL60_DOWN	2/102	0.0230432689419393620100517949822460650466382503509521484375	0.18639444210813171931562237659818492829799652099609375	0.0200760353846403498401240739212880725972354412078857421875	0.1577196448922824345562077041904558427631855010986328125	-1.5036954753171372	5.6695057101228254	ENO1;GLUL
rifabutin_MCF7_UP	3/267	0.023420795385111166375669000672132824547588825225830078125	0.18805521000398084385807351281982846558094024658203125	0.0188616276578376478034737573352686013095080852508544921875	0.153708189569841113808479349245317280292510986328125	-2.1472925789182753	8.061217549835797	ALDOC;PRKACB;TUBA4A
MAGNESIUM_BOSS	2/105	0.0243198979371854716313716693321111961267888545989990234375	0.19384911348471922654113086537108756601810455322265625	0.0211732177624585661546152692835676134563982486724853515625	0.1651510985471768278021187370541156269609928131103515625	-1.763519992290154	6.55405224867635	LDHA;ENO1
CEP-701_Kinome Scan	3/272	0.0245714254136103656123157890078800846822559833526611328125	0.1944347576207428873740212793563841842114925384521484375	0.01979065887021756731112276384010328911244869232177734375	0.1577196448922824345562077041904558427631855010986328125	-2.231793350959631	8.271407973282301	CAMK2D;PRKACB;CAMK2G
buflomedil_PC3_DOWN	2/106	0.024751792756295416808587361856552888639271259307861328125	0.1944529330206805350922394381996127776801586151123046875	0.0215444224033986726773992614880626206286251544952392578125	0.1668546756348322779306414531674818135797977447509765625	-1.4612490441553636	5.404951778834161	SATB2;ENO1
(2E,4E,6E,8E)-3,7-DIMETHYL-9-(2,6,6-TRIMETHYL-3-OXO-1-CYCLOHEXENYL)NONA-2,4,6,8-TETRAENOIC ACID_CTD_00000070	2/108	0.025625013166973791001179705517643014900386333465576171875	0.1998751027023955850747682916335179470479488372802734375	0.0222949725743321579274347499222130863927304744720458984375	0.1714514792335965764902283581250230781733989715576171875	-1.6883352113939913	6.186374798148437	GSTM1;GLUL
beta-Levulose_BOSS	2/112	0.0274087284535383945982545128572382964193820953369140625	0.2064160791121650018187239083999884314835071563720703125	0.0238282896625029265436079839446392725221812725067138671875	0.17822255007844656216065004628035239875316619873046875	-1.8425867230527728	6.627588685703579	GLUD1;LDHA
sulforaphane_CTD_00000857	2/112	0.0274087284535383945982545128572382964193820953369140625	0.2064160791121650018187239083999884314835071563720703125	0.0238282896625029265436079839446392725221812725067138671875	0.17822255007844656216065004628035239875316619873046875	-1.7772498684687934	6.392578961177391	GSTM1;TUBA4A
ALUMINUM CHLORIDE_CTD_00000571	1/12	0.0272609259183876455334694099974512937478721141815185546875	0.2064160791121650018187239083999884314835071563720703125	0.0269257133268394170666493181443001958541572093963623046875	0.192175679430775459000102500795037485659122467041015625	0.9959577582534308	-3.5877395160692847	GLUD1
Glaucine Methiodide_TTD_00008221	1/12	0.0272609259183876455334694099974512937478721141815185546875	0.2064160791121650018187239083999884314835071563720703125	0.0269257133268394170666493181443001958541572093963623046875	0.192175679430775459000102500795037485659122467041015625	1.290920717662008	-4.650284846408096	SLC12A5
Fingolimod_CTD_00003287	1/12	0.0272609259183876455334694099974512937478721141815185546875	0.2064160791121650018187239083999884314835071563720703125	0.0269257133268394170666493181443001958541572093963623046875	0.192175679430775459000102500795037485659122467041015625	1.787157203278865	-6.437877978756499	APOA1
diazinon_CTD_00005790	6/1028	0.0294398659345326725589320204790055868215858936309814453125	0.21765898190261168121395485286484472453594207763671875	0.0198703066206902569101888644809150719083845615386962890625	0.1577196448922824345562077041904558427631855010986328125	-3.4498783131642194	12.162220114056884	ENO1;ALDOA;SNCB;NDRG2;PTMA;TUBA4A
diflunisal_CTD_00005819	1/13	0.0294995689758118413703602556097393971867859363555908203125	0.21765898190261168121395485286484472453594207763671875	0.0289673716732449203214994071231558336876332759857177734375	0.20276130012506576871800234584952704608440399169921875	0.38924717487765276	-1.3714655657271175	SLC12A5
ammonia_CTD_00005384	1/13	0.0294995689758118413703602556097393971867859363555908203125	0.21765898190261168121395485286484472453594207763671875	0.0289673716732449203214994071231558336876332759857177734375	0.20276130012506576871800234584952704608440399169921875	1.1809998963094295	-4.161110973829879	GLUL
Ethylene dimethacrylate_BOSS	2/118	0.030175585902307462682347960480910842306911945343017578125	0.2211526161430855397238559589823125861585140228271484375	0.026207335535348381949649620992204290814697742462158203125	0.192175679430775459000102500795037485659122467041015625	-1.7848226770590307	6.248168181906672	GLUD1;LDHA
calcitriol_CTD_00005558	9/1959	0.032239019882625098711859124023249023593962192535400390625	0.2275673276713788550917882957946858368813991546630859375	0.018730499353981806820446109895783592946827411651611328125	0.153708189569841113808479349245317280292510986328125	-3.960041835781525	13.601071627621396	GLUD1;LDHA;SET;GSTM1;ANXA2;VSNL1;ABAT;GLUL;HIST1H1B
COPPER_CTD_00005706	8/1689	0.037057136588359081141863526909219217486679553985595703125	0.2275673276713788550917882957946858368813991546630859375	0.0227946935637138581309812934705405496060848236083984375	0.1740685690319967449113391921855509281158447265625	-3.8984442850821575	12.846521330209173	LDHA;ALG2;SLC1A3;SRSF4;ENO1;PTMA;GLUL;HIST1H1B
Pirinixic acid_CTD_00000280	7/1403	0.0398957008326081830063003508257679641246795654296875	0.2275673276713788550917882957946858368813991546630859375	0.025876903545036633591536201492999680340290069580078125	0.192175679430775459000102500795037485659122467041015625	-3.589503308020328	11.563537200306392	STMN2;APOA1;FXYD6;ABAT;SNCB;TUBA4A;DNM1
Vitinoin_CTD_00007069	5/781	0.032827402757701469593332177510092151351273059844970703125	0.2275673276713788550917882957946858368813991546630859375	0.02347420031483420099771564082402619533240795135498046875	0.1780126857208260415799117026836029253900051116943359375	-3.1143720205341325	10.640226041941595	GSTM1;APOE;GLUL;SYN2;DNM1
sulfaguanidine_PC3_UP	5/809	0.037359352671740987672510669881376088596880435943603515625	0.2275673276713788550917882957946858368813991546630859375	0.026807123413777077247655000746817677281796932220458984375	0.192175679430775459000102500795037485659122467041015625	-3.1922297514071434	10.493408232594875	VSNL1;NEFM;ABAT;APOE;HIST1H1B
aspirin_CTD_00005447	4/562	0.039764881651920859495508153713672072626650333404541015625	0.2275673276713788550917882957946858368813991546630859375	0.0302181949127506323249381381401690305210649967193603515625	0.20369301756002278214197076522395946085453033447265625	-2.9594312219870424	9.54348835630933	GSTM1;APOA1;APOE;ALDOA
SELENIUM_CTD_00006731	7/1560	0.064038558674337997533854149878607131540775299072265625	0.2275673276713788550917882957946858368813991546630859375	0.042527761671890616790303596417288645170629024505615234375	0.206469596124859211538904446570086292922496795654296875	-3.3184508432836983	9.119998559772021	PFKL;SET;TPI1;HPCAL1;APOE;ALDOA;TUBA4A
NICKEL SULFATE_CTD_00001417	4/577	0.04311907011277517354219668277437449432909488677978515625	0.2275673276713788550917882957946858368813991546630859375	0.0328189572458806588794999470337643288075923919677734375	0.20615810827372171853966165144811384379863739013671875	-2.896094881445412	9.104713889038571	ANXA2;ALDOC;APOE;PTMA
vincristine_CTD_00006988	6/1246	0.06446480525684113171980271772554260678589344024658203125	0.2275673276713788550917882957946858368813991546630859375	0.044853688582241250937254761765871080569922924041748046875	0.206469596124859211538904446570086292922496795654296875	-3.2323898876502524	8.862036026370301	CAMK2D;GSTM1;TPI1;ANXA2;ALDOC;TUBA4A
cytarabine_CTD_00005743	4/595	0.04735123726049046688491017675914918072521686553955078125	0.2275673276713788550917882957946858368813991546630859375	0.036110085933033338190245586929449927993118762969970703125	0.206469596124859211538904446570086292922496795654296875	-2.807027740417675	8.561890271925012	GSTM1;ANXA2;CRABP1;NDRG2
17-Ethynyl estradiol_CTD_00005932	3/305	0.03292409774109790465690394967168685980141162872314453125	0.2275673276713788550917882957946858368813991546630859375	0.0265522049556297344563571272146873525343835353851318359375	0.192175679430775459000102500795037485659122467041015625	-2.4907542240300153	8.502315165383298	ABAT;NDRG2;PRKACB
clindamycin_HL60_DOWN	7/1626	0.07642909100507037922778152960745501331984996795654296875	0.2275673276713788550917882957946858368813991546630859375	0.0512663064360998621538101360783912241458892822265625	0.206469596124859211538904446570086292922496795654296875	-3.0726260570793706	7.900925702567925	SET;ANXA2;SRSF4;ENO1;GLUL;CAMK2G;DNM1
arsenite_CTD_00000779	6/1301	0.076096513965817569324912028605467639863491058349609375	0.2275673276713788550917882957946858368813991546630859375	0.0533644385268350063267206451200763694941997528076171875	0.206469596124859211538904446570086292922496795654296875	-2.9836207031888686	7.685069451267809	SLC12A5;VSNL1;STMN2;NEFM;ENO1;SNCB
Staurosporine_Kinome Scan	3/315	0.035713914294955136086162639230678905732929706573486328125	0.2275673276713788550917882957946858368813991546630859375	0.0288173321041859838154142181565475766547024250030517578125	0.20276130012506576871800234584952704608440399169921875	-2.2998371594647904	7.663551673272863	CAMK2D;PRKACB;CAMK2G
metronidazole_PC3_UP	6/1316	0.07946803184384244878035730152987525798380374908447265625	0.2275673276713788550917882957946858368813991546630859375	0.055848717581144381727487058242331841029226779937744140625	0.206469596124859211538904446570086292922496795654296875	-2.8756312875028796	7.282249976178931	AHSG;STMN2;APOA1;APOE;SNCB;NDRG2
Torcetrapib_CTD_00004291	3/328	0.039518709567083649958352253861448843963444232940673828125	0.2275673276713788550917882957946858368813991546630859375	0.03191187235467045357761861623657750897109508514404296875	0.20615810827372171853966165144811384379863739013671875	-2.2176998725580552	7.16534628342569	CAMK2D;HIST1H1D;PRKACB
clindamycin_HL60_UP	3/332	0.04072962942721473911245055887775379233062267303466796875	0.2275673276713788550917882957946858368813991546630859375	0.03289801754643402464939327956017223186790943145751953125	0.20615810827372171853966165144811384379863739013671875	-2.2253506722683993	7.122901220403239	SLC6A11;FXYD6;APOE
MERCURY_CTD_00006274	3/365	0.051430492958581985885047060946817509829998016357421875	0.2275673276713788550917882957946858368813991546630859375	0.041638562300473740129813648991330410353839397430419921875	0.206469596124859211538904446570086292922496795654296875	-2.3209900423972716	6.887593733956816	GSTM1;ANXA2;APOE
scriptaid_MCF7_UP	4/688	0.07279090616123658208369562316875089891254901885986328125	0.2275673276713788550917882957946858368813991546630859375	0.056100316431991988086469547170054283924400806427001953125	0.206469596124859211538904446570086292922496795654296875	-2.4575173051434946	6.439098979197162	ALDOC;PRKACB;CAMK2G;TUBA4A
Adenosine triphosphate_BOSS	2/134	0.0380658041035321914602462811672012321650981903076171875	0.2275673276713788550917882957946858368813991546630859375	0.03299702694157045923528670527957729063928127288818359375	0.20615810827372171853966165144811384379863739013671875	-1.9170965391394927	6.265912961018553	LDHA;ENO1
Ethene_BOSS	2/136	0.039102262348182460771628399243127205409109592437744140625	0.2275673276713788550917882957946858368813991546630859375	0.03388961622376936155820459362075780518352985382080078125	0.206469596124859211538904446570086292922496795654296875	-1.9048540763909216	6.174727263334195	LDHA;ENO1
daunorubicin_PC3_DOWN	3/381	0.057066046588265299799314078654788318090140819549560546875	0.2275673276713788550917882957946858368813991546630859375	0.0462599856407156229121113710789359174668788909912109375	0.206469596124859211538904446570086292922496795654296875	-2.1314390377393475	6.10347366652393	HIST1H1D;HIST1H1E;ENO1
dexamethasone_CTD_00005779	3/422	0.07278519633700884783333862060317187570035457611083984375	0.2275673276713788550917882957946858368813991546630859375	0.0592139487454502455587856957208714447915554046630859375	0.206469596124859211538904446570086292922496795654296875	-2.2980448875089055	6.021435321179949	GSTM1;AHSG;TUBA4A
CADMIUM_BOSS	2/143	0.04281382100502463539104525125367217697203159332275390625	0.2275673276713788550917882957946858368813991546630859375	0.037087454102440901848591892076001386158168315887451171875	0.206469596124859211538904446570086292922496795654296875	-1.9034919471435405	5.997701941281285	LDHA;ENO1
methyprylon_BOSS	2/127	0.034524607474469302947905902101410902105271816253662109375	0.2275673276713788550917882957946858368813991546630859375	0.0299486533393176247719313920470085577107965946197509765625	0.20312999656232821887869022248196415603160858154296875	-1.7731522580923538	5.9685775820597	LDHA;ENO1
glutathione_CTD_00006035	2/137	0.039624532734639915376728680485030054114758968353271484375	0.2275673276713788550917882957946858368813991546630859375	0.034339457882798359034115520671548438258469104766845703125	0.206469596124859211538904446570086292922496795654296875	-1.7991567847916654	5.808230152848086	GSTM1;PTMA
citric acid_BOSS	2/126	0.03402989208723909697607012958542327396571636199951171875	0.2275673276713788550917882957946858368813991546630859375	0.02952293655667166671907608588298899121582508087158203125	0.20276130012506576871800234584952704608440399169921875	-1.7100501910406576	5.7808519659176625	LDHA;ENO1
daunorubicin_CTD_00005752	2/147	0.04499197891975204033343516130116768181324005126953125	0.2275673276713788550917882957946858368813991546630859375	0.038965246586355119229327925722827785648405551910400390625	0.206469596124859211538904446570086292922496795654296875	-1.858708383008746	5.764358501084394	GSTM1;ANXA2
Dronabinol_CTD_00006853	3/403	0.065276742097160889155560425933799706399440765380859375	0.2275673276713788550917882957946858368813991546630859375	0.05301487723805002605370617629887419752776622772216796875	0.206469596124859211538904446570086292922496795654296875	-2.1010682369467846	5.734066246216838	ALG2;ENO1;ALDOA
solanine_HL60_UP	2/127	0.034524607474469302947905902101410902105271816253662109375	0.2275673276713788550917882957946858368813991546630859375	0.0299486533393176247719313920470085577107965946197509765625	0.20312999656232821887869022248196415603160858154296875	-1.670383843439373	5.622650573793922	SATB2;STMN2
TITANIUM DIOXIDE_CTD_00000489	2/146	0.0444436058549928791894245705407229252159595489501953125	0.2275673276713788550917882957946858368813991546630859375	0.038492413796794779090593152659494080580770969390869140625	0.206469596124859211538904446570086292922496795654296875	-1.8050258148117957	5.620009565958948	SET;ANXA2
ACROLEIN_CTD_00005313	2/140	0.041207334834167684556316402222364558838307857513427734375	0.2275673276713788550917882957946858368813991546630859375	0.03570303500588985212704784544257563538849353790283203125	0.206469596124859211538904446570086292922496795654296875	-1.7530162748945326	5.590612584830581	APOA1;APOE
valproic acid_MCF7_UP	2/126	0.03402989208723909697607012958542327396571636199951171875	0.2275673276713788550917882957946858368813991546630859375	0.02952293655667166671907608588298899121582508087158203125	0.20276130012506576871800234584952704608440399169921875	-1.625209964433831	5.4940482256891325	ALDOC;TUBA4A
nitrate_BOSS	2/152	0.047771549889799792831812652593725943006575107574462890625	0.2275673276713788550917882957946858368813991546630859375	0.041362763423496130832379691355527029372751712799072265625	0.206469596124859211538904446570086292922496795654296875	-1.7849234672576861	5.428532377035522	GLUD1;LDHA
TG-101348_Kinome Scan	2/134	0.0380658041035321914602462811672012321650981903076171875	0.2275673276713788550917882957946858368813991546630859375	0.03299702694157045923528670527957729063928127288818359375	0.20615810827372171853966165144811384379863739013671875	-1.6337495502581179	5.339810631871214	CAMK2D;CAMK2G
paclitaxel_PC3_DOWN	3/417	0.0707725601818019189881425745625165291130542755126953125	0.2275673276713788550917882957946858368813991546630859375	0.05755027429054006271602617061944329179823398590087890625	0.206469596124859211538904446570086292922496795654296875	-1.9951079317013707	5.2836122571020905	TPI1;HPCAL1;GLUL
Zinc acetate dihydrate_CTD_00007284	2/150	0.046652236052495361928738049073217553086578845977783203125	0.2275673276713788550917882957946858368813991546630859375	0.040397129759431778250888811498953145928680896759033203125	0.206469596124859211538904446570086292922496795654296875	-1.7203400735862948	5.272901540177425	ENO1;PRKACB
STOCK1N-28457_MCF7_DOWN	2/132	0.03704021996577507025438791288252105005085468292236328125	0.2275673276713788550917882957946858368813991546630859375	0.032113972365955180399144097691532806493341922760009765625	0.20615810827372171853966165144811384379863739013671875	-1.5987959360122084	5.269233193985234	HPCAL1;ENO1
635-65-4_CTD_00005510	2/152	0.047771549889799792831812652593725943006575107574462890625	0.2275673276713788550917882957946858368813991546630859375	0.041362763423496130832379691355527029372751712799072265625	0.206469596124859211538904446570086292922496795654296875	-1.7175574773857936	5.223650507398576	GSTM1;HIST1H1E
K-252a, Nocardiopsis sp._RBC	2/126	0.03402989208723909697607012958542327396571636199951171875	0.2275673276713788550917882957946858368813991546630859375	0.02952293655667166671907608588298899121582508087158203125	0.20276130012506576871800234584952704608440399169921875	-1.5318715374552638	5.178516183459219	CAMK2D;CAMK2G
AG-012559_PC3_DOWN	2/135	0.0385826812788609696536212823048117570579051971435546875	0.2275673276713788550917882957946858368813991546630859375	0.0334421354506094503644675342002301476895809173583984375	0.206469596124859211538904446570086292922496795654296875	-1.5863271532785042	5.163418382860925	HPCAL1;ENO1
primaquine_PC3_UP	3/434	0.07772049369089877035587932141424971632659435272216796875	0.2275673276713788550917882957946858368813991546630859375	0.0632996997485755497070414321569842286407947540283203125	0.2070887084230889352287618976333760656416416168212890625	-2.0174562704263956	5.153867026774189	VSNL1;ABAT;HIST1H1B
DL-METHIONINE_BOSS	2/167	0.05647291691915960754055703318954329006373882293701171875	0.2275673276713788550917882957946858368813991546630859375	0.048877534620109901186690848362559336237609386444091796875	0.206469596124859211538904446570086292922496795654296875	-1.7890676278511557	5.141769811089734	LDHA;ENO1
arachidonic acid_CTD_00007139	2/169	0.05767252386997580304583976840149261988699436187744140625	0.2275673276713788550917882957946858368813991546630859375	0.04991470374755586913995131226329249329864978790283203125	0.206469596124859211538904446570086292922496795654296875	-1.7766185043811933	5.068647126330902	APOA1;APOE
liothyronine_CTD_00006943	2/163	0.054100948867339564152256770057647372595965862274169921875	0.2275673276713788550917882957946858368813991546630859375	0.0468275835592144307195638930352288298308849334716796875	0.206469596124859211538904446570086292922496795654296875	-1.7177594677773242	5.010538696727609	ENO1;HIST1H1B
ALDOSTERONE_BOSS	2/176	0.061940896589973475083734655299849691800773143768310546875	0.2275673276713788550917882957946858368813991546630859375	0.053607412962824320390442522921148338355123996734619140625	0.206469596124859211538904446570086292922496795654296875	-1.7824576944174533	4.958039100779395	LDHA;HPCA
tolazoline_PC3_DOWN	2/153	0.048334908031517125059917106000284547917544841766357421875	0.2275673276713788550917882957946858368813991546630859375	0.041848861156384621617920771541321300901472568511962890625	0.206469596124859211538904446570086292922496795654296875	-1.628369899316395	4.933311475588857	SATB2;ENO1
ammonia_BOSS	2/163	0.054100948867339564152256770057647372595965862274169921875	0.2275673276713788550917882957946858368813991546630859375	0.0468275835592144307195638930352288298308849334716796875	0.206469596124859211538904446570086292922496795654296875	-1.6824095829928893	4.90742649216124	GLUD1;LDHA
cefadroxil_HL60_DOWN	2/144	0.043354512795514922596229467899320297874510288238525390625	0.2275673276713788550917882957946858368813991546630859375	0.03755350651402834805114849814344779588282108306884765625	0.206469596124859211538904446570086292922496795654296875	-1.5334998790782421	4.8126508802451236	ENO1;GLUL
bilirubin_BOSS	2/182	0.0656833674087008712039192914744489826261997222900390625	0.2275673276713788550917882957946858368813991546630859375	0.056848149367627213990328272075203130953013896942138671875	0.206469596124859211538904446570086292922496795654296875	-1.7570451063000914	4.784274891338579	GLUD1;LDHA
thioguanosine_MCF7_DOWN	2/150	0.046652236052495361928738049073217553086578845977783203125	0.2275673276713788550917882957946858368813991546630859375	0.040397129759431778250888811498953145928680896759033203125	0.206469596124859211538904446570086292922496795654296875	-1.5603349158723228	4.782480224357268	SATB2;GLUL
diphenylpyraline_BOSS	2/168	0.0570715960461196936126526679800008423626422882080078125	0.2275673276713788550917882957946858368813991546630859375	0.049395111646366618440850970728206448256969451904296875	0.206469596124859211538904446570086292922496795654296875	-1.6612931856797029	4.7570278599680735	LDHA;ENO1
raloxifene_HL60_DOWN	2/160	0.05234622763659869948416059060036786831915378570556640625	0.2275673276713788550917882957946858368813991546630859375	0.045311786028827634453808315129208494909107685089111328125	0.206469596124859211538904446570086292922496795654296875	-1.6008344789777214	4.722262256516083	NDRG2;GLUL
hemin_BOSS	2/181	0.06505437237310184028782344967112294398248195648193359375	0.2275673276713788550917882957946858368813991546630859375	0.0563032830966518627047179279543343000113964080810546875	0.206469596124859211538904446570086292922496795654296875	-1.7069390670991416	4.664265385136083	LDHA;ENO1
staurosporine_CTD_00007273	2/171	0.05888107370142704743987138726879493333399295806884765625	0.2275673276713788550917882957946858368813991546630859375	0.05095989218083001037751245121398824267089366912841796875	0.206469596124859211538904446570086292922496795654296875	-1.6421179345450272	4.65086482321951	SLC12A5;CAMK2G
methane_BOSS	2/186	0.0682199330816922466791396573171368800103664398193359375	0.2275673276713788550917882957946858368813991546630859375	0.059046260176169117206423919697044766508042812347412109375	0.206469596124859211538904446570086292922496795654296875	-1.7214270501304605	4.622063446583794	GLUD1;LDHA
dimethyl sulfoxide_BOSS	2/177	0.06255935009489455023157233881647698581218719482421875	0.2275673276713788550917882957946858368813991546630859375	0.05414275908277189908179849453517817892134189605712890625	0.206469596124859211538904446570086292922496795654296875	-1.6588231012612373	4.597659749255106	LDHA;ENO1
L-leucine_BOSS	2/182	0.0656833674087008712039192914744489826261997222900390625	0.2275673276713788550917882957946858368813991546630859375	0.056848149367627213990328272075203130953013896942138671875	0.206469596124859211538904446570086292922496795654296875	-1.6867420816294973	4.592846114404702	GLUD1;LDHA
CORTICOSTERONE_BOSS	2/180	0.0644274606460670806740154148428700864315032958984375	0.2275673276713788550917882957946858368813991546630859375	0.05576030104145733579112942379651940427720546722412109375	0.206469596124859211538904446570086292922496795654296875	-1.6668280158508249	4.570801336222932	LDHA;APOE
ethisterone_BOSS	2/193	0.07273629280696437826581046692808740772306919097900390625	0.2275673276713788550917882957946858368813991546630859375	0.06296324310638230781211888142934185452759265899658203125	0.2070887084230889352287618976333760656416416168212890625	-1.7379047703639128	4.5549003435563336	LDHA;ENO1
acetic acid_BOSS	2/187	0.0688591593648946176386971274041570723056793212890625	0.2275673276713788550917882957946858368813991546630859375	0.059600400474044891441227633777089067734777927398681640625	0.206469596124859211538904446570086292922496795654296875	-1.6966431343340647	4.539694510651852	GLUD1;LDHA
GEMCITABINE HYDROCHLORIDE_BOSS	2/179	0.06380264468243657116630629388964734971523284912109375	0.2275673276713788550917882957946858368813991546630859375	0.05521921307527206945753306399637949652969837188720703125	0.206469596124859211538904446570086292922496795654296875	-1.6461449200434466	4.530126022407707	LDHA;ANXA2
Erythorbic acid_BOSS	2/187	0.0688591593648946176386971274041570723056793212890625	0.2275673276713788550917882957946858368813991546630859375	0.059600400474044891441227633777089067734777927398681640625	0.206469596124859211538904446570086292922496795654296875	-1.6870523568433815	4.514032543767799	GLUD1;LDHA
hydrogen peroxide_BOSS	2/189	0.07014362829000449217620172248643939383327960968017578125	0.2275673276713788550917882957946858368813991546630859375	0.06071414824230959850215327833211631514132022857666015625	0.206469596124859211538904446570086292922496795654296875	-1.6888916753348935	4.487740366012277	GLUD1;LDHA
L-threonine_BOSS	2/181	0.06505437237310184028782344967112294398248195648193359375	0.2275673276713788550917882957946858368813991546630859375	0.0563032830966518627047179279543343000113964080810546875	0.206469596124859211538904446570086292922496795654296875	-1.6416555482668342	4.485876089947654	LDHA;APOE
Coxistac_CTD_00000539	2/170	0.0582756874033074911967133857615408487617969512939453125	0.2275673276713788550917882957946858368813991546630859375	0.050436300668895317489415219824877567589282989501953125	0.206469596124859211538904446570086292922496795654296875	-1.577924415362395	4.485361076035772	LDHA;ALG2
epivincamine_HL60_DOWN	2/160	0.05234622763659869948416059060036786831915378570556640625	0.2275673276713788550917882957946858368813991546630859375	0.045311786028827634453808315129208494909107685089111328125	0.206469596124859211538904446570086292922496795654296875	-1.5173225775166577	4.475912552397197	ENO1;GLUL
D-glucose_BOSS	2/188	0.0695003951528564700712564672357984818518161773681640625	0.2275673276713788550917882957946858368813991546630859375	0.06015636638329356633558830935726291500031948089599609375	0.206469596124859211538904446570086292922496795654296875	-1.658642231073494	4.422641529608275	GLUD1;LDHA
glutathione_BOSS	2/190	0.07078884666267447334231377453761524520814418792724609375	0.2275673276713788550917882957946858368813991546630859375	0.061273736428625158456640065196552313864231109619140625	0.206515185740921813906112447511986829340457916259765625	-1.668924480014636	4.419401850777908	GLUD1;LDHA
diazepam_BOSS	2/193	0.07273629280696437826581046692808740772306919097900390625	0.2275673276713788550917882957946858368813991546630859375	0.06296324310638230781211888142934185452759265899658203125	0.2070887084230889352287618976333760656416416168212890625	-1.6802717234300515	4.403849037549346	LDHA;ENO1
furosemide_BOSS	2/194	0.07338933193328860127291335402333061210811138153076171875	0.2275673276713788550917882957946858368813991546630859375	0.06352996091733954797664551961133838631212711334228515625	0.2070887084230889352287618976333760656416416168212890625	-1.685090829448073	4.401417976206394	LDHA;SLC12A5
Hydrogen_BOSS	2/187	0.0688591593648946176386971274041570723056793212890625	0.2275673276713788550917882957946858368813991546630859375	0.059600400474044891441227633777089067734777927398681640625	0.206469596124859211538904446570086292922496795654296875	-1.6368605569771497	4.379734744942884	GLUD1;LDHA
PLATINUM_BOSS	2/194	0.07338933193328860127291335402333061210811138153076171875	0.2275673276713788550917882957946858368813991546630859375	0.06352996091733954797664551961133838631212711334228515625	0.2070887084230889352287618976333760656416416168212890625	-1.6710801002172406	4.364822277969437	LDHA;ENO1
lactic acid_BOSS	2/186	0.0682199330816922466791396573171368800103664398193359375	0.2275673276713788550917882957946858368813991546630859375	0.059046260176169117206423919697044766508042812347412109375	0.206469596124859211538904446570086292922496795654296875	-1.5963029867191747	4.286103023667524	LDHA;ENO1
14-Deoxy-11,12-didehydroandrographolide_CTD_00004394	2/173	0.060098463004765838302301261819593491964042186737060546875	0.2275673276713788550917882957946858368813991546630859375	0.05201301823401303925376026882076985202729701995849609375	0.206469596124859211538904446570086292922496795654296875	-1.5087571312329549	4.242279565344691	ENO1;ALDOA
Capsaicin_BOSS	2/202	0.0786819672156297833520710582888568751513957977294921875	0.2275673276713788550917882957946858368813991546630859375	0.068126224774697874408957432024180889129638671875	0.207668405671948053115016818992444314062595367431640625	-1.6634983064938895	4.2291804188553135	LDHA;SLC1A3
dirithromycin_HL60_UP	2/171	0.05888107370142704743987138726879493333399295806884765625	0.2275673276713788550917882957946858368813991546630859375	0.05095989218083001037751245121398824267089366912841796875	0.206469596124859211538904446570086292922496795654296875	-1.4746399244411905	4.176527645926244	SLC6A11;APOE
L-thyroxine_BOSS	2/201	0.0780138547945198046473791464450187049806118011474609375	0.2275673276713788550917882957946858368813991546630859375	0.06754570064853578081898177742914413101971149444580078125	0.207668405671948053115016818992444314062595367431640625	-1.63056986918522	4.159369874816268	LDHA;ENO1
D-Arginine_BOSS	2/187	0.0688591593648946176386971274041570723056793212890625	0.2275673276713788550917882957946858368813991546630859375	0.059600400474044891441227633777089067734777927398681640625	0.206469596124859211538904446570086292922496795654296875	-1.545333391013976	4.134836236535206	GLUD1;LDHA
Sunitinib_Kinome Scan	2/185	0.067582728478250808645810820962651632726192474365234375	0.2275673276713788550917882957946858368813991546630859375	0.0584939551809040836349851133491029031574726104736328125	0.206469596124859211538904446570086292922496795654296875	-1.4750001700052844	3.97424462414375	CAMK2D;CAMK2G
Acid red 87_BOSS	2/198	0.07602062359719730100238166414783336222171783447265625	0.2275673276713788550917882957946858368813991546630859375	0.06581432424685053350632557567223557271063327789306640625	0.207668405671948053115016818992444314062595367431640625	-1.52830455245354	3.9380596914486534	LDHA;ENO1
Sunitinib_FDA	2/187	0.0688591593648946176386971274041570723056793212890625	0.2275673276713788550917882957946858368813991546630859375	0.059600400474044891441227633777089067734777927398681640625	0.206469596124859211538904446570086292922496795654296875	-1.4643811047574955	3.918232849466713	CAMK2D;CAMK2G
Isoguanine_BOSS	2/192	0.07208519092213715173667054614270455203950405120849609375	0.2275673276713788550917882957946858368813991546630859375	0.062398293413105897220471973696476197801530361175537109375	0.2070887084230889352287618976333760656416416168212890625	-1.4634775055803424	3.8488092272008676	LDHA;ENO1
sanguinarine_MCF7_UP	2/196	0.074701174374698420255214159624301828444004058837890625	0.2275673276713788550917882957946858368813991546630859375	0.0646686630121103001034299495586310513317584991455078125	0.207577571359468804335079994416446425020694732666015625	-1.4721451978632591	3.8191266145192495	HIST1H1D;HIST1H1B
R406_Kinome Scan	2/203	0.079351911343046033220360868654097430408000946044921875	0.2275673276713788550917882957946858368813991546630859375	0.06870843281685601322550382974441163241863250732421875	0.207668405671948053115016818992444314062595367431640625	-1.4217759078024632	3.6025850042360172	PRKACB;CAMK2G
Pentadecafluorooctanoic acid_CTD_00001078	2/204	0.08002367566466069004338379500040900893509387969970703125	0.2275673276713788550917882957946858368813991546630859375	0.06929231556388494583931247916552820242941379547119140625	0.207668405671948053115016818992444314062595367431640625	-1.4209202279864832	3.588438467929744	APOA1;APOE
HG-14-10-04_LINCS	2/204	0.08002367566466069004338379500040900893509387969970703125	0.2275673276713788550917882957946858368813991546630859375	0.06929231556388494583931247916552820242941379547119140625	0.207668405671948053115016818992444314062595367431640625	-1.3888897101288573	3.507547549379805	CAMK2D;CAMK2G
Staurosporine, Streptomyces sp._RBC	2/197	0.07535995402198987502817573158608865924179553985595703125	0.2275673276713788550917882957946858368813991546630859375	0.06524062843377094467189891702219028957188129425048828125	0.207668405671948053115016818992444314062595367431640625	-1.352604021551816	3.497129643126606	CAMK2D;CAMK2G
TAE-684_Kinome Scan	2/204	0.08002367566466069004338379500040900893509387969970703125	0.2275673276713788550917882957946858368813991546630859375	0.06929231556388494583931247916552820242941379547119140625	0.207668405671948053115016818992444314062595367431640625	-1.3760595775317677	3.4751459124312785	CAMK2D;CAMK2G
1,3,5-Tris(4-hydroxyphenyl)-4-propyl-1H-pyrazole_CTD_00003875	1/22	0.049421872992259439916207242049495107494294643402099609375	0.2275673276713788550917882957946858368813991546630859375	0.0471552194783365907770900093964883126318454742431640625	0.206469596124859211538904446570086292922496795654296875	-0.35727392975695466	1.0744521041298165	SLC12A5
CHRYSENE_CTD_00001482	1/26	0.058147283646628487863150525072342134080827236175537109375	0.2275673276713788550917882957946858368813991546630859375	0.055131621163037346222690615604733466170728206634521484375	0.206469596124859211538904446570086292922496795654296875	-0.3359794182560409	0.955786223843082	GSTM1
Salmeterol_CTD_00002421	1/34	0.07536369654502354797909191574944998137652873992919921875	0.2275673276713788550917882957946858368813991546630859375	0.070889474514920169934129035027581267058849334716796875	0.207668405671948053115016818992444314062595367431640625	-0.317703000118731	0.8213987399117465	SLC12A5
bisacodyl	1/23	0.051610610297197760665266486057589645497500896453857421875	0.2275673276713788550917882957946858368813991546630859375	0.04915545684503819234834054441307671368122100830078125	0.206469596124859211538904446570086292922496795654296875	-0.2703676798209908	0.8013773737489557	SLC12A5
chloroxine_TTD_00007143	1/30	0.06679432872518971386899266917680506594479084014892578125	0.2275673276713788550917882957946858368813991546630859375	0.0630428664956421969112199121809680946171283721923828125	0.2070887084230889352287618976333760656416416168212890625	-0.279377023508477	0.7560325285858249	SLC12A5
nimodipine_BOSS	1/24	0.05379441727102284021011513459598063491284847259521484375	0.2275673276713788550917882957946858368813991546630859375	0.0511515974629090097725025998443015851080417633056640625	0.206469596124859211538904446570086292922496795654296875	-0.25102651404333887	0.7336464714950909	LDHA
NITAZOXANIDE	1/25	0.055973304776389683212745040918889571912586688995361328125	0.2275673276713788550917882957946858368813991546630859375	0.053143649510485425901951117566568427719175815582275390625	0.206469596124859211538904446570086292922496795654296875	-0.24228416741420863	0.698476278032383	SLC12A5
Microcystin LR_CTD_00002422	1/32	0.07108867950716828143509218307372066192328929901123046875	0.2275673276713788550917882957946858368813991546630859375	0.066974217885407527628416346487938426434993743896484375	0.207668405671948053115016818992444314062595367431640625	-0.2577497778797958	0.6814458668918301	GSTM1
Phenazopyridine hydrochloride_BOSS	1/29	0.06463987648529272156405767191245104186236858367919921875	0.2275673276713788550917882957946858368813991546630859375	0.061071135117517875989801012792668188922107219696044921875	0.206469596124859211538904446570086292922496795654296875	-0.24364496116118242	0.667324976924709	LDHA
prednisone_CTD_00006606	1/36	0.07961946496263995476372343773618922568857669830322265625	0.2275673276713788550917882957946858368813991546630859375	0.07478870063550686897446695411417749710381031036376953125	0.20780982466659925211871495775994844734668731689453125	-0.2622488193285023	0.6636197669906025	GSTM1
2,4-Diisocyanato-1-methylbenzene_CTD_00006908	1/32	0.07108867950716828143509218307372066192328929901123046875	0.2275673276713788550917882957946858368813991546630859375	0.066974217885407527628416346487938426434993743896484375	0.207668405671948053115016818992444314062595367431640625	-0.249157301719432	0.6587288449257542	GSTM1
ipriflavone_CTD_00000966	1/27	0.060316364702561554855808623187840566970407962799072265625	0.2275673276713788550917882957946858368813991546630859375	0.057115520557919137456526215146368485875427722930908203125	0.206469596124859211538904446570086292922496795654296875	-0.22964302266937117	0.6448724729700384	SLC12A5
amiodarone_BOSS	1/24	0.05379441727102284021011513459598063491284847259521484375	0.2275673276713788550917882957946858368813991546630859375	0.0511515974629090097725025998443015851080417633056640625	0.206469596124859211538904446570086292922496795654296875	-0.21561604762030037	0.6301563527549946	LDHA
glyburide_CTD_00006024	1/23	0.051610610297197760665266486057589645497500896453857421875	0.2275673276713788550917882957946858368813991546630859375	0.04915545684503819234834054441307671368122100830078125	0.206469596124859211538904446570086292922496795654296875	-0.20617617760088025	0.6111119636962019	APOA1
naringenin_BOSS	1/36	0.07961946496263995476372343773618922568857669830322265625	0.2275673276713788550917882957946858368813991546630859375	0.07478870063550686897446695411417749710381031036376953125	0.20780982466659925211871495775994844734668731689453125	-0.2386589934232434	0.6039257908244517	LDHA
iodoquinol_CTD_00005833	1/28	0.062480558727399569673988111162543646059930324554443359375	0.2275673276713788550917882957946858368813991546630859375	0.05909535583585660833971786587426322512328624725341796875	0.206469596124859211538904446570086292922496795654296875	-0.2148430952181098	0.5957383824198149	SLC12A5
CP-55940_CTD_00002329	1/28	0.062480558727399569673988111162543646059930324554443359375	0.2275673276713788550917882957946858368813991546630859375	0.05909535583585660833971786587426322512328624725341796875	0.206469596124859211538904446570086292922496795654296875	-0.19258648000416428	0.5340230178546405	ALDOC
Merphalan_BOSS	1/36	0.07961946496263995476372343773618922568857669830322265625	0.2275673276713788550917882957946858368813991546630859375	0.07478870063550686897446695411417749710381031036376953125	0.20780982466659925211871495775994844734668731689453125	-0.20965054546901243	0.5305200095460553	LDHA
BUTHIONINE SULFOXIMINE_BOSS	1/30	0.06679432872518971386899266917680506594479084014892578125	0.2275673276713788550917882957946858368813991546630859375	0.0630428664956421969112199121809680946171283721923828125	0.2070887084230889352287618976333760656416416168212890625	-0.1957060467199838	0.52960739399085	LDHA
warfarin_CTD_00005716	1/36	0.07961946496263995476372343773618922568857669830322265625	0.2275673276713788550917882957946858368813991546630859375	0.07478870063550686897446695411417749710381031036376953125	0.20780982466659925211871495775994844734668731689453125	-0.20711979417214801	0.524115951788096	APOE
terbutaline_CTD_00006840	1/28	0.062480558727399569673988111162543646059930324554443359375	0.2275673276713788550917882957946858368813991546630859375	0.05909535583585660833971786587426322512328624725341796875	0.206469596124859211538904446570086292922496795654296875	-0.1850969484193573	0.5132552969889297	AHSG
docetaxel	1/22	0.049421872992259439916207242049495107494294643402099609375	0.2275673276713788550917882957946858368813991546630859375	0.0471552194783365907770900093964883126318454742431640625	0.206469596124859211538904446570086292922496795654296875	-0.170442480880021	0.512582270806116	TUBA4A
ketamine_CTD_00006188	1/20	0.045029563844468899203032918876488110981881618499755859375	0.2275673276713788550917882957946858368813991546630859375	0.043142421694095933748513971295324154198169708251953125	0.206469596124859211538904446570086292922496795654296875	-0.16248338148919375	0.5037693303433807	APOE
THIOACETAMIDE_BOSS	1/27	0.060316364702561554855808623187840566970407962799072265625	0.2275673276713788550917882957946858368813991546630859375	0.057115520557919137456526215146368485875427722930908203125	0.206469596124859211538904446570086292922496795654296875	-0.17215938405395753	0.4834496883439676	LDHA
phenolphthalein_CTD_00007346	1/22	0.049421872992259439916207242049495107494294643402099609375	0.2275673276713788550917882957946858368813991546630859375	0.0471552194783365907770900093964883126318454742431640625	0.206469596124859211538904446570086292922496795654296875	-0.1578099202748787	0.4745915858099394	SLC12A5
NITAZOXANIDE_CTD_00001911	1/29	0.06463987648529272156405767191245104186236858367919921875	0.2275673276713788550917882957946858368813991546630859375	0.061071135117517875989801012792668188922107219696044921875	0.206469596124859211538904446570086292922496795654296875	-0.17274810200073307	0.47314388375618405	SLC12A5
tolfenamic acid_CTD_00000491	1/22	0.049421872992259439916207242049495107494294643402099609375	0.2275673276713788550917882957946858368813991546630859375	0.0471552194783365907770900093964883126318454742431640625	0.206469596124859211538904446570086292922496795654296875	-0.15532461557396973	0.46711737444749285	SLC12A5
amphotericin b_BOSS	1/36	0.07961946496263995476372343773618922568857669830322265625	0.2275673276713788550917882957946858368813991546630859375	0.07478870063550686897446695411417749710381031036376953125	0.20780982466659925211871495775994844734668731689453125	-0.18086928793480336	0.45768913287155155	LDHA
diazoxide_BOSS	1/29	0.06463987648529272156405767191245104186236858367919921875	0.2275673276713788550917882957946858368813991546630859375	0.061071135117517875989801012792668188922107219696044921875	0.206469596124859211538904446570086292922496795654296875	-0.15944020590125463	0.4366945707263698	LDHA
sulfasalazine_BOSS	1/27	0.060316364702561554855808623187840566970407962799072265625	0.2275673276713788550917882957946858368813991546630859375	0.057115520557919137456526215146368485875427722930908203125	0.206469596124859211538904446570086292922496795654296875	-0.14719843186140585	0.4133555449165279	LDHA
sulfinpyrazone_CTD_00006807	1/21	0.047228194476486871911102838339502341113984584808349609375	0.2275673276713788550917882957946858368813991546630859375	0.045150877168174875786466060390011989511549472808837890625	0.206469596124859211538904446570086292922496795654296875	-0.13505635832323382	0.41229521892963644	GSTM1
D-MONAPTERIN_BOSS	1/29	0.06463987648529272156405767191245104186236858367919921875	0.2275673276713788550917882957946858368813991546630859375	0.061071135117517875989801012792668188922107219696044921875	0.206469596124859211538904446570086292922496795654296875	-0.14937735190909043	0.40913318067703786	LDHA
trehalose_BOSS	1/30	0.06679432872518971386899266917680506594479084014892578125	0.2275673276713788550917882957946858368813991546630859375	0.0630428664956421969112199121809680946171283721923828125	0.2070887084230889352287618976333760656416416168212890625	-0.14973180973437203	0.405194805577038	LDHA
diazinon_BOSS	1/34	0.07536369654502354797909191574944998137652873992919921875	0.2275673276713788550917882957946858368813991546630859375	0.070889474514920169934129035027581267058849334716796875	0.207668405671948053115016818992444314062595367431640625	-0.15582352690869733	0.4028707585498874	LDHA
Disodium selenite_BOSS	1/33	0.07322859941421355767232626021723262965679168701171875	0.2275673276713788550917882957946858368813991546630859375	0.0689338540272927680074843692636932246387004852294921875	0.207668405671948053115016818992444314062595367431640625	-0.14979185650890034	0.39158126248061964	LDHA
CYPROTERONE ACETATE_CTD_00007179	1/31	0.06894392616176682475614967415822320617735385894775390625	0.2275673276713788550917882957946858368813991546630859375	0.06501055806313034424182006887349416501820087432861328125	0.207577571359468804335079994416446425020694732666015625	-0.14413511620570543	0.38548385787662187	APOA1
chloroxine	1/34	0.07536369654502354797909191574944998137652873992919921875	0.2275673276713788550917882957946858368813991546630859375	0.070889474514920169934129035027581267058849334716796875	0.207668405671948053115016818992444314062595367431640625	-0.14880945561338382	0.38473637101980884	SLC12A5
PHENANTHRENE_CTD_00001483	1/24	0.05379441727102284021011513459598063491284847259521484375	0.2275673276713788550917882957946858368813991546630859375	0.0511515974629090097725025998443015851080417633056640625	0.206469596124859211538904446570086292922496795654296875	-0.13065967009699891	0.38186406841799325	GSTM1
84625-61-6_BOSS	1/27	0.060316364702561554855808623187840566970407962799072265625	0.2275673276713788550917882957946858368813991546630859375	0.057115520557919137456526215146368485875427722930908203125	0.206469596124859211538904446570086292922496795654296875	-0.13450990989549688	0.37772424881452915	LDHA
gemfibrozil_CTD_00007055	1/34	0.07536369654502354797909191574944998137652873992919921875	0.2275673276713788550917882957946858368813991546630859375	0.070889474514920169934129035027581267058849334716796875	0.207668405671948053115016818992444314062595367431640625	-0.14553748956368792	0.3762769331509507	APOA1
Poloxalene_BOSS	1/32	0.07108867950716828143509218307372066192328929901123046875	0.2275673276713788550917882957946858368813991546630859375	0.066974217885407527628416346487938426434993743896484375	0.207668405671948053115016818992444314062595367431640625	-0.1363054404187669	0.3603680273647299	LDHA
captopril_BOSS	1/31	0.06894392616176682475614967415822320617735385894775390625	0.2275673276713788550917882957946858368813991546630859375	0.06501055806313034424182006887349416501820087432861328125	0.207577571359468804335079994416446425020694732666015625	-0.12958935002313854	0.3465817623191117	LDHA
xanthine_BOSS	1/29	0.06463987648529272156405767191245104186236858367919921875	0.2275673276713788550917882957946858368813991546630859375	0.061071135117517875989801012792668188922107219696044921875	0.206469596124859211538904446570086292922496795654296875	-0.12172527992527196	0.33339626327649863	LDHA
Benzo(a)pyrene 7,8-dihydrodiol_CTD_00000887	1/28	0.062480558727399569673988111162543646059930324554443359375	0.2275673276713788550917882957946858368813991546630859375	0.05909535583585660833971786587426322512328624725341796875	0.206469596124859211538904446570086292922496795654296875	-0.11555901528579408	0.3204335739554298	GSTM1
AT 877_CTD_00002152	1/18	0.04061740247699448247420406232777168042957782745361328125	0.2275673276713788550917882957946858368813991546630859375	0.039113138346964830549534752890394884161651134490966796875	0.206469596124859211538904446570086292922496795654296875	-0.09476957533579802	0.30359989488722183	PRKACB
TERT-BUTYL HYDROPEROXIDE_BOSS	1/33	0.07322859941421355767232626021723262965679168701171875	0.2275673276713788550917882957946858368813991546630859375	0.0689338540272927680074843692636932246387004852294921875	0.207668405671948053115016818992444314062595367431640625	-0.11597502214905062	0.30317833457551596	LDHA
paclitaxel	1/35	0.0774939815253855301957486290120868943631649017333984375	0.2275673276713788550917882957946858368813991546630859375	0.0728410873807352199360565236929687671363353729248046875	0.20780982466659925211871495775994844734668731689453125	-0.11804951877124722	0.3019181373794515	TUBA4A
clonidine_CTD_00005689	1/26	0.058147283646628487863150525072342134080827236175537109375	0.2275673276713788550917882957946858368813991546630859375	0.055131621163037346222690615604733466170728206634521484375	0.206469596124859211538904446570086292922496795654296875	-0.09752283112291622	0.27743062054600354	APOA1
tolfenamic acid_BOSS	1/20	0.045029563844468899203032918876488110981881618499755859375	0.2275673276713788550917882957946858368813991546630859375	0.043142421694095933748513971295324154198169708251953125	0.206469596124859211538904446570086292922496795654296875	-0.08829521605423733	0.2737536691844729	SLC12A5
SODIUM HYDROXIDE_BOSS	1/29	0.06463987648529272156405767191245104186236858367919921875	0.2275673276713788550917882957946858368813991546630859375	0.061071135117517875989801012792668188922107219696044921875	0.206469596124859211538904446570086292922496795654296875	-0.09325899499163723	0.2554292786693223	LDHA
sodium fluoride_CTD_00006755	1/33	0.07322859941421355767232626021723262965679168701171875	0.2275673276713788550917882957946858368813991546630859375	0.0689338540272927680074843692636932246387004852294921875	0.207668405671948053115016818992444314062595367431640625	-0.09442074427919671	0.24683180455147577	GLUD1
9-Anthroic acid_BOSS	1/36	0.07961946496263995476372343773618922568857669830322265625	0.2275673276713788550917882957946858368813991546630859375	0.07478870063550686897446695411417749710381031036376953125	0.20780982466659925211871495775994844734668731689453125	-0.09312415387685026	0.23565036233600997	LDHA
MAGNESIUM SULFATE_BOSS	1/23	0.051610610297197760665266486057589645497500896453857421875	0.2275673276713788550917882957946858368813991546630859375	0.04915545684503819234834054441307671368122100830078125	0.206469596124859211538904446570086292922496795654296875	-0.07302427912354124	0.21644600812745074	LDHA
calcium folinate_BOSS	1/36	0.07961946496263995476372343773618922568857669830322265625	0.2275673276713788550917882957946858368813991546630859375	0.07478870063550686897446695411417749710381031036376953125	0.20780982466659925211871495775994844734668731689453125	-0.0815227160184971	0.20629296233691866	LDHA
Prazosin hydrochloride_BOSS	1/35	0.0774939815253855301957486290120868943631649017333984375	0.2275673276713788550917882957946858368813991546630859375	0.0728410873807352199360565236929687671363353729248046875	0.20780982466659925211871495775994844734668731689453125	-0.08022847419813421	0.2051887355986055	ABAT
U-73122_CTD_00002498	1/24	0.05379441727102284021011513459598063491284847259521484375	0.2275673276713788550917882957946858368813991546630859375	0.0511515974629090097725025998443015851080417633056640625	0.206469596124859211538904446570086292922496795654296875	-0.06977938376633228	0.20393622115324891	APOA1
Tween 60_BOSS	1/27	0.060316364702561554855808623187840566970407962799072265625	0.2275673276713788550917882957946858368813991546630859375	0.057115520557919137456526215146368485875427722930908203125	0.206469596124859211538904446570086292922496795654296875	-0.06878789301852878	0.19316684724675315	LDHA
UNII-M201HC068W_BOSS	1/36	0.07961946496263995476372343773618922568857669830322265625	0.2275673276713788550917882957946858368813991546630859375	0.07478870063550686897446695411417749710381031036376953125	0.20780982466659925211871495775994844734668731689453125	-0.06339456240620768	0.16041972978257912	LDHA
Cadmium dichloride_BOSS	1/22	0.049421872992259439916207242049495107494294643402099609375	0.2275673276713788550917882957946858368813991546630859375	0.0471552194783365907770900093964883126318454742431640625	0.206469596124859211538904446570086292922496795654296875	-0.04873175132056123	0.14655402587008587	LDHA
carbon monoxide_CTD_00005586	1/25	0.055973304776389683212745040918889571912586688995361328125	0.2275673276713788550917882957946858368813991546630859375	0.053143649510485425901951117566568427719175815582275390625	0.206469596124859211538904446570086292922496795654296875	-0.045882752492100255	0.13227448796426716	GSTM1
Vandetanib_CTD_00004046	1/36	0.07961946496263995476372343773618922568857669830322265625	0.2275673276713788550917882957946858368813991546630859375	0.07478870063550686897446695411417749710381031036376953125	0.20780982466659925211871495775994844734668731689453125	-0.048623661624287245	0.12304201437383716	PTMA
Betaine hydrochloride_BOSS	1/28	0.062480558727399569673988111162543646059930324554443359375	0.2275673276713788550917882957946858368813991546630859375	0.05909535583585660833971786587426322512328624725341796875	0.206469596124859211538904446570086292922496795654296875	-0.043545867875558766	0.12074832967248014	LDHA
citric acid_CTD_00007282	1/23	0.051610610297197760665266486057589645497500896453857421875	0.2275673276713788550917882957946858368813991546630859375	0.04915545684503819234834054441307671368122100830078125	0.206469596124859211538904446570086292922496795654296875	-0.0406737000178613	0.12055798578642067	GLUD1
DESOGESTREL_CTD_00007143	1/31	0.06894392616176682475614967415822320617735385894775390625	0.2275673276713788550917882957946858368813991546630859375	0.06501055806313034424182006887349416501820087432861328125	0.207577571359468804335079994416446425020694732666015625	-0.04376492227920782	0.11704761146327602	APOE
Sodium EGTA_BOSS	1/36	0.07961946496263995476372343773618922568857669830322265625	0.2275673276713788550917882957946858368813991546630859375	0.07478870063550686897446695411417749710381031036376953125	0.20780982466659925211871495775994844734668731689453125	-0.03752617019714876	0.0949598491464971	LDHA
lindane_BOSS	1/24	0.05379441727102284021011513459598063491284847259521484375	0.2275673276713788550917882957946858368813991546630859375	0.0511515974629090097725025998443015851080417633056640625	0.206469596124859211538904446570086292922496795654296875	-0.028548510162126558	0.08343546428434208	LDHA
Triton X-100_BOSS	1/33	0.07322859941421355767232626021723262965679168701171875	0.2275673276713788550917882957946858368813991546630859375	0.0689338540272927680074843692636932246387004852294921875	0.207668405671948053115016818992444314062595367431640625	-0.030906755366794023	0.08079548893894484	LDHA
Styrene oxide_CTD_00000717	1/22	0.049421872992259439916207242049495107494294643402099609375	0.2275673276713788550917882957946858368813991546630859375	0.0471552194783365907770900093964883126318454742431640625	0.206469596124859211538904446570086292922496795654296875	-0.02643058565867444	0.07948634369617982	GSTM1
Midazolam maleate_BOSS	1/34	0.07536369654502354797909191574944998137652873992919921875	0.2275673276713788550917882957946858368813991546630859375	0.070889474514920169934129035027581267058849334716796875	0.207668405671948053115016818992444314062595367431640625	-0.010116990626486333	0.026156767009405658	LDHA
Rhodamine 123_BOSS	1/26	0.058147283646628487863150525072342134080827236175537109375	0.2275673276713788550917882957946858368813991546630859375	0.055131621163037346222690615604733466170728206634521484375	0.206469596124859211538904446570086292922496795654296875	0.003952370437590971	-0.011243609014452427	LDHA
vinblastine_TTD_00011808	1/21	0.047228194476486871911102838339502341113984584808349609375	0.2275673276713788550917882957946858368813991546630859375	0.045150877168174875786466060390011989511549472808837890625	0.206469596124859211538904446570086292922496795654296875	0.010866166737195454	-0.03317184506867623	TUBA4A
Vincristine sulfate	1/35	0.0774939815253855301957486290120868943631649017333984375	0.2275673276713788550917882957946858368813991546630859375	0.0728410873807352199360565236929687671363353729248046875	0.20780982466659925211871495775994844734668731689453125	0.015298254354696112	-0.03912612696776124	TUBA4A
furosemide_CTD_00006012	1/24	0.05379441727102284021011513459598063491284847259521484375	0.2275673276713788550917882957946858368813991546630859375	0.0511515974629090097725025998443015851080417633056640625	0.206469596124859211538904446570086292922496795654296875	0.01434838311643131	-0.04193437766981132	SLC12A5
4-aminopyridine_BOSS	1/23	0.051610610297197760665266486057589645497500896453857421875	0.2275673276713788550917882957946858368813991546630859375	0.04915545684503819234834054441307671368122100830078125	0.206469596124859211538904446570086292922496795654296875	0.01572427472696966	-0.046607190597445454	HPCA
Bonuten_CTD_00005895	1/25	0.055973304776389683212745040918889571912586688995361328125	0.2275673276713788550917882957946858368813991546630859375	0.053143649510485425901951117566568427719175815582275390625	0.206469596124859211538904446570086292922496795654296875	0.024045080348706095	-0.06931909090964768	APOE
Sodium oxalate_BOSS	1/30	0.06679432872518971386899266917680506594479084014892578125	0.2275673276713788550917882957946858368813991546630859375	0.0630428664956421969112199121809680946171283721923828125	0.2070887084230889352287618976333760656416416168212890625	0.03286835426963144	-0.08894627294993052	LDHA
Promegestone_CTD_00006626	1/34	0.07536369654502354797909191574944998137652873992919921875	0.2275673276713788550917882957946858368813991546630859375	0.070889474514920169934129035027581267058849334716796875	0.207668405671948053115016818992444314062595367431640625	0.0466524634136617	-0.1206166597339013	GLUL
Nobiletin_CTD_00000424	1/22	0.049421872992259439916207242049495107494294643402099609375	0.2275673276713788550917882957946858368813991546630859375	0.0471552194783365907770900093964883126318454742431640625	0.206469596124859211538904446570086292922496795654296875	0.04290649044742447	-0.12903535663355717	HIST1H1B
METHOXYACETIC ACID_CTD_00000714	1/33	0.07322859941421355767232626021723262965679168701171875	0.2275673276713788550917882957946858368813991546630859375	0.0689338540272927680074843692636932246387004852294921875	0.207668405671948053115016818992444314062595367431640625	0.07809444009740632	-0.20415208248815894	GLUL
etacrynic acid_HL60_UP	1/32	0.07108867950716828143509218307372066192328929901123046875	0.2275673276713788550917882957946858368813991546630859375	0.066974217885407527628416346487938426434993743896484375	0.207668405671948053115016818992444314062595367431640625	0.0805191062140492	-0.2128786010476292	ANXA2
[truncated: 774 more rows]

## Sheet: ESCAPE
Term	Overlap	P-value	Adjusted P-value	Old P-value	Old Adjusted P-value	Z-score	Combined Score	Genes
[truncated: 206 more rows]
