# Supplementary material for: Transcriptomic, proteomic, and metabolomic analyses identify candidate pathways linking maternal cadmium exposure to altered neurodevelopment and behavior
Source: Sci Rep. 2021 Aug 11;11:16302. doi: 10.1038/s41598-021-95630-2 (PMC8357970; doi:10.1038/s41598-021-95630-2)
Supplement: Supplementary file 8 — Supplementary Information 8. [file 41598_2021_95630_MOESM8_ESM.xlsx]

## Sheet: raw_data
Sample (samples were run in duplicate, indicated by #1 and #2)	157-2 #1	099-2 #1	135-2 #1	091-9 #1	175-6 #1	106-2 #1	197-6 #1	116-2 #1	180-2 #1	204-3 #1	144-2 #1	157-2 #2	099-2 #2	135-2 #2	091-9 #2	175-6 #2	106-2 #2	197-6 #2	116-2 #2	180-2 #2	204-3 #2	144-2 #2
Label	1ppm	0ppm	1ppm	0ppm	50ppm	0ppm	1ppm	50ppm	0ppm	50ppm	1ppm	1ppm	0ppm	1ppm	0ppm	50ppm	0ppm	1ppm	50ppm	0ppm	50ppm	1ppm
Isocitric acid	9646.01	24457.9	34377.7	37148.5	60919.4	27959.8	53329.4	29217.9	22529.9	37530	21697.7	14046.9	25470.8	25560.4	39631.8	60592.5	22835.6	63824.7	32418.3	25398.6	28634.3	25189.8
L-Tyrosine	14160.7	17686.3	17989	18801.5	29242.6	22109.1	25261.9	18620.8	18474.9	23926.2	18329.5	16861.8	18069.1	18343.9	20710.5	30928.8	23650.1	27374.5	21712.4	19740.1	25315.4	18280.3
Citric acid	29860.8	57369.3	67640.4	165252	132323	55810	220846	100697	96346.9	115820	69353.4	28197.4	56072.5	92835.8	98045.7	163301	69315.5	179222	79571.3	75936	87336	49141.9
Pyruvic acid	481154	1168242	1.24508e+06	3.29366e+06	1.61494e+06	1.47524e+06	2.73621e+06	1.13327e+06	1.27483e+06	2.67406e+06	1.04226e+06	518573	1.13679e+06	1.30926e+06	3.4556e+06	1.54449e+06	1.58992e+06	2.85933e+06	1.17544e+06	1.30577e+06	2.72516e+06	1.04425e+06
Methylsuccinic acid	14326.9	15338.2	17230.2	14351.6	48138.5	20742	26425.8	12734.7	19190.9	31747.8	12629	13771.1	15831.6	18201.9	14645.7	49583.1	21484.2	26917.7	13401.4	19139.4	32831.5	13156.3
4,4'-Dihydroxydiphenylsulfone	2479.36	4423.11	3529.05	2120.42	2164.65	2545.33	28434.9	7168.26	2352.52	51115.8	9849.36	2626.96	4926.08	3739.34	2405.75	2207.67	3890.87	33134.7	8468.33	2765.87	51396.1	9909.91
Xylenesulfonate	8517.91	3927.98	10670.6	13596.5	23912.5	13107.4	8894.81	75481.8	51987.7	50078.3	15997.4	6914.86	4518.21	9749.52	13826.1	31323.6	13523.6	9026.27	79381.2	48023.5	50746.7	17611.9
Uridine monophosphate (UMP)	7169.07	217512	231885	106312	32282.8	455465	63145	52511.9	45318.6	49855	428446	8207.38	219857	241728	115855	28783.1	465590	73507.4	48169.6	46582.1	43323.4	480340
D-(+)-Malic acid	393634	979487	1.09317e+06	1.08471e+06	1.37801e+06	595061	1.62734e+06	1.076e+06	646677	1.10144e+06	929773	389914	894071	1.11223e+06	1.04286e+06	1.2808e+06	579493	1.68065e+06	1.11335e+06	624801	1.08143e+06	928193
L-Glutathione oxidized	9693.27	17891.7	23161.2	26337.3	5998.97	30995.6	10970.9	18707.5	28728.5	17369.3	26730.3	12278.8	20551.7	21894.5	25923.4	6476.35	32014.5	10127.9	19176.1	28417.2	15840.3	27011.5
Uridine	1.40434e+06	1.30052e+06	1.37887e+06	1.58025e+06	1.25921e+06	1.25188e+06	1.27008e+06	1.58481e+06	1.40929e+06	1.38232e+06	1.14124e+06	1.35553e+06	1.31895e+06	1.32497e+06	1.47962e+06	1.29584e+06	1.25634e+06	1.2792e+06	1.56154e+06	1.37836e+06	1.4439e+06	1.06591e+06
S-Lactoylglutathione	390.703	10789.5	20168.8	7006.51	16825.4	20137.2	2328.47	83343.1	1723.83	73989.1	3605.21	654.3	12821.2	17568.7	7386	15326.4	30459.1	2177.82	60855.7	2133.34	85149.7	4228.6
Fumaric acid	69630.7	52712.4	66105.1	83222.3	70943.1	75050.5	68228.6	85315.3	69250.5	62375.6	55945.2	65118	50400.5	63898	81908.1	69783.3	74365.3	67518.4	88176.9	66803.5	58725.2	54976.2
N-Acetyl-1-aspartylglutamic acid	936689	1.00527e+06	1.01874e+06	968406	878188	927627	1.07488e+06	972662	916527	979297	819571	911767	907659	1.03385e+06	1.10139e+06	900740	993437	1.12247e+06	1.06181e+06	974318	928051	813396
N-Acetyl-DL-glutamic acid	14900.7	11316.5	18686	18964.4	28939.7	19096.8	19870.7	28625.5	14926.7	25869.5	11299.5	15811.8	10934.1	17993	16481.8	28410.5	18127.5	20990.4	25255	15619.1	26219.6	10783.1
L-(+)-Lactic acid	1.70459e+06	1.25823e+06	1.98394e+06	2.20198e+06	1.72018e+06	1.6444e+06	2.1254e+06	2.34063e+06	1.85638e+06	1.93706e+06	1.59278e+06	1.73781e+06	1.28489e+06	1.7965e+06	2.21262e+06	1.71665e+06	1.64924e+06	2.54251e+06	2.68982e+06	1.66512e+06	1.82711e+06	1.53863e+06
4-Oxoproline	909790	828206	887809	741223	1.10409e+06	790260	1.49014e+06	1.08417e+06	825170	972151	749531	937072	870285	890601	747274	1.11615e+06	809825	1.47098e+06	1.09366e+06	857918	988383	743518
16-Hydroxyhexadecanoic acid	1820.92	2184.66	2284.88	6999.51	5221.4	1574.11	11010	3193.55	1559.1	2575.15	1277.16	1751.3	2948.96	2964.05	7372.67	4891.32	1659.78	12143.5	3144.09	1860.98	2449.6	1342.95
DL-Tryptophan	88332	224740	101025	148817	86048.5	104157	120975	145709	169579	105894	73602.8	90475.7	236875	97928.4	152603	93778.1	109900	115766	148517	183150	112573	75665.7
Glycolic acid	35931.9	23902.9	26817.7	18029.4	33731.8	23534.1	22994.7	44991.2	26003.5	27318	25616.9	53560.4	27724.1	29759.5	15840.8	29293.8	24276	25231.6	45974	24977.9	25459.6	22408.6
3-Hydroxybutyric acid	35455.1	8939.76	6206.51	92402.7	5399.08	7688.38	5744.51	56351.4	11259.9	12260.1	2669.44	50833.1	9835.82	7123.81	96457.2	5221.58	8198.19	9014.54	58918.8	12681.3	12800.2	3684.3
Cytarabine	292171	197356	155733	176986	115924	190245	120534	100290	225391	132870	170852	305509	228694	173687	174785	127321	192921	122896	103908	247373	147063	193550
Pantothenic acid	449285	574203	573991	618264	742281	556748	757293	830782	435842	765546	373698	474166	595213	590938	635028	758373	557639	775597	835521	439876	783819	363280
Adenosine 5'-monophosphate	5777.77	8742.83	13861.7	17065.3	5431.49	54238.7	13353.1	11247.1	6732.48	14215.1	41261.4	7588.89	11901.6	17669.6	18433	7456.83	54767.1	13419.2	12795.3	7943.69	16838.4	44889
L-Phenylalanine	13627.4	19250.5	17652	22041.3	23463.1	20491.3	26593.1	30050.4	19299.4	26355.1	14849.5	15460	20576.9	18791.9	22474.9	24420.3	22537.4	25293.9	30472.1	19915.1	29617.2	15649.6
L-Glutathione (reduced)	5654.63	29706	25931.6	26025.2	19811.6	29833.7	9166.64	24301	20129.3	14960.5	20673.5	4368.76	24091.3	33460.2	15515.8	18348.9	27654	6992.11	42924.1	13058.6	10531.1	22778.6
(2R)-2,3-Dihydroxypropanoic acid	724332	389683	397362	406752	489372	271446	501249	629934	561012	355486	361713	769432	413209	445187	401100	503427	279871	498941	626580	553334	331439	359331
L-Threonic acid	1.11372e+06	533074	502146	472776	574436	527110	635683	595662	511638	536715	447999	1.12099e+06	533225	500973	466187	546012	518652	600759	552738	505046	530637	443131
N-Acetylaspartic acid	1.15067e+06	1.18449e+06	719494	1.34746e+06	1.03067e+06	896795	866091	450053	760111	1.10836e+06	890045	890794	1.07221e+06	919107	1.22044e+06	972722	949835	1.03791e+06	552878	608716	1.02915e+06	934623
Adipic acid	10907.6	13942.5	22570.8	16290.9	26399.2	13402.4	30262.7	51560.7	30405.3	9587.31	14538.8	11347.3	16572.4	24891.5	17660.8	32118	13121.7	29883.2	49797.6	19895.4	10628.5	13362.6
Threonine	6880.57	9993.45	18671.8	16554.7	16776.2	14871.3	32152.8	22674.6	9511.75	19235.7	11428.8	7602.98	9036.13	18793.1	23668.2	15620.8	14189.4	32513.1	12463	16908.6	24230.8	12783.9
2-Hydroxycaproic acid	11374.5	7041.45	10351.6	11644.3	24936.6	8683.11	21180.9	27960.7	10699.1	29068.5	5886.18	11553.9	8033.96	11810.5	12294.9	26127.2	9075.14	23277.4	28409	11524.5	29714.2	5597.76
Taurine	831665	842698	775272	860002	846112	809690	810518	876961	747366	942688	577827	688978	842524	749285	706116	664339	782572	601420	816529	732266	722041	714025
N-Acetyl-L-methionine	9079.33	26852.2	17316.3	32221.4	16724.7	22954	26597.4	22587.2	17440.4	29256.5	10519.4	9120.08	27870.2	19359.4	32223.5	17088.6	25475.2	27039.3	23220	16666	29428.7	10567.7
Glycyl-L-leucine	7471.23	6674.13	5684.2	11274.5	5528.44	8316.37	8149.91	10563.6	5152.15	10297.7	3093.45	7522.36	7041.21	5830.41	11854.3	6045.11	8549.88	8638.33	10992.7	5550.17	10918.8	3293.33
Succinic acid	911090	802024	990467	1.22744e+06	961449	1.07162e+06	1.2697e+06	1.11148e+06	815323	1.10914e+06	783103	974375	848414	958590	1.28923e+06	970222	1.12525e+06	1.22323e+06	1.13406e+06	831909	1.12829e+06	766960
Uracil	22003.9	60286	40172.7	82566.1	143758	15761.6	167443	165395	22715.9	103293	35680.2	24239.8	66024.6	42268.4	85837.3	152152	15498.8	168824	169000	23452.6	108085	37652
N-Acetylalanine	15588.7	52885.3	41260.3	59079.6	47449.2	46336.8	71274.7	74191.2	29816.4	60516.9	31082.6	17551	56104.2	43149.6	65062.8	47234.8	47123.1	70502.7	69518.9	31411.7	58777.6	33232.4
Orotidine	39208.3	325.13	833.626	294.411	287.662	251.401	305.018	297.39	4406.26	273.126	226.018	37254.6	219.347	328.066	386.84	208.991	248.089	436.557	652.976	3660.3	236.879	213.755
2'-Deoxyinosine	7225.23	5744.43	6148.86	9467.87	11504.5	4617.44	12299.6	11769.6	7495.55	7612.22	3609.72	8138.98	6274.28	5942.73	9593.73	11661.8	4969.16	12206.9	11527.4	7524.97	7480.39	3663.73
4-Pyridoxic acid	877.964	757.866	1571.45	673.535	3243.88	1142.16	2376.28	1533.9	8543.1	1093.2	3077.11	1131.1	911.255	1832.75	688.093	3444.77	1105.7	2234.15	1439.42	9747.83	1151.2	3776.73
L-Aspartic acid	130189	131777	127020	97088.8	98068.4	110536	109892	137897	106223	96809.1	75920.2	108077	124329	121787	95498.8	102767	102272	96831.6	126375	97958	91229.1	73032.1
3-Hydroxy-3-methylglutaric acid	111239	147838	104588	183100	135227	95646.4	139688	179473	74965.1	147689	66172.4	106463	142003	93064.9	165956	140452	89141.2	136698	177501	79304.2	154205	61190.9
11,12-Epoxy-(5Z,8Z,11Z)-icosatrienoic acid	622.663	2042.72	3113.16	8964.04	16325.5	704.607	15492.7	5819.76	2029.32	4063.29	562.918	689.999	1654.83	2701.5	8088.48	15475.9	1762.37	13208	4196.63	2145.43	5691.45	764.615
Xanthosine	540.827	2520.37	1814.09	4877.47	8527.86	798.828	13634.4	10392.8	658.264	8102.55	1359.15	608.929	2564.64	1689.45	5090.28	8523.47	916.512	13403.5	10862.6	695.026	8603.17	1248.77
DL-4-Hydroxyphenyllactic acid	20289.6	24093.1	33141.8	30510.8	79907	32621.1	49458.3	35730.7	25461.1	39806.3	23018.9	20733.6	25356.7	32750.6	29664.6	81899.4	34024.1	47516.6	35685.9	26705.4	40412.2	22916.6
L-Glutamic acid	614267	528185	660738	603566	740463	559201	830922	660084	545855	614567	529495	607964	542621	533623	585321	704395	529792	708766	552503	520340	570984	527522
Pseudouridine	87923.2	95704	64538.9	102172	72593.2	39943.9	61798	89158.6	71997.4	79687	49176.2	103342	105941	65148.4	103146	76086.6	40219.2	67165.5	91587.6	75867.2	84336.5	45294.4
Guanosine	451342	243854	318823	329144	91850.8	271819	230900	276313	397609	285615	267392	426826	241044	328574	321562	91882.6	277729	238346	277959	426975	280618	249941
trans-Aconitic acid	22512.5	42763.4	49252.2	51463.5	104283	36549.4	114858	48705.5	51407.8	53333.7	42583.4	23716.6	46429.9	48873.6	52608.1	98452.8	31517.2	104285	50016	49221.6	53011.1	42164.1
N-Acetyl-L-tyrosine	2691.05	7015.01	3433.19	3700.31	8278.7	3863.16	4962.04	4483.69	3031.71	4660.22	2721.93	2767.31	6777.26	3631.09	3875.84	7751.57	4076.05	4774.77	4797.16	3154.22	5016.44	2293.93
4-Hydroxybenzaldehyde	1673.79	2515.88	2373.83	2140.08	3255.23	3015.29	2303.38	2186.59	2126.57	2289.96	2431.06	1579.53	2745.65	2289.5	2398.32	3338.67	2839.11	2401.42	2390.41	2085.58	1926.63	2507.57
3-Methyladipic acid	8770.52	7253.96	8847.85	8955.17	8712.02	7346.18	12120.6	8107.12	13197	7419.36	5462.33	7724.69	7143.27	9164.08	10389.5	8226.64	7687.68	12177.3	7993.83	13800	6938.12	6280.95
Salicylic acid	5956.58	4467.51	7113.89	5022.59	3887.92	6888.88	7873.69	2163.36	7520.52	2348.54	6061.13	7974.14	5206.25	6805.06	4288.1	4024.76	6845.65	9640.86	2392.85	7464.63	2545.12	5862.95
2-Hydroxyvaleric acid	52382.6	47424.7	62808.9	52573	116983	48359.9	87747.8	130346	52715.2	121324	30328.3	57895.2	50906.6	65869.5	54008.6	119252	49765.5	89843.7	137861	53827.9	121725	30662
Ascorbic acid	73908.6	179343	141507	2.24975e+06	230310	884633	1.11965e+06	39208.9	627913	1.59665e+06	101848	115170	236293	187022	2.46959e+06	257939	1.02011e+06	1.18981e+06	44152.6	683649	1.67363e+06	105493
Xanthine	660446	1.03264e+06	817849	1.18082e+06	1.18561e+06	645689	1.08067e+06	1.22533e+06	723662	1.17092e+06	572170	654311	1.06947e+06	836043	1.16178e+06	1.16731e+06	692390	1.09096e+06	1.28635e+06	724199	1.13058e+06	578495
Hippuric acid	5461.64	811.533	7983.56	1101.08	3247.65	1226.31	5666.21	2437.67	13411	9696.66	11021.4	5751.73	897.357	8680.1	1318.26	2944.4	1303.79	5593.26	2385.97	12926.9	9784.38	11901
Uric acid	8637.04	12621.2	4139.01	3364.58	14458.5	4148.14	7220.43	6661.85	8163.05	4808.84	5214.71	6824	10692.4	5322.39	3215.15	14410.6	5131.75	8330.89	8184.74	7820.08	4962.55	5080.21
D-?-Hydroxyglutaric acid	41200.4	36696.9	45754.7	53259.5	39634.3	52887.1	47672.3	52487.3	37378.3	42485.6	41236.9	39939.7	37503.8	45071.2	48841.6	43891.5	41729.9	44363.3	58375.3	38220	40279.7	37774.2
D-(-)-Glutamine	57118.2	79668.7	118645	91607.1	103520	132134	106894	94824.3	103374	149661	80960.1	62633.7	107474	105405	92724.3	98464.1	134307	89720.1	91177.2	95108.3	163705	64977
D-(+)-Galactose	57861.5	58999.8	83298.9	53869	86994.6	76419.2	86140.1	68584.5	97580	82923	70851.4	60078.4	71205.1	75335.2	68876.3	85862.4	75623.5	90162.5	70686	107493	76433.2	69864.8
N-Acetylornithine	5652.99	15599.2	12163.1	5171.4	10870.7	19323.2	12717.1	7696.06	12444.3	9480.94	14216.7	6089.73	18329.9	13421.1	5427.9	10937.2	18687.5	14377.7	8652.17	13377.4	9653.29	15713.9
3-Methylglutaric acid	9618.77	113670	206036	69083.4	274329	121078	135309	363405	100457	119611	94889.3	12588.2	116068	213535	74427.5	307975	128088	143710	399316	104527	119806	108342
Phenylacetylglycine	7277.64	1089.96	4481.3	1052.35	5201.84	1213.95	3225.88	1419.47	12983.6	2646.53	3329.9	7137.18	1196.5	5109.9	979.73	5062.89	1410.66	3289.83	1445.52	12858.9	2569.24	3175.04
Hypoxanthine	538209	787209	666708	818953	851950	644629	758189	905061	739401	791128	502379	560854	807542	678160	786214	819622	650900	799093	1.0354e+06	669348	796690	560870
Cholic acid	58948.6	70619.6	79441	121941	72094.2	48493.6	107275	65842.9	135277	60029.3	41417.7	53495	70790.2	82158.4	117536	76103.3	46057.1	103406	68374	135013	59844	43302.1
N-Acetyl-DL-norvaline	1025.22	1918.36	1604.22	2262.12	2445.66	1897.62	3121.75	3372.06	1291.5	2469.43	1398.48	1108.38	2124.28	1927.18	2568.03	2350.15	1977.87	3268.56	3431.28	1378.14	2482.74	1425.77
Creatine	169354	254513	216565	275470	236366	212162	251637	207934	218591	258372	235558	167134	258978	245097	286806	234270	232049	253008	211218	213917	258569	232231
Chloramphenicol	484.898	232.665	28566.2	403.942	99.323	94.3257	354.637	183.726	11100.8	305.739	422.025	528.716	292.158	32724.2	284.743	328.177	90.9117	350.145	211.679	10668.8	299.146	409.496
?-Alanine	85971	114841	99975.4	128866	115790	112280	120694	105901	106915	111587	109264	90970.6	123624	108302	129460	107522	110562	119929	109041	112792	117831	111598
Gluconic acid	117026	54692.3	82295.4	63880.1	74522	94003.9	66434.5	98405.3	82022.3	71527.7	59999	107897	54711.9	74557.9	61078.6	66229.8	89671	58798.7	88518.5	77583.3	76723.1	55024.3
N-Acetyl-L-glutamine	7759.7	8537.41	8847.71	6752.78	12524.5	7381.39	10743	9930.03	8034.07	14158	5808.75	7734.78	8023.63	9335.47	7468.15	13771.5	8220.93	11929.1	10673.7	8556.05	14231.8	5471.59
O-Acetylserine	24132.2	33709.6	31203.1	22255.3	43705.9	29616.2	37672.6	44840.9	18484.6	32166.1	28450.9	22850.4	43111.5	28524.8	22934.4	50747.2	28527.4	38261.4	48380.8	18624.4	31714	30040.4
(+/-)12-HpETE	207.775	854.598	1477.38	13267.5	2022.43	1861.77	18122.8	828.445	1575.28	7129.54	199.723	320.399	957.274	2632.58	16419.5	2743.83	2472.87	23742.9	1144.77	2018.44	9367.36	285.077
Deoxycholic acid	3.68765e+06	3.34739e+06	2.65239e+06	7.79439e+06	4.61344e+06	2.45528e+06	7.84762e+06	2.42765e+06	3.61012e+06	2.34526e+06	3.01962e+06	3.66852e+06	3.2889e+06	2.85161e+06	7.39673e+06	4.57379e+06	2.45653e+06	7.92794e+06	2.59472e+06	3.41803e+06	2.68173e+06	2.80814e+06
1-Pyrenol	5609.06	12947.2	25036.5	15266	18548.5	11336.3	14725.4	35777.7	31678	7100.33	11028.1	6279.53	14091.9	24487.2	15730.9	18335.6	11705.1	15292.2	38588	33931.2	7045.6	11040.2
N-Acetyl-L-phenylalanine	2403.41	3920.94	3207.49	3235.46	6177.23	3307.18	5024.88	4797.16	3019.43	5794.37	2446.55	2486.45	4028.17	3362.69	3307.64	5778.09	3073.53	5287.91	5506.74	3260.22	6311.12	2459.74
(+/-)12(13)-DiHOME	1375.6	1174.97	846.1	5929.46	1987.1	440.908	4512.42	1079.35	1342.41	1027.32	605.965	940	1270.04	1095.65	6373.78	2115.53	672.687	5447.25	1293.28	1419.91	1456.15	647.811
L-Histidine	21297.1	2455.06	2362.32	1182.29	5197.33	1407.5	3929.74	2336.42	2231.34	1019.29	4221.45	21555.1	2833.75	2747.35	4515.14	5999.33	1373.45	4606.55	2769.09	2374.4	1015.85	4854.09
Imidazolelactic acid	13232.5	1309.77	1953.22	786.366	1432.48	795.291	814.428	1200.43	1172.58	552.316	836.533	14544.7	1286.48	1556.3	803.581	1441.02	814.441	641.435	1585.93	1220.75	678.015	1054.36
L-Cysteinesulfinic acid	19139	29916.9	34235.7	30293.7	40149.3	25472.2	45537.2	57737.3	22366.9	33167.3	25982.9	22021.3	33433.2	33736.1	26258	38906.6	22734.9	40516.5	50957.7	21726.9	30395.6	24336.7
3-Ureidopropionic acid	1446.06	11772.3	3245.83	1354.04	13961.9	1609.2	3701.46	2980.71	3243.04	5156	2534.24	1679.47	12619.4	3358.91	1491.44	15888.3	1728.01	3714.84	3056.92	3586.15	5355	2240.48
Mussaenosidic acid	5928.43	3229.39	4774.65	5512.52	7347.91	4099.74	6628.49	9100.15	4662.57	7888.89	2823.03	5515.26	4121.62	4634.3	5358.09	7211.39	4279.03	6900.5	9622.25	4506.9	7944.15	2614.95
8(S)-Hydroxy-(5Z,9E,11Z,14Z)-eicosatetraenoic acid	1206.61	1859.4	3948.96	13391.5	10537.1	3239.16	23725.6	8290.07	3516.49	8317.93	817.102	1343.58	3861.63	5761.29	16618.7	11568.4	5470.23	26792.7	8660.65	4573.95	12664.3	937.615
2-Butoxyacetic acid	3870.04	1152.86	2680.72	4460.62	2185.14	1421.22	4042.16	5536.14	2477.53	3003.34	1383.58	3226.04	1400.28	2829.99	5019.38	2130.43	1395.45	4201.78	5915.85	2622.51	3016.55	1590.14
3-[2-(1,3-Benzodioxol-5-yl)-7-methoxy-1-benzofuran-5-yl]-3-hydroxypropyl hexopyranoside	18228.4	7715.99	26628.8	9629.93	20840.7	29265.8	13688.4	16455.6	18310.1	28651.3	23343.1	19392.4	9119.53	29113.9	10117.4	21633.7	30759.6	14157.4	14933.9	18676.9	29272.1	24553.6
5-[(1S,2R,4aR)-5-(Hydroxymethyl)-1,2,4a-trimethyl-1,2,3,4,4a,7,8,8a-octahydro-1-naphthalenyl]-3-methylpentanoic acid	594.005	972.147	563.489	4230.4	1635.51	312.598	4287.82	1418.93	728.066	918.991	256.846	648.237	916.979	809.889	3919.72	1691.67	485.341	4698.81	1530.34	675.588	1043	312.649
2'-Deoxyuridine	17328.1	127218	87618.2	90757.7	173194	94467	181213	126698	91340.2	164921	90194.3	20391.7	136959	95052.3	98402.8	177591	106636	182290	128742	97190.5	166524	95308.6
2-Aminooctanedioic acid	2665.95	3994.11	2345.67	2602.88	3607.41	3921.06	3879.14	2436.12	1575.57	3787.95	2670.11	2309.93	3974.89	2476.46	2689.46	3659.75	4070	3955.33	2421.28	1583.28	3921.07	2353.12
Purine	22490.3	34281.4	27827.8	38567.1	31901.9	23667.3	37822.6	44996.2	14115.3	33821.1	17557.9	23134.5	34923.3	27212.8	35259.5	32659.9	28845.4	36937.6	47650.1	17646	32044.2	25437.2
Isophthalic acid	4648.48	4833.9	8786.52	7242.36	2789.66	6338.2	3933.58	8533.33	14563.6	2754.06	11577.7	3900.96	6614.55	9300	6806.88	3442.75	6725.28	5684.02	8582.79	7150.03	3994	10799.3
Orotic acid	20510.9	12461.2	17425.6	20454.2	12976.4	16864.5	15990.4	21725.6	14763.1	13706.3	6067.3	19351.6	11856.7	17059.8	20550.2	12249.3	16467.1	16627.7	21505.4	14356.5	12793.7	6071.41
Maleic acid	1965.65	10035.4	4765.37	14461.8	5124.26	10781.6	11160.9	2282.37	15771.8	12294.2	3268.98	2299.64	8140.21	3694.52	10929.9	4404.94	8656.06	9480.91	2380.33	11268.3	9766.32	2419.65
Glycerophospho-N-palmitoyl ethanolamine	66978.8	57744.3	61109.5	227878	105217	54273	193181	136872	46239.7	101125	35494.2	60872.3	58005.7	76090.6	212177	94789.2	56436.5	155739	132186	49173.8	99489.9	38597.9
13-Isogrindelic acid	403.43	237.137	485.639	2559.52	869.447	882.294	5498.21	1240.33	297.359	2181.9	306.186	252.032	278.256	615.469	3298.76	790.637	589.563	4861.9	1246.89	380.105	2439.06	69.4742
Alanyltyrosine	30.4974	148.643	259.639	343.108	1155.9	72.1246	6209.66	1477.45	284.327	148.428	442.71	30.8146	168.48	346.801	464.976	1279.1	85.9902	6217.03	1674.34	256.466	158.99	402.735
N-Acetylglycine	4782.43	7839.4	4704.62	6379.03	6935.83	13662.7	7093.33	5101.91	6104.65	6406.41	5407.33	4011.55	7973.03	5087.82	6695.72	7151.21	14265	8291.99	5382.75	6315.56	6423.78	5664.99
2-Oxoglutaric acid	3045.01	39106.7	36385.4	138624	31829	107549	77291.6	12393.5	148071	118980	15963.6	2762.19	40560.9	50677	162062	42379.2	117781	96935.4	5961.86	142693	130967	18001.1

## Sheet: analysis
Dose_sample	Mom_pup_CdDose	CdDose	Isocitric acid	L-Tyrosine	Citric acid	Pyruvic acid	Methylsuccinic acid	4,4'-Dihydroxydiphenylsulfone	Xylenesulfonate	Uridine monophosphate (UMP)	D-(+)-Malic acid	L-Glutathione oxidized	Uridine	S-Lactoylglutathione	Fumaric acid	N-Acetyl-1-aspartylglutamic acid	N-Acetyl-DL-glutamic acid	L-(+)-Lactic acid	4-Oxoproline	16-Hydroxyhexadecanoic acid	DL-Tryptophan	Glycolic acid	3-Hydroxybutyric acid	Cytarabine	Pantothenic acid	Adenosine 5'-monophosphate	L-Phenylalanine	L-Glutathione (reduced)	(2R)-2,3-Dihydroxypropanoic acid	L-Threonic acid	N-Acetylaspartic acid	Adipic acid	Threonine	2-Hydroxycaproic acid	Taurine	N-Acetyl-L-methionine	Glycyl-L-leucine	Succinic acid	Uracil	N-Acetylalanine	Orotidine	2'-Deoxyinosine	4-Pyridoxic acid	L-Aspartic acid	3-Hydroxy-3-methylglutaric acid	11,12-Epoxy-(5Z,8Z,11Z)-icosatrienoic acid	Xanthosine	DL-4-Hydroxyphenyllactic acid	L-Glutamic acid
0ppm_1	099_2_Control	0ppm	-0.152286	-0.129244	-0.532344	-0.272124	-0.239323	-0.115494	-1.67749	1.09612	0.258724	0.268688	0.222236	0.363024	-0.468852	0.297905	-0.877375	-0.78792	0.0285368	-0.0750968	1.55668	0.0621874	-0.283642	0.603178	0.235989	-0.325813	0.107351	0.772638	-0.0210974	0.108129	0.728707	-0.237371		-0.863198	0.515966	0.905123	0.118232	-0.32578	0.243466	0.602678	-0.671703	-0.280839	-0.843069	0.692013	0.749472	-0.508982	-0.0104008	-0.41241	-0.0244563
0ppm_2	091_9_Control	0ppm	-0.176212	-1.07689	0.158262	0.941472	-1.22629	-1.50156	-0.741717	-0.0966273	-0.406933	0.0598007		-0.545087	-0.386282		-0.828843	-0.458186		0.945037	-0.228376				-0.785014	-0.171087		-0.30179	-0.929614		0.0153652	-0.818397	-0.171559	-0.82397	-0.826043	0.306998	0.298667	-0.397624	0.0269296	-0.0408925	-0.866974	-0.234096	-1.69699		0.121072	0.825281	0.264791	-0.929246
0ppm_3	106_2_Control	0ppm	-0.0920102	0.599292	-0.325374	0.307555	0.377263	-0.562521	-0.196456	1.90782	-0.692129	1.07913	0.147336	1.10451	0.629284	0.368209	0.327093	0.0426174	-0.0855	-0.814344	0.0121775	-0.0459624	-0.462656	0.44755	0.15256		0.370226	0.903541	-0.76822	0.104107	0.313257	-0.445276	0.144292	-0.541515	0.414576	0.677736	0.620481		-1.70094	0.323124	-0.718142	-0.761147	-0.417806	0.294289	-0.309119	-1.09986	-1.28697	0.253473	0.080876
0ppm_4	180_2_Control	0ppm	-0.246491	0.0414074	0.233871	-0.0634799	0.149771	-0.837716	1.45245	-0.569658	-0.570439	0.890828	0.39061	-1.40545	0.302515	0.25108	-0.169854	0.173617	-0.00753925	-0.762227	0.993771	0.0348766	0.00276887	0.787121	-0.567841	-0.794608	0.0534928	0.0273119	0.654982	-0.0026747	-0.432698	0.596701	-0.187502	-0.187011	0.169128	-0.120722	-0.446567	-0.346885	-1.18159	-0.593627		0.225936		0.144395	-0.803343	-0.359427	-1.59309	-0.308615	-0.0514644
1ppm_1	157_2_1ppm	1ppm		-0.413938	-1.7149		-0.356753	-0.781461	-0.863044	-2.42578		-0.55335	0.497542	-2.65664	0.406662	0.327785	-0.0517465	0.250649	0.373483	-0.601738	-0.30577	1.16259		1.29895	-0.294806	-0.867493	-0.653496	-1.64834			0.581552	-0.70858	-1.27075	-0.0487491	0.349451	-1.36977	0.413599	0.307865	-1.11456			0.382257	-0.544453	0.6128	0.153891	-1.71824	-1.73305	-0.715502	0.515098
1ppm_2	135_2_1ppm	1ppm	0.197572	-0.0807134	0.100802	-0.0724614	0.00922147	-0.411237	-0.554592	1.18232	0.60992	0.524541	0.318333	0.822013	0.190412	0.526317	0.257698	0.405085	0.158846	-0.0298926	-0.170856	0.242803	-0.695162	0.141669	0.22983	0.271686	-0.135583	0.917045	0.080262	-0.0189409	-0.0121332	0.54219	0.64574	-0.18431	0.261018	0.045102	-0.268706	0.280747	-0.355476	0.0798301	-0.0388263	-0.261427	0.109671	0.627673	-0.186459	0.0502824	-0.453129	0.196155	0.299695
1ppm_3	197_6_1ppm	1ppm	0.676137	-0.273489	1.00685	0.588857	-0.0488719	1.59977	-1.27627	-0.612241	0.536995	-1.36577		-1.6713			-0.493845		0.349848	1.76275	-0.717871		-1.12893	-1.2019	-0.222889	-0.557291	-0.375951	-1.65445	-0.476112	-0.511948	-0.665084	0.18946	0.869049	0.267569		-0.0797892	-0.409562	-0.417945		0.242724	-0.79006	0.354161	-0.0686615	-0.856779	-0.437796	1.4643		0.0835105
1ppm_4	144_2_1ppm	1ppm	0.0133338	0.3437	-0.199826	-0.179879	-0.320277	0.949519	0.262027	2.03026	0.556129	1.03338	0.15173	-0.56612	0.154802	0.268691	-0.560723	0.281064	0.0801564	-0.951505	-0.461433	0.206997	-1.42333	0.588731	-0.624733	1.8818	-0.224498	0.681589	0.0633632	0.0400312	0.582717	-0.130934	0.0309811		0.196385	-0.827574	-1.2608	-0.0185173	-0.314689	-0.18006	-0.716003	-1.09685	1.23285	-0.241483	-0.901661	-1.58883	-0.631208	-0.256178	0.390826
50ppm_2	175_6_50ppm	50ppm	1.31078	0.854569	0.953337	0.0180784	1.63974	-1.21042	0.486875	-1.17661	0.654106	-1.76182	-0.326798	0.506453	-0.0528835	-0.435637	0.895283	-0.375263	0.312473	0.81932	-0.72081	0.130618	-1.16476	-0.707822	0.470427	-1.21006	0.164794	0.0308524	0.0804996	-0.136758	0.0849565	0.612641	-0.00985552	0.993367	-0.208492	-0.482225	-0.629329	-0.348244	1.21438	-0.0239581	-0.905971	0.857008	0.791943	-0.271679	0.226157	1.92861	1.23591	1.73976	0.393072
50ppm_3	116_2_50ppm	50ppm	0.0473086	-0.10972	0.119293	-0.481339	-0.790034	0.361373	1.87264	-0.586531	0.356577	0.0749606	0.433658	2.00739	0.68907	0.146521	0.870641	0.923493	0.405552	0.114726	0.403622	0.938742	1.76682	-0.926541	0.903982	-0.254005	0.966993	0.887546	0.683844	0.0290848	-1.38265	1.67486	0.182033	1.26105	0.24177	0.285328	0.882361	0.387643	1.46283	0.944478	-0.304965	0.9932	-0.216459	0.50337	0.989111	0.565173	1.56187	0.129743	0.00628539
50ppm_4	204_3_50ppm	50ppm	0.0260308	0.245022	0.200026	1.00823	0.80556	2.50976	1.23558	-0.749075	0.194285	-0.250393	-0.0928545	2.0412	-0.535493	-0.282321	0.63167	-0.163847	-0.0816377	-0.407032	-0.361133	-0.243659	-0.156835	-0.490059	0.502494	-0.0026475	0.539209	-0.615949	-0.731415	-0.282898	0.186016	-1.27529	0.553579	1.20527	-0.0137746	0.659795	0.681627	0.108829	0.711279	0.410066	-0.890497	-0.178206	-0.688799	-0.475915	0.398673	0.44169	1.18687	0.219309	-0.280282
		Fvalue	1.98802	0.799675	0.646954	0.0345445	1.08367	1.2427	3.30736	0.882273	9.26933	1.70317	1.27587	3.76814	0.226402	7.58179	7.27418	1.32385	2.28944	0.126263	3.00911	0.920884	1.47569	2.78783	5.07279	0.624796	9.44476	0.609736	0.167279	1.19373	0.684957	0.343727	0.172571	42.3441	0.323107	3.22132	1.14067	1.88999	6.79884	0.788465	0.468336	1.89332	2.37426	0.536905	2.44393	1.57966	9.2243	2.89798	3.35858
		Pvalue1vs0	0.340476	0.993709	0.982337	0.953064	0.99245	0.384444	0.860136	0.815982	0.0101406	0.490442	0.924649	0.508158	0.772758	0.875938	0.798038	0.269202	0.140491	0.925388	0.0846323	0.356394	0.460482	0.680755	0.998494	0.589436	0.0721197	0.484663	0.931272	0.32626	0.99592	0.932246	0.943388	0.0269174	0.773216	0.0678895	0.447187	0.208527	0.991509	0.996031	0.585172	0.953821	0.123854	0.658811	0.683795	0.97075	0.834826	0.885297	0.0979753
		Pvalue50vs0	0.173906	0.442853	0.579529	0.992188	0.349358	0.321639	0.134152	0.360102	0.0259238	0.179795	0.436046	0.196297	0.998941	0.0354253	0.0126317	0.505807	0.224167	0.848113	0.200243	0.737117	0.816144	0.0947549	0.0389952	0.995173	0.223331	0.928966	0.803229	0.418184	0.493384	0.641791	0.785271	7.09479e-05	0.974451	0.745942	0.925781	0.228062	0.0214817	0.484226	0.971031	0.179346	0.250971	0.535051	0.28995	0.297268	0.0153368	0.0895999	0.964443
		BH-adj p val 1vs0ppm	0.999882	0.999882	0.999882	0.999882	0.999882	0.999882	0.999882	0.999882	0.501961	0.999882	0.999882	0.999882	0.999882	0.999882	0.999882	0.999882	0.943976	0.999882	0.930956	0.999882	0.999882	0.999882	0.999882	0.999882	0.892482	0.999882	0.999882	0.999882	0.999882	0.999882	0.999882	0.666204	0.999882	0.892482	0.999882	0.999882	0.999882	0.999882	0.999882	0.999882	0.943976	0.999882	0.999882	0.999882	0.999882	0.999882	0.943976
		BH-adj p val 50vs0ppm	0.666002	0.797135	0.896459	0.999754	0.779021	0.77664	0.632433	0.779021	0.263424	0.666002	0.797135	0.683589	0.999754	0.292259	0.208424	0.848727	0.684186	0.999754	0.683589	0.999754	0.999754	0.493723	0.296963	0.999754	0.684186	0.999754	0.999754	0.781136	0.842155	0.948318	0.999754	0.00350955	0.999754	0.999754	0.999754	0.684186	0.263424	0.841024	0.999754	0.666002	0.71108	0.852733	0.735739	0.735739	0.216906	0.493723	0.999754
[truncated: 52 more columns]
