# Supplementary material for: Transcriptomic, proteomic, and metabolomic analyses identify candidate pathways linking maternal cadmium exposure to altered neurodevelopment and behavior
Source: Sci Rep. 2021 Aug 11;11:16302. doi: 10.1038/s41598-021-95630-2 (PMC8357970; doi:10.1038/s41598-021-95630-2)
Supplement: Supplementary file 9 — Supplementary Information 9. [file 41598_2021_95630_MOESM9_ESM.xlsx]

## Sheet: qRT-PCR
Gene	Ensembl ID	Primer	Sequence (5'->3')	Amplicon length
Polr2a	ENSMUSG00000005198	Forward primer	CGGTTGAATCTTAGTGTGAC	113
		Reverse primer	ATAGCCAACTCTTGGATCTC
Mag	ENSMUSG00000036634	Forward primer	GGTACATGGCGTCTGGTATTTC	78
		Reverse primer	ACTTGTGTGCGGGACTTGAAG
Enpp6	ENSMUSG00000038173	Forward primer	TTGTGAACAGAGGCGTCAAAG	118
		Reverse primer	TTGCCGATCATCTGGTGGAC
Mbp	ENSMUSG00000041607	Forward primer	TCACAGCGATCCAAGTACCTG	125
		Reverse primer	CCCCTGTCACCGCTAAAGAA
Il33	ENSMUSG00000024810	Forward primer	TCCAACTCCAAGATTTCCCCG	120
		Reverse primer	CATGCAGTAGACATGGCAGAA
Bcas1	ENSMUSG00000013523	Forward primer	CACGACTTCAGCCAATCTCAA	178
		Reverse primer	CAACTTTCCCAGCGGTAGTGA
Aldh1a2	ENSMUSG00000013584	Forward primer	CAGAGAGTGGGAGAGTGTTCC	136
		Reverse primer	CACACAGAACCAAGAGAGAAGG
Sparcl1	ENSMUSG00000029309	Forward primer	GGCAATCCCGACAAGTACAAG	82
		Reverse primer	TGTAGCGTCTTCCGGTGTCA
Kank1	ENSMUSG00000032702	Forward primer	ACCACAAAAGTTAATGGCTGTGC	96
		Reverse primer	GGTTTCCACAAAATACGGGTCTT
Dlx1	ENSMUSG00000041911	Forward primer	ATGCCAGAAAGTCTCAACAGC	118
		Reverse primer	AACAGTGCATGGAGTAGTGCC
Sp9	ENSMUSG00000068859	Forward primer	CGTCTATACTTGGGGAAGAG	82
		Reverse primer	GTGTTGCCGATCTTGTTG
Hoxa2	ENSMUSG00000014704	Forward primer	TACGAATTTGAGCGAGAGATTGG	116
		Reverse primer	GTCGAGGTCTTGATTGATGAACT
Hoxa3	ENSMUSG00000079560	Forward primer	ATGCAAAAAGCGACCTACTACG	80
		Reverse primer	TTGTAAGCGAACCCATTGGCT
Hoxa4	ENSMUSG00000000942	Forward primer	CGGTGGTGTACCCCTGGAT	75
		Reverse primer	GCTTAGGTTCGCCTCCGTTAT
Hoxa5	ENSMUSG00000038253	Forward primer	CTCATTTTGCGGTCGCTATCC	139
		Reverse primer	ATCCATGCCATTGTAGCCGTA
Hoxa6	ENSMUSG00000043219	Forward primer	TTACCAACAGTCCAACTCGGT	92
		Reverse primer	CGCCACTGAGGTCTTTATCAGA
Hoxb2	ENSMUSG00000075588	Forward primer	GCCTACACCAACACGCAACT	65
		Reverse primer	CGGCACAGGTACTTATTGAAGTG
Hoxb5	ENSMUSG00000038700	Forward primer	CCTGCACTAACGGCGACAG	108
		Reverse primer	TGGCCTCGTCTATTTCGGTGA
Hoxb6	ENSMUSG00000000690	Forward primer	TCCTATTTCGTGAACTCCACCT	92
		Reverse primer	GCATAGCCAGACGAGTAGAGC
Hoxb7	ENSMUSG00000038721	Forward primer	GCCGCAAGTTCGGTTTTCG	59
		Reverse primer	GCAAAGGCGCAAGAAGTTTGT
Hoxb8	ENSMUSG00000056648	Forward primer	CCTGCGCCCCAATTATTATGA	117
		Reverse primer	AACTCCTGGATTTGCGAAGGG

## Sheet: qPCR (mtDNA)
Gene	NCBI ID	Primer	Sequence (5'->3')	Amplicon length	Source
mtDNA	17724	Forward primer	CCCAGCTACTACCATCATTCAAGT	117	Santos et al (2002)
		Reverse primer	GATGGTTTGGGAGATTGGTTGATGT		DOI: 10.1385/1-59259-284-8:159
Hk2 (gDNA)	15277	Forward primer	GCCAGCCTCTCCTGATTTTAGTGT	116	Quiros et al (2017)
		Reverse primer	GGGAACACAAAAGACCTCTTCTGG		DOI: 10.1002/cpmo.21
