# Supplementary material for: Transcriptomic, proteomic, and metabolomic analyses identify candidate pathways linking maternal cadmium exposure to altered neurodevelopment and behavior
Source: Sci Rep. 2021 Aug 11;11:16302. doi: 10.1038/s41598-021-95630-2 (PMC8357970; doi:10.1038/s41598-021-95630-2)
Supplement: Supplementary file 10 — Supplementary Information 10. [file 41598_2021_95630_MOESM10_ESM.xls]

## Sheet: Sheet1
ITEM TO CHECK	IMPORTANCE	CHECKLIST
EXPERIMENTAL DESIGN
Definition of experimental and control groups	E	Experimental groups: mice maternally exposed to 1 ppm or 50 ppm Cd. Control group: mice maternally exposed to 0 ppm Cd
Number within each group	E	n = 8 for each group
Assay carried out by core lab or investigator's lab?	D	Assays set up in investigator's lab and run on a shared instrument
Acknowledgement of authors' contributions	D
SAMPLE
Description	E	Experimental samples: whole brains from mice within 24 hours of birth that were maternally exposed to 0 ppm, 1 ppm, or 50 ppm Cd
Volume/mass of sample processed	D	Fraction of frozen homogenized brains, ~7-10 mg
Microdissection or macrodissection	E	Macrodissection
Processing procedure	E	Pups were decapitated, trunk blood collected, then dissected.
If frozen - how and how quickly?	E	Brains were removed from decapitated head, placed in a 1.7 ml microcentrifuge tube to obtain the weight, then immediately flash frozen by placing in a cold tube rack embedded in dry ice.
If fixed - with what, how quickly?	E	Not fixed
Sample storage conditions and duration (especially for FFPE samples)	E	Samples were maintained at -80°C for several months before RNA isolation
NUCLEIC ACID EXTRACTION
Procedure and/or instrumentation	E	RNA was extracted using the Qiagen AllPrep DNA/RNA/miRNA kit (Qiagen, 80204) following manufacturer's protocol for fatty tissue. Whole brains were pulverized under liquid N temps, then 7-10mg was added to the kit's lysis buffer. RNA was resuspended in nuclease-free water.
Name of kit and details of any modifications	E	Qiagen AllPrep DNA/RNA/miRNA kit (Qiagen, 80204). No modifications to the manufacturer's protocol.
Source of additional reagents used	D	Ethanol (molecular grade, 200 proof, Fisher Scientific BP2818500); nuclease-free water (Fisher Scientific BP5611)
Details of DNase or RNAse treatment	E	DNase treatment included as step in Qiagen RNA extraction
Contamination assessment (DNA or RNA)	E	Nanodrop 2000 260/280 ratio, Agilent 2100 Bioanalyzer.
Nucleic acid quantification	E	RNA concentration was determined using a Nanodrop 2000
Instrument and method	E	Nanodrop 2000
Purity (A260/A280)	D	Assessed by the Nanodrop 2000 (range: 2.05-2.13, avg: 2.092, median: 2.09)
Yield	D	Average yield of RNA per 7-10mg of whole brain was 18.9 μg
RNA integrity method/instrument	E	Agilent 2100 Bioanalyzer with an RNA 6000 Nano Chip
RIN/RQI or Cq of 3' and 5' transcripts	E	≥9.9
Electrophoresis traces	D
Inhibition testing (Cq dilutions, spike or other)	E	Standard curves were used and were efficient, thus ruling out the possibility of inhibition
REVERSE TRANSCRIPTION
Complete reaction conditions	E	RT reaction was performed according to manufacturer's protocol (Promega M170B)
Amount of RNA and reaction volume	E	100 ng of RNA in a 25 μl RT reaction
Priming oligonucleotide (if using GSP) and concentration	E	500 ng of random primers (Promega C118A) used per 25 μl RT reaction
Reverse transcriptase and concentration	E	200 units of M-MLV RT enzyme (Promega M170B)
Temperature and time	E	37°C for 60 minutes
Manufacturer of reagents and catalogue numbers	D
Cqs with and without RT	D*
Storage conditions of cDNA	D	cDNA was kept at -20°C while not in use, or at 4°C while preparing qRT-PCR reactions
qPCR TARGET INFORMATION
If multiplex, efficiency and LOD of each assay.	E	N/A
Sequence accession number	E	See supplementary table
Location of amplicon	D
Amplicon length	E	See supplementary table
In silico specificity screen (BLAST, etc)	E	NCBI Primer BLAST
Pseudogenes, retropseudogenes or other homologs?	D
Sequence alignment	D	100% to both C57BL/6J and CAST/EiJ genomes
Secondary structure analysis of amplicon	D
Location of each primer by exon or intron (if applicable)	E	Primers were designed to flank exon-exon junctions, or extend over an exon-exon junction when possible
What splice variants are targeted?	E	All (if applicable)
qPCR OLIGONUCLEOTIDES
Primer sequences	E	See supplementary table
RTPrimerDB Identification Number	D
Probe sequences	D**
Location and identity of any modifications	E	No modifications
Manufacturer of oligonucleotides	D	IDT
Purification method	D
qPCR PROTOCOL
Complete reaction conditions	E	Described in methods section
Reaction volume and amount of cDNA/DNA	E	Described in methods section
Primer, (probe), Mg++ and dNTP concentrations	E	Described in methods section
Polymerase identity and concentration	E	Described in methods section
Buffer/kit identity and manufacturer	E	Described in methods section
Exact chemical constitution of the buffer	D
Additives (SYBR Green I, DMSO, etc.)	E	Described in methods section
Manufacturer of plates/tubes and catalog number	D
Complete thermocycling parameters	E	Described in methods section
Reaction setup (manual/robotic)	D	Manual
Manufacturer of qPCR instrument	E	Applied Biosystems
qPCR VALIDATION
Evidence of optimisation (from gradients)	D
Specificity (gel, sequence, melt, or digest)	E	Specificity was determined through melting curve analysis
For SYBR Green I, Cq of the NTC	E	All NTC values were undetermined
Standard curves with slope and y-intercept	E	See next tab
PCR efficiency calculated from slope	E	See next tab
Confidence interval for PCR efficiency or standard error	D
r2 of standard curve	E	See next tab
Linear dynamic range	E	Linear dynamic range of primers was consistent with an RNA input of 0-500 ng into the RT reaction
Cq variation at lower limit	E	Standard curves were performed using 1/5 to 1/80 dilutions of cDNA to encompass the 1/10 dilution of cDNA tested
Confidence intervals throughout range	D
Evidence for limit of detection	E	Was not performed
If multiplex, efficiency and LOD of each assay.	E	N/A
DATA ANALYSIS
qPCR analysis program (source, version)	E	Microsoft Excel, Applied Biosystems 7300 System SDS Software
Cq method determination	E	Determined through the SDS software
Outlier identification and disposition	E	Described in methods section
Results of NTCs	E	Undetermined Ct values
Justification of number and choice of reference genes	E	Described in methods section
Description of normalisation method	E	Described in methods section
Number and concordance of biological replicates	D
Number and stage (RT or qPCR) of technical replicates	E	3 technical replicates were used for each sample
Repeatability (intra-assay variation)	E	Standard deviation of triplicates were <0.5
Reproducibility (inter-assay variation, %CV)	D
Power analysis	D
Statistical methods for result significance	E	Described in methods section
Software (source, version)	E	Described in methods section
Cq or raw data submission using RDML	D
Table 1. MIQE checklist for authors, reviewers and editors. All essential information (E) must be submitted with the manuscript. Desirable
information (D) should be submitted if available. If using primers obtained from RTPrimerDB, information on qPCR target, oligonucleotides,
protocols and validation is available from that source.
*: Assessing the absence of DNA using a no RT assay is essential when first extracting RNA. Once the sample has been validated as
RDNA-free, inclusion of a no-RT control is desirable, but no longer essential.
**: Disclosure of the probe sequence is highly desirable and strongly encouraged. However, since not all commercial pre-designed assay
vendors provide this information, it cannot be an essential requirement. Use of such assays is advised against.

## Sheet: Standard curve info
Gene	y=mx+b	R2	Efficiency
Aldh1a2	y = -3.4425x + 35.398	R² = 0.9854	0.952
Bcas1	y = -3.3546x + 34.353	R² = 0.9692	0.9865
Dlx1	y = -3.4303x + 33.191	R² = 0.9912	0.9567
Enpp6	y = -3.6045x + 38.446	R² = 0.4889	0.8942
Il33	y = -3.5363x + 36.454	R² = 0.8853	0.9177
Kank1	y = -3.5551x + 37.049	R² = 0.8569	0.9111
Mag	y = -3.3715x + 38.137	R² = 0.9237	0.9797
Mbp	y = -3.5505x + 34.293	R² = 0.9895	0.9127
Polr2a	y = -3.17x + 32.414	R² = 0.9833	1.0676
Sp9	y = -3.2175x + 34.25	R² = 0.9682	1.0455
Sparcl1	y = -3.4102x + 30.013	R² = 0.994	0.9644
Hoxa2	y = -3.5919x + 38.344	R² = 0.8698	0.8985
Hoxa3	y = -3.2252x + 36.402	R² = 0.9022	1.042
Hoxa4	y = -3.1227x + 36.771	R² = 0.7515	1.0904
Hoxa5	y = -3.5902x + 34.143	R² = 0.9464	0.899
Hoxa6	y = -3.7562x + 38.331	R² = 0.9542	0.846
Hoxb2	y = -3.2087x + 37.122	R² = 0.6913	1.0495
Hoxb5	y = -3.3499x + 33.891	R² = 0.9647	0.9885
Hoxb6	y = -3.3623x + 38.132	R² = 0.8337	0.9834
Hoxb7	y = -3.6367x + 40.459	R² = 0.5774	0.8835
Hoxb8	y = -3.2487x + 36.406	R² = 0.9281	1.0315
