# Supplementary material for: Transcriptomic, proteomic, and metabolomic analyses identify candidate pathways linking maternal cadmium exposure to altered neurodevelopment and behavior
Source: Sci Rep. 2021 Aug 11;11:16302. doi: 10.1038/s41598-021-95630-2 (PMC8357970; doi:10.1038/s41598-021-95630-2)
Supplement: Supplementary file 11 — Supplementary Information 11. [file 41598_2021_95630_MOESM11_ESM.xlsx]

## Sheet: READ ME
General note: missing values for source data are due to data not being collected or outliers being removed.
Tab	Column name	Explanations of terms or other relevant info
Fig 1 brain wt PND1 source data	Pup	Each pup was given a unique ID based on mother and order of dissection. E.g. 091-2 was a pup born to mother 091 and was the second pup dissected from the litter.
	Mother, Father	Number indicates unique ear tag ID
	Cross	BxC = C57Bl/6J mother x CAST/EiJ father. CxB = CAST/EiJ mother x C57Bl/6J father.
	Dose	Maternal Cd dose
	Sex	M = male, F = female
	Body_weight_g	Newborn body weight at time of dissection in grams. Missing data indicates outliers that were removed.
	Brain_g	Weight of PND1 brains in grams
	Brain_PCTbw	Proportional brain weights in percentage. Calculated as (brain_g / Body_weight_g) * 100%
Fig 1 stat summary	Sex	M = male, F = female
	Dose	Maternal Cd dose
	Cross	BxC = C57Bl/6J mother x CAST/EiJ father. CxB = CAST/EiJ mother x C57Bl/6J father.
	brain_g_mean	Mean of weight of PND1 brains in grams
	brain_g_SE	Standard error of the mean for weight of PND1 brains in grams
	brain_g_ANOVA_F_value	ANOVA F value for weight of PND1 brains in grams
	brain_g_comp_to_0ppm_pval	Post hoc dunnett's test p value when comparing group (1ppm or 50ppm) to 0ppm for weight of PND1 brains in grams
	brain_g_stars_significance	*p<0.05, **p<0.01, ***p<0.001 for weight of PND1 brains in grams
	brain_PCT_mean	Mean of proportional brain weights in percentage
	brain_PCT_SE	Standard error of the mean for proportional brain weights in percentage
	brain_PCT_ANOVA_F_value	ANOVA F value for proportional brain weights in percentage
	brain_PCT_comp_to_0ppm_pval	Post hoc dunnett's test p value when comparing group (1ppm or 50ppm) to 0ppm for proportional brain weights in percentage
	brain_PCT_stars_significance	*p<0.05, **p<0.01, ***p<0.001 for proportional brain weights in percentage
Fig 2 BxC SI source data	ID	Pup unique ID
	Dose	Maternal Cd dose
	Sex	M = male, F = female
	Cross	BxC = C57Bl/6J mother x CAST/EiJ father. CxB = CAST/EiJ mother x C57Bl/6J father.
	MIDNA20_bouts	Mouse body distance to area novel animal <20mm, bouts (number of occurrences)
	MIDNA20_duration	Mouse body distance to area novel animal <20mm, duration (seconds)
Fig 2 stat summary	Sex	M = male, F = female
	Dose	Maternal Cd dose
	Cross	BxC = C57Bl/6J mother x CAST/EiJ father. CxB = CAST/EiJ mother x C57Bl/6J father.
	MIDNA20_bouts_mean	Mean of mouse body distance to area novel animal <20mm, bouts (number of occurrences)
	MIDNA20_bouts_SE	Standard error of the mean for mouse body distance to area novel animal <20mm, bouts (number of occurrences)
	MIDNA20_bouts_ANOVA_F_value	ANOVA F value for mouse body distance to area novel animal <20mm, bouts (number of occurrences)
	MIDNA20_bouts_comp_to_0ppm_pval	Post hoc dunnett's test p value when comparing group (1ppm or 50ppm) to 0ppm for mouse body distance to area novel animal <20mm, bouts (number of occurrences)
	MIDNA20_bouts_stars_significance	*p<0.05, **p<0.01, ***p<0.001 for mouse body distance to area novel animal <20mm, bouts (number of occurrences)
	MIDNA20_duration_mean	Mean of mouse body distance to area novel animal <20mm, duration (seconds)
	MIDNA20_duration_SE	Standard error of the mean for mouse body distance to area novel animal <20mm, duration (seconds)
	MIDNA20_duration_ANOVA_F_value	ANOVA F value for mouse body distance to area novel animal <20mm, duration (seconds)
	MIDNA20_duration_comp_to_0ppm_pval	Post hoc dunnett's test p value when comparing group (1ppm or 50ppm) to 0ppm for mouse body distance to area novel animal <20mm, duration (seconds)
	MIDNA20_duration_stars_significance	*p<0.05, **p<0.01, ***p<0.001 for mouse body distance to area novel animal <20mm, duration (seconds)
Fig 3A source data heat map	-	Data on this tab is in format used for input into http://www.heatmapper.ca/
	UNIQID	ENSEMBL gene ID
	NAME	Gene name
	Columns C-J	RNA-seq data value (normalized counts) for individuals in 0 ppm (n=4) and 50 ppm (n=4) dosed groups
Fig 3B qRT-PCR source data	ID	Pup unique ID
	Sex	M = male, F = female
	Dose	Maternal Cd dose
	Cross	BxC = C57Bl/6J mother x CAST/EiJ father. CxB = CAST/EiJ mother x C57Bl/6J father.
	Columns E-N	Gene names with qRT-PCR data values, units = expression % values normalized to mean of 0ppm values for that gene
Fig 3B stat summary	Gene	Gene name
	Cross	BxC = C57Bl/6J mother x CAST/EiJ father. CxB = CAST/EiJ mother x C57Bl/6J father.
	Dose	Maternal Cd dose
	Sex	M = male, F = female
	Mean	Mean expression % value for each gene and group, data normalized to mean of 0ppm values (0ppm mean = 100%)
	SE	Standard error of the mean
	ANOVA_F_value	F value from ANOVA
	comp_to_0ppm_pval	Post hoc dunnett's test p value when comparing group (1ppm or 50ppm) to 0ppm
	Stars_significance	*p<0.05, **p<0.01, ***p<0.001
Fig 4 Hox qRT-PCR	ID	Pup unique ID
	Sex	M = male, F = female
	Dose	Maternal Cd dose
	Cross	BxC = C57Bl/6J mother x CAST/EiJ father. CxB = CAST/EiJ mother x C57Bl/6J father.
	Columns E-N	Hox gene names with qRT-PCR data values, units = expression % values normalized to mean of 0ppm values for that gene
Fig 4 stat summary	Gene	Hox gene name
	Cross	BxC = C57Bl/6J mother x CAST/EiJ father. CxB = CAST/EiJ mother x C57Bl/6J father.
	Dose	Maternal Cd dose
	Sex	M = male, F = female
	Norm_mean	Mean of normalized expression % values for each treatment group
	SE_norm	Standard error of the mean for normalized expression values (%)
	ANOVA_F_value	F value from ANOVA
	comp_to_0ppm_pval	Post hoc dunnett's test p value when comparing group (1ppm or 50ppm) to 0ppm
	Stars_significance	*p<0.05, **p<0.01, ***p<0.001
Fig 5 mtDNA qPCR	ID	Pup unique ID
	Sex	M = male, F = female
	Dose	Maternal Cd dose
	Cross	BxC = C57Bl/6J mother x CAST/EiJ father. CxB = CAST/EiJ mother x C57Bl/6J father.
	Gene	mtDNA = mitochondrial DNA
	x100norm	qPCR quantification data for mitochondrial DNA, normalized to mean value of 0ppm group (100%)
Fig 5 stat summary	Gene	mtDNA = mitochondrial DNA
	Cross	BxC = C57Bl/6J mother x CAST/EiJ father. CxB = CAST/EiJ mother x C57Bl/6J father.
	Dose	Maternal Cd dose
	Sex	M = male, F = female
	Norm_mean	Mean of normalized expression % values for each treatment group
	Norm_SE	Standard error of the mean for normalized expression values (%)
	ANOVA_F_value	F value from ANOVA
	comp_to_0ppm_pval	Post hoc dunnett's test p value when comparing group (1ppm or 50ppm) to 0ppm
	Stars_significance	*p<0.05, **p<0.01, ***p<0.001
Fig 7 RA	ID	Pup unique ID
	Sex	M = male, F = female
	Dose	Maternal Cd dose
	Cross	BxC = C57Bl/6J mother x CAST/EiJ father. CxB = CAST/EiJ mother x C57Bl/6J father.
	ROL_nmol_per_g_tissue	Retinol in nmol/g tissue weight
	RE_nmol_per_g_tissue	Retinyl ester in nmol/g tissue weight
	RA_pmol_per_g_tissue	All-trans retinoic acid in pmol/g tissue weight
Fig 7 stat summary	Sex	M = male, F = female, MF = pooled males and females
	Dose	Maternal Cd dose
	n	Sample size for each group
	ROL_mean	Mean value for retinol (nmol/g tissue)
	ROL_SE	Standard error (SE) of the mean value for retinol (nmol/g tissue)
	ROL_ANOVA_F_value	F value from ANOVA, retinol
	ROL_comp_to_0ppm_pval	Post hoc dunnett's test p value when comparing group (1ppm or 50ppm) to 0ppm, retinol
	ROL_Stars_significance	*p<0.05, **p<0.01, ***p<0.001, retinol
	RE_mean	Mean value for retinyl ester (nmol/g tissue)
	RE_SE	Standard error (SE) of the mean value for retinyl ester (nmol/g tissue)
	RE_ANOVA_F_value	F value from ANOVA, retinyl ester
	RE_comp_to_0ppm_pval	Post hoc dunnett's test p value when comparing group (1ppm or 50ppm) to 0ppm, retinyl ester
	RE_Stars_significance	*p<0.05, **p<0.01, ***p<0.001, retinyl ester
	RA_mean	Mean value for retinoic acid (pmol/g tissue)
	RA_SE	Standard error (SE) of the mean value for retinoic acid (pmol/g tissue)
	RA_ANOVA_F_value	F value from ANOVA, retinoic acid
	RA_comp_to_0ppm_pval	Post hoc dunnett's test p value when comparing group (1ppm or 50ppm) to 0ppm, retinoic acid
	RA_Stars_significance	*p<0.05, **p<0.01, ***p<0.001, retinoic acid
Supp fig 1 6mo weights	ID	Pup unique ID
	Sex	M = male, F = female
	Cross	BxC = C57Bl/6J mother x CAST/EiJ father. CxB = CAST/EiJ mother x C57Bl/6J father.
	Dose	Maternal Cd dose
	Fastweight_g	Fasting weight at time of dissection, in grams (g)
	Brain_g	Raw brain weight in grams (g)
	Brain_PCTBW	Proportional brain weights in percentage. Calculated as (Brain_g / Fastweight_g) * 100%
Supp fig 1 stat summary	Sex	M = male, F = female
	Cross	BxC = C57Bl/6J mother x CAST/EiJ father. CxB = CAST/EiJ mother x C57Bl/6J father.
	Dose	Maternal Cd dose
	Brain_g_mean	Mean of raw brain weight in grams (g)
	Brain_gSE	Standard error (SE) of the mean for raw brain weight in grams (g)
	Brain_g_ANOVA_F_value	F value from ANOVA, brain weight in grams
	Brain_g_comp_to_0ppm_pval	Post hoc dunnett's test p value when comparing group (1ppm or 50ppm) to 0ppm, brain weights in grams
	Brain_g_Stars_significance	*p<0.05, **p<0.01, ***p<0.001, brain weight (g)
	Brain_PCTBW_mean	Mean of proportional brain weight (%)
	Brain_PCTBW_SE	Standard error (SE) of the mean for proportional brain weight (%)
	Brain_PCTBW_ANOVA_F_value	F value from ANOVA, proportional brain weight
	Brain_PCTBW_comp_to_0ppm_pval	Post hoc dunnett's test p value when comparing group (1ppm or 50ppm) to 0ppm, proportional brain weight
	Brain_PCTBW_Stars_significance	*p<0.05, **p<0.01, ***p<0.001, proportional brain weight

## Sheet: Mouse use
F1 animal ID	Cross	Dose	Sex	PND1 brain collection	Behavioral analyses	Transcriptomics (RNA-seq)	qRT-PCR	mtDNA qPCR	Proteomics	Metabolomics	RA quantification
091-2	BxC	0ppm	F	x			x	x
091-4	BxC	0ppm	F	x			x	x
091-6	BxC	0ppm	F	x
091-9	BxC	0ppm	F	x		x	x	x	x	x
099-2	BxC	0ppm	F	x		x	x	x	x	x
106-2	BxC	0ppm	F	x		x	x	x	x	x
106-3	BxC	0ppm	F	x			x	x
106-4	BxC	0ppm	F	x			x	x
177-2	BxC	0ppm	F	x
177-4	BxC	0ppm	F	x
178-2	BxC	0ppm	F	x
178-4	BxC	0ppm	F	x
178-8	BxC	0ppm	F	x
180-2	BxC	0ppm	F	x		x	x	x	x	x
180-4	BxC	0ppm	F	x
180-6	BxC	0ppm	F	x
180-7	BxC	0ppm	F	x
180-8	BxC	0ppm	F	x
300-2	BxC	0ppm	F	x
300-4	BxC	0ppm	F	x
300-5	BxC	0ppm	F	x							x
300-7	BxC	0ppm	F	x							x
300-2a	BxC	0ppm	F	x							x
300-4a	BxC	0ppm	F	x							x
300-6a	BxC	0ppm	F	x							x
300-8a	BxC	0ppm	F	x							x
302-2a	BxC	0ppm	F	x							x
302-4a	BxC	0ppm	F	x							x
302-6a	BxC	0ppm	F	x							x
302-7a	BxC	0ppm	F	x							x
302-9a	BxC	0ppm	F	x							x
302-2	BxC	0ppm	F	x
302-4	BxC	0ppm	F	x
302-5	BxC	0ppm	F	x
302-6	BxC	0ppm	F	x
302-7	BxC	0ppm	F	x
302-8	BxC	0ppm	F	x
302-9	BxC	0ppm	F	x
304-2	BxC	0ppm	F	x
304-4	BxC	0ppm	F	x
304-5	BxC	0ppm	F	x
304-7	BxC	0ppm	F	x
304-8	BxC	0ppm	F	x
304-2a	BxC	0ppm	F	x							x
304-3a	BxC	0ppm	F	x							x
304-4a	BxC	0ppm	F	x							x
304-5a	BxC	0ppm	F	x							x
305-2	BxC	0ppm	F	x
305-4	BxC	0ppm	F	x
305-5	BxC	0ppm	F	x							x
100-2	BxC	1ppm	F	x
100-3	BxC	1ppm	F	x
100-4	BxC	1ppm	F	x
135-2	BxC	1ppm	F	x			x	x	x	x
135-4	BxC	1ppm	F	x			x	x
135-5	BxC	1ppm	F	x
135-7	BxC	1ppm	F	x
135-10	BxC	1ppm	F	x
144-2	BxC	1ppm	F	x			x	x	x	x
144-4	BxC	1ppm	F	x			x	x
144-5	BxC	1ppm	F	x
144-6	BxC	1ppm	F	x
144-7	BxC	1ppm	F	x
157-2	BxC	1ppm	F	x			x	x	x	x
157-4	BxC	1ppm	F	x			x	x
157-9	BxC	1ppm	F	x
157-10	BxC	1ppm	F	x
197-2	BxC	1ppm	F	x
197-5	BxC	1ppm	F	x			x	x
197-6	BxC	1ppm	F	x			x	x	x	x
199-2	BxC	1ppm	F	x
199-4	BxC	1ppm	F	x
306-2	BxC	1ppm	F	x
306-4	BxC	1ppm	F	x
306-5	BxC	1ppm	F	x							x
306-7	BxC	1ppm	F	x							x
306-8	BxC	1ppm	F	x							x
306-9	BxC	1ppm	F	x
307-2	BxC	1ppm	F	x
307-4	BxC	1ppm	F	x
307-5	BxC	1ppm	F	x
307-9	BxC	1ppm	F	x
308-2	BxC	1ppm	F	x
308-4	BxC	1ppm	F	x
310-2	BxC	1ppm	F	x
310-4	BxC	1ppm	F	x
310-5	BxC	1ppm	F	x							x
310-8	BxC	1ppm	F	x							x
082-2	BxC	50ppm	F	x
082-4	BxC	50ppm	F	x
082-7	BxC	50ppm	F	x
116-2	BxC	50ppm	F	x		x	x	x	x	x
116-4	BxC	50ppm	F	x			x	x
116-5	BxC	50ppm	F	x
116-6	BxC	50ppm	F	x
116-7	BxC	50ppm	F	x
116-8	BxC	50ppm	F	x
119-2	BxC	50ppm	F	x		x	x	x	x
119-4	BxC	50ppm	F	x			x	x
119-6	BxC	50ppm	F	x
119-8	BxC	50ppm	F	x
119-9	BxC	50ppm	F	x
175-2	BxC	50ppm	F	x
175-4	BxC	50ppm	F	x
175-6	BxC	50ppm	F	x		x	x	x	x	x
175-7	BxC	50ppm	F	x			x	x
175-8	BxC	50ppm	F	x
175-9	BxC	50ppm	F	x
191-2	BxC	50ppm	F	x
191-4	BxC	50ppm	F	x
191-5	BxC	50ppm	F	x
191-6	BxC	50ppm	F	x
200-2	BxC	50ppm	F	x
200-4	BxC	50ppm	F	x
200-5	BxC	50ppm	F	x
200-6	BxC	50ppm	F	x
200-7	BxC	50ppm	F	x
200-8	BxC	50ppm	F	x
200-9	BxC	50ppm	F	x
204-2	BxC	50ppm	F	x
204-3	BxC	50ppm	F	x		x	x	x	x	x
204-4	BxC	50ppm	F	x			x	x
204-5	BxC	50ppm	F	x
312-2	BxC	50ppm	F	x
312-4	BxC	50ppm	F	x
312-5	BxC	50ppm	F	x							x
314-2	BxC	50ppm	F	x
314-3	BxC	50ppm	F	x							x
314-4	BxC	50ppm	F	x
314-5	BxC	50ppm	F	x							x
314-6	BxC	50ppm	F	x							x
315-2	BxC	50ppm	F	x
315-4	BxC	50ppm	F	x
315-5	BxC	50ppm	F	x							x
316-2	BxC	50ppm	F	x							x
316-4	BxC	50ppm	F	x							x
316-5	BxC	50ppm	F	x							x
316-7	BxC	50ppm	F	x							x
316-8	BxC	50ppm	F	x							x
317-1	BxC	50ppm	F								x
317-2a	BxC	50ppm	F	x
317-4a	BxC	50ppm	F	x
091-1	BxC	0ppm	M	x
091-3	BxC	0ppm	M	x
091-5	BxC	0ppm	M	x
091-7	BxC	0ppm	M	x
091-8	BxC	0ppm	M	x
099-1	BxC	0ppm	M	x
099-3	BxC	0ppm	M	x
099-4	BxC	0ppm	M	x
099-5	BxC	0ppm	M	x
099-6	BxC	0ppm	M	x
099-7	BxC	0ppm	M	x
106-1	BxC	0ppm	M	x
106-5	BxC	0ppm	M	x
106-6	BxC	0ppm	M	x
106-7	BxC	0ppm	M	x
177-1	BxC	0ppm	M	x
177-3	BxC	0ppm	M	x
177-5	BxC	0ppm	M	x
177-6	BxC	0ppm	M	x
177-7	BxC	0ppm	M	x
178-1	BxC	0ppm	M	x
178-3	BxC	0ppm	M	x
178-5	BxC	0ppm	M	x
178-6	BxC	0ppm	M	x
178-7	BxC	0ppm	M	x
178-9	BxC	0ppm	M	x
180-1	BxC	0ppm	M	x
180-3	BxC	0ppm	M	x
180-5	BxC	0ppm	M	x
180-9	BxC	0ppm	M	x
300-1	BxC	0ppm	M	x
300-3	BxC	0ppm	M	x
300-6	BxC	0ppm	M	x							x
300-8	BxC	0ppm	M	x							x
300-1a	BxC	0ppm	M	x							x
300-3a	BxC	0ppm	M	x							x
300-5a	BxC	0ppm	M	x							x
300-7a	BxC	0ppm	M	x							x
302-1a	BxC	0ppm	M	x							x
302-3a	BxC	0ppm	M	x							x
302-5a	BxC	0ppm	M	x							x
302-8a	BxC	0ppm	M	x							x
302-1	BxC	0ppm	M	x
302-3	BxC	0ppm	M	x
304-1	BxC	0ppm	M	x
304-3	BxC	0ppm	M	x
304-6	BxC	0ppm	M	x
304-1a	BxC	0ppm	M	x							x
305-1	BxC	0ppm	M	x
305-3	BxC	0ppm	M	x
100-1	BxC	1ppm	M	x
135-1	BxC	1ppm	M	x
135-3	BxC	1ppm	M	x
135-6	BxC	1ppm	M	x
135-8	BxC	1ppm	M	x
135-9	BxC	1ppm	M	x
144-1	BxC	1ppm	M	x
144-3	BxC	1ppm	M	x
144-8	BxC	1ppm	M	x
157-1	BxC	1ppm	M	x
157-3	BxC	1ppm	M	x
157-5	BxC	1ppm	M	x
157-6	BxC	1ppm	M	x
157-7	BxC	1ppm	M	x
157-8	BxC	1ppm	M	x
197-1	BxC	1ppm	M	x
197-3	BxC	1ppm	M	x
197-4	BxC	1ppm	M	x
199-1	BxC	1ppm	M	x
199-3	BxC	1ppm	M	x
199-5	BxC	1ppm	M	x
199-6	BxC	1ppm	M	x
199-7	BxC	1ppm	M	x
199-8	BxC	1ppm	M	x
306-1	BxC	1ppm	M	x
306-3	BxC	1ppm	M	x
306-6	BxC	1ppm	M	x							x
307-1	BxC	1ppm	M	x
307-3	BxC	1ppm	M	x
307-6	BxC	1ppm	M	x
307-7	BxC	1ppm	M	x
307-8	BxC	1ppm	M	x
307-10	BxC	1ppm	M	x
307-11	BxC	1ppm	M	x
308-1	BxC	1ppm	M	x
308-1a	BxC	1ppm	M								x
308-2a	BxC	1ppm	M								x
308-3	BxC	1ppm	M	x
308-5	BxC	1ppm	M	x							x
308-6	BxC	1ppm	M	x							x
310-1	BxC	1ppm	M	x
310-3	BxC	1ppm	M	x
310-6	BxC	1ppm	M	x							x
310-7	BxC	1ppm	M	x							x
082-1	BxC	50ppm	M	x
082-3	BxC	50ppm	M	x
082-5	BxC	50ppm	M	x
082-6	BxC	50ppm	M	x
082-8	BxC	50ppm	M	x
116-1	BxC	50ppm	M	x
116-3	BxC	50ppm	M	x
116-9	BxC	50ppm	M	x
119-1	BxC	50ppm	M	x
119-3	BxC	50ppm	M	x
119-5	BxC	50ppm	M	x
119-7	BxC	50ppm	M	x
175-1	BxC	50ppm	M	x
175-3	BxC	50ppm	M	x
175-5	BxC	50ppm	M	x
191-1	BxC	50ppm	M	x
191-3	BxC	50ppm	M	x
191-7	BxC	50ppm	M	x
191-8	BxC	50ppm	M	x
200-1	BxC	50ppm	M	x
200-3	BxC	50ppm	M	x
204-1	BxC	50ppm	M	x
204-6	BxC	50ppm	M	x
312-1	BxC	50ppm	M	x
312-3	BxC	50ppm	M	x
312-6	BxC	50ppm	M	x							x
314-1	BxC	50ppm	M	x
315-1	BxC	50ppm	M	x
315-3	BxC	50ppm	M	x
315-6	BxC	50ppm	M	x							x
315-7	BxC	50ppm	M	x
316-1	BxC	50ppm	M	x							x
316-3	BxC	50ppm	M	x
316-6	BxC	50ppm	M	x							x
316-9	BxC	50ppm	M	x							x
316-10	BxC	50ppm	M	x							x
317-1a	BxC	50ppm	M	x
317-3a	BxC	50ppm	M	x
317-5a	BxC	50ppm	M	x							x
317-6a	BxC	50ppm	M	x							x
621-2	CxB	0ppm	F	x
621-3	CxB	0ppm	F	x
641-2	CxB	0ppm	F	x
641-4	CxB	0ppm	F	x
645-1	CxB	0ppm	F	x
645-2	CxB	0ppm	F	x
645-3	CxB	0ppm	F	x
667-2	CxB	0ppm	F	x
667-3	CxB	0ppm	F	x
603-1	CxB	1ppm	F	x
644-2	CxB	1ppm	F	x
647-2	CxB	1ppm	F	x
657-2	CxB	1ppm	F	x
657-3	CxB	1ppm	F	x
657-4	CxB	1ppm	F	x
691-2	CxB	1ppm	F	x
691-4	CxB	1ppm	F	x
695-2	CxB	1ppm	F	x
695-4	CxB	1ppm	F	x
614-2	CxB	50ppm	F	x
614-6	CxB	50ppm	F	x
640-2	CxB	50ppm	F	x
640-3	CxB	50ppm	F	x
673-2	CxB	50ppm	F	x
593-1	CxB	0ppm	M	x
593-2	CxB	0ppm	M	x
593-3	CxB	0ppm	M	x
593-4	CxB	0ppm	M	x
593-5	CxB	0ppm	M	x
593-6	CxB	0ppm	M	x
600-1	CxB	0ppm	M	x
600-2	CxB	0ppm	M	x
600-3	CxB	0ppm	M	x
621-1	CxB	0ppm	M	x
621-4	CxB	0ppm	M	x
621-5	CxB	0ppm	M	x
641-1	CxB	0ppm	M	x
641-3	CxB	0ppm	M	x
667-1	CxB	0ppm	M	x
667-4	CxB	0ppm	M	x
684-1	CxB	0ppm	M	x
684-2	CxB	0ppm	M	x
684-3	CxB	0ppm	M	x
603-2	CxB	1ppm	M	x
603-3	CxB	1ppm	M	x
642-1	CxB	1ppm	M	x
642-2	CxB	1ppm	M	x
644-1	CxB	1ppm	M	x
644-3	CxB	1ppm	M	x
644-4	CxB	1ppm	M	x
647-1	CxB	1ppm	M	x
647-3	CxB	1ppm	M	x
657-1	CxB	1ppm	M	x
657-5	CxB	1ppm	M	x
691-1	CxB	1ppm	M	x
691-3	CxB	1ppm	M	x
691-5	CxB	1ppm	M	x
695-1	CxB	1ppm	M	x
695-3	CxB	1ppm	M	x
695-5	CxB	1ppm	M	x
695-6	CxB	1ppm	M	x
614-1	CxB	50ppm	M	x
614-3	CxB	50ppm	M	x
614-4	CxB	50ppm	M	x
614-5	CxB	50ppm	M	x
625-1	CxB	50ppm	M	x
625-2	CxB	50ppm	M	x
625-3	CxB	50ppm	M	x
625-4	CxB	50ppm	M	x
640-1	CxB	50ppm	M	x
673-1	CxB	50ppm	M	x
980	BxC	0ppm	F		x
979	BxC	0ppm	F		x
966	BxC	0ppm	F		x
965	BxC	0ppm	F		x
964	BxC	0ppm	F		x
963	BxC	0ppm	F		x
931	BxC	0ppm	F		x
930	BxC	0ppm	F		x
925	BxC	0ppm	F		x
924	BxC	0ppm	F		x
917	BxC	0ppm	F		x
907	BxC	0ppm	F		x
893	BxC	0ppm	F		x
944	BxC	1ppm	F		x
943	BxC	1ppm	F		x
942	BxC	1ppm	F		x
941	BxC	1ppm	F		x
940	BxC	1ppm	F		x
937	BxC	1ppm	F		x
936	BxC	1ppm	F		x
903	BxC	1ppm	F		x
902	BxC	1ppm	F		x
995	BxC	50ppm	F		x
993	BxC	50ppm	F		x
989	BxC	50ppm	F		x
988	BxC	50ppm	F		x
972	BxC	50ppm	F		x
876	BxC	50ppm	F		x
874	BxC	50ppm	F		x
976	BxC	0ppm	M		x
973	BxC	0ppm	M		x
957	BxC	0ppm	M		x
929	BxC	0ppm	M		x
928	BxC	0ppm	M		x
921	BxC	0ppm	M		x
919	BxC	0ppm	M		x
914	BxC	0ppm	M		x
904	BxC	0ppm	M		x
892	BxC	0ppm	M		x
939	BxC	1ppm	M		x
935	BxC	1ppm	M		x
934	BxC	1ppm	M		x
901	BxC	1ppm	M		x
900	BxC	1ppm	M		x
899	BxC	1ppm	M		x
897	BxC	1ppm	M		x
990	BxC	50ppm	M		x
860	BxC	50ppm	M		x
983	BxC	50ppm	M		x
991	BxC	50ppm	M		x
992	BxC	50ppm	M		x
969	BxC	50ppm	M		x
968	BxC	50ppm	M		x

## Sheet: Fig 1 brain wt PND1 source data
Pup	Mother	Father	Cross	Dose	Sex	Body_weight_g	Brain_g	Brain_PCTbw
091-2	91	572	BxC	0ppm	F	1.66955	0.07743
091-4	91	572	BxC	0ppm	F	1.66138	0.07255
091-6	91	572	BxC	0ppm	F	1.80089
091-9	91	572	BxC	0ppm	F	1.74477	0.08418	4.8247
099-2	99	602	BxC	0ppm	F	1.63889	0.07795	4.75627
106-2	106	606	BxC	0ppm	F	1.53289	0.08583	5.59923
106-3	106	606	BxC	0ppm	F	1.41263	0.08019	5.67665
106-4	106	606	BxC	0ppm	F	1.48186	0.08106	5.47015
177-2	177	687	BxC	0ppm	F	1.37057	0.08005	5.84064
177-4	177	687	BxC	0ppm	F	1.60642	0.08402	5.23026
178-2	178	689	BxC	0ppm	F	1.34839	0.07454	5.52807
178-4	178	689	BxC	0ppm	F	1.50193	0.07953	5.29519
178-8	178	689	BxC	0ppm	F	1.50644	0.0854	5.66899
180-2	180	687	BxC	0ppm	F	1.38501	0.07451	5.37974
180-4	180	687	BxC	0ppm	F	1.46468	0.0813	5.5507
180-6	180	687	BxC	0ppm	F	1.45856	0.08533	5.85029
180-7	180	687	BxC	0ppm	F	1.44031	0.07846	5.44744
180-8	180	687	BxC	0ppm	F	1.43755	0.08351	5.80919
300-2	300	759	BxC	0ppm	F	1.45619
300-4	300	759	BxC	0ppm	F	1.5872
300-5	300	759	BxC	0ppm	F	1.49028	0.08553	5.73919
300-7	300	759	BxC	0ppm	F	1.49895	0.08399	5.60326
300-2a	300	759	BxC	0ppm	F	1.55014	0.08509	5.48918
300-4a	300	759	BxC	0ppm	F	1.67142	0.08898	5.32362
300-6a	300	759	BxC	0ppm	F	1.72781	0.09276	5.36865
300-8a	300	759	BxC	0ppm	F	1.62242	0.08732	5.38208
302-2a	302	756	BxC	0ppm	F	1.4641	0.06966	4.75787
302-4a	302	756	BxC	0ppm	F	1.62315	0.08628	5.31559
302-6a	302	756	BxC	0ppm	F	1.56321	0.07854	5.02428
302-7a	302	756	BxC	0ppm	F	1.52214	0.08135	5.34445
302-9a	302	756	BxC	0ppm	F	1.65623	0.08516	5.1418
302-2	302	757	BxC	0ppm	F	1.53072
302-4	302	757	BxC	0ppm	F	1.41402
302-5	302	757	BxC	0ppm	F	1.54134
302-6	302	757	BxC	0ppm	F	1.4939
302-7	302	757	BxC	0ppm	F	1.53967
302-8	302	757	BxC	0ppm	F	1.55699
302-9	302	757	BxC	0ppm	F	1.49391
304-2	304	756	BxC	0ppm	F	1.38555
304-4	304	756	BxC	0ppm	F	1.45901
304-5	304	756	BxC	0ppm	F	1.36095
304-7	304	756	BxC	0ppm	F	1.3511
304-8	304	756	BxC	0ppm	F	1.33187
304-2a	304	756	BxC	0ppm	F	1.5175	0.09177	6.04745
304-3a	304	756	BxC	0ppm	F	1.7993	0.09422	5.23648
304-4a	304	756	BxC	0ppm	F	1.78595	0.09532	5.33722
304-5a	304	756	BxC	0ppm	F	1.67329	0.09306	5.5615
305-2	305	756	BxC	0ppm	F	1.69437
305-4	305	756	BxC	0ppm	F	1.53326
305-5	305	756	BxC	0ppm	F	1.50556	0.09148	6.07614
100-2	100	602	BxC	1ppm	F	1.94381	0.09274	4.77104
100-3	100	602	BxC	1ppm	F	1.91064	0.09652	5.05171
100-4	100	602	BxC	1ppm	F	1.94666	0.09631	4.94745
135-2	135	649	BxC	1ppm	F	1.53275	0.08433	5.50188
135-4	135	649	BxC	1ppm	F	1.51605	0.0814	5.36922
135-5	135	649	BxC	1ppm	F	1.36375	0.0797	5.84418
135-7	135	649	BxC	1ppm	F	1.49839	0.08573	5.72147
135-10	135	649	BxC	1ppm	F	1.38047	0.07904	5.72559
144-2	144	658	BxC	1ppm	F	1.52676	0.07472	4.89402
144-4	144	658	BxC	1ppm	F	1.5936	0.08611	5.40349
144-5	144	658	BxC	1ppm	F	1.60034	0.08607	5.37823
144-6	144	658	BxC	1ppm	F	1.61188	0.08435	5.23302
144-7	144	658	BxC	1ppm	F	1.45411	0.07729	5.31528
157-2	157	651	BxC	1ppm	F	1.61785	0.09152	5.65689
157-4	157	651	BxC	1ppm	F	1.75082	0.09851	5.62651
157-9	157	651	BxC	1ppm	F	1.81187	0.09222	5.08977
157-10	157	651	BxC	1ppm	F	1.67047	0.09464	5.66547
197-2	197	701	BxC	1ppm	F	1.58232	0.0814	5.14435
197-5	197	701	BxC	1ppm	F	1.49445	0.08328	5.57262
197-6	197	701	BxC	1ppm	F	1.65309	0.08595	5.19935
199-2	199	698	BxC	1ppm	F	1.70069	0.08484	4.98856
199-4	199	698	BxC	1ppm	F	1.74176	0.08668	4.97658
306-2	306	758	BxC	1ppm	F	1.53501
306-4	306	758	BxC	1ppm	F	1.65872
306-5	306	758	BxC	1ppm	F	1.51559	0.08689	5.73308
306-7	306	758	BxC	1ppm	F	1.52531	0.08673	5.68606
306-8	306	758	BxC	1ppm	F	1.4355	0.08357	5.82166
306-9	306	758	BxC	1ppm	F	1.39941
307-2	307	758	BxC	1ppm	F	1.42445
307-4	307	758	BxC	1ppm	F	1.52467
307-5	307	758	BxC	1ppm	F	1.45054
307-9	307	758	BxC	1ppm	F	1.23252
308-2	308	763	BxC	1ppm	F	1.63227
308-4	308	763	BxC	1ppm	F	1.55044
310-2	310	758	BxC	1ppm	F	1.50161
310-4	310	758	BxC	1ppm	F	1.54072
310-5	310	758	BxC	1ppm	F	1.64166	0.09179	5.59129
310-8	310	758	BxC	1ppm	F	1.59214	0.08931	5.60943
082-2	82	573	BxC	50ppm	F	1.41416	0.09117	6.44694
082-4	82	573	BxC	50ppm	F	1.50936	0.09414	6.23708
082-7	82	573	BxC	50ppm	F	1.44608	0.0922	6.37586
116-2	116	627	BxC	50ppm	F	1.37371	0.09083	6.61202
116-4	116	627	BxC	50ppm	F	1.44754	0.08567	5.91832
116-5	116	627	BxC	50ppm	F	1.48291	0.09251	6.23841
116-6	116	627	BxC	50ppm	F	1.43163	0.09088	6.34801
116-7	116	627	BxC	50ppm	F	1.48084	0.07962	5.37668
116-8	116	627	BxC	50ppm	F	1.55572	0.09935	6.38611
119-2	119	631	BxC	50ppm	F	1.23387	0.08804	7.13527
119-4	119	631	BxC	50ppm	F	1.36655	0.0893	6.5347
119-6	119	631	BxC	50ppm	F	1.22767	0.08213	6.68991
119-8	119	631	BxC	50ppm	F	1.39761	0.09181	6.56907
119-9	119	631	BxC	50ppm	F	1.22612	0.08388	6.84109
175-2	175	685	BxC	50ppm	F	1.34735	0.07951	5.90121
175-4	175	685	BxC	50ppm	F	1.38032	0.0758	5.49148
175-6	175	685	BxC	50ppm	F	1.28501	0.07829	6.09256
175-7	175	685	BxC	50ppm	F	1.24152	0.07398	5.95882
175-8	175	685	BxC	50ppm	F	1.41366	0.07188	5.08467
175-9	175	685	BxC	50ppm	F	1.00898	0.06722	6.66217
191-2	191	675	BxC	50ppm	F	1.45544	0.08558	5.88001
191-4	191	675	BxC	50ppm	F	1.4505	0.08433	5.81386
191-5	191	675	BxC	50ppm	F	1.10513	0.06407	5.79751
191-6	191	675	BxC	50ppm	F	1.4471	0.08435	5.8289
200-2	200	692	BxC	50ppm	F	1.40899	0.08895	6.31303
200-4	200	692	BxC	50ppm	F	1.20763	0.08416	6.96902
200-5	200	692	BxC	50ppm	F	1.29046	0.0865	6.70304
200-6	200	692	BxC	50ppm	F	1.34317	0.08518	6.34171
200-7	200	692	BxC	50ppm	F	1.48321	0.08847	5.96477
200-8	200	692	BxC	50ppm	F	1.41833	0.09017	6.35748
200-9	200	692	BxC	50ppm	F	1.36421	0.08841	6.48067
204-2	204	697	BxC	50ppm	F	1.27348	0.08047	6.31891
204-3	204	697	BxC	50ppm	F	1.42312	0.08817	6.19554
204-4	204	697	BxC	50ppm	F	1.31052	0.0861	6.56991
204-5	204	697	BxC	50ppm	F	1.31382	0.08043	6.12184
312-2	312	761	BxC	50ppm	F	1.29127
312-4	312	761	BxC	50ppm	F	1.1447
312-5	312	761	BxC	50ppm	F	1.20666	0.06706	5.55749
314-2	314	760	BxC	50ppm	F	1.4262
314-3	314	760	BxC	50ppm	F	1.5542	0.08162	5.25158
314-4	314	760	BxC	50ppm	F	1.32463
314-5	314	760	BxC	50ppm	F	1.47023	0.07919	5.38623
314-6	314	760	BxC	50ppm	F	1.4888	0.07725	5.18874
315-2	315	760	BxC	50ppm	F	1.27855
315-4	315	760	BxC	50ppm	F	1.28156
315-5	315	760	BxC	50ppm	F	1.09862	0.06854	6.23874
316-2	316	761	BxC	50ppm	F	1.2689	0.07415	5.84364
316-4	316	761	BxC	50ppm	F	1.27088	0.07739	6.08948
316-5	316	761	BxC	50ppm	F	1.18292	0.07209	6.09424
316-7	316	761	BxC	50ppm	F	1.19145	0.07345	6.16476
316-8	316	761	BxC	50ppm	F	1.27633	0.07752	6.07366
317-2a	317	761	BxC	50ppm	F	1.46091
317-4a	317	761	BxC	50ppm	F	1.42467
091-1	91	572	BxC	0ppm	M	1.67672
091-3	91	572	BxC	0ppm	M	1.77421	0.06933	3.90765
091-5	91	572	BxC	0ppm	M	1.74909	0.08229	4.70473
091-7	91	572	BxC	0ppm	M	1.74802	0.07986	4.5686
091-8	91	572	BxC	0ppm	M	1.8287	0.0887	4.85044
099-1	99	601	BxC	0ppm	M	1.82239	0.07118	3.90586
099-3	99	601	BxC	0ppm	M	1.50748	0.06835	4.53406
099-4	99	601	BxC	0ppm	M	1.97445		5.26628
099-5	99	601	BxC	0ppm	M	1.63234		3.95935
099-6	99	601	BxC	0ppm	M	1.79789	0.07649	4.25443
099-7	99	601	BxC	0ppm	M	1.80084	0.07337	4.07421
106-1	106	606	BxC	0ppm	M	1.41472	0.0815	5.76086
106-5	106	606	BxC	0ppm	M	1.54984	0.07841	5.05923
106-6	106	606	BxC	0ppm	M	1.36188	0.0784	5.75675
106-7	106	606	BxC	0ppm	M	1.53644	0.08198	5.33571
177-1	177	687	BxC	0ppm	M	1.6327	0.0857	5.24897
177-3	177	687	BxC	0ppm	M	1.50698	0.08469	5.61985
177-5	177	687	BxC	0ppm	M	1.62476	0.08472	5.21431
177-6	177	687	BxC	0ppm	M	1.67985	0.08439	5.02366
177-7	177	687	BxC	0ppm	M	1.58777	0.08334	5.24887
178-1	178	689	BxC	0ppm	M	1.60536	0.08071	5.02753
178-3	178	689	BxC	0ppm	M	1.59209	0.07553	4.74408
178-5	178	689	BxC	0ppm	M	1.4204	0.08022	5.6477
178-6	178	689	BxC	0ppm	M	1.42047	0.07469	5.25812
178-7	178	689	BxC	0ppm	M	1.5163	0.08617	5.68291
178-9	178	689	BxC	0ppm	M	1.59501	0.08865	5.55796
180-1	180	687	BxC	0ppm	M	1.53767	0.08752	5.69173
180-3	180	687	BxC	0ppm	M	1.50361	0.08593	5.71491
180-5	180	687	BxC	0ppm	M	1.58164	0.08781	5.55183
180-9	180	687	BxC	0ppm	M	1.44328	0.08488	5.88105
300-1	300	759	BxC	0ppm	M	1.65899
300-3	300	759	BxC	0ppm	M	1.60363
300-6	300	759	BxC	0ppm	M	1.55659	0.081	5.20368
300-8	300	759	BxC	0ppm	M	1.59329	0.08677	5.44596
300-1a	300	759	BxC	0ppm	M	1.67836	0.09046	5.38979
300-3a	300	759	BxC	0ppm	M	1.76536	0.0914	5.17741
300-5a	300	759	BxC	0ppm	M	1.63699	0.09041	5.52294
300-7a	300	759	BxC	0ppm	M	1.61874	0.0877	5.41779
302-1a	302	756	BxC	0ppm	M	1.6306	0.08031	4.92518
302-3a	302	756	BxC	0ppm	M	1.61114	0.08689	5.39308
302-5a	302	756	BxC	0ppm	M	1.68511	0.08927	5.29758
302-8a	302	756	BxC	0ppm	M	1.65935	0.08838	5.32618
302-1	302	757	BxC	0ppm	M	1.47079
302-3	302	757	BxC	0ppm	M	1.3376
304-1	304	756	BxC	0ppm	M	1.52685
304-3	304	756	BxC	0ppm	M	1.43606
304-6	304	756	BxC	0ppm	M	1.51566
304-1a	304	756	BxC	0ppm	M	1.88345		5.59983
305-1	305	756	BxC	0ppm	M	1.82122
305-3	305	756	BxC	0ppm	M	1.52203
100-1	100	602	BxC	1ppm	M		0.10419	4.82839
135-1	135	649	BxC	1ppm	M	1.63939	0.08794	5.36419
135-3	135	649	BxC	1ppm	M	1.67925	0.08969	5.34107
135-6	135	649	BxC	1ppm	M	1.54145	0.0834	5.41049
135-8	135	649	BxC	1ppm	M	1.6495	0.08811	5.34162
135-9	135	649	BxC	1ppm	M	1.69865	0.08738	5.14409
144-1	144	658	BxC	1ppm	M	1.69816	0.09038	5.32223
144-3	144	658	BxC	1ppm	M	1.64726	0.08398	5.09816
144-8	144	658	BxC	1ppm	M	1.67741	0.08946	5.33322
157-1	157	651	BxC	1ppm	M	1.85644	0.09867	5.31501
157-3	157	651	BxC	1ppm	M	1.78582	0.10044	5.62431
157-5	157	651	BxC	1ppm	M	1.90329	0.10114	5.31396
157-6	157	651	BxC	1ppm	M	1.81959	0.09892	5.43639
157-7	157	651	BxC	1ppm	M	1.94363	0.10602	5.45474
157-8	157	651	BxC	1ppm	M	1.84101	0.10174	5.52631
197-1	197	701	BxC	1ppm	M	1.6415	0.08624	5.25373
197-3	197	701	BxC	1ppm	M	1.37672	0.07804	5.66855
197-4	197	701	BxC	1ppm	M	1.70202	0.08849	5.19912
199-1	199	698	BxC	1ppm	M	1.71702	0.08952	5.21368
199-3	199	698	BxC	1ppm	M	1.77499	0.08561	4.82313
199-5	199	698	BxC	1ppm	M	1.72071	0.09081	5.27747
199-6	199	698	BxC	1ppm	M	1.65089	0.08526	5.16449
199-7	199	698	BxC	1ppm	M	1.55017	0.07721	4.98074
199-8	199	698	BxC	1ppm	M	1.8465	0.09426	5.10479
306-1	306	758	BxC	1ppm	M	1.61553
306-3	306	758	BxC	1ppm	M	1.65382
306-6	306	758	BxC	1ppm	M	1.66111	0.08888	5.35064
307-1	307	758	BxC	1ppm	M	1.42365
307-3	307	758	BxC	1ppm	M	1.47756
307-6	307	758	BxC	1ppm	M
307-7	307	758	BxC	1ppm	M	1.4344
307-8	307	758	BxC	1ppm	M	1.5846
307-10	307	758	BxC	1ppm	M	1.54829
307-11	307	758	BxC	1ppm	M	1.5683
308-1	308	763	BxC	1ppm	M	1.67816
308-3	308	763	BxC	1ppm	M	1.64776
308-5	308	763	BxC	1ppm	M	1.59388	0.0848	5.32035
308-6	308	763	BxC	1ppm	M	1.58851	0.08828	5.55741
310-1	310	758	BxC	1ppm	M	1.6088
310-3	310	758	BxC	1ppm	M	1.65427
310-6	310	758	BxC	1ppm	M	1.65651	0.09035	5.45424
310-7	310	758	BxC	1ppm	M	1.55487	0.08737	5.61912
082-1	82	573	BxC	50ppm	M	1.50108	0.0935	6.22885
082-3	82	573	BxC	50ppm	M	1.38813	0.08645	6.2278
082-5	82	573	BxC	50ppm	M	1.41247	0.09149	6.47731
082-6	82	573	BxC	50ppm	M	1.4721	0.08374	5.68847
082-8	82	573	BxC	50ppm	M	1.53159	0.09814	6.40772
116-1	116	627	BxC	50ppm	M	1.53349	0.09097	5.93222
116-3	116	627	BxC	50ppm	M	1.5813	0.09831	6.21704
116-9	116	627	BxC	50ppm	M	1.5136	0.0984	6.50106
119-1	119	631	BxC	50ppm	M	1.26702	0.0871	6.8744
119-3	119	631	BxC	50ppm	M	1.41953	0.08952	6.30631
119-5	119	631	BxC	50ppm	M	1.34715	0.09139	6.78395
119-7	119	631	BxC	50ppm	M	1.40752	0.09112	6.4738
175-1	175	685	BxC	50ppm	M	1.51063	0.08332	5.51558
175-3	175	685	BxC	50ppm	M	1.18135	0.07249	6.1362
175-5	175	685	BxC	50ppm	M	1.4353	0.079	5.50408
191-1	191	675	BxC	50ppm	M	1.3624	0.07869	5.77584
191-3	191	675	BxC	50ppm	M	1.47071	0.08331	5.66461
191-7	191	675	BxC	50ppm	M	1.30437	0.08311	6.37166
191-8	191	675	BxC	50ppm	M	1.15432	0.06703	5.80688
200-1	200	692	BxC	50ppm	M	1.39635	0.08649	6.19401
200-3	200	692	BxC	50ppm	M	1.42799	0.08753	6.12959
204-1	204	697	BxC	50ppm	M	1.33122	0.08172	6.13873
204-6	204	697	BxC	50ppm	M	1.2973	0.08226	6.34086
312-1	312	761	BxC	50ppm	M	1.36586
312-3	312	761	BxC	50ppm	M	1.30461
312-6	312	761	BxC	50ppm	M	1.29895	0.0806	6.20501
314-1	314	760	BxC	50ppm	M	1.4481
315-1	315	760	BxC	50ppm	M	1.37238
315-3	315	760	BxC	50ppm	M	1.31756
315-6	315	760	BxC	50ppm	M	1.27064	0.07996	6.29289
315-7	315	760	BxC	50ppm	M	1.36997
316-1	316	761	BxC	50ppm	M	1.2835	0.07171	5.58707
316-3	316	761	BxC	50ppm	M	1.30575
316-6	316	761	BxC	50ppm	M	1.33336	0.07821	5.86563
316-9	316	761	BxC	50ppm	M	1.15493	0.07468	6.46619
316-10	316	761	BxC	50ppm	M	1.15872	0.07461	6.439
317-1a	317	761	BxC	50ppm	M	1.53619
317-3a	317	761	BxC	50ppm	M	1.48761
317-5a	317	761	BxC	50ppm	M	1.46485	0.08842	6.03611
317-6a	317	761	BxC	50ppm	M	1.50741	0.08864	5.88028
621-2	621	123	CxB	0ppm	F	1.25259
621-3	621	123	CxB	0ppm	F	1.28381	0.0789	6.14577
641-2	641	131	CxB	0ppm	F	1.14181	0.07405	6.48532
641-4	641	131	CxB	0ppm	F	1.35519	0.09052	6.67951
645-1	645	160	CxB	0ppm	F	1.36414	0.08462	6.20318
645-2	645	160	CxB	0ppm	F	1.31549	0.08701	6.61427
645-3	645	160	CxB	0ppm	F	1.43156	0.08742	6.10662
667-2	667	160	CxB	0ppm	F	1.31581	0.08527	6.48042
667-3	667	160	CxB	0ppm	F	1.24072	0.07762	6.25604
603-1	603	111	CxB	1ppm	F	1.39789	0.08719	6.23726
644-2	644	155	CxB	1ppm	F	1.27125	0.07998	6.29145
647-2	647	138	CxB	1ppm	F	1.31669	0.08368	6.35533
657-2	657	156	CxB	1ppm	F	1.35137	0.08136	6.02056
657-3	657	156	CxB	1ppm	F	1.49838	0.09438	6.2988
657-4	657	156	CxB	1ppm	F	1.32262	0.08399	6.35027
691-2	691	211	CxB	1ppm	F	1.20473	0.08176
691-4	691	211	CxB	1ppm	F	1.37848	0.08623	6.25544
695-2	695	201	CxB	1ppm	F	1.39432	0.09001	6.45548
695-4	695	201	CxB	1ppm	F	1.36682	0.08775	6.42001
614-2	614	118	CxB	50ppm	F	1.10174	0.07923	7.19135
614-6	614	118	CxB	50ppm	F	1.08598	0.07233	6.66034
640-2	640	132	CxB	50ppm	F	1.03096	0.07986	7.74618
640-3	640	132	CxB	50ppm	F	1.12504	0.0893	7.9375
673-2	673	193	CxB	50ppm	F	1.21677	0.08159	6.70546
593-1	593	102	CxB	0ppm	M	1.35533	0.09048	6.67586
593-2	593	102	CxB	0ppm	M	1.37926	0.08712	6.31643
593-3	593	102	CxB	0ppm	M	1.48703	0.08915	5.99517
593-4	593	102	CxB	0ppm	M	1.41092	0.08721	6.18107
593-5	593	102	CxB	0ppm	M	1.49572	0.08752	5.85136
593-6	593	102	CxB	0ppm	M	1.4141	0.08763	6.19687
600-1	600	102	CxB	0ppm	M	1.69151	0.09781	5.78241
600-2	600	102	CxB	0ppm	M	1.69455	0.09921	5.85465
600-3	600	102	CxB	0ppm	M	1.58097		6.65794
621-1	621	123	CxB	0ppm	M	1.29184
621-4	621	123	CxB	0ppm	M	1.30269	0.08101	6.21867
621-5	621	123	CxB	0ppm	M	1.3579	0.08425	6.20443
641-1	641	131	CxB	0ppm	M	1.39301	0.08404	6.03298
641-3	641	131	CxB	0ppm	M	1.35422	0.08735	6.45021
667-1	667	160	CxB	0ppm	M	1.29974	0.0805	6.19355
667-4	667	160	CxB	0ppm	M	1.24962	0.0785	6.28191
684-1	684	185	CxB	0ppm	M	1.35251	0.08467	6.26021
684-2	684	185	CxB	0ppm	M	1.51206	0.09223	6.09963
684-3	684	185	CxB	0ppm	M	1.43881	0.08567	5.95423
603-2	603	111	CxB	1ppm	M	1.37628	0.09457	6.87142
603-3	603	111	CxB	1ppm	M	1.40551	0.09313	6.62606
642-1	642	138	CxB	1ppm	M	1.38021	0.09196	6.66275
642-2	642	138	CxB	1ppm	M	1.31728	0.08832	6.70472
644-1	644	155	CxB	1ppm	M	1.24462	0.08321	6.68557
644-3	644	155	CxB	1ppm	M	1.26685	0.07958	6.28172
644-4	644	155	CxB	1ppm	M	1.19649	0.07609	6.35943
647-1	647	138	CxB	1ppm	M	1.35233	0.08534	6.31059
647-3	647	138	CxB	1ppm	M	1.32432	0.08315	6.27869
657-1	657	156	CxB	1ppm	M	1.36997	0.08179	5.9702
657-5	657	156	CxB	1ppm	M	1.49325	0.07523
691-1	691	211	CxB	1ppm	M	1.29209	0.08486	6.56765
691-3	691	211	CxB	1ppm	M	1.26998	0.08385	6.60247
691-5	691	211	CxB	1ppm	M	1.14855	0.0782	6.80858
695-1	695	201	CxB	1ppm	M	1.34577	0.08722	6.48105
695-3	695	201	CxB	1ppm	M	1.23065	0.07701	6.25767
695-5	695	201	CxB	1ppm	M	1.22846	0.08831	7.18868
695-6	695	201	CxB	1ppm	M	1.32358	0.08587	6.48771
614-1	614	118	CxB	50ppm	M	1.07889	0.07671	7.11009
614-3	614	118	CxB	50ppm	M	0.99755	0.07681	7.69986
614-4	614	118	CxB	50ppm	M	1.03396	0.07261	7.02252
614-5	614	118	CxB	50ppm	M	1.03727	0.06902	6.65401
625-1	625	125	CxB	50ppm	M	1.06362	0.08056	7.57413
625-2	625	125	CxB	50ppm	M	1.08606	0.06745	6.21052
625-3	625	125	CxB	50ppm	M	0.97104	0.06965	7.17272
625-4	625	125	CxB	50ppm	M	1.07543	0.07321	6.80751
640-1	640	132	CxB	50ppm	M	1.04043	0.08364	8.03898
673-1	673	193	CxB	50ppm	M	1.20365	0.08549	7.10256

## Sheet: Fig 1 stat summary
Sex	Dose	Cross	brain_g_mean	brain_g_SE	brain_g_ANOVA_F_value	brain_g_comp_to_0ppm_pval	brain_g_stars_significance	brain_PCT_mean	brain_PCT_SE	brain_PCT_ANOVA_F_value	brain_PCT_comp_to_0ppm_pval	brain_PCT_stars_significance
F	0ppm	BxC	0.0835258	0.00110233	3.091			5.44117	0.0592715	42.8
F	1ppm	BxC	0.0867274	0.00116238		0.149		5.38956	0.0614093		0.836
F	50ppm	BxC	0.0824847	0.00120871		0.745		6.14323	0.0701245		<1e-10	***
M	0ppm	BxC	0.0826324	0.000996383	10.77			5.14378	0.0856819	56.26
M	1ppm	BxC	0.0905717	0.0013552		3.44e-05	***	5.30488	0.0391448		0.198
M	50ppm	BxC	0.0845777	0.0014214		0.429		6.14417	0.0632502		<1e-10	***
F	0ppm	CxB	0.0831762	0.00200692	1.679			6.37139	0.0780792	16.87
F	1ppm	CxB	0.085633	0.00139307		0.525		6.29829	0.0422005		0.849448
F	50ppm	CxB	0.080462	0.0027147		0.576		7.24817	0.261389		0.000175	***
M	0ppm	CxB	0.0873147	0.0013327	13.55			6.1782	0.0591442	25.37
M	1ppm	CxB	0.0843161	0.00135045		0.229		6.53794	0.0693712		0.00654	**
M	50ppm	CxB	0.075515	0.00197049		1.32e-05	***	7.13929	0.167926		1.95e-08	***

## Sheet: Fig 2 BxC SI source data
ID	Dose	Sex	Cross	MIDNA20_bouts	MIDNA20_duration
980	0ppm	F	BxC	0	0
979	0ppm	F	BxC	6	27.96
966	0ppm	F	BxC	9	14.98
965	0ppm	F	BxC	0	0
964	0ppm	F	BxC	28
963	0ppm	F	BxC	0	0
931	0ppm	F	BxC	8	26.43
930	0ppm	F	BxC	13	50.55
925	0ppm	F	BxC	0	0
924	0ppm	F	BxC	22	50.32
917	0ppm	F	BxC	14	77.08
907	0ppm	F	BxC	0	0
893	0ppm	F	BxC	0	0
944	1ppm	F	BxC	13	91.32
943	1ppm	F	BxC	6	32.03
942	1ppm	F	BxC	0	0
941	1ppm	F	BxC	0	0
940	1ppm	F	BxC	0	0
937	1ppm	F	BxC	0	0
936	1ppm	F	BxC	0	0
903	1ppm	F	BxC	0	0
902	1ppm	F	BxC	67	428.86
995	50ppm	F	BxC	48	245.55
993	50ppm	F	BxC	3	18.35
989	50ppm	F	BxC	50	407.91
988	50ppm	F	BxC	22	43.94
972	50ppm	F	BxC	17	59.03
876	50ppm	F	BxC	21	87.64
874	50ppm	F	BxC	42	499.76
976	0ppm	M	BxC
973	0ppm	M	BxC	0	0
957	0ppm	M	BxC	0	0
929	0ppm	M	BxC
928	0ppm	M	BxC	3	9.44
921	0ppm	M	BxC	0	0
919	0ppm	M	BxC	0	0
914	0ppm	M	BxC	0	0
904	0ppm	M	BxC	0	0
892	0ppm	M	BxC	2	7.24
939	1ppm	M	BxC	84	470.87
935	1ppm	M	BxC	4	9.61
934	1ppm	M	BxC	0	0
901	1ppm	M	BxC	0	0
900	1ppm	M	BxC	60	681.18
899	1ppm	M	BxC	61	759.16
897	1ppm	M	BxC	77	621.42
990	50ppm	M	BxC	44	209.94
860	50ppm	M	BxC	19	55.2
983	50ppm	M	BxC	62	478.55
991	50ppm	M	BxC	82	604.87
992	50ppm	M	BxC	78	266.2
969	50ppm	M	BxC	0	0
968	50ppm	M	BxC	31	139.67

## Sheet: Fig 2 stat summary
Sex	Dose	Cross	MIDNA20_bouts_mean	MIDNA20_bouts_SE	MIDNA20_bouts_ANOVA_F_value	MIDNA20_bouts_comp_to_0ppm_pval	MIDNA20_bouts_stars_significance	MIDNA20_duration_mean	MIDNA20_duration_SE	MIDNA20_duration_ANOVA_F_value	MIDNA20_duration_comp_to_0ppm_pval	MIDNA20_duration_stars_significance
F	0ppm	BxC	7.69231	2.5879	4.307			20.61	7.60591	4.376
F	1ppm	BxC	9.55556	7.33354		0.953		61.3567	47.0526		0.696
F	50ppm	BxC	29	6.733		0.018	*	194.597	73.1603		0.014	*
M	0ppm	BxC	0.625	0.419928	6.119			2.085	1.38069	4.829
M	1ppm	BxC	40.8571	14.3401		0.0199	*	363.177	131.386		0.0135	*
M	50ppm	BxC	45.1429	11.5932		0.0103	*	250.633	83.474		0.0933

## Sheet: Fig 3A source data heat map
UNIQID	NAME	0ppm	0ppm	0ppm	0ppm	50ppm	50ppm	50ppm	50ppm
ENSMUSG00000056648	Hoxb8	0	0	1.47746	1.63729	7.4392	5.98103	6.40616	7.08377
ENSMUSG00000013523	Bcas1	7.66734	7.84427	8.39252	8.25744	9.29313	9.08782	8.70243	9.02095
ENSMUSG00000038173	Enpp6	6.44996	6.86637	7.08396	7.23797	8.14317	8.12418	7.43856	8.1497
ENSMUSG00000024810	Il33	6.66475	6.41812	7.07035	7.13783	7.62574	7.65699	7.60618	8.04891
ENSMUSG00000036634	Mag	8.04388	8.17196	8.62958	8.24764	9.07484	9.1402	8.687	9.291
ENSMUSG00000032702	Kank1	11.1696	11.4159	11.5282	11.314	11.8296	11.8068	11.7469	11.8861
ENSMUSG00000013584	Aldh1a2	7.30621	7.33934	7.70498	7.45289	8.36734	8.28708	7.87026	8.47726
ENSMUSG00000029309	Sparcl1	9.06143	9.30045	9.65604	9.66826	10.5099	10.6149	9.83384	10.6374
ENSMUSG00000068859	Sp9	9.30075	9.22509	9.2944	9.26384	9.27223	9.31819	9.21649	9.36554
ENSMUSG00000041911	Dlx1	12.3124	12.2472	12.2606	12.2937	12.1589	12.2986	12.068	12.3339
ENSMUSG00000007097	Atp1a2	11.6131	11.5708	11.6268	11.5542	11.4703	11.5782	11.4654	11.6252
ENSMUSG00000041607	Mbp	10.5372	10.4402	10.6653	10.6065	11.0944	11.1177	10.6739	11.3012
ENSMUSG00000051497	Kcnj16	7.95081	7.99394	8.24729	8.13966	8.60823	8.5988	8.54837	8.8065
ENSMUSG00000006782	Cnp	9.70168	9.55395	10.1078	9.92945	10.2845	10.56	10.1365	10.4496
ENSMUSG00000015090	Ptgds	12.841	12.7773	12.5215	12.6064	13.5864	13.1516	12.9587	13.0263

## Sheet: Fig 3B qRT-PCR source data
ID	Sex	Dose	Cross	Enpp6	Il33	Kank1	Sparcl1	Mag	Aldh1a2	Sp9	Dlx1	Mbp	Bcas1
091-2	F	0ppm	BxC	89.1667	93.3011		119.26	129.926	102.988	101.934	99.3745	99.7215	142.019
091-4	F	0ppm	BxC	149.574	43.6297	113.467	102.579		100.849	118.199		84.3734	93.2094
091-9	F	0ppm	BxC	57.676	81.0583	75.4689	102.677	32.2378	135.217	111.6	119.112	90.7085	107.59
099-2	F	0ppm	BxC		85.5594	99.5519	66.2188	44.3568	68.9002	72.6953	74.9663		42.1328
106-2	F	0ppm	BxC	157.739	138.434	103.945	119.423	180.268	108.301	117.501	120.026	121.437	124.118
106-3	F	0ppm	BxC	84.2779	108.42	101.719	91.4769	78.0891	90.9185	122.038	118.76	88.69	81.0255
106-4	F	0ppm	BxC	109.402	141.742	113.144	105.903		110.23	85.3503	74.006	114.884	122.934
180-2	F	0ppm	BxC	52.1634	107.855	92.7051	92.4628	135.122	82.5961	70.6829	93.7558	100.186	86.9715
135-2	F	1ppm	BxC	242.801	202.885	132.564	128.706	384.298	77.991	68.1806	113.636	190.366	142.614
135-4	F	1ppm	BxC	139.624	89.1001	109.282	109.461	290.156	114.473	96.7433	84.5893	122.556	105.508
144-2	F	1ppm	BxC	99.31	149.078	91.8268	127.826	348.046	123.329	93.2495	94.0466	145.496	127.066
144-4	F	1ppm	BxC	139.4	79.8298	98.6463	110.692	115.998	113.809	84.4167	98.1627	125.172	125.546
157-2	F	1ppm	BxC	182.768	210.157	194.912	150.79	135.804	88.047	42.0798	46.4274	165.379	199.296
157-4	F	1ppm	BxC	247.331	162.86	150.186	120.09	417.582	120.73	70.3197	85.6256	187.091	184.789
197-5	F	1ppm	BxC	118.507	213.707	229.939	141.809	188.43	141.119	116.53	115.761	149.358	179.265
197-6	F	1ppm	BxC	283.473	272.282	197.345	142.874	420.856	105.094	85.3858	99.7517	208.437	163.711
116-2	F	50ppm	BxC	323.873	209.958	190.504	192.937	489.404	209.403	87.2666	101.14	275.912	180.206
116-4	F	50ppm	BxC	254.478	93.9956	90.9169	112.465	451.073	137.756	94.8838	84.985	158.914	133.436
119-2	F	50ppm	BxC	430.688	203.915	142.371	157.659	444.154	137.797	89.9316	110.549	209.906	138.589
119-4	F	50ppm	BxC	380.157	194.974	171.446	174.047	303.065	168.975	83.3123	106.751	170.06	184.529
175-6	F	50ppm	BxC	268.659	168.876	85.3061	97.399	200.425	102.615	66.6095	65.0632	124.465	101.397
175-7	F	50ppm	BxC	219.169	178.683	105.321	97.5026	264.383	95.9583	107.17	107.762	121.693	95.113
204-3	F	50ppm	BxC	368.588	127.315	104.82	93.6431	549.376	107.979	59.341	87.919	180.485	135.976
204-4	F	50ppm	BxC	260.228	136.999	84.1336	98.5307	519.681	72.3474	56.4378	59.677	209.979	131.98

## Sheet: Fig 3B stat summary
Gene	Cross	Dose	Sex	Mean	SE	ANOVA_F_value	comp_to_0ppm_pval	Stars_significance
Enpp6	BxC	0ppm	F	100	15.6783	21.46
Enpp6	BxC	1ppm	F	181.652	24.1797		0.041	*
Enpp6	BxC	50ppm	F	313.23	26.2367		5.34e-06	***
Il33	BxC	0ppm	F	100	11.2931	5.384
Il33	BxC	1ppm	F	172.487	23.215		0.0129	*
Il33	BxC	50ppm	F	164.339	14.5643		0.0272	*
Kank1	BxC	0ppm	F	100	4.9469	3.074
Kank1	BxC	1ppm	F	150.588	18.2392		0.0417	*
Kank1	BxC	50ppm	F	121.852	14.5604		0.47
Sparcl1	BxC	0ppm	F	100	6.07613	3.027
Sparcl1	BxC	1ppm	F	129.031	5.39381		0.0753
Sparcl1	BxC	50ppm	F	128.023	14.2513		0.0873
Mag	BxC	0ppm	F	100	23.6221	12.3
Mag	BxC	1ppm	F	287.646	44.3178		0.0116	*
Mag	BxC	50ppm	F	402.695	45.6596		0.00017	***
Aldh1a2	BxC	0ppm	F	100	7.04073	1.894
Aldh1a2	BxC	1ppm	F	110.574	7.10086		0.712
Aldh1a2	BxC	50ppm	F	129.104	15.6159		0.121
Sp9	BxC	0ppm	F	100	7.41753	2.211
Sp9	BxC	1ppm	F	82.1132	7.8768		0.166
Sp9	BxC	50ppm	F	80.6191	6.38127		0.128
Dlx1	BxC	0ppm	F	100	7.65317	0.443
Dlx1	BxC	1ppm	F	92.2499	7.68445		0.688
Dlx1	BxC	50ppm	F	90.4806	6.95825		0.578
Mbp	BxC	0ppm	F	100	5.20904	10.16
Mbp	BxC	1ppm	F	161.732	11.1369		0.006673	**
Mbp	BxC	50ppm	F	181.427	17.9302		0.000587	***
Bcas1	BxC	0ppm	F	100	11.0642	5.819
Bcas1	BxC	1ppm	F	153.474	11.7613		0.00617	**
Bcas1	BxC	50ppm	F	137.653	11.3279		0.05343

## Sheet: Fig 4 Hox qRT-PCR
ID	Sex	Dose	Cross	Hoxb8	Hoxb7	Hoxb6	Hoxb2	Hoxb5	Hoxa2	Hoxa6	Hoxa3	Hoxa4	Hoxa5
091-2	F	0ppm	BxC	0	0	0	0	0	0	0	0	0	0
091-4	F	0ppm	BxC	0	0	0	0	0	0	0	0	0	0
091-9	F	0ppm	BxC	0	0	0	0	0.762385	0	0	0	0	0
099-2	F	0ppm	BxC	0	0	0	0	0	0	0	0	0	0
106-2	F	0ppm	BxC	0	0	0	31.7303	36.2982	88.9797	0	45.3022	74.054	30.2475
106-3	F	0ppm	BxC			51.8989	47.8028	70.4889	44.8552	12.258	69.3598	60.4054	51.4052
106-4	F	0ppm	BxC	0			67.0187	133.235	170.072		112.069	198.002
180-2	F	0ppm	BxC	0	0	29.8598	63.1739	70.9153	87.5097		160.509	110.391	79.7129
135-2	F	1ppm	BxC	166.959	218.035	110.993	104.957	161.258	68.4924	183.719	145.138	140.154	125.843
135-4	F	1ppm	BxC	0	0	17.8065	86.795	20.9492	104.01	17.6189	47.659		19.5795
144-2	F	1ppm	BxC	13.2584	29.8273	86.8988	121.793	90.1897	68.727	112.86	118.884	102.509	122.52
144-4	F	1ppm	BxC	88.5949	24.5326	64.4629	46.398	66.0891	50.7161	71.3374	84.7364	81.4028	74.2907
157-2	F	1ppm	BxC	47.5207	35.3171	18.5669	69.3676	54.8464	71.1112	45.3067	94.4782	91.852	42.586
157-4	F	1ppm	BxC	48.0584	25.891	64.0265	92.1476	104.824	131.736	54.2137	88.7276	103.036	74.0405
197-5	F	1ppm	BxC	216.239	171.055	224.473	148.641	175.508	152.853	169.427	106.146	105.388	175.409
197-6	F	1ppm	BxC	219.369	295.343	212.772	129.9	126.336	152.354	145.518	114.231		165.732
116-2	F	50ppm	BxC	341.1	352.419
116-4	F	50ppm	BxC	7.64925	19.9619	23.7035	73.8943	90.5049	60.6277	38.6051	89.7564	61.1242	64.5409
119-2	F	50ppm	BxC	90.5484	104.719	133.732	76.3007	140.334	99.509	115.418	141.035	130.157	128.158
119-4	F	50ppm	BxC	302.268	350.579	389.793	133.247	341.543	134.846		180.124	287.763	324.62
175-6	F	50ppm	BxC	94.9536	75.8265	63.1261	41.5149	51.5937	71.6191	73.7423	57.4185	57.4289	64.2731
175-7	F	50ppm	BxC	33.0937	41.9557	82.7487	48.2567	83.4375	105.245	50.2977	60.1632	74.8643	78.9286
204-3	F	50ppm	BxC	181.633	148.208	172.709	53.9964	79.1833	59.5669	121.996	81.0034	91.6485	91.0177
204-4	F	50ppm	BxC	95.367	40.0699	75.8546	44.648	98.7442	47.3242	103.859	108.422	104.185	92.735

[truncated: 8 more sheets: Fig 4 stat summary, Fig 5 mtDNA qPCR, Fig 5 stat summary, Fig 7 RA, Fig 7 stat summary, Supp fig 1 6mo weights, Supp fig 1 stat summary, Supp fig 2 lactate]
